# Supplementary material for: Changes in the TCRβ Repertoire and Tumor Immune Signature From a Cutaneous Melanoma Patient Immunized With the CSF-470 Vaccine: A Case Report
Source: Front Immunol. 2018 May 3;9:955. doi: 10.3389/fimmu.2018.00955 (PMC5944263; doi:10.3389/fimmu.2018.00955)
Supplement: Table S2 — Peripheral blood mononuclear cells-PRE productive rearrangements. [file table_2.xlsx]

## Sheet: PRE-Productive Rearrangements
Clones (#)	Clones (%)	Cumulative frequency (%)	Productive Frequency (%)	Templates	Amino Acid	Rearrangement	v_resolved	d_resolved	j_resolved
1	1.6652e-05	3.09867	3.09867	2170	CASSTRGSWNTGELFF	TCCTTGGAGCTGGGGGACTCAGCCCTGTACTTCTGTGCCAGCAGCACCCGGGGTAGCTGGAACACCGGGGAGCTGTTTTTTGGAGAA	TCRBV13-01*01	TCRBD02-01*01	TCRBJ02-02*01
2	3.33039e-05	3.40997	0.311295	218	CASSLEGHQPQHF	AATGTGAACGCCTTGTTGCTGGGGGACTCGGCCCTCTATCTCTGTGCCAGCAGCTTGGAGGGTCATCAGCCCCAGCATTTTGGTGAT	TCRBV05-06*01	unresolved	TCRBJ01-05*01
3	4.99559e-05	3.70984	0.299871	210	CASSLVGQGFYGYTF	AACGCCTTGTTGCTGGGGGACTCGGCCCTGTATCTCTGTGCCAGCAGCTTGGTGGGACAGGGTTTCTATGGCTACACCTTCGGTTCG	TCRBV05-05*01	TCRBD01-01*01	TCRBJ01-02*01
4	6.66078e-05	3.99971	0.289876	203	CASSIDRWGAVHTEAFF	GCCCAAAAGAACCCGACAGCTTTCTATCTCTGTGCCAGTAGTATAGATCGTTGGGGGGCCGTCCACACTGAAGCTTTCTTTGGACAA	TCRBV19-01	unresolved	TCRBJ01-01*01
5	8.32598e-05	4.22105	0.221334	155	CASGTGQFSNQPQHF	CGGTCCACAAAGCTGGAGGACTCAGCCATGTACTTCTGTGCCAGTGGGACGGGACAGTTTAGCAATCAGCCCCAGCATTTTGGTGAT	TCRBV02-01*01	TCRBD01-01*01	TCRBJ01-05*01
6	9.99117e-05	4.38812	0.167071	117	CASSYSTDRDTWVNTEAFF	CCCTCCCAAACATCTGTGTACTTCTGTGCCAGCAGTTACTCGACCGACCGGGACACCTGGGTGAACACTGAAGCTTTCTTTGGACAA	unresolved	TCRBD01-01*01	TCRBJ01-01*01
7	0.000116564	4.50807	0.119949	84	CASSFGYEQYF	TCCCTGATTCTGGAGTCCGCCAGCACCAACCAGACATCTATGTACCTCTGTGCCAGCAGTTTCGGGTACGAGCAGTACTTCGGGCCG	TCRBV28-01*01	TCRBD02-01	TCRBJ02-07*01
8	0.000133216	4.61088	0.102813	72	CASSLGLAGTDTQYF	AACGCCTTGTTGCTGGGGGACTCGGCCCTCTATCTCTGTGCCAGCAGCTTGGGGCTAGCGGGAACAGATACGCAGTATTTTGGCCCA	TCRBV05-06*01	TCRBD02-01*02	TCRBJ02-03*01
9	0.000149868	4.71227	0.101385	71	CASRTGTKEFF	CCCCTCACTCTGTAGTCTGCTGCCTCCTCCCAGACATCTGTATATTTCTGCGCCAGCAGGACCGGGACTAAGGAGTTCTTCGGGCCA	TCRBV10-01	TCRBD02-01	TCRBJ02-01*01
10	0.00016652	4.80937	0.097101	68	CASSPGQALEKLFF	ATCCAGCGCACAGAGCAGGGGGACTCGGCCATGTATCTCTGTGCCAGCAGCCCTGGACAGGCACTTGAAAAACTGTTTTTTGGCAGT	TCRBV07-09	TCRBD01-01*01	TCRBJ01-04*01
11	0.000183172	4.90361	0.094245	66	CASSIKGGTYNEQFF	CTGTCGGCTGCTCCCTCCCAGACATCTGTGTACTTCTGTGCCAGCAGTATTAAGGGTGGAACGTACAATGAGCAGTTCTTCGGGCCA	TCRBV06-05*01	unresolved	TCRBJ02-01*01
12	0.000199823	4.98358	0.079966	56	CASSQDPTDPRLDTQYF	CTGGAGCTTGGTGACTCTGCTGTGTATTTCTGTGCCAGCAGCCAAGACCCCACGGACCCCCGCCTAGATACGCAGTATTTTGGCCCA	unresolved	unresolved	TCRBJ02-03*01
13	0.000216475	5.04784	0.064258	45	CASSLSGTSGRANTGELFF	CCCAACCAGACCTCTCTGTACTTCTGTGCCAGCAGTTTGTCCGGGACTAGCGGGAGGGCGAACACCGGGGAGCTGTTTTTTGGAGAA	TCRBV27-01*01	TCRBD02-01*02	TCRBJ02-02*01
14	0.000233127	5.11067	0.06283	44	CASSLVRTTNTEAFF	CAGCCTGCAGAGCTTGGGGACTCGGCCGTGTATCTCTGTGCCAGCAGCTTAGTGAGGACAACGAACACTGAAGCTTTCTTTGGACAA	TCRBV11-03*01	TCRBD01-01*01	TCRBJ01-01*01
15	0.000249779	5.17207	0.061402	43	CASRETSGDPSDEQYF	TCGGCCCAAAAGAACCCGACAGCTTTCTATCTCTGTGCCAGTAGGGAGACTAGCGGGGACCCCAGCGACGAGCAGTACTTCGGGCCG	TCRBV19-01	TCRBD02-01*01	TCRBJ02-07*01
16	0.000266431	5.23204	0.059974	42	CASSPTSGSSYEQYF	CACGCCCTGCAGCCAGAAGACTCAGCCCTGTATCTCTGCGCCAGCAGCCCGACTAGCGGGAGCTCCTACGAGCAGTACTTCGGGCCG	TCRBV04-01*01	TCRBD02-01*02	TCRBJ02-07*01
17	0.000283083	5.28773	0.05569	39	CASSPRLAGGLITDTQYF	GAGCTGGGGGACTCGGCCCTTTATCTTTGCGCCAGCAGCCCTAGACTAGCGGGAGGACTTATCACAGATACGCAGTATTTTGGCCCA	TCRBV05-01*01	TCRBD02-01*02	TCRBJ02-03*01
18	0.000299735	5.34342	0.05569	39	CASERGSGANVLTF	CTGGAGTCCGCCAGCACCAACCAGACATCTATGTACCTCTGTGCCAGTGAAAGAGGCTCTGGGGCCAACGTCCTGACTTTCGGGGCC	TCRBV28-01*01	TCRBD02-01*02	TCRBJ02-06*01
19	0.000316387	5.38912	0.045695	32	CAWRYEVPRGYTF	AGTTCTAAGAAGCTCCTTCTCAGTGACTCTGGCTTCTATCTCTGTGCCTGGAGGTACGAAGTGCCGAGGGGCTACACCTTCGGTTCG	TCRBV30-01*01	TCRBD02-01*02	TCRBJ01-02*01
20	0.000333039	5.43196	0.042839	30	CASRRERGHTDTQYF	AATGCCTTGGAGCTGGAGGACTCGGCCCTGTATCTCTGTGCCAGCAGAAGGGAGCGGGGCCACACAGATACGCAGTATTTTGGCCCA	TCRBV05-08*01	TCRBD02-01*01	TCRBJ02-03*01
21	0.000349691	5.47337	0.041411	29	CATSDSTWDSNQPQHF	TCTGCCATCCCCAACCAGACAGCTCTTTACTTCTGTGCCACCAGTGATTCCACATGGGATAGCAATCAGCCCCAGCATTTTGGTGAT	unresolved	unresolved	TCRBJ01-05*01
22	0.000366343	5.51192	0.038555	27	CASSRREGGTSLDEQFF	GCTGTACCCTCTCAGACATCTGTGTACTTCTGTGCCAGCAGCAGAAGAGAAGGAGGAACCTCTCTTGATGAGCAGTTCTTCGGGCCA	TCRBV06-04	TCRBD02-01*02	TCRBJ02-01*01
23	0.000382995	5.54905	0.037127	26	CASSFEVTEAFF	CTGATTCTGGAGTCCGCCAGCACCAACCAGACATCTATGTACCTCTGTGCCAGCAGTTTCGAGGTCACTGAAGCTTTCTTTGGACAA	TCRBV28-01*01	TCRBD02-01*02	TCRBJ01-01*01
24	0.000399647	5.58475	0.035699	25	CASRYAVDTEAFF	CACCTACACACCCTGCAGCCAGAAGACTCGGCCCTGTATCTCTGCGCCAGCCGCTACGCGGTGGACACTGAAGCTTTCTTTGGACAA	TCRBV04-03*01	TCRBD02-01	TCRBJ01-01*01
25	0.000416299	5.61902	0.034271	24	CASSLGDREQFF	TTGGAGATCCAGCGCACAGAGCAGGGGGACTCGGCCATGTATCTCTGTGCCAGCAGCTTAGGGGACAGGGAGCAGTTCTTCGGGCCA	TCRBV07-09	TCRBD01-01*01	TCRBJ02-01*01
26	0.000432951	5.65186	0.032843	23	CSAREEGGSYNEQFF	ACCAGTGCCCATCCTGAAGACAGCAGCTTCTACATCTGCAGTGCTAGGGAAGAGGGTGGGTCCTACAATGAGCAGTTCTTCGGGCCA	unresolved	TCRBD02-01*02	TCRBJ02-01*01
27	0.000449603	5.68471	0.032843	23	CAISESQGADLNYGYTF	GCTACCAGCTCCCAGACATCTGTGTACTTCTGTGCCATCAGTGAGTCACAGGGGGCCGATCTCAACTATGGCTACACCTTCGGTTCG	TCRBV10-03*01	TCRBD01-01*01	TCRBJ01-02*01
28	0.000466255	5.71755	0.032843	23	CASSREDYYGYTF	GAGATCCAGCGCACAGAGCAGGGGGACTCGGCCATGTATCTCTGTGCCAGCAGCCGAGAGGATTACTATGGCTACACCTTCGGTTCG	TCRBV07-09	TCRBD02-01*02	TCRBJ01-02*01
29	0.000482907	5.75039	0.032843	23	CASSLVRTTNTEAFF	CAGCCTGCAGAGCTTGGGGACTCGGCCGTGTATCTCTGTGCCAGCAGCTTAGTCCGTACCACGAACACTGAAGCTTTCTTTGGACAA	TCRBV11-03*01	unresolved	TCRBJ01-01*01
30	0.000499559	5.78181	0.031415	22	CASSPLRGFYEQYV	GTGAACGCCTTGTTGCTGGGGGACTCGGCCCTCTATCTCTGTGCCAGCAGCCCCCTGAGGGGATTCTACGAGCAGTACGTCGGGCCG	TCRBV05-06*01	unresolved	TCRBJ02-07*01
31	0.000516211	5.81322	0.031415	22	CASSLAGGRYEQYV	ATCCGGTCCACAAAGCTGGAGGACTCAGCCATGTACTTCTGTGCCAGCAGTTTAGCGGGAGGTCGTTACGAGCAGTACGTCGGGCCG	TCRBV02-01*01	TCRBD02-01*02	TCRBJ02-07*01
32	0.000532863	5.84464	0.031415	22	CASSLTSSGTGSRNQPQHF	CCCAACCAGACCTCTCTGTACTTCTGTGCCAGCAGTCTAACCTCATCCGGGACAGGGTCTCGCAATCAGCCCCAGCATTTTGGTGAT	TCRBV27-01*01	TCRBD01-01*01	TCRBJ01-05*01
33	0.000549515	5.87462	0.029987	21	CASTIWGATEAFF	AATGTGAACGCCTTGGAGCTGGACGACTCGGCCCTGTATCTCTGTGCCAGCACCATCTGGGGGGCCACTGAAGCTTTCTTTGGACAA	TCRBV05-04*01	unresolved	TCRBJ01-01*01
34	0.000566167	5.90461	0.029987	21	CASSATGGSGANVLTF	CGCACAGAGCGGGGGGACTCAGCCGTGTATCTCTGTGCCAGCAGCGCGACAGGGGGCTCTGGGGCCAACGTCCTGACTTTCGGGGCC	TCRBV07-03*01	TCRBD01-01*01	TCRBJ02-06*01
35	0.000582819	5.9346	0.029987	21	CASSLVGQGDVNQPQHF	GCAGAGCTTGGGGACTCGGCCGTGTATCTCTGTGCCAGCAGCCTAGTGGGACAGGGGGATGTAAATCAGCCCCAGCATTTTGGTGAT	TCRBV11-03*01	TCRBD01-01*01	TCRBJ01-05*01
36	0.00059947	5.96316	0.028559	20	CASSPGDDNEQYF	AATGTGAATGCCTTGGAGCTGGAGGACTCGGCCCTGTATCTCTGTGCCAGCAGCCCCGGGGACGACAACGAGCAGTACTTCGGGCCG	TCRBV05-08*01	unresolved	TCRBJ02-07*01
37	0.000616122	5.99171	0.028559	20	CASSDTRFGFSNQPQHF	CCCAGCCCCAACCAGACCTCTCTGTACTTCTGTGCCAGCAGTGATACTAGGTTCGGATTTAGCAATCAGCCCCAGCATTTTGGTGAT	TCRBV27-01*01	TCRBD02-01	TCRBJ01-05*01
38	0.000632774	6.01885	0.027131	19	CASSPRLSSGANVLTF	GCCTTGTTGCTGGGGGACTCGGCCCTGTATCTCTGTGCCAGCAGCCCACGTTTGTCCTCTGGGGCCAACGTCCTGACTTTCGGGGCC	TCRBV05-05*01	unresolved	TCRBJ02-06*01
39	0.000649426	6.04455	0.025703	18	CASSQGLGLEQYV	CACCTACACACCCTGCAGCCAGAAGACTCGGCCCTGTATCTCTGCGCCAGCAGCCAAGGATTGGGGCTCGAGCAGTACGTCGGGCCG	TCRBV04-03*01	TCRBD01-01*01	TCRBJ02-07*01
40	0.000666078	6.07025	0.025703	18	CASSPGTGGYGYTF	ATCCAGCCCTCAGAACCCAGGGACTCAGCTGTGTACTTCTGTGCCAGCAGTCCCGGGACAGGGGGTTATGGCTACACCTTCGGTTCG	unresolved	TCRBD01-01*01	TCRBJ01-02*01
41	0.00068273	6.09595	0.025703	18	CASSEVGAGGLRTEAFF	GCTGCTCCCTCCCAGACATCTGTGTACTTCTGTGCCAGCAGTGAAGTGGGGGCAGGGGGTTTGAGGACTGAAGCTTTCTTTGGACAA	TCRBV06-01*01	TCRBD01-01*01	TCRBJ01-01*01
42	0.000699382	6.12023	0.024275	17	CASSYGRDYGYTF	AGGCTGCTGTCGGCTGCTCCCTCCCAGACATCTGTGTACTTCTGTGCCAGCAGTTACGGCAGGGACTATGGCTACACCTTCGGTTCG	TCRBV06-05*01	TCRBD01-01*01	TCRBJ01-02*01
43	0.000716034	6.1445	0.024275	17	CASRQISGTAQDTQYF	TCGGCTGCTCCCTCCCAAACATCTGTGTACTTCTGTGCCAGCAGACAAATTAGCGGGACCGCTCAAGATACGCAGTATTTTGGCCCA	unresolved	TCRBD02-01*02	TCRBJ02-03*01
44	0.000732686	6.16878	0.024275	17	CASSHLTSTSGRETDTDTQYF	CAGACATCTATGTACCTCTGTGCCAGCAGTCACCTAACATCGACTAGCGGGAGAGAAACGGACACAGATACGCAGTATTTTGGCCCA	TCRBV28-01*01	TCRBD02-01*02	TCRBJ02-03*01
45	0.000749338	6.19163	0.022847	16	CAWSVSPYSYEQYV	TCTAAGAAGCTCCTCCTCAGTGACTCTGGCTTCTATCTCTGTGCCTGGAGTGTTAGCCCCTACAGCTACGAGCAGTACGTCGGGCCG	TCRBV30-01*02	unresolved	TCRBJ02-07*01
46	0.00076599	6.21447	0.022847	16	CASSQTLIGGERVYEQYF	CAGCCAGAAGACTCGGCCCTGTATCTCTGCGCCAGCAGCCAAACTTTGATCGGGGGGGAAAGGGTGTACGAGCAGTACTTCGGGCCG	TCRBV04-03*01	TCRBD02-01*01	TCRBJ02-07*01
47	0.000782642	6.23732	0.022847	16	CASSFGAGYGYTF	ATCCTGGAGTCGCCCAGCCCCAACCAGACCTCTCTGTACTTCTGTGCCAGCAGCTTTGGGGCAGGCTATGGCTACACCTTCGGTTCG	TCRBV27-01*01	TCRBD01-01*01	TCRBJ01-02*01
48	0.000799294	6.26017	0.022847	16	CASKEDSWGTGELFF	GAGTCCGCCAGCACCAACCAGACATCTATGTACCTCTGTGCCAGCAAAGAAGACAGCTGGGGCACCGGGGAGCTGTTTTTTGGAGAA	TCRBV28-01*01	TCRBD01-01*01	TCRBJ02-02*01
49	0.000815946	6.28301	0.022847	16	CASGRTAVGELFF	ATCCTGGAGTCGCCCAGCCCCAACCAGACCTCTCTGTACTTCTGTGCCAGCGGAAGGACCGCCGTCGGGGAGCTGTTTTTTGGAGAA	TCRBV27-01*01	unresolved	TCRBJ02-02*01
50	0.000832598	6.30443	0.021419	15	CASSYPELGLAGKVQYF	GCTGCTCCCTCCCAAACATCTGTGTACTTCTGTGCCAGCAGTTACCCGGAACTGGGACTAGCGGGAAAGGTGCAGTACTTCGGGCCG	unresolved	TCRBD02-01*02	TCRBJ02-07*01
51	0.00084925	6.32585	0.021419	15	CASSQTSGRHDEQFF	CACACCCTGCAGCCAGAAGACTCGGCCCTGTATCTCTGCGCCAGCAGCCAGACTAGCGGGAGGCACGATGAGCAGTTCTTCGGGCCA	TCRBV04-03*01	TCRBD02-01*02	TCRBJ02-01*01
52	0.000865902	6.34727	0.021419	15	CATSAGDNEQFF	CTGTCCCTAGAGTCTGCCATCCCCAACCAGACAGCTCTTTACTTCTGTGCCACCAGTGCAGGGGACAATGAGCAGTTCTTCGGGCCA	unresolved	TCRBD01-01*01	TCRBJ02-01*01
53	0.000882554	6.36869	0.021419	15	CASSLGTVNDEQFF	ATCCAGCGCACACAGCAGGAGGACTCCGCCGTGTATCTCTGTGCCAGCAGCTTAGGGACAGTAAACGATGAGCAGTTCTTCGGGCCA	TCRBV07-08*01	TCRBD01-01*01	TCRBJ02-01*01
54	0.000899206	6.39011	0.021419	15	CASSPRGEANTEAFF	AGCTCTCTGGAGCTGGGGGACTCAGCTTTGTATTTCTGTGCCAGCAGCCCCCGAGGAGAGGCTAACACTGAAGCTTTCTTTGGACAA	TCRBV09-01	TCRBD02-01*02	TCRBJ01-01*01
55	0.000915858	6.41153	0.021419	15	CASSPSRREGWTGELFF	GCCCAAAAGAACCCGACAGCTTTCTATCTCTGTGCCAGTAGTCCATCTCGGCGGGAGGGATGGACCGGGGAGCTGTTTTTTGGAGAA	TCRBV19-01	TCRBD02-01*02	TCRBJ02-02*01
56	0.00093251	6.43152	0.019991	14	CASSPRAATGELFF	CTGAGCTCTCTGGAGCTGGGGGACTCAGCTTTGTATTTCTGTGCCAGCAGCCCCAGGGCTGCTACCGGGGAGCTGTTTTTTGGAGAA	TCRBV09-01	TCRBD01-01*01	TCRBJ02-02*01
57	0.000949162	6.45151	0.019991	14	CASSYSAAQETQYF	CTGGAGTTGGCTGCTCCCTCCCAGACATCTGTGTACTTCTGTGCCAGCAGTTACTCGGCAGCCCAAGAGACCCAGTACTTCGGGCCA	TCRBV06-06	unresolved	TCRBJ02-05*01
58	0.000965814	6.4715	0.019991	14	CASSLRAATEAFF	AAGATCCAGCCTGCAGAGCTTGGGGACTCGGCCGTGTATCTCTGTGCCAGCAGCCTCAGGGCGGCCACTGAAGCTTTCTTTGGACAA	TCRBV11-03*01	TCRBD01-01*01	TCRBJ01-01*01
59	0.000982465	6.49149	0.019991	14	CASSLNINEQFF	TTGGAGATCCAGCGCACAGAGCAGGGGGACTCGGCCATGTATCTCTGTGCCAGCAGCTTAAACATCAATGAGCAGTTCTTCGGGCCA	TCRBV07-09	TCRBD01-01*01	TCRBJ02-01*01
60	0.000999117	6.51006	0.018563	13	CASSSQGLAGNIQYF	AGCTCCTTGGAGCTGGGGGACTCAGCCCTGTACTTCTGTGCCAGCAGCTCCCAAGGCCTTGCTGGAAACATTCAGTACTTCGGCGCC	TCRBV13-01*01	unresolved	TCRBJ02-04*01
61	0.00101577	6.52862	0.018563	13	CASSQAVSLAGGYNEQFF	CAGCCAGAAGACTCAGCCCTGTATCTCTGCGCCAGCAGCCAAGCCGTATCCCTAGCGGGGGGTTACAATGAGCAGTTCTTCGGGCCA	TCRBV04-01*01	TCRBD02-01*01	TCRBJ02-01*01
62	0.00103242	6.54718	0.018563	13	CASSVAAGELFF	CTAAACCTGAGCTCTCTGGAGCTGGGGGACTCAGCTTTGTATTTCTGTGCCAGCAGCGTAGCAGCCGGGGAGCTGTTTTTTGGAGAA	TCRBV09-01	TCRBD01-01*01	TCRBJ02-02*01
63	0.00104907	6.56574	0.018563	13	CASSFGGGVYNEQFF	CAGCCTGCAGAGCTTGGGGACTCGGCCGTGTATCTCTGTGCCAGCAGCTTTGGGGGAGGGGTGTACAATGAGCAGTTCTTCGGGCCA	TCRBV11-03*01	TCRBD02-01*02	TCRBJ02-01*01
64	0.00106573	6.58288	0.017136	12	CASSYSRNYGYTF	AGGCTGCTGTCGGCTGCTCCCTCCCAGACATCTGTGTACTTCTGTGCCAGCAGTTATTCCAGGAACTATGGCTACACCTTCGGTTCG	TCRBV06-05*01	TCRBD01-01*01	TCRBJ01-02*01
65	0.00108238	6.60002	0.017136	12	CASSHRASGSSETQYF	TCGCCCAGCCCCAACCAGACCTCTCTGTACTTCTGTGCCAGCAGTCACCGAGCTAGCGGGAGTTCAGAGACCCAGTACTTCGGGCCA	TCRBV27-01*01	TCRBD02-01*02	TCRBJ02-05*01
66	0.00109903	6.61715	0.017136	12	CASSLEGGDTDTQYF	CAGCGCACACAGCAGGAGGACTCCGCCGTGTATCTCTGTGCCAGCAGCTTAGAGGGCGGGGACACAGATACGCAGTATTTTGGCCCA	TCRBV07-08*01	TCRBD02-01*01	TCRBJ02-03*01
67	0.00111568	6.63429	0.017136	12	CASSYWGALGPNYGYTF	GCTGCTCCCTCCCAGACATCTGTGTACTTCTGTGCCAGCAGTTATTGGGGGGCACTAGGACCTAACTATGGCTACACCTTCGGTTCG	unresolved	unresolved	TCRBJ01-02*01
68	0.00113233	6.65142	0.017136	12	CASSSWTSGVGGEQYV	TCCGCCAGCACCAACCAGACATCTATGTACCTCTGTGCCAGCAGTTCTTGGACTAGCGGCGTGGGAGGTGAGCAGTACGTCGGGCCG	TCRBV28-01*01	TCRBD02-01	TCRBJ02-07*01
69	0.00114899	6.66856	0.017136	12	CASSSLTGNTEAFF	GTGAACGCCTTGGAGCTGGACGACTCGGCCCTGTATCTCTGTGCCAGCAGCTCGTTGACAGGGAACACTGAAGCTTTCTTTGGACAA	TCRBV05-04*01	TCRBD01-01*01	TCRBJ01-01*01
70	0.00116564	6.6857	0.017136	12	CASSQADEQFF	ACTCTGAAGATCCGGTCCACAAAGCTGGAGGACTCAGCCATGTACTTCTGTGCCAGCAGCCAGGCTGATGAGCAGTTCTTCGGGCCA	TCRBV02-01*01	TCRBD01-01*01	TCRBJ02-01*01
71	0.00118229	6.70283	0.017136	12	CASSQDSVTGETGFHPNTGELFF	GCTGTGTATTTCTGTGCCAGCAGCCAAGATTCGGTTACTGGGGAGACAGGGTTTCACCCGAACACCGGGGAGCTGTTTTTTGGAGAA	unresolved	TCRBD01-01*01	TCRBJ02-02*01
72	0.00119894	6.71997	0.017136	12	CASEGAGGYTF	CCTCTCACTGTGACATCGGCCCAAAAGAACCCGACAGCTTTCTATCTCTGTGCCAGCGAGGGGGCCGGCGGCTACACCTTCGGTTCG	TCRBV19-01	TCRBD01-01*01	TCRBJ01-02*01
73	0.00121559	6.73568	0.015708	11	CASSQTAGRGEAQYF	CACACCCTGCAGCCAGAAGACTCGGCCCTGTATCTCTGCGCCAGCAGCCAAACAGCGGGAAGGGGTGAGGCCCAGTACTTCGGGCCA	TCRBV04-03*01	TCRBD02-01*02	TCRBJ02-05*01
74	0.00123224	6.75138	0.015708	11	CASSTGLADPLERYF	CAGCCCTCAGAACCCAGGGACTCAGCTGTGTACTTCTGTGCCAGCAGTACGGGACTAGCGGACCCTTTAGAGCGGTACTTCGGGCCG	unresolved	TCRBD02-01	TCRBJ02-07*01
75	0.0012489	6.76709	0.015708	11	CASTGRANTEAFF	ACCCTGGAGTCTGCCAGGCCCTCACATACCTCTCAGTACCTCTGTGCCAGCACCGGACGGGCGAACACTGAAGCTTTCTTTGGACAA	TCRBV25-01*01	unresolved	TCRBJ01-01*01
76	0.00126555	6.7828	0.015708	11	CASKQRGYTF	TTTCCTCTCACTGTGACATCGGCCCAAAAGAACCCGACAGCTTTCTATCTCTGTGCCAGTAAACAGCGAGGCTACACCTTCGGTTCG	TCRBV19-01	unresolved	TCRBJ01-02*01
77	0.0012822	6.79851	0.015708	11	CASSSGQVQETQYF	ATCCAGCCTGCAAAGCTTGAGGACTCGGCCGTGTATCTCTGTGCCAGCAGCTCGGGACAGGTACAAGAGACCCAGTACTTCGGGCCA	TCRBV11-02*02	TCRBD01-01*01	TCRBJ02-05*01
78	0.00129885	6.81422	0.015708	11	CASSEWTPYNEKLFF	CGGTCCACAAAGCTGGAGGACTCAGCCATGTACTTCTGTGCCAGCAGTGAATGGACACCATATAATGAAAAACTGTTTTTTGGCAGT	TCRBV02-01*01	TCRBD01-01*01	TCRBJ01-04*01
79	0.0013155	6.82992	0.015708	11	CASSLLGGDYNEQFF	CAGCCTGCAGAGCTTGGGGACTCGGCCGTGTATCTCTGTGCCAGCAGCTTATTAGGGGGGGACTACAATGAGCAGTTCTTCGGGCCA	TCRBV11-03*01	TCRBD02-01*01	TCRBJ02-01*01
80	0.00133216	6.84563	0.015708	11	CASSPRTSKSLNEQFF	CCTGCAGAGCTTGGGGACTCGGCCGTGTATCTCTGTGCCAGCAGCCCTCGGACTAGCAAGTCTTTGAATGAGCAGTTCTTCGGGCCA	TCRBV11-03*01	TCRBD02-01	TCRBJ02-01*01
81	0.00134881	6.85991	0.01428	10	CSAREGSSSNQPQHF	ACCAGTGCCCATCCTGAAGACAGCAGCTTCTACATCTGCAGTGCTAGAGAGGGGAGCTCCAGCAATCAGCCCCAGCATTTTGGTGAT	unresolved	TCRBD02-01*02	TCRBJ01-05*01
82	0.00136546	6.87419	0.01428	10	CASSFRGIYGYTF	AAGATCCAGCCCTCAGAACCCAGGGACTCAGCTGTGTACTTCTGTGCCAGCAGTTTCAGGGGGATCTATGGCTACACCTTCGGTTCG	unresolved	TCRBD01-01*01	TCRBJ01-02*01
83	0.00138211	6.88847	0.01428	10	CASSQVTGRGEKLFF	CACACCCTGCAGCCAGAAGACTCGGCCCTGTATCTCTGCGCCAGCAGCCAAGTGACAGGTCGCGGTGAAAAACTGTTTTTTGGCAGT	TCRBV04-03*01	TCRBD01-01*01	TCRBJ01-04*01
84	0.00139876	6.90275	0.01428	10	CASTMVGANEKLFF	ATCCAGCCCTCAGAACCCAGGGACTCAGCTGTGTACTTCTGTGCCAGCACCATGGTGGGCGCCAATGAAAAACTGTTTTTTGGCAGT	unresolved	TCRBD01-01*01	TCRBJ01-04*01
85	0.00141542	6.91703	0.01428	10	CASSLTDTQYF	ACTCTGAAGATCCGGTCCACAAAGCTGGAGGACTCAGCCATGTACTTCTGTGCCAGCAGTCTGACAGATACGCAGTATTTTGGCCCA	TCRBV02-01*01	TCRBD02-01	TCRBJ02-03*01
86	0.00143207	6.93131	0.01428	10	CASSLPFGRDEKLFF	GAGTCGCCCAGCCCCAACCAGACCTCTCTGTACTTCTGTGCCAGCAGTTTACCTTTCGGTCGGGATGAAAAACTGTTTTTTGGCAGT	TCRBV27-01*01	TCRBD02-01	TCRBJ01-04*01
87	0.00144872	6.94559	0.01428	10	CASSTSYDGYTF	CTCAGGCTGGAGTTGGCTGCTCCCTCCCAGACATCTGTGTACTTCTGTGCCAGCAGCACCAGCTACGACGGCTACACCTTCGGTTCG	TCRBV06-06	unresolved	TCRBJ01-02*01
88	0.00146537	6.95987	0.01428	10	CATSRDFRGSGTEAFF	TCACCAGGCCTGGGGGACGCAGCCATGTACCTGTGTGCCACCAGCAGAGATTTTAGGGGGAGCGGGACTGAAGCTTTCTTTGGACAA	TCRBV15-01*01	unresolved	TCRBJ01-01*01
89	0.00148202	6.97415	0.01428	10	CASGTDLYGYTF	CTGATCCTGGAGTCGCCCAGCCCCAACCAGACCTCTCTGTACTTCTGTGCCAGCGGGACAGACCTCTATGGCTACACCTTCGGTTCG	TCRBV27-01*01	TCRBD01-01*01	TCRBJ01-02*01
90	0.00149868	6.98843	0.01428	10	CASSDGVAKNIQYF	ATCCGGTCCACAAAGCTGGAGGACTCAGCCATGTACTTCTGTGCCAGCAGTGACGGGGTAGCCAAAAACATTCAGTACTTCGGCGCC	TCRBV02-01*01	TCRBD02-01*01	TCRBJ02-04*01
91	0.00151533	7.00271	0.01428	10	CASSRDLNTEAFF	CACATCAATTCCCTGGAGCTTGGTGACTCTGCTGTGTATTTCTGTGCCAGCAGCCGGGACCTGAACACTGAAGCTTTCTTTGGACAA	unresolved	unresolved	TCRBJ01-01*01
92	0.00153198	7.01699	0.01428	10	CASSLTSAAGELFF	CTGGAGTCCGCCAGCACCAACCAGACATCTATGTACCTCTGTGCCAGCAGTCTTACTAGCGCGGCCGGGGAGCTGTTTTTTGGAGAA	TCRBV28-01*01	TCRBD02-01	TCRBJ02-02*01
93	0.00154863	7.02985	0.012852	9	CSVESGNYGYTF	CTGACTGTGAGCAACATGAGCCCTGAAGACAGCAGCATATATCTCTGCAGCGTTGAATCTGGGAACTATGGCTACACCTTCGGTTCG	TCRBV29-01*01	unresolved	TCRBJ01-02*01
94	0.00156528	7.0427	0.012852	9	CASSYDRLSYNEQFF	CTGTCGGCTGCTCCCTCCCAGACATCTGTGTACTTCTGTGCCAGCAGTTACGACAGGCTATCCTACAATGAGCAGTTCTTCGGGCCA	TCRBV06-05*01	TCRBD01-01*01	TCRBJ02-01*01
95	0.00158194	7.05555	0.012852	9	CSARLNSPQDEQYV	GTGACCAGTGCCCATCCTGAAGACAGCAGCTTCTACATCTGCAGTGCTAGACTCAACAGCCCTCAGGACGAGCAGTACGTCGGGCCG	unresolved	unresolved	TCRBJ02-07*01
96	0.00159859	7.0684	0.012852	9	CASSQEQGGYGYTF	CTACACACCCTGCAGCCAGAAGACTCGGCCCTGTATCTCTGCGCCAGCAGCCAAGAACAGGGTGGCTATGGCTACACCTTCGGTTCG	TCRBV04-03*01	TCRBD01-01*01	TCRBJ01-02*01
97	0.00161524	7.08125	0.012852	9	CATSDLQDYGYTF	TCCCTAGAGTCTGCCATCCCCAACCAGACAGCTCTTTACTTCTGTGCCACCAGTGATTTGCAAGACTATGGCTACACCTTCGGTTCG	unresolved	unresolved	TCRBJ01-02*01
98	0.00163189	7.0941	0.012852	9	CASSGGQDEQYF	CTGAAGATCCGGTCCACAAAGCTGGAGGACTCAGCCATGTACTTCTGTGCCAGCAGTGGCGGACAGGACGAGCAGTACTTCGGGCCG	TCRBV02-01*01	TCRBD01-01*01	TCRBJ02-07*01
99	0.00164854	7.10696	0.012852	9	CASSLGPLAGGNQITDTQYF	AGGGACTCAGCTGTGTACTTCTGTGCCAGCAGTTTAGGACCGCTAGCGGGAGGGAATCAGATCACAGATACGCAGTATTTTGGCCCA	unresolved	TCRBD02-01*02	TCRBJ02-03*01
100	0.0016652	7.11981	0.012852	9	CASSPGTDPEAFF	AATGTGAACGCCTTGTTGCTGGGGGACTCGGCCCTCTATCTCTGTGCCAGCAGCCCAGGGACAGACCCTGAAGCTTTCTTTGGACAA	TCRBV05-06*01	TCRBD01-01*01	TCRBJ01-01*01
101	0.00168185	7.13266	0.012852	9	CASRTSGNEQFF	CTGAAGATCCAGCCCTCAGAACCCAGGGACTCAGCTGTGTACTTCTGTGCCAGCAGAACAAGCGGGAATGAGCAGTTCTTCGGGCCA	unresolved	TCRBD02-01	TCRBJ02-01*01
102	0.0016985	7.14551	0.012852	9	CASSQDRILNTEAFF	CACACCCTGCAGCCAGAAGACTCGGCCCTGTATCTCTGCGCCAGCAGCCAAGATCGAATACTAAACACTGAAGCTTTCTTTGGACAA	TCRBV04-03*01	TCRBD02-01	TCRBJ01-01*01
103	0.00171515	7.15836	0.012852	9	CARPALKGQPQHF	ACGATTCAGCGCACAGAGCAGCGGGACTCAGCCATGTATCGCTGTGCTAGGCCCGCTTTAAAAGGTCAGCCCCAGCATTTTGGTGAT	TCRBV07-07*01	unresolved	TCRBJ01-05*01
104	0.0017318	7.17122	0.012852	9	CASSGDTYEQYF	TTGGAGATCCAGCGCACAGAGCAGGGGGACTCGGCCATGTATCTCTGTGCCAGCAGCGGGGATACCTACGAGCAGTACTTCGGGCCG	TCRBV07-09	unresolved	TCRBJ02-07*01
105	0.00174846	7.18407	0.012852	9	CASSAGTWENTEAFF	CACACCCTGCAGCCAGAAGACTCGGCCCTGTATCTCTGCGCCAGCAGCGCTGGGACTTGGGAAAACACTGAAGCTTTCTTTGGACAA	TCRBV04-03*01	TCRBD02-01	TCRBJ01-01*01
106	0.00176511	7.19692	0.012852	9	CASSIRFSRGNSYNEQFF	AGCACCAACCAGACATCTATGTACCTCTGTGCCAGCTCCATACGGTTCTCTCGCGGCAACTCCTACAATGAGCAGTTCTTCGGGCCA	TCRBV28-01*01	TCRBD02-01	TCRBJ02-01*01
107	0.00178176	7.20977	0.012852	9	CASSLAPGGQD	ACTCTGACGATTCAGCGCACAGAGCAGCGGGACTCAGCCATGTATCGCTGTGCTAGCAGCTTAGCGCCCGGGGGGCAGGACGGGCCG	TCRBV07-07*01	TCRBD02-01*01	TCRBJ02-07*01
108	0.00179841	7.22262	0.012852	9	CASSPLGELFF	ATCCTGAGGATCCAGCAGGTAGTGCGAGGAGATTCGGCAGCTTATTTCTGTGCCAGCTCACCTCTAGGGGAGCTGTTTTTTGGAGAA	TCRBV18-01*01	TCRBD02-01	TCRBJ02-02*01
109	0.00181506	7.23548	0.012852	9	CASSFRPAEREGDEQFF	TTGTTGCTGGGGGACTCGGCCCTGTATCTCTGTGCCAGCAGCTTTCGGCCGGCTGAGCGGGAGGGCGATGAGCAGTTCTTCGGGCCA	TCRBV05-05*01	TCRBD02-01*02	TCRBJ02-01*01
110	0.00183172	7.24833	0.012852	9	CASSLTGVSYNEQFF	ACATCGGCCCAAAAGAACCCGACAGCTTTCTATCTCTGTGCCAGTAGTTTGACAGGGGTTTCCTACAATGAGCAGTTCTTCGGGCCA	TCRBV19-01	TCRBD01-01*01	TCRBJ02-01*01
111	0.00184837	7.25975	0.011424	8	CATSETGAYYEQYV	CTAGAGTCTGCCATCCCCAACCAGACAGCTCTTTACTTCTGTGCCACCAGTGAGACAGGGGCGTACTACGAGCAGTACGTCGGGCCG	unresolved	TCRBD01-01*01	TCRBJ02-07*01
112	0.00186502	7.27118	0.011424	8	CASSPTGETNEKLFF	CTGTCGGCTGCTCCCTCCCAGACATCTGTGTACTTCTGTGCCAGCAGTCCAACAGGGGAAACTAATGAAAAACTGTTTTTTGGCAGT	TCRBV06-05*01	TCRBD01-01*01	TCRBJ01-04*01
113	0.00188167	7.2826	0.011424	8	CSAVDLGLAGTDTQYF	AGTGCCCATCCTGAAGACAGCAGCTTCTACATCTGCAGTGCTGTTGATTTGGGACTAGCGGGCACAGATACGCAGTATTTTGGCCCA	unresolved	TCRBD02-01	TCRBJ02-03*01
114	0.00189832	7.29402	0.011424	8	CASSQDSSNQPQHF	CTACACGCCCTGCAGCCAGAAGACTCAGCCCTGTATCTCTGCGCCAGCAGCCAGGACAGTAGCAATCAGCCCCAGCATTTTGGTGAT	TCRBV04-01*01	TCRBD01-01*01	TCRBJ01-05*01
115	0.00191498	7.30545	0.011424	8	CASSHRTPSSGNTIYF	TCGGCTGCTCCCTCCCAGACATCTGTGTACTTCTGTGCCAGCAGTCACAGGACCCCCAGCTCTGGAAACACCATATATTTTGGAGAG	unresolved	TCRBD01-01*01	TCRBJ01-03*01
116	0.00193163	7.31687	0.011424	8	CATSDCGLDYGYTF	CTAGAGTCTGCCATCCCCAACCAGACAGCTCTTTACTTCTGTGCCACCAGTGATTGCGGGCTCGACTATGGCTACACCTTCGGTTCG	unresolved	TCRBD02-01	TCRBJ01-02*01
117	0.00194828	7.3283	0.011424	8	CASSSPSSSGVYEQYF	TCCGCCAGCACCAACCAGACATCTATGTACCTCTGTGCCAGCAGTTCCCCCTCCTCTAGCGGGGTCTACGAGCAGTACTTCGGGCCG	TCRBV28-01*01	TCRBD02-01*01	TCRBJ02-07*01
118	0.00196493	7.33972	0.011424	8	CASSVGVTRGNEQFF	AGCTCTCTGGAGCTGGGGGACTCAGCTTTGTATTTCTGTGCCAGCAGCGTAGGGGTGACTAGAGGCAATGAGCAGTTCTTCGGGCCA	TCRBV09-01	TCRBD02-01	TCRBJ02-01*01
119	0.00198158	7.35114	0.011424	8	CASSQEGASGRRQYF	AATTCCCTGGAGCTTGGTGACTCTGCTGTGTATTTCTGTGCCAGCAGCCAAGAAGGGGCTAGCGGGAGAAGGCAGTACTTCGGGCCG	unresolved	TCRBD02-01*02	TCRBJ02-07*01
120	0.00199823	7.36257	0.011424	8	CASSQSAGSPYEQYF	ACATCGGCCCAAAAGAACCCGACAGCTTTCTATCTCTGTGCCAGTAGTCAATCGGCGGGGTCCCCCTACGAGCAGTACTTCGGGCCG	TCRBV19-01	TCRBD02-01*01	TCRBJ02-07*01
121	0.00201489	7.37399	0.011424	8	CASSLARSFVDNQPQHF	ACAGAGCAGCGGGACTCGGCCATGTATCGCTGTGCCAGCAGCTTAGCGAGGTCATTCGTAGACAATCAGCCCCAGCATTTTGGTGAT	TCRBV07-06*01	TCRBD02-01*02	TCRBJ01-05*01
122	0.00203154	7.38542	0.011424	8	CASSQDWPGGSYEQYF	GCCCTGCAGCCAGAAGACTCAGCCCTGTATCTCTGCGCCAGCAGCCAAGATTGGCCAGGGGGATCCTACGAGCAGTACTTCGGGCCG	TCRBV04-01*01	TCRBD01-01*01	TCRBJ02-07*01
123	0.00204819	7.39684	0.011424	8	CASSSTNTGELFF	ATCCTGGAGTCGCCCAGCCCCAACCAGACCTCTCTGTACTTCTGTGCCAGCAGTTCGACGAACACCGGGGAGCTGTTTTTTGGAGAA	TCRBV27-01*01	unresolved	TCRBJ02-02*01
124	0.00206484	7.40826	0.011424	8	CASSIGGRGNEQFF	GTGACATCGGCCCAAAAGAACCCGACAGCTTTCTATCTCTGTGCCAGTAGTATTGGCGGGAGGGGAAATGAGCAGTTCTTCGGGCCA	TCRBV19-01	TCRBD02-01*02	TCRBJ02-01*01
125	0.00208149	7.41969	0.011424	8	CASSDSSYNEQFF	ACTGTGACATCGGCCCAAAAGAACCCGACAGCTTTCTATCTCTGTGCCAGTAGCGACAGCTCCTACAATGAGCAGTTCTTCGGGCCA	TCRBV19-01	TCRBD01-01*01	TCRBJ02-01*01
126	0.00209815	7.42968	0.009996	7	CSVDLAGQWNYGYTF	AGCAACATGAGCCCTGAAGACAGCAGCATATATCTCTGCAGCGTTGACTTGGCAGGGCAGTGGAACTATGGCTACACCTTCGGTTCG	TCRBV29-01*01	TCRBD01-01*01	TCRBJ01-02*01
127	0.0021148	7.43968	0.009996	7	CASSEGRTEAFF	CTGACCCTGGAGTCTGCCAGGCCCTCACATACCTCTCAGTACCTCTGTGCCAGCAGTGAGGGAAGGACTGAAGCTTTCTTTGGACAA	TCRBV25-01*01	unresolved	TCRBJ01-01*01
128	0.00213145	7.44968	0.009996	7	CASSPATGTNYGYTF	CACACCCTGCAGCCAGAAGACTCGGCCCTGTATCTCTGCGCCAGCAGCCCTGCAACAGGGACTAACTATGGCTACACCTTCGGTTCG	TCRBV04-03*01	TCRBD01-01*01	TCRBJ01-02*01
129	0.0021481	7.45967	0.009996	7	CASSSRPGGREQYV	GTGAACGCCTTGGAGCTGGACGACTCGGCCCTGTATCTCTGTGCCAGCAGCTCTAGGCCGGGGGGACGCGAGCAGTACGTCGGGCCG	TCRBV05-04*01	TCRBD02-01*01	TCRBJ02-07*01
130	0.00216475	7.46967	0.009996	7	CASSLSGGGGTGYTF	GAGTCGCCCAGCCCCAACCAGACCTCTCTGTACTTCTGTGCCAGCAGTTTATCCGGGGGGGGAGGAACTGGCTACACCTTCGGTTCG	TCRBV27-01*01	TCRBD02-01*01	TCRBJ01-02*01
131	0.00218141	7.47966	0.009996	7	CASSIGQGSTGELFF	CAGCCCTCAGAACCCAGGGACTCAGCTGTGTACTTCTGTGCCAGCAGTATAGGACAGGGTAGCACCGGGGAGCTGTTTTTTGGAGAA	unresolved	TCRBD01-01*01	TCRBJ02-02*01
132	0.00219806	7.48966	0.009996	7	CASSSGGGPPETQYF	GAGTCGCCCAGCCCCAACCAGACCTCTCTGTACTTCTGTGCCAGCAGTTCCGGGGGAGGGCCCCCTGAGACCCAGTACTTCGGGCCA	TCRBV27-01*01	TCRBD02-01*02	TCRBJ02-05*01
133	0.00221471	7.49966	0.009996	7	CASSLLLAGGPDEQFF	ACCTTGGAGCTGGGGGACTCGGCCCTTTATCTTTGCGCCAGCAGCTTGTTACTAGCGGGAGGGCCAGATGAGCAGTTCTTCGGGCCA	TCRBV05-01*01	TCRBD02-01*02	TCRBJ02-01*01
134	0.00223136	7.50965	0.009996	7	CASSLDGGDYGYTF	ATCCAGCCCTCAGAACCCAGGGACTCAGCTGTGTACTTCTGTGCCAGCAGTTTGGACGGCGGGGACTATGGCTACACCTTCGGTTCG	unresolved	TCRBD02-01*01	TCRBJ01-02*01
135	0.00224801	7.51965	0.009996	7	CASSLVRTTNTEAFF	CAGCCTGCAGAGCTTGGGGACTCGGCCGTGTATCTCTGTGCCAGCAGCTTAGTCCGGACAACGAACACTGAAGCTTTCTTTGGACAA	TCRBV11-03*01	TCRBD01-01*01	TCRBJ01-01*01
136	0.00226467	7.52964	0.009996	7	CASSRGQNTEAFF	CACCTACACGCCCTGCAGCCAGAAGACTCAGCCCTGTATCTCTGCGCCAGCAGCCGGGGCCAGAACACTGAAGCTTTCTTTGGACAA	TCRBV04-01*01	TCRBD01-01*01	TCRBJ01-01*01
137	0.00228132	7.53964	0.009996	7	CASSLIQGNEKLFF	ATCCAGCGCACAGAGCAGGGGGACTCGGCCATGTATCTCTGTGCCAGCAGCTTGATACAGGGTAATGAAAAACTGTTTTTTGGCAGT	TCRBV07-09	TCRBD01-01*01	TCRBJ01-04*01
138	0.00229797	7.54964	0.009996	7	CASSQTQRETGELFF	CAGCGCACACAGCAGGAGGACTCCGCCGTGTATCTCTGTGCCAGCAGTCAGACCCAGAGAGAAACCGGGGAGCTGTTTTTTGGAGAA	TCRBV07-08*01	unresolved	TCRBJ02-02*01
139	0.00231462	7.55963	0.009996	7	CASSSRETSGYNEQFF	CGCACAGAGCAGGGGGACTCGGCCATGTATCTCTGTGCCAGCAGCTCTCGGGAGACTAGCGGCTACAATGAGCAGTTCTTCGGGCCA	TCRBV07-09	TCRBD02-01	TCRBJ02-01*01
140	0.00233127	7.56963	0.009996	7	CASSLELAGGSEQFF	CAGCGCACAGAGCAGGGGGACTCGGCCATGTATCTCTGTGCCAGCAGCTTAGAACTAGCGGGAGGCAGTGAGCAGTTCTTCGGGCCA	TCRBV07-09	TCRBD02-01*02	TCRBJ02-01*01
141	0.00234793	7.57962	0.009996	7	CASSLGSGVDQPQHF	CAGCGCACACAGCAGGAGGACTCCGCCGTGTATCTCTGTGCCAGCAGCTTAGGTTCCGGAGTCGATCAGCCCCAGCATTTTGGTGAT	TCRBV07-08*01	TCRBD02-01*02	TCRBJ01-05*01
142	0.00236458	7.58962	0.009996	7	CASSSGLELETQYF	CTGGAGTCCGCCAGCACCAACCAGACATCTATGTACCTCTGTGCCAGCAGTTCGGGCCTCGAACTGGAGACCCAGTACTTCGGGCCA	TCRBV28-01*01	unresolved	TCRBJ02-05*01
143	0.00238123	7.59962	0.009996	7	CASSLTVEVYGYTF	ATCCAGCGCACAGAGCAGGGGGACTCGGCCATGTATCTCTGTGCCAGCAGCTTAACCGTTGAGGTCTATGGCTACACCTTCGGTTCG	TCRBV07-09	TCRBD02-01*02	TCRBJ01-02*01
144	0.00239788	7.60961	0.009996	7	CAISNGLAGTVGELFF	TCCGCTACCAGCTCCCAGACATCTGTGTACTTCTGTGCCATCAGCAACGGACTAGCGGGAACGGTTGGGGAGCTGTTTTTTGGAGAA	TCRBV10-03*01	TCRBD02-01*02	TCRBJ02-02*01
145	0.00241453	7.61961	0.009996	7	CASNGGRAEDIQYF	GTGACATCGGCCCAAAAGAACCCGACAGCTTTCTATCTCTGTGCCAGTAATGGAGGGAGGGCCGAGGACATTCAGTACTTCGGCGCC	TCRBV19-01	TCRBD02-01*02	TCRBJ02-04*01
146	0.00243119	7.6296	0.009996	7	CASSIPGKGEQFF	ACTGTGACATCGGCCCAAAAGAACCCGACAGCTTTCTATCTCTGTGCCAGTAGTATCCCAGGGAAGGGTGAGCAGTTCTTCGGGCCA	TCRBV19-01	TCRBD01-01*01	TCRBJ02-01*01
147	0.00244784	7.6396	0.009996	7	CASSIGAGGNYGYTF	ACATCGGCCCAAAAGAACCCGACAGCTTTCTATCTCTGTGCCAGTAGTATAGGAGCAGGGGGCAACTATGGCTACACCTTCGGTTCG	TCRBV19-01	TCRBD01-01*01	TCRBJ01-02*01
148	0.00246449	7.6496	0.009996	7	CASNYKFRTFF	ACTCTGAAGATCCAGCCCTCAGAACCCAGGGACTCAGCTGTGTACTTCTGTGCCAGCAACTACAAGTTTCGGACTTTCTTTGGACAA	unresolved	TCRBD02-01	TCRBJ01-01*01
149	0.00248114	7.65816	0.008568	6	CAWTPMAMAEAFF	AGTTCTAAGAAGCTCCTTCTCAGTGACTCTGGCTTCTATCTCTGTGCCTGGACTCCCATGGCTATGGCTGAAGCTTTCTTTGGACAA	TCRBV30-01*01	unresolved	TCRBJ01-01*01
150	0.00249779	7.66673	0.008568	6	CASSQDREVSKTAYEQYF	CAGCCAGAAGACTCGGCCCTGTATCTCTGCGCCAGCAGCCAAGATCGTGAGGTGTCTAAAACAGCCTACGAGCAGTACTTCGGGCCG	TCRBV04-03*01	unresolved	TCRBJ02-07*01
151	0.00251445	7.6753	0.008568	6	CSVEGTRTGSWEQFF	AGCAACATGAGCCCTGAAGACAGCAGCATATATCTCTGCAGCGTTGAAGGTACGAGGACCGGTTCATGGGAGCAGTTCTTCGGGCCA	TCRBV29-01*01	unresolved	TCRBJ02-01*01
152	0.0025311	7.68387	0.008568	6	CSARDKAHAYEQYF	GTGACCAGTGCCCATCCTGAAGACAGCAGCTTCTACATCTGCAGTGCTAGAGATAAGGCCCACGCCTACGAGCAGTACTTCGGGCCG	unresolved	unresolved	TCRBJ02-07*01
153	0.00254775	7.69244	0.008568	6	CATSDPSGRADNEQFF	TCTGCCATCCCCAACCAGACAGCTCTTTACTTCTGTGCCACCAGTGATCCTAGCGGGAGGGCCGACAATGAGCAGTTCTTCGGGCCA	unresolved	TCRBD02-01*02	TCRBJ02-01*01
154	0.0025644	7.701	0.008568	6	CASSYPGLAGKTYNEQFF	GCTCCCTCCCAAACATCTGTGTACTTCTGTGCCAGCAGTTACCCCGGACTAGCCGGAAAGACCTACAATGAGCAGTTCTTCGGGCCA	unresolved	TCRBD02-01	TCRBJ02-01*01
155	0.00258105	7.70957	0.008568	6	CASSLALWDTASYEQYF	TTGGAGCTGGGGGACTCGGCCCTTTATCTTTGCGCCAGCAGCTTGGCCCTATGGGACACGGCTTCCTACGAGCAGTACTTCGGGCCG	TCRBV05-01*01	TCRBD01-01*01	TCRBJ02-07*01
156	0.00259771	7.71814	0.008568	6	CASSQTDQGQETQYF	CACACCCTGCAGCCAGAAGACTCGGCCCTGTATCTCTGCGCCAGCAGCCAAACGGACCAAGGCCAAGAGACCCAGTACTTCGGGCCA	TCRBV04-03*01	unresolved	TCRBJ02-05*01
157	0.00261436	7.72671	0.008568	6	CASSQELQSNYGYTF	CACACCCTGCAGCCAGAAGACTCGGCCCTGTATCTCTGCGCCAGCAGCCAAGAGCTACAGAGTAACTATGGCTACACCTTCGGTTCG	TCRBV04-03*01	TCRBD01-01*01	TCRBJ01-02*01
158	0.00263101	7.73528	0.008568	6	CASSVDGAGVEEKLFF	TCTCTGGAGCTGGGGGACTCAGCTTTGTATTTCTGTGCCAGCAGCGTGGATGGAGCAGGGGTGGAAGAAAAACTGTTTTTTGGCAGT	TCRBV09-01	TCRBD01-01*01	TCRBJ01-04*01
159	0.00264766	7.74384	0.008568	6	CSAREMGGLNYGYTF	ACCAGTGCCCATCCTGAAGACAGCAGCTTCTACATCTGCAGTGCTAGAGAGATGGGGGGTCTGAACTATGGCTACACCTTCGGTTCG	unresolved	TCRBD02-01*01	TCRBJ01-02*01
160	0.00266431	7.75241	0.008568	6	CSVGDTGELFF	ACTCTGACTGTGAGCAACATGAGCCCTGAAGACAGCAGCATATATCTCTGCAGCGTAGGCGACACCGGGGAGCTGTTTTTTGGAGAA	TCRBV29-01*01	unresolved	TCRBJ02-02*01
161	0.00268097	7.76098	0.008568	6	CASSLTPAGAAYEQYF	ACCTTGGAGCTGGGGGACTCGGCCCTTTATCTTTGCGCCAGCAGCTTGACTCCAGCGGGGGCTGCCTACGAGCAGTACTTCGGGCCG	TCRBV05-01*01	TCRBD02-01*01	TCRBJ02-07*01
162	0.00269762	7.76955	0.008568	6	CASSLGYRNTEAFF	ATCCAGCGCACACAGCAGGAGGACTCCGCCGTGTATCTCTGTGCCAGCAGCTTAGGCTACAGAAACACTGAAGCTTTCTTTGGACAA	TCRBV07-08*01	TCRBD01-01*01	TCRBJ01-01*01
163	0.00271427	7.77812	0.008568	6	CSAGQGFQYF	TCCACTCTGACAGTGACCAGTGCCCATCCTGAAGACAGCAGCTTCTACATCTGCAGTGCCGGACAGGGGTTTCAGTACTTCGGCGCC	TCRBV20-01*01	TCRBD01-01*01	TCRBJ02-04*01
164	0.00273092	7.78669	0.008568	6	CSARQGAWWGNTIYF	ACCAGTGCCCATCCTGAAGACAGCAGCTTCTACATCTGCAGTGCTAGACAGGGGGCATGGTGGGGAAACACCATATATTTTGGAGAG	unresolved	TCRBD01-01*01	TCRBJ01-03*01
165	0.00274757	7.79525	0.008568	6	CASSLTGGIYEQYV	CTGGAGTCGCCCAGCCCCAACCAGACCTCTCTGTACTTCTGTGCCAGCAGTTTGACAGGGGGAATATACGAGCAGTACGTCGGGCCG	TCRBV27-01*01	TCRBD01-01*01	TCRBJ02-07*01
166	0.00276422	7.80382	0.008568	6	CASSANRAQNTEAFF	CAGCGCACAGAGCAGCGGGACTCGGCCATGTATCGCTGTGCCAGCAGCGCCAACAGGGCCCAGAACACTGAAGCTTTCTTTGGACAA	TCRBV07-06*01	TCRBD01-01*01	TCRBJ01-01*01
167	0.00278088	7.81239	0.008568	6	CASSLSGLSNYGYTF	GAGTCGCCCAGCCCCAACCAGACCTCTCTGTACTTCTGTGCCAGCAGTTTATCTGGGTTGTCTAACTATGGCTACACCTTCGGTTCG	TCRBV27-01*01	unresolved	TCRBJ01-02*01
168	0.00279753	7.82096	0.008568	6	CASSLGTPPGNTIYF	CAGCCCTCAGAACCCAGGGACTCAGCTGTGTACTTCTGTGCCAGCAGTTTAGGGACGCCACCTGGAAACACCATATATTTTGGAGAG	unresolved	unresolved	TCRBJ01-03*01
169	0.00281418	7.82953	0.008568	6	CASRPGRVSGNTIYF	CTGTCGGCTGCTCCCTCCCAGACATCTGTGTACTTCTGTGCCAGCAGACCCGGGCGGGTCTCTGGAAACACCATATATTTTGGAGAG	TCRBV06-05*01	TCRBD02-01	TCRBJ01-03*01
170	0.00283083	7.83809	0.008568	6	CASSLTLNTEAFF	AAGATCCAGCGCACAGAGCGGGGGGACTCAGCCGTGTATCTCTGTGCCAGCAGCTTAACGTTGAACACTGAAGCTTTCTTTGGACAA	TCRBV07-03*01	unresolved	TCRBJ01-01*01
171	0.00284748	7.84666	0.008568	6	CASSLVLGGATDTQYF	CGCACACAGCAGGAGGACTCGGCCGTGTATCTCTGTGCCAGCAGCTTAGTGTTAGGCGGTGCCACAGATACGCAGTATTTTGGCCCA	TCRBV07-02*01	TCRBD02-01	TCRBJ02-03*01
172	0.00286414	7.85523	0.008568	6	CARSLGTVYSNQPQHF	GCCTTGGAGCTGGGGGACTCGGCCCTGTATCTCTGTGCCAGAAGCCTAGGGACAGTTTATAGCAATCAGCCCCAGCATTTTGGTGAT	TCRBV05-03	TCRBD01-01*01	TCRBJ01-05*01
173	0.00288079	7.8638	0.008568	6	CASSLQGYGYTF	CTGATCCTGGAGTCGCCCAGCCCCAACCAGACCTCTCTGTACTTCTGTGCCAGCAGTTTACAGGGCTATGGCTACACCTTCGGTTCG	TCRBV27-01*01	TCRBD01-01*01	TCRBJ01-02*01
174	0.00289744	7.87237	0.008568	6	CASSRTGNPRYEQYF	GAGTCCGCCAGCACCAACCAGACATCTATGTACCTCTGTGCCAGCAGCCGGACAGGGAACCCCAGGTACGAGCAGTACTTCGGGCCG	TCRBV28-01*01	TCRBD01-01*01	TCRBJ02-07*01
175	0.00291409	7.88093	0.008568	6	CASSARGNTQYF	CTCACTCTGGAGTCTGCTGCCTCCTCCCAGACATCTGTATATTTCTGCGCCAGCAGTGCGAGGGGTAATACGCAGTATTTTGGCCCA	TCRBV10-01	unresolved	TCRBJ02-03*01
176	0.00293074	7.8895	0.008568	6	CASSLVTSANYGYTF	CAGCCTGCAAAGCTTGAGGACTCGGCCGTGTATCTCTGTGCCAGCAGCTTAGTAACAAGCGCTAACTATGGCTACACCTTCGGTTCG	TCRBV11-02*02	TCRBD02-01	TCRBJ01-02*01
177	0.0029474	7.89807	0.008568	6	CASSLPRFSNGYTF	GTGAACGCCTTGGAGCTGGACGACTCGGCCCTGTATCTCTGTGCCAGCAGCTTGCCAAGATTCTCGAATGGCTACACCTTCGGTTCG	TCRBV05-04*01	unresolved	TCRBJ01-02*01
178	0.00296405	7.90664	0.008568	6	CASTAGADTQYF	CTGAAGATCCAGCCCTCAGAACCCAGGGACTCAGCTGTGTACTTCTGTGCCAGCACCGCCGGGGCAGATACGCAGTATTTTGGCCCA	unresolved	TCRBD02-01*01	TCRBJ02-03*01
179	0.0029807	7.91521	0.008568	6	CASSHGDSFYGYTF	ATCCAGCGCACACAGCAGGAGGACTCGGCCGTGTATCTCTGTGCCAGCAGCCACGGGGACAGTTTCTATGGCTACACCTTCGGTTCG	TCRBV07-02*01	TCRBD01-01*01	TCRBJ01-02*01
180	0.00299735	7.92377	0.008568	6	CASSLELHRFATNEKLFF	GAGCAGGGGGACTCGGCCATGTATCTCTGTGCCAGCAGCTTAGAACTGCACCGATTTGCAACTAATGAAAAACTGTTTTTTGGCAGT	TCRBV07-09	TCRBD02-01	TCRBJ01-04*01
181	0.003014	7.93234	0.008568	6	CASSAGGIGELFF	AAGATCCGGTCCACAAAGCTGGAGGACTCAGCCATGTACTTCTGTGCCAGCAGTGCCGGGGGAATCGGGGAGCTGTTTTTTGGAGAA	TCRBV02-01*01	TCRBD02-01*01	TCRBJ02-02*01
182	0.00303066	7.94091	0.008568	6	CASSSGQGSTDTQYF	CAGCGCACAGAGCAGGGGGACTCGGCCATGTATCTCTGTGCCAGCAGCTCAGGACAGGGCTCCACAGATACGCAGTATTTTGGCCCA	TCRBV07-09	TCRBD01-01*01	TCRBJ02-03*01
183	0.00304731	7.94948	0.008568	6	CASSNQGAGQPQHF	CTGGAGTCGCCCAGCCCCAACCAGACCTCTCTGTACTTCTGTGCCAGCAGTAACCAGGGAGCGGGTCAGCCCCAGCATTTTGGTGAT	TCRBV27-01*01	TCRBD02-01	TCRBJ01-05*01
184	0.00306396	7.95805	0.008568	6	CASSPGNQPQHF	CTGAAGATCCAGCCCTCAGAACCCAGGGACTCAGCTGTGTACTTCTGTGCCAGCAGTCCGGGAAACCAGCCCCAGCATTTTGGTGAT	unresolved	TCRBD02-01*02	TCRBJ01-05*01
185	0.00308061	7.96661	0.008568	6	CASSLASLNEQFF	ACGATCCAGCGCACACAGCAGGAGGACTCGGCCGTGTATCTCTGTGCCAGCAGCTTAGCGAGCCTCAATGAGCAGTTCTTCGGGCCA	TCRBV07-02*01	TCRBD02-01	TCRBJ02-01*01
186	0.00309726	7.97518	0.008568	6	CASSQDWASGREGNEQFF	CAGCCAGAAGACTCGGCCCTGTATCTCTGCGCCAGCAGCCAAGATTGGGCTAGCGGGAGGGAGGGAAATGAGCAGTTCTTCGGGCCA	TCRBV04-03*01	TCRBD02-01*02	TCRBJ02-01*01
187	0.00311392	7.98375	0.008568	6	CASSPQTAGGLETQYF	TCCGCCAGCACCAACCAGACATCTATGTACCTCTGTGCCAGCAGTCCACAAACGGCGGGGGGCTTAGAGACCCAGTACTTCGGGCCA	TCRBV28-01*01	TCRBD02-01*01	TCRBJ02-05*01
188	0.00313057	7.99232	0.008568	6	CASSHPSTGYTPGPEAFF	CAAAAGAACCCGACAGCTTTCTATCTCTGTGCCAGTAGCCACCCCTCGACAGGGTATACTCCGGGGCCTGAAGCTTTCTTTGGACAA	TCRBV19-01	TCRBD01-01*01	TCRBJ01-01*01
189	0.00314722	8.00089	0.008568	6	CASSVERASNQPQHF	CGGTCCACAAAGCTGGAGGACTCAGCCATGTACTTCTGTGCCAGCAGTGTTGAGAGGGCGAGCAATCAGCCCCAGCATTTTGGTGAT	TCRBV02-01*01	TCRBD02-01*02	TCRBJ01-05*01
190	0.00316387	8.00945	0.008568	6	CASRTTSSGWIGNQPQHF	CAAAAGAACCCGACAGCTTTCTATCTCTGTGCCAGTAGGACTACTAGTAGTGGGTGGATAGGCAATCAGCCCCAGCATTTTGGTGAT	TCRBV19-01	TCRBD02-01	TCRBJ01-05*01
191	0.00318052	8.01802	0.008568	6	CASSGPAGLDTF	CTGAATGTGAACGCCTTGTTGCTGGGGGACTCGGCCCTGTATCTCTGTGCCAGCAGCGGCCCGGCTGGGCTGGACACCTTCGGTTCG	TCRBV05-05*01	TCRBD01-01*01	TCRBJ01-02*01
192	0.00319718	8.02659	0.008568	6	CASSQVRGYPRVGYTF	CGCACAGAGCAGGGGGACTCGGCCATGTATCTCTGTGCCAGCAGCCAAGTTAGAGGCTACCCCCGGGTAGGCTACACCTTCGGTTCG	TCRBV07-09	TCRBD02-01	TCRBJ01-02*01
193	0.00321383	8.03516	0.008568	6	CASSPTSASGELFF	CTGGAGTCCGCCAGCACCAACCAGACATCTATGTACCTCTGTGCCAGCAGCCCCACTAGCGCTTCCGGGGAGCTGTTTTTTGGAGAA	TCRBV28-01*01	TCRBD02-01	TCRBJ02-02*01
194	0.00323048	8.04373	0.008568	6	CASSIREDTEAFF	GAGATCCAGCGCACAGAGCAGGGGGACTCGGCCATGTATCTCTGTGCCAGCAGCATAAGGGAGGACACTGAAGCTTTCTTTGGACAA	TCRBV07-09	TCRBD02-01*02	TCRBJ01-01*01
195	0.00324713	8.05087	0.00714	5	CASGSGLWPQHF	CTGGGGTTGGAGTCGGCTGCTCCCTCCCAAACATCTGTGTACTTCTGTGCCAGCGGGTCAGGGTTGTGGCCCCAGCATTTTGGTGAT	unresolved	TCRBD01-01*01	TCRBJ01-05*01
196	0.00326378	8.05801	0.00714	5	CASSYSRDRGHEQYF	CTGTCGGCTGCTCCCTCCCAGACATCTGTGTACTTCTGTGCCAGCAGTTACTCGAGGGACAGGGGCCACGAGCAGTACTTCGGGCCG	TCRBV06-05*01	TCRBD01-01*01	TCRBJ02-07*01
197	0.00328044	8.06515	0.00714	5	CASSYKHSTDTQYF	CTGCTGTCGGCTGCTCCCTCCCAGACATCTGTGTACTTCTGTGCCAGCAGCTACAAGCATAGCACAGATACGCAGTATTTTGGCCCA	TCRBV06-05*01	TCRBD02-01	TCRBJ02-03*01
198	0.00329709	8.07229	0.00714	5	CASALRSGNTIYF	AGTTCTAAGAAGCTCCTCCTCAGTGACTCTGGCTTCTATCTCTGTGCCTCGGCCCTGCGCTCTGGAAACACCATATATTTTGGAGAG	TCRBV30-01*02	unresolved	TCRBJ01-03*01
199	0.00331374	8.07943	0.00714	5	CASSESGTGGLRGYTF	GCCCTGCAGCCAGAAGACTCAGCCCTGTATCTCTGCGCCAGCAGCGAAAGTGGGACAGGGGGTTTGCGGGGCTACACCTTCGGTTCG	TCRBV04-01*01	TCRBD01-01*01	TCRBJ01-02*01
200	0.00333039	8.08657	0.00714	5	CASSYSGSGMALYNEQFF	GCTCCCTCCCAGACATCTGTGTACTTCTGTGCCAGCAGTTACTCCGGTAGCGGGATGGCCCTCTACAATGAGCAGTTCTTCGGGCCA	unresolved	TCRBD02-01*02	TCRBJ02-01*01
201	0.00334704	8.09371	0.00714	5	CASSFFDGNRETQYF	AACGCCTTGTTGCTGGGGGACTCGGCCCTCTATCTCTGTGCCAGCAGCTTCTTTGACGGTAACCGAGAGACCCAGTACTTCGGGCCA	TCRBV05-06*01	unresolved	TCRBJ02-05*01
202	0.0033637	8.10085	0.00714	5	CASSEGGWRYEQYV	ATCCGGTCCACAAAGCTGGAGGACTCAGCCATGTACTTCTGTGCCAGCAGTGAGGGTGGGTGGCGGTACGAGCAGTACGTCGGGCCG	TCRBV02-01*01	TCRBD02-01	TCRBJ02-07*01
203	0.00338035	8.10799	0.00714	5	CASSEALAGSYEQYV	CGGTCCACAAAGCTGGAGGACTCAGCCATGTACTTCTGTGCCAGCAGTGAGGCCCTAGCGGGATCCTACGAGCAGTACGTCGGGCCG	TCRBV02-01*01	TCRBD02-01*02	TCRBJ02-07*01
204	0.003397	8.11513	0.00714	5	CASSLGLGSETQYF	ATCCAGCCTGCAGAGCTTGGGGACTCGGCCATGTATCTCTGTGCCAGCAGCCTCGGCCTGGGATCTGAGACCCAGTACTTCGGGCCA	TCRBV11-01*01	unresolved	TCRBJ02-05*01
205	0.00341365	8.12227	0.00714	5	CASSQGRGQSYGYTF	CACGCCCTGCAGCCAGAAGACTCAGCCCTGTATCTCTGCGCCAGCAGCCAAGGGCGAGGACAGAGCTATGGCTACACCTTCGGTTCG	TCRBV04-01*01	TCRBD01-01*01	TCRBJ01-02*01
206	0.0034303	8.12941	0.00714	5	CASSYPGANNEQFF	ATCCAGCCCTCAGAACCCAGGGACTCAGCTGTGTACTTCTGTGCCAGCAGCTATCCCGGGGCTAACAATGAGCAGTTCTTCGGGCCA	unresolved	unresolved	TCRBJ02-01*01
207	0.00344696	8.13655	0.00714	5	CASSQDFFHEQFF	CACCTACACACCCTGCAGCCAGAAGACTCGGCCCTGTATCTCTGCGCCAGCAGCCAAGATTTTTTCCATGAGCAGTTCTTCGGGCCA	TCRBV04-03*01	unresolved	TCRBJ02-01*01
208	0.00346361	8.14369	0.00714	5	CASTRGGSGTQETQYF	ACCTTGGAGCTGGGGGACTCGGCCCTTTATCTTTGCGCCAGCACGCGCGGCGGAAGCGGAACACAAGAGACCCAGTACTTCGGGCCA	TCRBV05-01*01	TCRBD02-01	TCRBJ02-05*01
209	0.00348026	8.15083	0.00714	5	CAWSGQGIRGYTF	AGTTCTAAGAAGCTCCTCCTCAGTGACTCTGGCTTCTATCTCTGTGCCTGGAGTGGACAGGGAATACGTGGCTACACCTTCGGTTCG	TCRBV30-01*02	TCRBD01-01*01	TCRBJ01-02*01
210	0.00349691	8.15797	0.00714	5	CASSRIPAGGLDTDTQYF	CAGCCAGAAGACTCAGCCCTGTATCTCTGCGCCAGCAGCCGAATCCCAGCGGGAGGACTCGACACAGATACGCAGTATTTTGGCCCA	TCRBV04-01*01	TCRBD02-01*02	TCRBJ02-03*01
211	0.00351356	8.16511	0.00714	5	CSHRGGKYNEQFF	ACAGTGACCAGTGCCCATCCTGAAGACAGCAGCTTCTACATCTGCAGCCACCGTGGGGGGAAGTACAATGAGCAGTTCTTCGGGCCA	unresolved	TCRBD02-01*01	TCRBJ02-01*01
212	0.00353021	8.17225	0.00714	5	CATSGGDSSSYNEQFF	TCTGCCATCCCCAACCAGACAGCTCTTTACTTCTGTGCCACCAGTGGTGGGGACTCAAGCTCCTACAATGAGCAGTTCTTCGGGCCA	unresolved	TCRBD02-01	TCRBJ02-01*01
213	0.00354687	8.17939	0.00714	5	CSVPEGGERRYTF	ACAGTGACCAGTGCCCATCCTGAAGACAGCAGCTTCTACATCTGCAGTGTCCCGGAAGGGGGGGAAAGGCGCTACACCTTCGGTTCG	unresolved	TCRBD02-01*01	TCRBJ01-02*01
214	0.00356352	8.18653	0.00714	5	CATGKDGRSEQYV	AAGATCCGGTCCACAAAGCTGGAGGACTCAGCCATGTACTTCTGTGCCACCGGTAAGGACGGGAGGAGCGAGCAGTACGTCGGGCCG	TCRBV02-01*01	TCRBD02-01*02	TCRBJ02-07*01
215	0.00358017	8.19367	0.00714	5	CASSVEGEETQYF	AACCTGAGCTCTCTGGAGCTGGGGGACTCAGCTTTGTATTTCTGTGCCAGCAGCGTAGAAGGGGAAGAGACCCAGTACTTCGGGCCA	TCRBV09-01	TCRBD01-01*01	TCRBJ02-05*01
216	0.00359682	8.20081	0.00714	5	CASSQTPGQVSYGYTF	CCCTCAGAACCCAGGGACTCAGCTGTGTACTTCTGTGCCAGCAGTCAGACCCCGGGACAGGTATCGTATGGCTACACCTTCGGTTCG	unresolved	TCRBD01-01*01	TCRBJ01-02*01
217	0.00361347	8.20795	0.00714	5	CASSLRLAGGEQYF	CTGGAGTCAGCTACCCGCTCCCAGACATCTGTGTATTTCTGCGCCAGCAGTTTAAGACTAGCGGGAGGTGAGCAGTACTTCGGGCCG	TCRBV10-02*01	TCRBD02-01*02	TCRBJ02-07*01
218	0.00363013	8.21509	0.00714	5	CASRAGTGPGELFF	TTGGAGTCGGCTGCTCCCTCCCAAACATCTGTGTACTTCTGTGCCAGCAGAGCCGGGACAGGGCCCGGGGAGCTGTTTTTTGGAGAA	unresolved	TCRBD01-01*01	TCRBJ02-02*01
219	0.00364678	8.22223	0.00714	5	CSARRGTGGYGYTF	GTGACCAGTGCCCATCCTGAAGACAGCAGCTTCTACATCTGCAGTGCTAGACGAGGGACCGGGGGATATGGCTACACCTTCGGTTCG	unresolved	TCRBD02-01*01	TCRBJ01-02*01
220	0.00366343	8.22937	0.00714	5	CASSQDLTSGTYNEQFF	CTGCAGCCAGAAGACTCGGCCCTGTATCTCTGCGCCAGCAGCCAAGACCTCACTAGCGGCACGTACAATGAGCAGTTCTTCGGGCCA	TCRBV04-03*01	TCRBD02-01	TCRBJ02-01*01
221	0.00368008	8.23651	0.00714	5	CASSQGPAMNTEAFF	CACGCCCTGCAGCCAGAAGACTCAGCCCTGTATCTCTGCGCCAGCAGCCAAGGGCCAGCAATGAACACTGAAGCTTTCTTTGGACAA	TCRBV04-01*01	unresolved	TCRBJ01-01*01
222	0.00369673	8.24365	0.00714	5	CASSGRGLGGELFF	CTGGAGTCTGCCAGGCCCTCACATACCTCTCAGTACCTCTGTGCCAGCAGTGGCAGGGGGCTAGGCGGGGAGCTGTTTTTTGGAGAA	TCRBV25-01*01	TCRBD01-01*01	TCRBJ02-02*01
223	0.00371339	8.25079	0.00714	5	CASSSHISQGNEQFF	CAGCCCTCAGAACCCAGGGACTCAGCTGTGTACTTCTGTGCCAGCAGCTCTCACATATCCCAGGGGAATGAGCAGTTCTTCGGGCCA	unresolved	TCRBD01-01*01	TCRBJ02-01*01
224	0.00373004	8.25793	0.00714	5	CASSLGQGEYQETQYF	CGCACAGAGCAGGGGGACTCGGCCATGTATCTCTGTGCCAGCAGCTTGGGACAGGGGGAGTACCAAGAGACCCAGTACTTCGGGCCA	TCRBV07-09	TCRBD01-01*01	TCRBJ02-05*01
225	0.00374669	8.26507	0.00714	5	CASSGTAVNQPQHF	CTGGAGTCAGCTACCCGCTCCCAGACATCTGTGTATTTCTGCGCCAGCAGTGGGACAGCTGTTAATCAGCCCCAGCATTTTGGTGAT	TCRBV10-02*01	TCRBD01-01*01	TCRBJ01-05*01
226	0.00376334	8.27221	0.00714	5	CASSGGTTNYGYTF	CTGGAGTCTGCCAGGCCCTCACATACCTCTCAGTACCTCTGTGCCAGCAGTGGCGGGACCACTAACTATGGCTACACCTTCGGTTCG	TCRBV25-01*01	TCRBD02-01*02	TCRBJ01-02*01
227	0.00377999	8.27935	0.00714	5	CASRLENNEQFF	ATGAATGTGAGCACCTTGGAGCTGGGGGACTCGGCCCTTTATCTTTGCGCCAGCCGACTAGAAAACAATGAGCAGTTCTTCGGGCCA	TCRBV05-01*01	TCRBD02-01	TCRBJ02-01*01
228	0.00379665	8.28649	0.00714	5	CATSGPGVEGYTF	TCCCTAGAGTCTGCCATCCCCAACCAGACAGCTCTTTACTTCTGTGCCACCAGTGGTCCTGGGGTGGAGGGCTACACCTTCGGTTCG	unresolved	unresolved	TCRBJ01-02*01
229	0.0038133	8.29363	0.00714	5	CASSGVRWDTIYF	AAGATCCGGTCCACAAAGCTGGAGGACTCAGCCATGTACTTCTGTGCCAGCAGTGGAGTGAGGTGGGACACCATATATTTTGGAGAG	TCRBV02-01*01	TCRBD02-01*02	TCRBJ01-03*01
230	0.00382995	8.30077	0.00714	5	CASSAPWGIGYTF	GAGATCCAGCGCACAGAGCAGGGGGACTCGGCCATGTATCTCTGTGCCAGCAGCGCCCCCTGGGGGATTGGCTACACCTTCGGTTCG	TCRBV07-09	unresolved	TCRBJ01-02*01
231	0.0038466	8.3079	0.00714	5	CASSERWNTEAFF	ACTCTGGAGTCAGCTACCCGCTCCCAGACATCTGTGTATTTCTGCGCCAGCAGTGAAAGGTGGAACACTGAAGCTTTCTTTGGACAA	TCRBV10-02*01	unresolved	TCRBJ01-01*01
232	0.00386325	8.31504	0.00714	5	CASSHPEQGGYGYTF	CTGTCCTCAGAACCGGGAGACACGGCACTGTATCTCTGCGCCAGCAGTCACCCGGAACAGGGGGGCTATGGCTACACCTTCGGTTCG	TCRBV23-01*01	TCRBD01-01*01	TCRBJ01-02*01
233	0.00387991	8.32218	0.00714	5	CASSQGGYTEAFF	AATGTGAGCACCTTGGAGCTGGGGGACTCGGCCCTTTATCTTTGCGCCAGCAGCCAAGGGGGGTACACTGAAGCTTTCTTTGGACAA	TCRBV05-01*01	unresolved	TCRBJ01-01*01
234	0.00389656	8.32932	0.00714	5	CASSLKGQRRFF	CTTCACATCAATTCCCTGGAGCTTGGTGACTCTGCTGTGTATTTCTGTGCCAGCAGCCTAAAGGGACAACGCCGGTTTTTTGGCAGT	unresolved	TCRBD01-01*01	TCRBJ01-04*01
235	0.00391321	8.33646	0.00714	5	CASSSGASGNTIYF	GTGACATCGGCCCAAAAGAACCCGACAGCTTTCTATCTCTGTGCCAGTAGCTCAGGGGCGTCCGGAAACACCATATATTTTGGAGAG	TCRBV19-01	TCRBD01-01*01	TCRBJ01-03*01
236	0.00392986	8.3436	0.00714	5	CASSLGTGHYEQYF	ATCCAGCGCACAGAGCAGGGGGACTCGGCCATGTATCTCTGTGCCAGCAGCTTAGGGACGGGCCACTACGAGCAGTACTTCGGGCCG	TCRBV07-09	unresolved	TCRBJ02-07*01
237	0.00394651	8.35074	0.00714	5	CASSPRTSKKYEQYV	CAGCAGGTAGTGCGAGGAGATTCGGCAGCTTATTTCTGTGCCAGCTCACCAAGGACTAGTAAGAAATACGAGCAGTACGTCGGGCCG	TCRBV18-01*01	TCRBD02-01	TCRBJ02-07*01
238	0.00396317	8.35788	0.00714	5	CATQTSASYNEQFF	CTGGAGTCCGCCAGCACCAACCAGACATCTATGTACCTCTGTGCCACACAGACTAGCGCTTCCTACAATGAGCAGTTCTTCGGGCCA	TCRBV28-01*01	TCRBD02-01	TCRBJ02-01*01
239	0.00397982	8.36502	0.00714	5	CASSEVERGGTHF	AAGATCCGGTCCACAAAGCTGGAGGACTCAGCCATGTACTTCTGTGCCAGCAGTGAAGTCGAGCGGGGGGGTACACATTTTGGCCCA	TCRBV02-01*01	TCRBD02-01*01	TCRBJ02-03*01
240	0.00399647	8.37216	0.00714	5	CASSHRTSGSTDTQYF	TCGCCCAGCCCCAACCAGACCTCTCTGTACTTCTGTGCCAGCAGTCATCGGACTAGCGGGAGCACAGATACGCAGTATTTTGGCCCA	TCRBV27-01*01	TCRBD02-01	TCRBJ02-03*01
241	0.00401312	8.3793	0.00714	5	CASRPSTGQLGELFF	GAGTCCGCCAGCACCAACCAGACATCTATGTACCTCTGTGCCAGCAGACCTTCGACAGGGCAACTCGGGGAGCTGTTTTTTGGAGAA	TCRBV28-01*01	TCRBD01-01*01	TCRBJ02-02*01
242	0.00402977	8.38644	0.00714	5	CASSTQGFTEAFF	ACTGTGACATCGGCCCAAAAGAACCCGACAGCTTTCTATCTCTGTGCCAGTAGTACACAGGGGTTCACTGAAGCTTTCTTTGGACAA	TCRBV19-01	TCRBD01-01*01	TCRBJ01-01*01
243	0.00404643	8.39358	0.00714	5	CASRGAGELHSTQYF	GAGTCCGCCAGCACCAACCAGACATCTATGTACCTCTGTGCCAGCAGGGGAGCGGGGGAACTACACAGTACGCAGTATTTTGGCCCA	TCRBV28-01*01	TCRBD02-01*01	TCRBJ02-03*01
244	0.00406308	8.40072	0.00714	5	CASSPFVRLSGANVLTF	ACGGAGTCAGGGGACACAGCACTGTATTTCTGTGCCAGCAGCCCCTTCGTTAGGCTCTCTGGGGCCAACGTCCTGACTTTCGGGGCC	TCRBV21-01*01	unresolved	TCRBJ02-06*01
245	0.00407973	8.40786	0.00714	5	CASSLPSSSEQFF	AAGATCCAGCCTGCAGAGCTTGGGGACTCGGCCGTGTATCTCTGTGCCAGCAGCTTACCTAGTTCATCCGAGCAGTTCTTCGGGCCA	TCRBV11-03*01	TCRBD02-01	TCRBJ02-01*01
246	0.00409638	8.415	0.00714	5	CASRSLAGVDGELFF	GAGTCCGCCAGCACCAACCAGACATCTATGTACCTCTGTGCCAGCAGAAGCCTAGCGGGAGTTGACGGGGAGCTGTTTTTTGGAGAA	TCRBV28-01*01	TCRBD02-01*02	TCRBJ02-02*01
247	0.00411303	8.42214	0.00714	5	CASSQSETSPGRGTEAFF	AAGCTTGAGGATTCAGCAGTGTATTTTTGTGCCAGCAGCCAATCTGAAACTAGTCCAGGGAGAGGCACTGAAGCTTTCTTTGGACAA	TCRBV16-01	unresolved	TCRBJ01-01*01
248	0.00412969	8.42928	0.00714	5	CARSLGGEGSYEQYF	AGCGCACAGAGCAAGGGCGACTCGGCTGTGTATCTCTGTGCCAGAAGCTTAGGGGGGGAGGGCTCCTACGAGCAGTACTTCGGGCCG	TCRBV07-05*01	TCRBD02-01*02	TCRBJ02-07*01
249	0.00414634	8.43642	0.00714	5	CASSLPGGDQPQHF	ATCCAGCGCACAGAGCAGGGGGACTCGGCCATGTATCTCTGTGCCAGCAGCTTACCAGGGGGCGACCAGCCCCAGCATTTTGGTGAT	TCRBV07-09	TCRBD01-01*01	TCRBJ01-05*01
250	0.00416299	8.44356	0.00714	5	CASKTGEADTQYF	GAGATCCAGCGCACAGAGCAGGGGGACTCGGCCATGTATCTCTGTGCCAGCAAAACGGGGGAGGCAGATACGCAGTATTTTGGCCCA	TCRBV07-09	TCRBD02-01	TCRBJ02-03*01
251	0.00417964	8.4507	0.00714	5	CASSISDPGGYEQYF	ACATCGGCCCAAAAGAACCCGACAGCTTTCTATCTCTGTGCCAGTAGTATTTCTGATCCAGGGGGCTACGAGCAGTACTTCGGGCCG	TCRBV19-01	TCRBD01-01*01	TCRBJ02-07*01
252	0.00419629	8.45784	0.00714	5	CAISDSMSGNEQFF	CTGGAGTCCGCTACCAGCTCCCAGACATCTGTGTACTTCTGTGCCATCAGTGACTCTATGTCTGGCAATGAGCAGTTCTTCGGGCCA	TCRBV10-03*01	TCRBD02-01	TCRBJ02-01*01
253	0.00421295	8.46498	0.00714	5	CASSLTQVNTEAFF	CTGGAGTCGCCCAGCCCCAACCAGACCTCTCTGTACTTCTGTGCCAGCAGTTTAACGCAGGTTAACACTGAAGCTTTCTTTGGACAA	TCRBV27-01*01	TCRBD01-01*01	TCRBJ01-01*01
254	0.0042296	8.47212	0.00714	5	CASSPRGGSYNEQFF	GAGTTGGCTGCTCCCTCCCAGACATCTGTGTACTTCTGTGCCAGCAGTCCTAGAGGCGGCTCCTACAATGAGCAGTTCTTCGGGCCA	TCRBV06-06	TCRBD02-01	TCRBJ02-01*01
255	0.00424625	8.47926	0.00714	5	CASSQEIGQGRGYTF	CACACCCTGCAGCCAGAAGACTCGGCCCTGTATCTCTGCGCCAGCAGCCAAGAAATCGGACAGGGGAGGGGCTACACCTTCGGTTCG	TCRBV04-03*01	TCRBD01-01*01	TCRBJ01-02*01
256	0.0042629	8.4864	0.00714	5	CASSLEYSGRAIGELFF	GCAAAGCTTGAGGACTCGGCCGTGTATCTCTGTGCCAGCAGCTTAGAGTATAGCGGGAGGGCGATCGGGGAGCTGTTTTTTGGAGAA	TCRBV11-02*02	TCRBD02-01*02	TCRBJ02-02*01
257	0.00427955	8.49354	0.00714	5	CASSQSPGEGQRGYQETQYF	GAAGACTCAGCCCTGTATCTCTGCGCCAGCAGCCAGTCCCCCGGGGAGGGGCAGAGAGGGTACCAAGAGACCCAGTACTTCGGGCCA	TCRBV04-01*01	TCRBD02-01*02	TCRBJ02-05*01
258	0.00429621	8.50068	0.00714	5	CASSQAPPTAANEKLFF	CTGGAGCTTGGTGACTCTGCTGTGTATTTCTGTGCCAGCAGCCAAGCGCCGCCCACCGCAGCTAATGAAAAACTGTTTTTTGGCAGT	unresolved	TCRBD01-01*01	TCRBJ01-04*01
259	0.00431286	8.50782	0.00714	5	CASSLEGTGGLHYGYTF	ACAGAGCAGGGGGACTCGGCCATGTATCTCTGTGCCAGCAGCTTAGAGGGGACAGGGGGTCTGCACTATGGCTACACCTTCGGTTCG	TCRBV07-09	TCRBD01-01*01	TCRBJ01-02*01
260	0.00432951	8.51496	0.00714	5	CASSSARAGLYGGELFF	ACAGAGCAGGGGGACTCGGCCATGTATCTCTGTGCCAGCAGCTCTGCGAGGGCAGGACTTTATGGCGGGGAGCTGTTTTTTGGAGAA	TCRBV07-09	TCRBD02-01	TCRBJ02-02*01
261	0.00434616	8.5221	0.00714	5	CASSFHRGAFF	CCTCTCACTGTGACATCGGCCCAAAAGAACCCGACAGCTTTCTATCTCTGTGCCAGTAGTTTCCACAGGGGAGCTTTCTTTGGACAA	TCRBV19-01	TCRBD01-01*01	TCRBJ01-01*01
262	0.00436281	8.52924	0.00714	5	CASSRDGANTEAFF	ATCAATTCCCTGGAGCTTGGTGACTCTGCTGTGTATTTCTGTGCCAGCAGCCGGGACGGGGCAAACACTGAAGCTTTCTTTGGACAA	unresolved	unresolved	TCRBJ01-01*01
263	0.00437946	8.53638	0.00714	5	CASSDSRNYGYTF	ACTGTGACATCGGCCCAAAAGAACCCGACAGCTTTCTATCTCTGTGCCAGTAGCGACAGTCGAAACTATGGCTACACCTTCGGTTCG	TCRBV19-01	TCRBD01-01*01	TCRBJ01-02*01
264	0.00439612	8.5421	0.005712	4	CATGTSGISYEQYF	TCTAAGAAGCTCCTTCTCAGTGACTCTGGCTTCTATCTCTGTGCCACAGGGACTAGCGGGATATCCTACGAGCAGTACTTCGGGCCG	TCRBV30-01*01	TCRBD02-01*02	TCRBJ02-07*01
265	0.00441277	8.54781	0.005712	4	CSVDRGGLKQFF	CTGACTGTGAGCAACATGAGCCCTGAAGACAGCAGCATATATCTCTGCAGCGTTGACCGCGGGGGGTTGAAGCAGTTCTTCGGGCCA	TCRBV29-01*01	TCRBD02-01*01	TCRBJ02-01*01
266	0.00442942	8.55352	0.005712	4	CASSQLWSYEQYF	CACCTACACGCCCTGCAGCCAGAAGACTCAGCCCTGTATCTCTGCGCCAGCAGCCAGCTTTGGTCCTACGAGCAGTACTTCGGGCCG	TCRBV04-01*01	unresolved	TCRBJ02-07*01
267	0.00444607	8.55923	0.005712	4	CASSAGYEQYF	CCGCTCAGGCTGCTGTCGGCTGCTCCCTCCCAGACATCTGTGTACTTCTGTGCCAGCAGTGCCGGATACGAGCAGTACTTCGGGCCG	TCRBV06-05*01	unresolved	TCRBJ02-07*01
268	0.00446272	8.56494	0.005712	4	CASSLVTSAEQYV	AATGTGAGCACCTTGGAGCTGGGGGACTCGGCCCTTTATCTTTGCGCCAGCAGCTTGGTAACGTCCGCCGAGCAGTACGTCGGGCCG	TCRBV05-01*01	unresolved	TCRBJ02-07*01
269	0.00447938	8.57066	0.005712	4	CASSYRTGDGSYEQYF	TCGGCTGCTCCCTCCCAGACATCTGTGTACTTCTGTGCCAGCAGTTACCGAACAGGGGACGGAAGCTACGAGCAGTACTTCGGGCCG	TCRBV06-05*01	TCRBD01-01*01	TCRBJ02-07*01
270	0.00449603	8.57637	0.005712	4	CASSPGDGLAGTYEQYV	GCTGCTCCCTCCCAAACATCTGTGTACTTCTGTGCCAGCAGCCCCGGGGACGGACTAGCGGGGACCTACGAGCAGTACGTCGGGCCG	unresolved	TCRBD02-01*01	TCRBJ02-07*01
271	0.00451268	8.58208	0.005712	4	CSARDWGQGADEQYF	ACCAGTGCCCATCCTGAAGACAGCAGCTTCTACATCTGCAGTGCTAGAGATTGGGGACAGGGGGCAGACGAGCAGTACTTCGGGCCG	unresolved	TCRBD01-01*01	TCRBJ02-07*01
272	0.00452933	8.58779	0.005712	4	CASSQTILQGGPTQYF	GCCCTGCAGCCAGAAGACTCAGCCCTGTATCTCTGCGCCAGCAGCCAGACGATCCTCCAGGGAGGGCCTACGCAGTATTTTGGCCCA	TCRBV04-01*01	TCRBD02-01*02	TCRBJ02-03*01
273	0.00454598	8.5935	0.005712	4	CAWSVGSNQPQHF	AGTTCTAAGAAGCTCCTCCTCAGTGACTCTGGCTTCTATCTCTGTGCCTGGAGTGTTGGGAGCAATCAGCCCCAGCATTTTGGTGAT	TCRBV30-01*02	unresolved	TCRBJ01-05*01
274	0.00456264	8.59922	0.005712	4	CASSEGQGGMETQYF	AGCACCTTGGAGCTGGGGGACTCGGCCCTTTATCTTTGCGCCAGCAGCGAGGGACAGGGCGGAATGGAGACCCAGTACTTCGGGCCA	TCRBV05-01*01	TCRBD01-01*01	TCRBJ02-05*01
275	0.00457929	8.60493	0.005712	4	CASSHREGYEQYV	CACCTACACACCCTGCAGCCAGAAGACTCGGCCCTGTATCTCTGTGCCAGCAGTCACCGGGAGGGATACGAGCAGTACGTCGGGCCG	TCRBV04-02*01	TCRBD02-01*02	TCRBJ02-07*01
276	0.00459594	8.61064	0.005712	4	CASSAGQDTYEQYV	CTGCTGTCGGCTGCTCCCTCCCAGACATCTGTGTACTTCTGTGCCAGCAGTGCAGGGCAGGACACCTACGAGCAGTACGTCGGGCCG	TCRBV06-05*01	TCRBD01-01*01	TCRBJ02-07*01
277	0.00461259	8.61635	0.005712	4	CSARLQGVNTEAFF	GTGACCAGTGCCCATCCTGAAGACAGCAGCTTCTACATCTGCAGTGCTAGATTGCAGGGGGTGAACACTGAAGCTTTCTTTGGACAA	unresolved	TCRBD01-01*01	TCRBJ01-01*01
278	0.00462924	8.62207	0.005712	4	CASSSGTSGFWEQYV	AACGCCTTGGAGCTGGACGACTCGGCCCTGTATCTCTGTGCCAGCAGCTCCGGGACTAGCGGTTTTTGGGAGCAGTACGTCGGGCCG	TCRBV05-04*01	TCRBD02-01	TCRBJ02-07*01
279	0.0046459	8.62778	0.005712	4	CSARQTGVYTEAFF	GTGACCAGTGCCCATCCTGAAGACAGCAGCTTCTACATCTGCAGTGCTAGACAGACAGGGGTGTACACTGAAGCTTTCTTTGGACAA	unresolved	TCRBD01-01*01	TCRBJ01-01*01
280	0.00466255	8.63349	0.005712	4	CAWSVNWSEQYF	CTGAGTTCTAAGAAGCTCCTTCTCAGTGACTCTGGCTTCTATCTCTGTGCCTGGAGTGTGAATTGGTCGGAGCAGTACTTCGGGCCG	TCRBV30-01*01	unresolved	TCRBJ02-07*01
281	0.0046792	8.6392	0.005712	4	CASSQDGGGNQPQHF	CACGCCCTGCAGCCAGAAGACTCAGCCCTGTATCTCTGCGCCAGCAGCCAAGATGGGGGTGGCAATCAGCCCCAGCATTTTGGTGAT	TCRBV04-01*01	unresolved	TCRBJ01-05*01
282	0.00469585	8.64491	0.005712	4	CASSPSGGGYTF	CTGAGGATCCAGCAGGTAGTGCGAGGAGATTCGGCAGCTTATTTCTGTGCCAGCTCACCGTCAGGGGGTGGCTACACCTTCGGTTCG	TCRBV18-01*01	TCRBD01-01*01	TCRBJ01-02*01
283	0.0047125	8.65063	0.005712	4	CASRRGCGTSGSQRLSTDTQYF	ACATCTGTGTACTTCTGTGCCAGCAGGAGGGGGTGCGGGACTAGCGGGAGCCAAAGGTTGTCCACAGATACGCAGTATTTTGGCCCA	unresolved	TCRBD02-01*02	TCRBJ02-03*01
284	0.00472916	8.65634	0.005712	4	CASSGRGLNTEAFF	CTGGAGTCTGCCAGGCCCTCACATACCTCTCAGTACCTCTGTGCCAGCAGTGGACGGGGGTTAAACACTGAAGCTTTCTTTGGACAA	TCRBV25-01*01	TCRBD02-01*01	TCRBJ01-01*01
285	0.00474581	8.66205	0.005712	4	CASSPGARQSTDTQYF	ACCCTGCAGCCAGAAGACTCGGCCCTGTATCTCTGCGCCAGCAGCCCCGGCGCGCGACAAAGCACAGATACGCAGTATTTTGGCCCA	TCRBV04-03*01	TCRBD01-01*01	TCRBJ02-03*01
286	0.00476246	8.66776	0.005712	4	CASSLPRTSGVREQYF	GCCTTGTTGCTGGGGGACTCGGCCCTCTATCTCTGTGCCAGCAGCTTGCCGCGGACTAGCGGGGTGAGGGAGCAGTACTTCGGGCCG	TCRBV05-06*01	TCRBD02-01*01	TCRBJ02-07*01
287	0.00477911	8.67347	0.005712	4	CASSFGTGELFF	CTGAATGTGAACGCCTTGTTGCTGGGGGACTCGGCCCTCTATCTCTGTGCCAGCAGCTTCGGTACCGGGGAGCTGTTTTTTGGAGAA	TCRBV05-06*01	TCRBD02-01	TCRBJ02-02*01
288	0.00479576	8.67919	0.005712	4	CASSQGTLLRETQYF	AATTCCCTGGAGCTTGGTGACTCTGCTGTGTATTTCTGTGCCAGCAGCCAAGGCACCCTCCTCCGGGAGACCCAGTACTTCGGGCCA	unresolved	TCRBD02-01	TCRBJ02-05*01
289	0.00481242	8.6849	0.005712	4	CATSATNTGELFF	TCCCTAGAGTCTGCCATCCCCAACCAGACAGCTCTTTACTTCTGTGCCACCAGTGCAACGAACACCGGGGAGCTGTTTTTTGGAGAA	unresolved	TCRBD01-01*01	TCRBJ02-02*01
290	0.00482907	8.69061	0.005712	4	CASSYSGQINEKLFF	CTGTCGGCTGCTCCCTCCCAGACATCTGTGTACTTCTGTGCCAGCAGTTACTCAGGACAGATTAATGAAAAACTGTTTTTTGGCAGT	TCRBV06-05*01	TCRBD01-01*01	TCRBJ01-04*01
291	0.00484572	8.69632	0.005712	4	CASSSGQTNKEETQYF	CCTGCAAAGCTTGAGGACTCGGCCGTGTATCTCTGTGCCAGCAGCTCGGGACAGACAAACAAAGAAGAGACCCAGTACTTCGGGCCA	TCRBV11-02*02	TCRBD01-01*01	TCRBJ02-05*01
292	0.00486237	8.70203	0.005712	4	CAWSAGQFYEQYF	AGTTCTAAGAAGCTCCTTCTCAGTGACTCTGGCTTCTATCTCTGTGCCTGGAGTGCCGGACAGTTCTACGAGCAGTACTTCGGGCCG	TCRBV30-01*01	TCRBD01-01*01	TCRBJ02-07*01
293	0.00487902	8.70775	0.005712	4	CASSVGSRFSYEQYF	AGCTCTCTGGAGCTGGGGGACTCAGCTTTGTATTTCTGTGCCAGCAGCGTAGGTAGTCGATTCTCCTACGAGCAGTACTTCGGGCCG	TCRBV09-01	TCRBD02-01	TCRBJ02-07*01
294	0.00489568	8.71346	0.005712	4	CASSAGMVQETQYF	GTGAACGCCTTGTTGCTGGGGGACTCGGCCCTCTATCTCTGTGCCAGCAGCGCGGGGATGGTCCAAGAGACCCAGTACTTCGGGCCA	TCRBV05-06*01	TCRBD02-01*01	TCRBJ02-05*01
295	0.00491233	8.71917	0.005712	4	CSARTGGYGYTF	CTGACAGTGACCAGTGCCCATCCTGAAGACAGCAGCTTCTACATCTGCAGTGCTAGGACAGGGGGCTATGGCTACACCTTCGGTTCG	unresolved	TCRBD01-01*01	TCRBJ01-02*01
296	0.00492898	8.72488	0.005712	4	CATSDRAGVQPQHF	CTAGAGTCTGCCATCCCCAACCAGACAGCTCTTTACTTCTGTGCCACCAGTGATAGGGCAGGGGTCCAGCCCCAGCATTTTGGTGAT	unresolved	TCRBD01-01*01	TCRBJ01-05*01
297	0.00494563	8.73059	0.005712	4	CASSVMAGSGNTIYF	AGCTCTCTGGAGCTGGGGGACTCAGCTTTGTATTTCTGTGCCAGCAGCGTAATGGCAGGCTCTGGAAACACCATATATTTTGGAGAG	TCRBV09-01	TCRBD01-01*01	TCRBJ01-03*01
298	0.00496228	8.73631	0.005712	4	CAISIDIANTEAFF	CTGGAGTCCGCTACCAGCTCCCAGACATCTGTGTACTTCTGTGCCATCAGCATAGACATCGCCAACACTGAAGCTTTCTTTGGACAA	TCRBV10-03*01	TCRBD01-01*01	TCRBJ01-01*01
299	0.00497894	8.74202	0.005712	4	CASSHDRPRGVFF	GGGTTGGAGTCGGCTGCTCCCTCCCAAACATCTGTGTACTTCTGTGCCAGCAGTCATGACAGGCCCCGAGGGGTATTCTTTGGACAA	unresolved	TCRBD01-01*01	TCRBJ01-01*01
300	0.00499559	8.74773	0.005712	4	CASSEDGGAGYGYTF	GAGTCGGCTGCTCCCTCCCAGACATCTGTGTACTTCTGTGCCAGCAGTGAAGACGGGGGCGCAGGCTATGGCTACACCTTCGGTTCG	TCRBV06-01*01	unresolved	TCRBJ01-02*01
301	0.00501224	8.75344	0.005712	4	CASSLADPGISYEQYF	ACCTTGGAGCTGGGGGACTCGGCCCTTTATCTTTGCGCCAGCAGCTTGGCTGATCCCGGGATATCCTACGAGCAGTACTTCGGGCCG	TCRBV05-01*01	TCRBD02-01*02	TCRBJ02-07*01
302	0.00502889	8.75915	0.005712	4	CSARAGDRVWNEQFF	ACCAGTGCCCATCCTGAAGACAGCAGCTTCTACATCTGCAGTGCTAGAGCCGGGGACAGGGTATGGAATGAGCAGTTCTTCGGGCCA	unresolved	TCRBD01-01*01	TCRBJ02-01*01
303	0.00504554	8.76487	0.005712	4	CSARFGNEKLFF	CTGACAGTGACCAGTGCCCATCCTGAAGACAGCAGCTTCTACATCTGCAGTGCTAGATTTGGGAATGAAAAACTGTTTTTTGGCAGT	unresolved	unresolved	TCRBJ01-04*01
304	0.0050622	8.77058	0.005712	4	CASSYGGADGYTF	AGGCTGCTGTCGGCTGCTCCCTCCCAGACATCTGTGTACTTCTGTGCCAGCAGTTACGGGGGGGCCGATGGCTACACCTTCGGTTCG	TCRBV06-05*01	TCRBD02-01*01	TCRBJ01-02*01
305	0.00507885	8.77629	0.005712	4	CASSQEPGLPGVYEQFF	CTGCAGCCAGAAGACTCGGCCCTGTATCTCTGCGCCAGCAGCCAAGAGCCGGGACTCCCCGGTGTATATGAGCAGTTCTTCGGGCCA	TCRBV04-03*01	TCRBD02-01	TCRBJ02-01*01
306	0.0050955	8.782	0.005712	4	CASSPRAANYGYTF	CTGGAGTCGCCCAGCCCCAACCAGACCTCTCTGTACTTCTGTGCCAGCAGCCCGAGGGCGGCTAACTATGGCTACACCTTCGGTTCG	TCRBV27-01*01	TCRBD02-01*02	TCRBJ01-02*01
307	0.00511215	8.78771	0.005712	4	CASSPGREANYGYTF	CAGCAGGTAGTGCGAGGAGATTCGGCAGCTTATTTCTGTGCCAGCTCACCAGGAAGGGAAGCTAACTATGGCTACACCTTCGGTTCG	TCRBV18-01*01	unresolved	TCRBJ01-02*01
308	0.0051288	8.79343	0.005712	4	CASSGRGENTEAFF	CTGGAGTCTGCCAGGCCCTCACATACCTCTCAGTACCTCTGTGCCAGCAGTGGGCGGGGAGAGAACACTGAAGCTTTCTTTGGACAA	TCRBV25-01*01	TCRBD02-01*01	TCRBJ01-01*01
309	0.00514545	8.79914	0.005712	4	CASSQVLVNYGYTF	CTACACACCCTGCAGCCAGAAGACTCGGCCCTGTATCTCTGCGCCAGCAGCCAAGTTTTGGTTAACTATGGCTACACCTTCGGTTCG	TCRBV04-03*01	unresolved	TCRBJ01-02*01
310	0.00516211	8.80485	0.005712	4	CASSYSTGGGPNYGYTF	GCTGCTCCCTCCCAGACATCTGTGTACTTCTGTGCCAGCAGTTACTCAACAGGGGGGGGACCTAACTATGGCTACACCTTCGGTTCG	unresolved	TCRBD01-01*01	TCRBJ01-02*01
311	0.00517876	8.81056	0.005712	4	CASRGRGGVYEQYF	ATCCGGTCCACAAAGCTGGAGGACTCAGCCATGTACTTCTGTGCCAGCAGGGGCAGGGGAGGGGTCTACGAGCAGTACTTCGGGCCG	TCRBV02-01*01	TCRBD02-01*02	TCRBJ02-07*01
312	0.00519541	8.81627	0.005712	4	CASSPGVNSYEQYF	ATCCAGCGCACAGAGCAGGGGGACTCGGCCATGTATCTCTGTGCCAGCAGCCCAGGGGTCAACTCCTACGAGCAGTACTTCGGGCCG	TCRBV07-09	TCRBD01-01*01	TCRBJ02-07*01
313	0.00521206	8.82199	0.005712	4	CASSRTGQETQYF	AAGATCCAGCCCTCAGAACCCAGGGACTCAGCTGTGTACTTCTGTGCCAGCAGTCGGACTGGCCAAGAGACCCAGTACTTCGGGCCA	unresolved	TCRBD02-01	TCRBJ02-05*01
314	0.00522871	8.8277	0.005712	4	CASSSQTNTEAFF	AAGATCCAGCCCTCAGAACCCAGGGACTCAGCTGTGTACTTCTGTGCCAGCAGTTCCCAGACTAACACTGAAGCTTTCTTTGGACAA	unresolved	TCRBD02-01	TCRBJ01-01*01
315	0.00524537	8.83341	0.005712	4	CASRRQVFPYEQYF	CTGGAGTTGGCTGCTCCCTCCCAGACATCTGTGTACTTCTGTGCCAGCAGGCGACAGGTTTTTCCATACGAGCAGTACTTCGGGCCG	TCRBV06-06	TCRBD01-01*01	TCRBJ02-07*01
316	0.00526202	8.83912	0.005712	4	CASSSPWASYNEQFF	CTGTCGGCTGCTCCCTCCCAGACATCTGTGTACTTCTGTGCCAGCAGTTCTCCTTGGGCGTCTTACAATGAGCAGTTCTTCGGGCCA	TCRBV06-05*01	TCRBD01-01*01	TCRBJ02-01*01
317	0.00527867	8.84483	0.005712	4	CSARVPGKDTGELFF	ACCAGTGCCCATCCTGAAGACAGCAGCTTCTACATCTGCAGTGCTAGAGTCCCCGGGAAGGACACCGGGGAGCTGTTTTTTGGAGAA	unresolved	TCRBD02-01*02	TCRBJ02-02*01
318	0.00529532	8.85055	0.005712	4	CASSSRTGKIEAFF	ATGAGCTCCTTGGAGCTGGGGGACTCAGCCCTGTACTTCTGTGCCAGCAGCTCGCGGACAGGGAAAATTGAAGCTTTCTTTGGACAA	TCRBV13-01*01	TCRBD01-01*01	TCRBJ01-01*01
319	0.00531197	8.85626	0.005712	4	CASSSKQGNYGYTF	GTGAGCACCTTGGAGCTGGGGGACTCGGCCCTTTATCTTTGCGCCAGCAGCTCCAAGCAGGGGAACTATGGCTACACCTTCGGTTCG	TCRBV05-01*01	TCRBD01-01*01	TCRBJ01-02*01
320	0.00532863	8.86197	0.005712	4	CASSLDREQEAFF	ACGATCCAGCGCACAGAGCAGCGGGACTCGGCCATGTATCGCTGTGCCAGCAGCTTAGATAGGGAACAGGAAGCTTTCTTTGGACAA	TCRBV07-06*01	unresolved	TCRBJ01-01*01
321	0.00534528	8.86768	0.005712	4	CASSNRLAGDSGANVLTF	GAGCTGGGGGACTCAGCTTTGTATTTCTGTGCCAGCAGCAATCGACTAGCGGGGGACTCTGGGGCCAACGTCCTGACTTTCGGGGCC	TCRBV09-01	TCRBD02-01*01	TCRBJ02-06*01
322	0.00536193	8.87339	0.005712	4	CASRRELAGVDEQFF	GAGTTGGCTGCTCCCTCCCAGACATCTGTGTACTTCTGTGCCAGCAGAAGGGAACTAGCGGGAGTCGATGAGCAGTTCTTCGGGCCA	TCRBV06-06	TCRBD02-01*02	TCRBJ02-01*01
323	0.00537858	8.87911	0.005712	4	CASSYSSGREQFF	AGGCTGCTGTCGGCTGCTCCCTCCCAGACATCTGTGTACTTCTGTGCCAGCAGTTACTCATCCGGACGGGAGCAGTTCTTCGGGCCA	TCRBV06-05*01	unresolved	TCRBJ02-01*01
324	0.00539523	8.88482	0.005712	4	CATGDSTDTQYF	CTGAAGATCCAGCCCTCAGAACCCAGGGACTCAGCTGTGTACTTCTGTGCCACCGGGGACAGCACAGATACGCAGTATTTTGGCCCA	unresolved	unresolved	TCRBJ02-03*01
325	0.00541189	8.89053	0.005712	4	CASSQFGAREGTEAFF	ACCCTGCAGCCAGAAGACTCGGCCCTGTATCTCTGCGCCAGCAGCCAATTCGGAGCCAGGGAGGGCACTGAAGCTTTCTTTGGACAA	TCRBV04-03*01	TCRBD02-01*02	TCRBJ01-01*01
326	0.00542854	8.89624	0.005712	4	CASSEVSGQGLWGFNTEAFF	TCCCAGACATCTGTGTACTTCTGTGCCAGCAGTGAAGTGTCGGGACAGGGTCTTTGGGGGTTTAACACTGAAGCTTTCTTTGGACAA	TCRBV06-01*01	TCRBD01-01*01	TCRBJ01-01*01
327	0.00544519	8.90195	0.005712	4	CASSQMDSNTEAFF	ATCCAGCCTGCAAAGCTTGAGGACTCGGCCGTGTATCTCTGTGCCAGCAGCCAGATGGACAGCAACACTGAAGCTTTCTTTGGACAA	TCRBV11-02*02	TCRBD01-01*01	TCRBJ01-01*01
328	0.00546184	8.90767	0.005712	4	CASSLSLTGQETQYF	GAGTCGCCCAGCCCCAACCAGACCTCTCTGTACTTCTGTGCCAGCAGTTTATCCTTGACAGGACAAGAGACCCAGTACTTCGGGCCA	TCRBV27-01*01	TCRBD01-01*01	TCRBJ02-05*01
329	0.00547849	8.91338	0.005712	4	CASSFSRLGGELFF	ATGAGCTCCTTGGAGCTGGGGGACTCAGCCCTGTACTTCTGTGCCAGCAGCTTCTCAAGGTTAGGCGGGGAGCTGTTTTTTGGAGAA	TCRBV13-01*01	unresolved	TCRBJ02-02*01
330	0.00549515	8.91909	0.005712	4	CATSVPSGAGELFF	CTAGAGTCTGCCATCCCCAACCAGACAGCTCTTTACTTCTGTGCCACCAGTGTTCCGTCAGGGGCCGGGGAGCTGTTTTTTGGAGAA	unresolved	TCRBD01-01*01	TCRBJ02-02*01
331	0.0055118	8.9248	0.005712	4	CASSLREGTEAFF	AAGATCCAGCCCTCAGAACCCAGGGACTCAGCTGTGTACTTCTGTGCCAGCAGTTTAAGGGAGGGCACTGAAGCTTTCTTTGGACAA	unresolved	TCRBD02-01*02	TCRBJ01-01*01
332	0.00552845	8.93051	0.005712	4	CASSLRATDTQYF	ACGATCCAGCGCACACAGCAGGAGGACTCGGCCGTGTATCTCTGTGCCAGCAGCTTAAGGGCAACAGATACGCAGTATTTTGGCCCA	TCRBV07-02*01	unresolved	TCRBJ02-03*01
333	0.0055451	8.93623	0.005712	4	CASSQEDRYGYTF	AAGGTGCAGCCTGCAGAACTGGAGGATTCTGGAGTTTATTTCTGTGCCAGCAGCCAAGAGGATCGGTATGGCTACACCTTCGGTTCG	TCRBV14-01*01	unresolved	TCRBJ01-02*01
334	0.00556175	8.94194	0.005712	4	CASSQDSSYEQYV	ACGATCCAGCGCACACAGCAGGAGGACTCGGCCGTGTATCTCTGTGCCAGCAGCCAGGACAGCTCCTACGAGCAGTACGTCGGGCCG	TCRBV07-02*01	TCRBD01-01*01	TCRBJ02-07*01
335	0.00557841	8.94765	0.005712	4	CASSVFVNYNEQFF	GTGAACGCCTTGTTGCTGGGGGACTCGGCCCTCTATCTCTGTGCCAGCAGCGTGTTTGTCAACTACAATGAGCAGTTCTTCGGGCCA	TCRBV05-06*01	TCRBD01-01*01	TCRBJ02-01*01
336	0.00559506	8.95336	0.005712	4	CASSGRYGRAADTQYF	CCTGCAGAACTGGAGGATTCTGGAGTTTATTTCTGTGCCAGCAGTGGACGGTACGGGAGGGCCGCAGATACGCAGTATTTTGGCCCA	TCRBV14-01*01	TCRBD02-01*02	TCRBJ02-03*01
337	0.00561171	8.95907	0.005712	4	CASVPGRASKGTDTQYF	GCTGCTCCCTCCCAGACATCTGTGTACTTCTGTGCCAGTGTTCCCGGGAGGGCCAGTAAAGGCACAGATACGCAGTATTTTGGCCCA	unresolved	TCRBD02-01*02	TCRBJ02-03*01
338	0.00562836	8.96479	0.005712	4	CASSATRDRHYGYTF	CAGCCTGCAGAGCTTGGGGACTCGGCCGTGTATCTCTGTGCCAGCAGCGCAACCCGGGACAGACACTATGGCTACACCTTCGGTTCG	TCRBV11-03*01	TCRBD01-01*01	TCRBJ01-02*01
339	0.00564501	8.9705	0.005712	4	CSASSPGQENIQYF	GTGACCAGTGCCCATCCTGAAGACAGCAGCTTCTACATCTGCAGTGCTAGCTCCCCGGGACAGGAAAACATTCAGTACTTCGGCGCC	unresolved	TCRBD01-01*01	TCRBJ02-04*01
340	0.00566167	8.97621	0.005712	4	CASTRTIRAGELFF	CTGGAGTCGCCCAGCCCCAACCAGACCTCTCTGTACTTCTGTGCCAGCACCCGGACTATAAGAGCCGGGGAGCTGTTTTTTGGAGAA	TCRBV27-01*01	TCRBD02-01	TCRBJ02-02*01
341	0.00567832	8.98192	0.005712	4	CASSPGTGLNTEAFF	GAGTCGCCCAGCCCCAACCAGACCTCTCTGTACTTCTGTGCCAGCAGTCCCGGGACAGGGCTTAACACTGAAGCTTTCTTTGGACAA	TCRBV27-01*01	TCRBD01-01*01	TCRBJ01-01*01
342	0.00569497	8.98763	0.005712	4	CASSFIGGREAFF	AAGATCCAGCCTGCAGAGCTTGGGGACTCGGCCGTGTATCTCTGTGCCAGCAGCTTCATCGGGGGCCGGGAAGCTTTCTTTGGACAA	TCRBV11-03*01	unresolved	TCRBJ01-01*01
343	0.00571162	8.99335	0.005712	4	CASSPQGSGDEKLFF	AGCACCTTGGAGCTGGGGGACTCGGCCCTTTATCTTTGCGCCAGCAGCCCACAGGGCAGTGGGGATGAAAAACTGTTTTTTGGCAGT	TCRBV05-01*01	TCRBD01-01*01	TCRBJ01-04*01
344	0.00572827	8.99906	0.005712	4	CASSPTSGSGDEQFF	CAGCGCACACAGCAGGAGGACTCGGCCGTGTATCTCTGTGCCAGCAGCCCGACTAGCGGGAGTGGCGATGAGCAGTTCTTCGGGCCA	TCRBV07-02*01	TCRBD02-01*02	TCRBJ02-01*01
345	0.00574493	9.00477	0.005712	4	CASSFGANTEAFF	AAGATCCAGCCTGCAGAGCTTGGGGACTCGGCCGTGTATCTCTGTGCCAGCAGCTTCGGGGCGAACACTGAAGCTTTCTTTGGACAA	TCRBV11-03*01	unresolved	TCRBJ01-01*01
346	0.00576158	9.01048	0.005712	4	CSANRGGNTEAFF	ACAGTGACCAGTGCCCATCCTGAAGACAGCAGCTTCTACATCTGCAGTGCTAACAGGGGGGGAAACACTGAAGCTTTCTTTGGACAA	unresolved	TCRBD01-01*01	TCRBJ01-01*01
347	0.00577823	9.01619	0.005712	4	CAIRDRVNEKLFF	ACTCTGGAGTCCGCTACCAGCTCCCAGACATCTGTGTACTTCTGTGCCATCCGGGACAGGGTTAATGAAAAACTGTTTTTTGGCAGT	TCRBV10-03*01	TCRBD01-01*01	TCRBJ01-04*01
348	0.00579488	9.02191	0.005712	4	CASRRTADNQPQHF	GTGAACGCCTTGTTGCTGGGGGACTCGGCCCTGTATCTCTGTGCCAGCAGGCGGACGGCTGACAATCAGCCCCAGCATTTTGGTGAT	TCRBV05-05*01	unresolved	TCRBJ01-05*01
349	0.00581153	9.02762	0.005712	4	CASKDLIG	GAGGACCTCCCCCTCACTCTGGAGTCTGCTGCCTCCTCCCAGACATCTGTATATTTCTGCGCCAGCAAGGACCTGATTGGGGGTTCG	TCRBV10-01	unresolved	TCRBJ01-02*01
350	0.00582819	9.03333	0.005712	4	CASRVLGRNGYTF	AAGATCCGGTCCACAAAGCTGGAGGACTCAGCCATGTACTTCTGTGCCAGCAGGGTATTGGGGAGAAATGGCTACACCTTCGGTTCG	TCRBV02-01*01	TCRBD02-01*02	TCRBJ01-02*01
351	0.00584484	9.03904	0.005712	4	CASSERGLAKNIQYF	GAGTCGGCTGCTCCCTCCCAGACATCTGTGTACTTCTGTGCCAGCAGTGAAAGGGGACTAGCCAAAAACATTCAGTACTTCGGCGCC	TCRBV06-01*01	TCRBD02-01	TCRBJ02-04*01
352	0.00586149	9.04475	0.005712	4	CASSLGSAEQFF	CTGAAGATCCAGCCCTCAGAACCCAGGGACTCAGCTGTGTACTTCTGTGCCAGCAGTTTAGGAAGTGCTGAGCAGTTCTTCGGGCCA	unresolved	unresolved	TCRBJ02-01*01
353	0.00587814	9.05047	0.005712	4	CASSPGGVSYNEQFF	CAGCAGGTAGTGCGAGGAGATTCGGCAGCTTATTTCTGTGCCAGCTCACCGGGTGGGGTCTCCTACAATGAGCAGTTCTTCGGGCCA	TCRBV18-01*01	unresolved	TCRBJ02-01*01
354	0.00589479	9.05618	0.005712	4	CASSLGGTGELFF	AATGTGAACGCCTTGGAGCTGGACGACTCGGCCCTGTATCTCTGTGCCAGCAGCTTGGGTGGCACCGGGGAGCTGTTTTTTGGAGAA	TCRBV05-04*01	unresolved	TCRBJ02-02*01
355	0.00591144	9.06189	0.005712	4	CASSLDLTSGRVATGELFF	CTTGGGGACTCGGCCGTGTATCTCTGTGCCAGCAGCTTAGACCTGACTAGCGGGAGAGTGGCCACCGGGGAGCTGTTTTTTGGAGAA	TCRBV11-03*01	TCRBD02-01*02	TCRBJ02-02*01
356	0.0059281	9.0676	0.005712	4	CASSPKTANYGYTF	ATCCAGCCTGCAGAGCTTGGGGACTCGGCCGTGTATCTCTGTGCCAGCAGCCCGAAGACAGCTAACTATGGCTACACCTTCGGTTCG	TCRBV11-03*01	TCRBD01-01*01	TCRBJ01-02*01
357	0.00594475	9.07331	0.005712	4	CASSLGETQYF	ACTCTGAAGATCCAGCCCTCAGAACCCAGGGACTCAGCTGTGTACTTCTGTGCCAGCAGTTTAGGGGAGACCCAGTACTTCGGGCCA	unresolved	unresolved	TCRBJ02-05*01
358	0.0059614	9.07903	0.005712	4	CASSSGGGSNQPQHF	GAGTCGCCCAGCCCCAACCAGACCTCTCTGTACTTCTGTGCCAGCAGTTCGGGGGGGGGTAGCAATCAGCCCCAGCATTTTGGTGAT	TCRBV27-01*01	TCRBD02-01*01	TCRBJ01-05*01
359	0.00597805	9.08474	0.005712	4	CATLAGRASAFYEQYF	TTGGCTGCTCCCTCCCAGACATCTGTGTACTTCTGTGCCACCCTCGCGGGGAGGGCCTCCGCGTTCTACGAGCAGTACTTCGGGCCG	TCRBV06-06	TCRBD02-01*02	TCRBJ02-07*01
360	0.0059947	9.09045	0.005712	4	CASSDEQSSYEQYF	CTGGAGTCTGCTGCCTCCTCCCAGACATCTGTATATTTCTGCGCCAGCAGTGACGAGCAAAGCTCCTACGAGCAGTACTTCGGGCCG	TCRBV10-01	TCRBD02-01	TCRBJ02-07*01
361	0.00601136	9.09616	0.005712	4	CASSFGPYYEQYF	GAGATCCAGCGCACAGAGCAGGGGGACTCGGCCATGTATCTCTGTGCCAGCAGCTTCGGACCTTACTACGAGCAGTACTTCGGGCCG	TCRBV07-09	unresolved	TCRBJ02-07*01
362	0.00602801	9.10187	0.005712	4	CASSLEAGGISNEQFF	CCTGCAAAGCTTGAGGACTCGGCCGTGTATCTCTGTGCCAGCAGCTTAGAAGCGGGGGGAATCTCCAATGAGCAGTTCTTCGGGCCA	TCRBV11-02*02	TCRBD02-01*01	TCRBJ02-01*01
363	0.00604466	9.10759	0.005712	4	CASSEGAVTSETQYF	AGCTCTCTGGAGCTGGGGGACTCAGCTTTGTATTTCTGTGCCAGCAGCGAGGGGGCAGTGACCTCAGAGACCCAGTACTTCGGGCCA	TCRBV09-01	TCRBD01-01*01	TCRBJ02-05*01
364	0.00606131	9.1133	0.005712	4	CASSLEAGPSTDTQYF	TCGGCTGCTCCCTCCCAGACATCTGTGTACTTCTGTGCCAGCAGTCTCGAGGCGGGACCGAGCACAGATACGCAGTATTTTGGCCCA	unresolved	TCRBD02-01*02	TCRBJ02-03*01
365	0.00607796	9.11901	0.005712	4	CASSPSAGDPNTEAFF	CAGGTAGTGCGAGGAGATTCGGCAGCTTATTTCTGTGCCAGCTCACCATCGGCGGGAGATCCTAACACTGAAGCTTTCTTTGGACAA	TCRBV18-01*01	TCRBD02-01*02	TCRBJ01-01*01
366	0.00609462	9.12472	0.005712	4	CASSFAGGDYGYTF	CTGGAGTCGGCTGCTCCCTCCCAGACATCTGTGTACTTCTGTGCCAGCAGTTTTGCGGGCGGGGACTATGGCTACACCTTCGGTTCG	TCRBV06-01*01	TCRBD02-01*01	TCRBJ01-02*01
367	0.00611127	9.13043	0.005712	4	CASSPTQGAAKNIQYF	ACCCTGCAGCCAGAAGACTCGGCCCTGTATCTCTGCGCCAGCAGCCCTACTCAAGGGGCCGCCAAAAACATTCAGTACTTCGGCGCC	TCRBV04-03*01	TCRBD01-01*01	TCRBJ02-04*01
368	0.00612792	9.13615	0.005712	4	CASSLVSYNEQFF	ACGATCCAGCGCACACAGCAGGAGGACTCGGCCGTGTATCTCTGTGCCAGCAGCTTAGTCTCCTACAATGAGCAGTTCTTCGGGCCA	TCRBV07-02*01	unresolved	TCRBJ02-01*01
369	0.00614457	9.14186	0.005712	4	CASSIAEVNTEAFF	GTGACATCGGCCCAAAAGAACCCGACAGCTTTCTATCTCTGTGCCAGTAGTATAGCAGAAGTGAACACTGAAGCTTTCTTTGGACAA	TCRBV19-01	TCRBD01-01*01	TCRBJ01-01*01
370	0.00616122	9.14757	0.005712	4	CASSQVGQGVSQPQHF	GCCCTGCAGCCAGAAGACTCAGCCCTGTATCTCTGCGCCAGCAGCCAGGTGGGACAGGGGGTCAGTCAGCCCCAGCATTTTGGTGAT	TCRBV04-01*01	TCRBD01-01*01	TCRBJ01-05*01
371	0.00617788	9.15328	0.005712	4	CASSLLYGSSYNEQFF	CCTGCAAAGCTTGAGGACTCGGCCGTGTATCTCTGTGCCAGCAGCCTCCTGTATGGGAGCTCCTACAATGAGCAGTTCTTCGGGCCA	TCRBV11-02*02	TCRBD02-01*02	TCRBJ02-01*01
372	0.00619453	9.15899	0.005712	4	CASSYGTSRRAFF	AGGCTGCTGTCGGCTGCTCCCTCCCAGACATCTGTGTACTTCTGTGCCAGCAGTTACGGGACCTCCCGGAGGGCTTTCTTTGGACAA	TCRBV06-05*01	unresolved	TCRBJ01-01*01
373	0.00621118	9.16471	0.005712	4	CASSYSPRGGHGYTF	CTGTCGGCTGCTCCCTCCCAGACATCTGTGTACTTCTGTGCCAGCAGTTACTCCCCCAGGGGAGGTCATGGCTACACCTTCGGTTCG	TCRBV06-05*01	unresolved	TCRBJ01-02*01
374	0.00622783	9.17042	0.005712	4	CASSEGERHGYTF	AAGATCCGGTCCACAAAGCTGGAGGACTCAGCCATGTACTTCTGTGCCAGCAGTGAAGGGGAGCGCCATGGCTACACCTTCGGTTCG	TCRBV02-01*01	TCRBD02-01*02	TCRBJ01-02*01
375	0.00624448	9.17613	0.005712	4	CASSLALREPYEQYF	CAGCGCACAGAGCAGGGGGACTCGGCCATGTATCTCTGTGCCAGCAGCTTAGCGTTGAGAGAACCCTACGAGCAGTACTTCGGGCCG	TCRBV07-09	TCRBD02-01*02	TCRBJ02-07*01
376	0.00626114	9.18184	0.005712	4	CASSIGDEQYF	TCCCTGATTCTGGAGTCCGCCAGCACCAACCAGACATCTATGTACCTCTGTGCCAGTTCTATCGGGGACGAGCAGTACTTCGGGCCG	TCRBV28-01*01	TCRBD02-01*01	TCRBJ02-07*01
377	0.00627779	9.18755	0.005712	4	CASSIASGLGEQFF	GTGACATCGGCCCAAAAGAACCCGACAGCTTTCTATCTCTGTGCCAGTAGTATCGCTAGCGGGTTGGGTGAGCAGTTCTTCGGGCCA	TCRBV19-01	TCRBD02-01	TCRBJ02-01*01
378	0.00629444	9.19327	0.005712	4	CASSPARLAGVTGELFF	ACAGAGCAGGGGGACTCGGCCATGTATCTCTGTGCCAGCAGCCCCGCCAGACTAGCGGGAGTCACCGGGGAGCTGTTTTTTGGAGAA	TCRBV07-09	TCRBD02-01*02	TCRBJ02-02*01
379	0.00631109	9.19898	0.005712	4	CASSLSSAWGTGELFF	TCGCCCAGCCCCAACCAGACCTCTCTGTACTTCTGTGCCAGCAGTTTATCGTCGGCCTGGGGCACCGGGGAGCTGTTTTTTGGAGAA	TCRBV27-01*01	unresolved	TCRBJ02-02*01
380	0.00632774	9.20469	0.005712	4	CASSQVGASDHGEQFF	TCCCTGGAGCTTGGTGACTCTGCTGTGTATTTCTGTGCCAGCAGCCAAGTCGGAGCGTCCGATCATGGTGAGCAGTTCTTCGGGCCA	unresolved	TCRBD02-01	TCRBJ02-01*01
381	0.0063444	9.2104	0.005712	4	CASSEAEGNEQFF	AAGATCCGGTCCACAAAGCTGGAGGACTCAGCCATGTACTTCTGTGCCAGCAGTGAAGCCGAGGGGAATGAGCAGTTCTTCGGGCCA	TCRBV02-01*01	unresolved	TCRBJ02-01*01
382	0.00636105	9.21611	0.005712	4	CASSIYPSGNTGELFF	TCGGCCCAAAAGAACCCGACAGCTTTCTATCTCTGTGCCAGTAGTATATATCCTAGCGGAAACACCGGGGAGCTGTTTTTTGGAGAA	TCRBV19-01	TCRBD02-01	TCRBJ02-02*01
383	0.0063777	9.22183	0.005712	4	CASSLADGPGPQHF	ATCCAGCGCACAGAGCAGGGGGACTCGGCCATGTATCTCTGTGCCAGCAGCTTAGCTGACGGCCCGGGGCCCCAGCATTTTGGTGAT	TCRBV07-09	TCRBD02-01	TCRBJ01-05*01
384	0.00639435	9.22754	0.005712	4	CASSGGITGPPGQPQHF	ACAAAGCTGGAGGACTCAGCCATGTACTTCTGTGCCAGCAGTGGGGGAATTACAGGGCCCCCCGGTCAGCCCCAGCATTTTGGTGAT	TCRBV02-01*01	TCRBD01-01*01	TCRBJ01-05*01
385	0.006411	9.23325	0.005712	4	CASSIQQGNQPQHF	GTGACATCGGCCCAAAAGAACCCGACAGCTTTCTATCTCTGTGCCAGTAGTATCCAGCAGGGCAATCAGCCCCAGCATTTTGGTGAT	TCRBV19-01	TCRBD01-01*01	TCRBJ01-05*01
386	0.00642766	9.23896	0.005712	4	CASSLAVGGAKNIQYF	CGCACAGAGCAGGGGGACTCGGCCATGTATCTCTGTGCCAGCAGCTTAGCGGTGGGGGGGGCCAAAAACATTCAGTACTTCGGCGCC	TCRBV07-09	TCRBD02-01*01	TCRBJ02-04*01
387	0.00644431	9.24467	0.005712	4	CASSLWGARAGELFF	CAGCCCTCAGAACCCAGGGACTCAGCTGTGTACTTCTGTGCCAGCAGTTTATGGGGGGCAAGGGCCGGGGAGCTGTTTTTTGGAGAA	unresolved	unresolved	TCRBJ02-02*01
388	0.00646096	9.25039	0.005712	4	CATTGQQGQPQHF	ACTGTGACATCGGCCCAAAAGAACCCGACAGCTTTCTATCTCTGTGCCACAACAGGGCAACAAGGTCAGCCCCAGCATTTTGGTGAT	TCRBV19-01	TCRBD01-01*01	TCRBJ01-05*01
389	0.00647761	9.2561	0.005712	4	CASSSYFGQGNQPQHF	TCCGCCAGCACCAACCAGACATCTATGTACCTCTGTGCCAGCAGTTCTTACTTCGGACAGGGCAATCAGCCCCAGCATTTTGGTGAT	TCRBV28-01*01	TCRBD01-01*01	TCRBJ01-05*01
390	0.00649426	9.26181	0.005712	4	CAISEYRTGLYYGYTF	TCCGCTACCAGCTCCCAGACATCTGTGTACTTCTGTGCCATCAGTGAGTACAGGACAGGGCTGTACTATGGCTACACCTTCGGTTCG	TCRBV10-03*01	TCRBD01-01*01	TCRBJ01-02*01
391	0.00651092	9.26752	0.005712	4	CASSLSGLSNYGYTF	GAGTCGCCCAGCCCCAACCAGACCTCTCTGTACTTCTGTGCCAGCAGTTTGTCCGGACTGAGTAACTATGGCTACACCTTCGGTTCG	TCRBV27-01*01	TCRBD02-01	TCRBJ01-02*01
392	0.00652757	9.27323	0.005712	4	CASSIGAGLSGLLNYGYTF	CAGGGGGACTCGGCCATGTATCTCTGTGCCAGCAGTATCGGCGCGGGTTTATCGGGCTTACTAAACTATGGCTACACCTTCGGTTCG	TCRBV07-09	TCRBD02-01	TCRBJ01-02*01
393	0.00654422	9.27895	0.005712	4	CASSNTHSTEAFF	AAGATCCAGCCTGCAGAGCTTGGGGACTCGGCCGTGTATCTCTGTGCCAGCAGCAATACCCATTCTACTGAAGCTTTCTTTGGACAA	TCRBV11-03*01	unresolved	TCRBJ01-01*01
394	0.00656087	9.28466	0.005712	4	CASSLNTEAFF	TCCCTGATTCTGGAGTCCGCCAGCACCAACCAGACATCTATGTACCTCTGTGCCAGCAGTTTAAACACTGAAGCTTTCTTTGGACAA	TCRBV28-01*01	unresolved	TCRBJ01-01*01
395	0.00657752	9.29037	0.005712	4	CASSLAGGEKLFF	AATGTGAGCACCTTGGAGCTGGGGGACTCGGCCCTTTATCTTTGCGCCAGCAGCTTGGCCGGAGGAGAAAAACTGTTTTTTGGCAGT	TCRBV05-01*01	TCRBD02-01*02	TCRBJ01-04*01
396	0.00659418	9.29608	0.005712	4	CASSPQQVHQPQHF	ATCCAGCCCTCAGAACCCAGGGACTCAGCTGTGTACTTCTGTGCCAGCAGTCCTCAACAGGTACATCAGCCCCAGCATTTTGGTGAT	unresolved	TCRBD01-01*01	TCRBJ01-05*01
397	0.00661083	9.30179	0.005712	4	CASSLGTGVGYTF	ACGATCCAGCGCACACAGCAGGAGGACTCGGCCGTGTATCTCTGTGCCAGCAGCCTCGGGACAGGGGTTGGCTACACCTTCGGTTCG	TCRBV07-02*01	TCRBD01-01*01	TCRBJ01-02*01
398	0.00662748	9.30751	0.005712	4	CASSLGTGGGYTF	GAGATCCAGCGCACAGAGCAGGGGGACTCGGCCATGTATCTCTGTGCCAGCAGCTTAGGGACAGGGGGCGGCTACACCTTCGGTTCG	TCRBV07-09	TCRBD01-01*01	TCRBJ01-02*01
399	0.00664413	9.31322	0.005712	4	CASSLDRRREGYTF	ATCCAGCCTGCAGAGCTTGGGGACTCGGCCGTGTATCTCTGTGCCAGCAGCTTAGATCGCAGGAGAGAAGGCTACACCTTCGGTTCG	TCRBV11-03*01	unresolved	TCRBJ01-02*01
400	0.00666078	9.31893	0.005712	4	CASYEPGTLSYEQYF	GAGTCAGCTACCCGCTCCCAGACATCTGTGTATTTCTGCGCCAGCTACGAGCCGGGGACCCTCTCCTACGAGCAGTACTTCGGGCCG	TCRBV10-02*01	unresolved	TCRBJ02-07*01
401	0.00667743	9.32464	0.005712	4	CAGQVSPEKLFF	TTGGAGATCCAGTCCACGGAGTCAGGGGACACAGCACTGTATTTCTGTGCCGGACAGGTTTCCCCCGAAAAACTGTTTTTTGGCAGT	TCRBV21-01*01	TCRBD01-01*01	TCRBJ01-04*01
402	0.00669409	9.33035	0.005712	4	CASSMSKDQPQHF	ACTGTGACATCGGCCCAAAAGAACCCGACAGCTTTCTATCTCTGTGCCAGTAGTATGAGCAAGGATCAGCCCCAGCATTTTGGTGAT	TCRBV19-01	unresolved	TCRBJ01-05*01
403	0.00671074	9.33607	0.005712	4	CASKRPRNYGYTF	ATTCTGGAGTCCGCCAGCACCAACCAGACATCTATGTACCTCTGTGCCAGCAAACGCCCCCGGAACTATGGCTACACCTTCGGTTCG	TCRBV28-01*01	TCRBD02-01	TCRBJ01-02*01
404	0.00672739	9.34178	0.005712	4	CASSVAGYDEQYF	AAGATCCGGTCCACAAAGCTGGAGGACTCAGCCATGTACTTCTGTGCCAGCAGTGTAGCGGGATACGACGAGCAGTACTTCGGGCCG	TCRBV02-01*01	unresolved	TCRBJ02-07*01
405	0.00674404	9.34749	0.005712	4	CASSQGAGIISGANVLTF	CAGCCAGAAGACTCGGCCCTGTATCTCTGCGCCAGCAGCCAAGGGGCCGGAATAATTTCTGGGGCCAACGTCCTGACTTTCGGGGCC	TCRBV04-03*01	TCRBD01-01*01	TCRBJ02-06*01
406	0.00676069	9.3532	0.005712	4	CASSQLGQVGNEQFF	AATTCCCTGGAGCTTGGTGACTCTGCTGTGTATTTCTGTGCCAGCAGCCAACTCGGCCAGGTAGGGAATGAGCAGTTCTTCGGGCCA	unresolved	unresolved	TCRBJ02-01*01
407	0.00677735	9.35891	0.005712	4	CASSPQRERKKETQYF	CGCACACAGCAGGAGGACTCGGCCGTGTATCTCTGTGCCAGCAGCCCCCAGCGGGAGAGGAAGAAAGAGACCCAGTACTTCGGGCCA	TCRBV07-02*01	TCRBD02-01*02	TCRBJ02-05*01
408	0.006794	9.36463	0.005712	4	CASSLPPGPVRELFF	CAGCGCACAGAGCAGGGGGACTCGGCCATGTATCTCTGTGCCAGCAGCTTGCCGCCGGGCCCCGTACGGGAGCTGTTTTTTGGAGAA	TCRBV07-09	unresolved	TCRBJ02-02*01
409	0.00681065	9.37034	0.005712	4	CASSFERANQPQHF	CTGGAGTCCGCCAGCACCAACCAGACATCTATGTACCTCTGTGCCAGCAGTTTTGAAAGGGCGAATCAGCCCCAGCATTTTGGTGAT	TCRBV28-01*01	unresolved	TCRBJ01-05*01
410	0.0068273	9.37605	0.005712	4	CASSIQGYYYGYTF	GTGACATCGGCCCAAAAGAACCCGACAGCTTTCTATCTCTGTGCCAGTAGTATACAGGGGTACTACTATGGCTACACCTTCGGTTCG	TCRBV19-01	TCRBD01-01*01	TCRBJ01-02*01
411	0.00684395	9.38176	0.005712	4	CASSEDGSSYNEQFF	CGGTCCACAAAGCTGGAGGACTCAGCCATGTACTTCTGTGCCAGCAGTGAGGACGGCAGCTCCTACAATGAGCAGTTCTTCGGGCCA	TCRBV02-01*01	unresolved	TCRBJ02-01*01
412	0.00686061	9.38747	0.005712	4	CASRLGRTNTGELFF	CAGCCCTCAGAACCCAGGGACTCAGCTGTGTACTTCTGTGCCAGCAGGCTGGGACGAACGAACACCGGGGAGCTGTTTTTTGGAGAA	unresolved	unresolved	TCRBJ02-02*01
413	0.00687726	9.39319	0.005712	4	CASGGFGGGEQFF	AAGGTGCAGCCTGCAGAACTGGAGGATTCTGGAGTTTATTTCTGTGCCAGCGGTGGGTTTGGAGGAGGGGAGCAGTTCTTCGGGCCA	TCRBV14-01*01	TCRBD02-01*02	TCRBJ02-01*01
414	0.00689391	9.3989	0.005712	4	CASSQGIGLGETQYF	AATTCCCTGGAGCTTGGTGACTCTGCTGTGTATTTCTGTGCCAGCAGCCAAGGGATCGGACTAGGCGAGACCCAGTACTTCGGGCCA	unresolved	TCRBD02-01	TCRBJ02-05*01
415	0.00691056	9.40461	0.005712	4	CASSPVRGDRQETQYF	TCGGCCCAAAAGAACCCGACAGCTTTCTATCTCTGTGCCAGTAGTCCAGTCCGGGGGGACAGGCAAGAGACCCAGTACTTCGGGCCA	TCRBV19-01	TCRBD01-01*01	TCRBJ02-05*01
416	0.00692721	9.41032	0.005712	4	CAGQSGPRAGTGELFF	CGCACAGAGCAGGGGGACTCGGCCATGTATCTCTGTGCCGGTCAGAGCGGGCCAAGGGCTGGCACCGGGGAGCTGTTTTTTGGAGAA	TCRBV07-09	TCRBD02-01	TCRBJ02-02*01
417	0.00694387	9.41603	0.005712	4	CASSLRGRRGPDYGYTF	ACAGAGCGGGGGGACTCAGCCGTGTATCTCTGTGCCAGCAGCTTAAGAGGTCGTCGGGGACCCGACTATGGCTACACCTTCGGTTCG	TCRBV07-03*01	unresolved	TCRBJ01-02*01
418	0.00696052	9.42175	0.005712	4	CASTLAGANTGELFF	GAGTCGCCCAGCCCCAACCAGACCTCTCTGTACTTCTGTGCCAGCACCTTAGCGGGAGCGAACACCGGGGAGCTGTTTTTTGGAGAA	TCRBV27-01*01	TCRBD02-01*02	TCRBJ02-02*01
419	0.00697717	9.42746	0.005712	4	CASSLSSTNTGELFF	CAGCGCACACAGCAGGAGGACTCGGCCGTGTATCTCTGTGCCAGCAGCTTATCCAGCACGAACACCGGGGAGCTGTTTTTTGGAGAA	TCRBV07-02*01	unresolved	TCRBJ02-02*01
420	0.00699382	9.43317	0.005712	4	CASSMARANTEAFF	GTGACATCGGCCCAAAAGAACCCGACAGCTTTCTATCTCTGTGCCAGTAGTATGGCCAGGGCGAACACTGAAGCTTTCTTTGGACAA	TCRBV19-01	TCRBD01-01*01	TCRBJ01-01*01
421	0.00701047	9.43888	0.005712	4	CASSRAGGYSNQPQHF	TCGGCCCAAAAGAACCCGACAGCTTTCTATCTCTGTGCCAGTAGTAGGGCAGGCGGTTATAGCAATCAGCCCCAGCATTTTGGTGAT	TCRBV19-01	unresolved	TCRBJ01-05*01
422	0.00702713	9.44459	0.005712	4	CASSSRTGKISNQPQHF	CCCAGCCCCAACCAGACCTCTCTGTACTTCTGTGCCAGCAGTTCACGGACAGGAAAAATAAGCAATCAGCCCCAGCATTTTGGTGAT	TCRBV27-01*01	TCRBD01-01*01	TCRBJ01-05*01
423	0.00704378	9.45031	0.005712	4	CASGAGANYGYTF	ACTCTGGAGTCAGCTACCCGCTCCCAGACATCTGTGTATTTCTGCGCCAGCGGGGCAGGAGCTAACTATGGCTACACCTTCGGTTCG	TCRBV10-02*01	TCRBD01-01*01	TCRBJ01-02*01
424	0.00706043	9.45602	0.005712	4	CASSLGPETEAFF	AAGATCCAGCCTGCAAAGCTTGAGGACTCGGCCGTGTATCTCTGTGCCAGCAGCTTAGGGCCGGAAACTGAAGCTTTCTTTGGACAA	TCRBV11-02*02	unresolved	TCRBJ01-01*01
425	0.00707708	9.46173	0.005712	4	CASSTDTATRNEKLFF	TCGGCCCAAAAGAACCCGACAGCTTTCTATCTCTGTGCCAGTAGTACGGACACAGCAACACGTAATGAAAAACTGTTTTTTGGCAGT	TCRBV19-01	TCRBD01-01*01	TCRBJ01-04*01
426	0.00709373	9.46744	0.005712	4	CASSRGTSPDQPQHF	ACATCGGCCCAAAAGAACCCGACAGCTTTCTATCTCTGTGCCAGTAGTAGGGGGACATCCCCTGATCAGCCCCAGCATTTTGGTGAT	TCRBV19-01	TCRBD01-01*01	TCRBJ01-05*01
427	0.00711039	9.47315	0.005712	4	CATSEDSYGYTF	CTGTCCCTAGAGTCTGCCATCCCCAACCAGACAGCTCTTTACTTCTGTGCCACCAGTGAAGACAGCTATGGCTACACCTTCGGTTCG	unresolved	TCRBD01-01*01	TCRBJ01-02*01
428	0.00712704	9.47887	0.005712	4	CATQGPPANIQYF	AAGATCCGGTCCACAAAGCTGGAGGACTCAGCCATGTACTTCTGTGCCACCCAAGGGCCGCCGGCCAACATTCAGTACTTCGGCGCC	TCRBV02-01*01	unresolved	TCRBJ02-04*01
429	0.00714369	9.48458	0.005712	4	CASSQDGTGFGKNIQYF	GCAGAACTGGAGGATTCTGGAGTTTATTTCTGTGCCAGCAGCCAAGATGGGACAGGGTTTGGCAAAAACATTCAGTACTTCGGCGCC	TCRBV14-01*01	TCRBD01-01*01	TCRBJ02-04*01
430	0.00716034	9.49029	0.005712	4	CASSLGGPADTQYF	GTGAACGCCTTGGAGCTGGACGACTCGGCCCTGTATCTCTGTGCCAGCAGCTTGGGTGGGCCCGCAGATACGCAGTATTTTGGCCCA	TCRBV05-04*01	TCRBD01-01*01	TCRBJ02-03*01
431	0.00717699	9.496	0.005712	4	CASSLGAGRTEAFF	ATCCAGCCCTCAGAACCCAGGGACTCAGCTGTGTACTTCTGTGCCAGCAGTTTAGGGGCAGGGAGGACTGAAGCTTTCTTTGGACAA	unresolved	TCRBD02-01*02	TCRBJ01-01*01
432	0.00719365	9.50171	0.005712	4	CASSPVSEGFMNTEAFF	TTGTTGCTGGGGGACTCGGCCCTCTATCTCTGTGCCAGCAGCCCGGTATCGGAGGGGTTCATGAACACTGAAGCTTTCTTTGGACAA	TCRBV05-06*01	TCRBD02-01*02	TCRBJ01-01*01
433	0.0072103	9.50743	0.005712	4	CAGPVSKETQYF	CTCACTGTGACATCGGCCCAAAAGAACCCGACAGCTTTCTATCTCTGTGCCGGGCCAGTCTCTAAAGAGACCCAGTACTTCGGGCCA	TCRBV19-01	TCRBD01-01*01	TCRBJ02-05*01
434	0.00722695	9.51314	0.005712	4	CASSEVPLAGALTGELFF	AAGCTGGAGGACTCAGCCATGTACTTCTGTGCCAGCAGTGAAGTACCCTTAGCGGGAGCGCTTACCGGGGAGCTGTTTTTTGGAGAA	TCRBV02-01*01	TCRBD02-01*02	TCRBJ02-02*01
435	0.0072436	9.51885	0.005712	4	CASSSSGSLYEQYF	ATCCAGCGCACACAGCAGGAGGACTCCGCCGTGTATCTCTGTGCCAGCAGCTCAAGCGGGAGTCTCTACGAGCAGTACTTCGGGCCG	TCRBV07-08*01	TCRBD02-01*02	TCRBJ02-07*01
436	0.00726025	9.52456	0.005712	4	CASSYTGTGVNEQFF	GAGTCGCCCAGCCCCAACCAGACCTCTCTGTACTTCTGTGCCAGCAGTTATACCGGGACAGGGGTCAATGAGCAGTTCTTCGGGCCA	TCRBV27-01*01	TCRBD01-01*01	TCRBJ02-01*01
437	0.00727691	9.53027	0.005712	4	CASSPSPTGKVSTEAFF	CTGCAGCCAGAAGACTCAGCCCTGTATCTCTGCGCCAGCAGCCCCTCCCCGACGGGGAAAGTGAGCACTGAAGCTTTCTTTGGACAA	TCRBV04-01*01	TCRBD02-01*01	TCRBJ01-01*01
438	0.00729356	9.53599	0.005712	4	CASSPMEGGPGGELFF	TCGGCTGCTCCCTCCCAGACATCTGTGTACTTCTGTGCCAGCAGTCCTATGGAGGGAGGGCCGGGCGGGGAGCTGTTTTTTGGAGAA	unresolved	TCRBD02-01*02	TCRBJ02-02*01
439	0.00731021	9.5417	0.005712	4	CASSPRKGGDTEAFF	GAGTCGCCCAGCCCCAACCAGACCTCTCTGTACTTCTGTGCCAGCAGTCCCCGAAAGGGAGGGGACACTGAAGCTTTCTTTGGACAA	TCRBV27-01*01	TCRBD02-01*02	TCRBJ01-01*01
440	0.00732686	9.54741	0.005712	4	CASSYLRDRGPTEAFF	TCTGCTGCCTCCTCCCAGACATCTGTATATTTCTGCGCCAGCAGTTACCTGCGGGACAGGGGACCGACTGAAGCTTTCTTTGGACAA	TCRBV10-01	TCRBD01-01*01	TCRBJ01-01*01
441	0.00734351	9.55312	0.005712	4	CASSLDWASGRYNEQFF	GCAGAGCTTGGGGACTCGGCCGTGTATCTCTGTGCCAGCAGCCTCGACTGGGCTAGCGGGCGATACAATGAGCAGTTCTTCGGGCCA	TCRBV11-03*01	TCRBD02-01	TCRBJ02-01*01
442	0.00736017	9.55883	0.005712	4	CASGGRSYEQYF	TTGGAGATCCAGCGCACAGAGCAGGGGGACTCGGCCATGTATCTCTGTGCCAGCGGCGGGAGGAGCTACGAGCAGTACTTCGGGCCG	TCRBV07-09	TCRBD02-01*02	TCRBJ02-07*01
443	0.00737682	9.56455	0.005712	4	CASQTSNEQFF	ATCCTGAGGATCCAGCAGGTAGTGCGAGGAGATTCGGCAGCTTATTTCTGTGCCAGCCAGACTAGCAATGAGCAGTTCTTCGGGCCA	TCRBV18-01*01	TCRBD02-01	TCRBJ02-01*01
444	0.00739347	9.57026	0.005712	4	CASSGLTGTEAFF	ACTCTGGAGTCTGCTGCCTCCTCCCAGACATCTGTATATTTCTGCGCCAGCAGTGGGCTTACAGGGACTGAAGCTTTCTTTGGACAA	TCRBV10-01	TCRBD01-01*01	TCRBJ01-01*01
445	0.00741012	9.57454	0.004284	3	CAWSTGTGGRDEQYF	AAGAAGCTCCTTCTCAGTGACTCTGGCTTCTATCTCTGTGCCTGGAGTACCGGGACAGGGGGCAGGGACGAGCAGTACTTCGGGCCG	TCRBV30-01*01	TCRBD01-01*01	TCRBJ02-07*01
446	0.00742677	9.57883	0.004284	3	CSVERQYGYTF	ACTCTGACTGTGAGCAACATGAGCCCTGAAGACAGCAGCATATATCTCTGCAGCGTTGAACGGCAGTATGGCTACACCTTCGGTTCG	TCRBV29-01*01	unresolved	TCRBJ01-02*01
447	0.00744342	9.58311	0.004284	3	CAWSATSGRADTQYF	AAGAAGCTCCTTCTCAGTGACTCTGGCTTCTATCTCTGTGCCTGGAGCGCGACTAGCGGGAGAGCAGATACGCAGTATTTTGGCCCA	TCRBV30-01*01	TCRBD02-01*02	TCRBJ02-03*01
448	0.00746008	9.58739	0.004284	3	CATSGQNSYEQYF	TCCCTAGAGTCTGCCATCCCCAACCAGACAGCTCTTTACTTCTGTGCCACCAGTGGTCAGAATTCCTACGAGCAGTACTTCGGGCCG	unresolved	TCRBD01-01*01	TCRBJ02-07*01
449	0.00747673	9.59168	0.004284	3	CAWSVPGSSTDTQYF	AAGAAGCTCCTCCTCAGTGACTCTGGCTTCTATCTCTGTGCCTGGAGTGTGCCCGGGTCTAGCACAGATACGCAGTATTTTGGCCCA	TCRBV30-01*02	TCRBD02-01	TCRBJ02-03*01
450	0.00749338	9.59596	0.004284	3	CAWSVTRYEQYF	CTGAGTTCTAAGAAGCTCCTTCTCAGTGACTCTGGCTTCTATCTCTGTGCCTGGTCGGTCACCCGTTACGAGCAGTACTTCGGGCCG	TCRBV30-01*01	TCRBD02-01	TCRBJ02-07*01
451	0.00751003	9.60025	0.004284	3	CASSPAVGTNYGYTF	CACACCCTGCAGCCAGAAGACTCGGCCCTGTATCTCTGCGCCAGCAGCCCCGCGGTCGGCACCAACTATGGCTACACCTTCGGTTCG	TCRBV04-03*01	TCRBD02-01	TCRBJ01-02*01
452	0.00752668	9.60453	0.004284	3	CSVELADYEQYF	CTGACTGTGAGCAACATGAGCCCTGAAGACAGCAGCATATATCTCTGCAGCGTTGAACTAGCGGACTACGAGCAGTACTTCGGGCCG	TCRBV29-01*01	TCRBD02-01	TCRBJ02-07*01
453	0.00754334	9.60881	0.004284	3	CAWSPNDMGYTF	CTGAGTTCTAAGAAGCTCCTCCTCAGTGACTCTGGCTTCTATCTCTGTGCCTGGAGTCCGAACGACATGGGCTACACCTTCGGTTCG	TCRBV30-01*02	TCRBD01-01*01	TCRBJ01-02*01
454	0.00755999	9.6131	0.004284	3	CAWSVTRDGYTF	CTGAGTTCTAAGAAGCTCCTTCTCAGTGACTCTGGCTTCTATCTCTGTGCCTGGAGTGTAACGCGGGATGGCTACACCTTCGGTTCG	TCRBV30-01*01	TCRBD02-01	TCRBJ01-02*01
455	0.00757664	9.61738	0.004284	3	CAWSVPLEASGTSYNEQFF	CTCAGTGACTCTGGCTTCTATCTCTGTGCCTGGAGTGTACCCCTCGAAGCCAGCGGGACTTCCTACAATGAGCAGTTCTTCGGGCCA	TCRBV30-01	TCRBD02-01*02	TCRBJ02-01*01
456	0.00759329	9.62167	0.004284	3	CASSAGYEQYF	CCGCTCAGGCTGCTGTCGGCTGCTCCCTCCCAGACATCTGTGTACTTCTGTGCCAGCAGTGCAGGCTACGAGCAGTACTTCGGGCCG	TCRBV06-05*01	TCRBD01-01*01	TCRBJ02-07*01
457	0.00760994	9.62595	0.004284	3	CAWSVLSGEFSGEQYF	AAGCTCCTTCTCAGTGACTCTGGCTTCTATCTCTGTGCCTGGAGTGTACTATCCGGGGAATTCAGTGGCGAGCAGTACTTCGGGCCG	TCRBV30-01*01	TCRBD02-01*01	TCRBJ02-07*01
458	0.0076266	9.63023	0.004284	3	CAWTSGTGGDEKLFF	AAGAAGCTCCTTCTCAGTGACTCTGGCTTCTATCTCTGTGCCTGGACCTCTGGGACAGGGGGTGACGAAAAACTGTTTTTTGGCAGT	TCRBV30-01*01	TCRBD01-01*01	TCRBJ01-04*01
459	0.00764325	9.63452	0.004284	3	CSVESAGGVGGELFF	AGCAACATGAGCCCTGAAGACAGCAGCATATATCTCTGCAGCGTTGAATCAGCAGGGGGCGTGGGCGGGGAGCTGTTTTTTGGAGAA	TCRBV29-01*01	TCRBD01-01*01	TCRBJ02-02*01
460	0.0076599	9.6388	0.004284	3	CSVARQQQETQYF	ACTGTGAGCAACATGAGCCCTGAAGACAGCAGCATATATCTCTGCAGCGTCGCCCGACAGCAGCAAGAGACCCAGTACTTCGGGCCA	TCRBV29-01*01	TCRBD01-01*01	TCRBJ02-05*01
461	0.00767655	9.64309	0.004284	3	CASSLFRDRGRDEQYF	TCGGCTGCTCCCTCCCAAACATCTGTGTACTTCTGTGCCAGCAGCCTCTTCCGGGACAGGGGGCGCGACGAGCAGTACTTCGGGCCG	unresolved	TCRBD01-01*01	TCRBJ02-07*01
462	0.0076932	9.64737	0.004284	3	CATSDFTGGGYTF	TCCCTAGAGTCTGCCATCCCCAACCAGACAGCTCTTTACTTCTGTGCCACCAGTGATTTCACAGGGGGCGGCTACACCTTCGGTTCG	unresolved	TCRBD01-01*01	TCRBJ01-02*01
463	0.00770986	9.65165	0.004284	3	CATSDPNREGYTF	TCCCTAGAGTCTGCCATCCCCAACCAGACAGCTCTTTACTTCTGTGCCACCAGTGACCCCAACAGGGAGGGCTACACCTTCGGTTCG	unresolved	TCRBD01-01*01	TCRBJ01-02*01
464	0.00772651	9.65594	0.004284	3	CAWSATENQPQHF	AGTTCTAAGAAGCTCCTTCTCAGTGACTCTGGCTTCTATCTCTGTGCCTGGAGTGCGACAGAAAATCAGCCCCAGCATTTTGGTGAT	TCRBV30-01*01	TCRBD01-01*01	TCRBJ01-05*01
465	0.00774316	9.66022	0.004284	3	CASSQDQGDRSYEQYF	GCCCTGCAGCCAGAAGACTCAGCCCTGTATCTCTGCGCCAGCAGCCAAGATCAGGGGGACAGATCCTACGAGCAGTACTTCGGGCCG	TCRBV04-01*01	TCRBD01-01*01	TCRBJ02-07*01
466	0.00775981	9.66451	0.004284	3	CSVDYTNEKLFF	CTGACTGTGAGCAACATGAGCCCTGAAGACAGCAGCATATATCTCTGCAGCGTTGACTACACTAATGAAAAACTGTTTTTTGGCAGT	TCRBV29-01*01	TCRBD02-01	TCRBJ01-04*01
467	0.00777646	9.66879	0.004284	3	CASSQETSGANVLTF	CTGTCGGCTGCTCCCTCCCAGACATCTGTGTACTTCTGTGCCAGCAGCCAGGAGACCTCTGGGGCCAACGTCCTGACTTTCGGGGCC	TCRBV06-05*01	unresolved	TCRBJ02-06*01
468	0.00779312	9.67307	0.004284	3	CASSHLNEKLFF	CTTCACCTACACGCCCTGCAGCCAGAAGACTCAGCCCTGTATCTCTGCGCCAGCAGCCATCTAAATGAAAAACTGTTTTTTGGCAGT	TCRBV04-01*01	TCRBD02-01	TCRBJ01-04*01
469	0.00780977	9.67736	0.004284	3	CASSLSSGSGEQFF	GTGAGCACCTTGGAGCTGGGGGACTCGGCCCTTTATCTTTGCGCCAGCAGCTTGAGTAGCGGGAGTGGTGAGCAGTTCTTCGGGCCA	TCRBV05-01*01	TCRBD02-01*02	TCRBJ02-01*01
470	0.00782642	9.68164	0.004284	3	CASSISGETQYF	CTCAGGCTGCTGTCGGCTGCTCCCTCCCAGACATCTGTGTACTTCTGTGCCAGCAGTATCAGCGGGGAGACCCAGTACTTCGGGCCA	TCRBV06-05*01	TCRBD02-01	TCRBJ02-05*01
471	0.00784307	9.68593	0.004284	3	CSLSAWPENTEAFF	GTGAGCAACATGAGCCCTGAAGACAGCAGCATATATCTCTGCAGCCTGAGCGCCTGGCCGGAGAACACTGAAGCTTTCTTTGGACAA	TCRBV29-01*01	TCRBD02-01	TCRBJ01-01*01
472	0.00785972	9.69021	0.004284	3	CASSGRGMMNTEAFF	GAGTCTGCCAGGCCCTCACATACCTCTCAGTACCTCTGTGCCAGCAGTGGCAGGGGGATGATGAACACTGAAGCTTTCTTTGGACAA	TCRBV25-01*01	TCRBD01-01*01	TCRBJ01-01*01
473	0.00787638	9.69449	0.004284	3	CASSFQSGGYTF	CTTCACCTACACACCCTGCAGCCAGAAGACTCGGCCCTGTATCTCTGCGCCAGCAGCTTTCAATCCGGTGGCTACACCTTCGGTTCG	TCRBV04-03*01	TCRBD02-01	TCRBJ01-02*01
474	0.00789303	9.69878	0.004284	3	CASSYSGSSYEQYF	GTGAACGCCTTGTTGCTGGGGGACTCGGCCCTCTATCTCTGTGCCAGCAGCTATAGCGGGAGCTCCTACGAGCAGTACTTCGGGCCG	TCRBV05-06*01	TCRBD02-01*02	TCRBJ02-07*01
475	0.00790968	9.70306	0.004284	3	CASSKAGGEYEQYV	ATCCAGCCTGCAAAGCTTGAGGACTCGGCCGTGTATCTCTGTGCCAGCAGCAAAGCAGGAGGAGAGTACGAGCAGTACGTCGGGCCG	TCRBV11-02*02	TCRBD02-01*02	TCRBJ02-07*01
476	0.00792633	9.70735	0.004284	3	CSRSGDEQYV	TCCACTCTGACAGTGACCAGTGCCCATCCTGAAGACAGCAGCTTCTACATCTGCAGCAGGTCGGGGGACGAGCAGTACGTCGGGCCG	TCRBV20-01*01	TCRBD02-01*01	TCRBJ02-07*01
477	0.00794298	9.71163	0.004284	3	CATSARRTDTQYF	TCCCTAGAGTCTGCCATCCCCAACCAGACAGCTCTTTACTTCTGTGCCACCAGTGCGCGCCGCACAGATACGCAGTATTTTGGCCCA	unresolved	TCRBD02-01	TCRBJ02-03*01
478	0.00795964	9.71591	0.004284	3	CASSEIVGGGAEQYV	CGGTCCACAAAGCTGGAGGACTCAGCCATGTACTTCTGTGCCAGCAGTGAAATTGTCGGGGGAGGGGCCGAGCAGTACGTCGGGCCG	TCRBV02-01*01	TCRBD02-01*02	TCRBJ02-07*01
479	0.00797629	9.7202	0.004284	3	CAWSVIGGRKDTQYF	AAGAAGCTCCTTCTCAGTGACTCTGGCTTCTATCTCTGTGCCTGGAGTGTAATAGGCGGGCGGAAAGATACGCAGTATTTTGGCCCA	TCRBV30-01*01	TCRBD02-01	TCRBJ02-03*01
480	0.00799294	9.72448	0.004284	3	CASSQLQGNGYTF	CACCTACACACCCTGCAGCCAGAAGACTCGGCCCTGTATCTCTGCGCCAGCAGCCAACTACAGGGTAATGGCTACACCTTCGGTTCG	TCRBV04-03*01	TCRBD01-01*01	TCRBJ01-02*01
481	0.00800959	9.72877	0.004284	3	CAWSEMNMAEAFF	AGTTCTAAGAAGCTCCTCCTCAGTGACTCTGGCTTCTATCTCTGTGCCTGGAGTGAGATGAATATGGCTGAAGCTTTCTTTGGACAA	TCRBV30-01*02	unresolved	TCRBJ01-01*01
482	0.00802624	9.73305	0.004284	3	CASSYSILAGSAYEQYF	GCTGCTCCCTCCCAAACATCTGTGTACTTCTGTGCCAGCAGTTACTCGATACTAGCGGGATCAGCCTACGAGCAGTACTTCGGGCCG	unresolved	TCRBD02-01*02	TCRBJ02-07*01
483	0.0080429	9.73733	0.004284	3	CASSFEQGSAYGYTF	AGCACCTTGGAGCTGGGGGACTCGGCCCTTTATCTTTGCGCCAGCAGCTTCGAACAGGGATCCGCCTATGGCTACACCTTCGGTTCG	TCRBV05-01*01	TCRBD01-01*01	TCRBJ01-02*01
484	0.00805955	9.74162	0.004284	3	CASSDPRAANTEAFF	GAGTCTGCCAGGCCCTCACATACCTCTCAGTACCTCTGTGCCAGCAGTGACCCCCGGGCAGCGAACACTGAAGCTTTCTTTGGACAA	TCRBV25-01*01	unresolved	TCRBJ01-01*01
485	0.0080762	9.7459	0.004284	3	CSAPRRTNTEAFF	ACAGTGACCAGTGCCCATCCTGAAGACAGCAGCTTCTACATCTGCAGTGCCCCTCGACGGACGAACACTGAAGCTTTCTTTGGACAA	unresolved	unresolved	TCRBJ01-01*01
486	0.00809285	9.75019	0.004284	3	CASSLGLDRYF	ACCTTGGAGATCCAGCGCACAGAGCAGGGGGACTCGGCCATGTATCTCTGTGCCAGCAGCTTGGGACTAGATAGGTACTTCGGGCCG	TCRBV07-09	TCRBD02-01	TCRBJ02-07*01
487	0.0081095	9.75447	0.004284	3	CASSPDAGGNFNEQYF	TCCTTGGAGCTGGGGGACTCAGCCCTGTACTTCTGTGCCAGCAGCCCCGATGCAGGGGGCAATTTCAACGAGCAGTACTTCGGGCCG	TCRBV13-01*01	TCRBD01-01*01	TCRBJ02-07*01
488	0.00812616	9.75875	0.004284	3	CASSVNGGWYEQYF	GTGAACGCCTTGTTGCTGGGGGACTCGGCCCTCTATCTCTGTGCCAGCAGCGTTAATGGGGGTTGGTACGAGCAGTACTTCGGGCCG	TCRBV05-06*01	unresolved	TCRBJ02-07*01
489	0.00814281	9.76304	0.004284	3	CASSYSQETQYF	CTCAGGCTGCTGTCGGCTGCTCCCTCCCAGACATCTGTGTACTTCTGTGCCAGCAGTTACTCCCAAGAGACCCAGTACTTCGGGCCA	TCRBV06-05*01	unresolved	TCRBJ02-05*01
490	0.00815946	9.76732	0.004284	3	CATSDSLRGQETQYF	GAGTCTGCCATCCCCAACCAGACAGCTCTTTACTTCTGTGCCACCAGTGATTCTCTGCGGGGACAAGAGACCCAGTACTTCGGGCCA	unresolved	TCRBD02-01*01	TCRBJ02-05*01
491	0.00817611	9.77161	0.004284	3	CATPGQGAWEQYF	TCCCTAGAGTCTGCCATCCCCAACCAGACAGCTCTTTACTTCTGTGCCACCCCGGGACAGGGGGCTTGGGAGCAGTACTTCGGGCCG	unresolved	TCRBD01-01*01	TCRBJ02-07*01
492	0.00819276	9.77589	0.004284	3	CASSEPMSGRSYNEQFF	GCCAGGCCCTCACATACCTCTCAGTACCTCTGTGCCAGCAGTGAACCGATGAGCGGGAGATCCTACAATGAGCAGTTCTTCGGGCCA	TCRBV25-01*01	TCRBD02-01*02	TCRBJ02-01*01
493	0.00820942	9.78017	0.004284	3	CASSSPGDEQYF	CTGAAGATCCAGCCCTCAGAACCCAGGGACTCAGCTGTGTACTTCTGTGCCAGCAGTTCCCCGGGGGACGAGCAGTACTTCGGGCCG	unresolved	TCRBD02-01*01	TCRBJ02-07*01
494	0.00822607	9.78446	0.004284	3	CSAHEGSYNEQFF	ACAGTGACCAGTGCCCATCCTGAAGACAGCAGCTTCTACATCTGCAGTGCACATGAGGGGTCCTACAATGAGCAGTTCTTCGGGCCA	unresolved	unresolved	TCRBJ02-01*01
495	0.00824272	9.78874	0.004284	3	CSARSAGGEETQYF	GTGACCAGTGCCCATCCTGAAGACAGCAGCTTCTACATCTGCAGTGCTAGGTCAGCGGGAGGGGAAGAGACCCAGTACTTCGGGCCA	unresolved	TCRBD02-01*02	TCRBJ02-05*01
496	0.00825937	9.79303	0.004284	3	CASRNDRNTEAFF	AGGCTGCTGTCGGCTGCTCCCTCCCAGACATCTGTGTACTTCTGTGCCAGCAGAAATGATAGGAACACTGAAGCTTTCTTTGGACAA	TCRBV06-05*01	TCRBD02-01	TCRBJ01-01*01
497	0.00827602	9.79731	0.004284	3	CASSYSIYGRHF	CTGGGGTTGGAGTCGGCTGCTCCCTCCCAAACATCTGTGTACTTCTGTGCCAGCAGTTACTCGATTTATGGTCGGCATTTTGGTGAT	unresolved	unresolved	TCRBJ01-05*01
498	0.00829267	9.80159	0.004284	3	CSAAQGTEAFF	ACTCTGACAGTGACCAGTGCCCATCCTGAAGACAGCAGCTTCTACATCTGCAGTGCAGCTCAGGGGACTGAAGCTTTCTTTGGACAA	TCRBV20-01*01	TCRBD01-01*01	TCRBJ01-01*01
499	0.00830933	9.80588	0.004284	3	CASSQDWGNQPQHF	CTACACACCCTGCAGCCAGAAGACTCGGCCCTGTATCTCTGCGCCAGCAGCCAAGATTGGGGTAATCAGCCCCAGCATTTTGGTGAT	TCRBV04-03*01	unresolved	TCRBJ01-05*01
500	0.00832598	9.81016	0.004284	3	CASSWDRDIYGYTF	GTGAGCACCTTGGAGCTGGGGGACTCGGCCCTTTATCTTTGCGCCAGCAGCTGGGACAGGGATATCTATGGCTACACCTTCGGTTCG	TCRBV05-01*01	TCRBD01-01*01	TCRBJ01-02*01
501	0.00834263	9.81445	0.004284	3	CASRRSRGINYGYTF	AACGCCTTGTTGCTGGGGGACTCGGCCCTCTATCTCTGTGCCAGCAGAAGGTCGCGCGGTATTAACTATGGCTACACCTTCGGTTCG	TCRBV05-06*01	TCRBD02-01	TCRBJ01-02*01
502	0.00835928	9.81873	0.004284	3	CSARDLGVGKYF	CTGACAGTGACCAGTGCCCATCCTGAAGACAGCAGCTTCTACATCTGCAGTGCTAGAGATCTCGGAGTGGGCAAGTACTTCGGGCCG	unresolved	unresolved	TCRBJ02-07*01
503	0.00837593	9.82301	0.004284	3	CASSQGQGTQETQYF	CACACCCTGCAGCCAGAAGACTCGGCCCTGTATCTCTGCGCCAGCAGCCAAGGACAGGGAACTCAAGAGACCCAGTACTTCGGGCCA	TCRBV04-03*01	TCRBD01-01*01	TCRBJ02-05*01
504	0.00839259	9.8273	0.004284	3	CASSEGPYTDTQYF	GTGAGCACCTTGGAGCTGGGGGACTCGGCCCTTTATCTTTGCGCCAGCAGCGAGGGACCGTACACAGATACGCAGTATTTTGGCCCA	TCRBV05-01*01	unresolved	TCRBJ02-03*01
505	0.00840924	9.83158	0.004284	3	CASSLTQGARETQYF	CAGCCTGCAAAGCTTGAGGACTCGGCCGTGTATCTCTGTGCCAGCAGCTTAACACAGGGGGCGCGGGAGACCCAGTACTTCGGGCCA	TCRBV11-02*02	TCRBD01-01*01	TCRBJ02-05*01
506	0.00842589	9.83587	0.004284	3	CASSAGGGYTF	GAACTAAACCTGAGCTCTCTGGAGCTGGGGGACTCAGCTTTGTATTTCTGTGCCAGCAGCGCAGGGGGTGGCTACACCTTCGGTTCG	TCRBV09-01	TCRBD01-01*01	TCRBJ01-02*01
507	0.00844254	9.84015	0.004284	3	CASSQAIKGQGWAHPRYTF	CCAGAAGACTCAGCCCTGTATCTCTGCGCCAGCAGCCAAGCCATAAAGGGACAGGGGTGGGCTCATCCCCGCTACACCTTCGGTTCG	TCRBV04-01*01	TCRBD01-01*01	TCRBJ01-02*01
508	0.00845919	9.84443	0.004284	3	CASSQDAQGAYEQYV	CACGCCCTGCAGCCAGAAGACTCAGCCCTGTATCTCTGCGCCAGCAGCCAAGATGCGCAGGGAGCCTACGAGCAGTACGTCGGGCCG	TCRBV04-01*01	unresolved	TCRBJ02-07*01
509	0.00847585	9.84872	0.004284	3	CASSEQTSGMFPSFF	GAGTCTGCCAGGCCCTCACATACCTCTCAGTACCTCTGTGCCAGCAGTGAACAAACTAGCGGGATGTTCCCCTCGTTCTTCGGGCCA	TCRBV25-01*01	TCRBD02-01*02	TCRBJ02-01*01
510	0.0084925	9.853	0.004284	3	CASSLGWSGQPYGYTF	GCCTTGTTGCTGGGGGACTCGGCCCTCTATCTCTGTGCCAGCAGCTTGGGGTGGAGTGGACAGCCCTATGGCTACACCTTCGGTTCG	TCRBV05-06*01	TCRBD01-01*01	TCRBJ01-02*01
511	0.00850915	9.85729	0.004284	3	CASSQDPPVPYGYTF	CACACCCTGCAGCCAGAAGACTCGGCCCTGTATCTCTGCGCCAGCAGCCAAGATCCCCCGGTCCCCTATGGCTACACCTTCGGTTCG	TCRBV04-03*01	TCRBD02-01	TCRBJ01-02*01
512	0.0085258	9.86157	0.004284	3	CASSTGTSGAWDEQFF	ACCTTGGAGCTGGGGGACTCGGCCCTTTATCTTTGCGCCAGCAGCACAGGGACTAGCGGGGCGTGGGATGAGCAGTTCTTCGGGCCA	TCRBV05-01*01	TCRBD02-01*01	TCRBJ02-01*01
513	0.00854245	9.86585	0.004284	3	CATSDLSRLAGGRSYNEQFF	AACCAGACAGCTCTTTACTTCTGTGCCACCAGTGATTTATCGAGACTAGCGGGAGGGCGCTCCTACAATGAGCAGTTCTTCGGGCCA	unresolved	TCRBD02-01*02	TCRBJ02-01*01
514	0.00855911	9.87014	0.004284	3	CASRKEKETQYF	ATGAATGTGAGCACCTTGGAGCTGGGGGACTCGGCCCTTTATCTTTGCGCCAGCCGCAAGGAAAAGGAGACCCAGTACTTCGGGCCA	TCRBV05-01*01	unresolved	TCRBJ02-05*01
515	0.00857576	9.87442	0.004284	3	CSFMSNQPQHF	ACTCTGACAGTGACCAGTGCCCATCCTGAAGACAGCAGCTTCTACATCTGCAGTTTTATGAGCAATCAGCCCCAGCATTTTGGTGAT	TCRBV20-01*01	TCRBD02-01	TCRBJ01-05*01
516	0.00859241	9.87871	0.004284	3	CASSQGQGRGYTF	AAGATCCAGCCCTCAGAACCCAGGGACTCAGCTGTGTACTTCTGTGCCAGCAGTCAAGGACAGGGCCGTGGCTACACCTTCGGTTCG	unresolved	TCRBD01-01*01	TCRBJ01-02*01
517	0.00860906	9.88299	0.004284	3	CASSLTGGPVDEQFF	GAGTCGCCCAGCCCCAACCAGACCTCTCTGTACTTCTGTGCCAGCAGTTTGACGGGAGGGCCCGTGGATGAGCAGTTCTTCGGGCCA	TCRBV27-01*01	TCRBD02-01*02	TCRBJ02-01*01
518	0.00862571	9.88727	0.004284	3	CASSYKEGAATEAFF	CTGTCGGCTGCTCCCTCCCAGACATCTGTGTACTTCTGTGCCAGCAGTTACAAGGAAGGGGCTGCCACTGAAGCTTTCTTTGGACAA	TCRBV06-05*01	TCRBD01-01*01	TCRBJ01-01*01
519	0.00864237	9.89156	0.004284	3	CATSRTGNTEAFF	TCCCTAGAGTCTGCCATCCCCAACCAGACAGCTCTTTACTTCTGTGCCACCAGTCGCACAGGGAACACTGAAGCTTTCTTTGGACAA	unresolved	TCRBD01-01*01	TCRBJ01-01*01
520	0.00865902	9.89584	0.004284	3	CASSRGEAQHF	ACTCTGAAGATCCAGCCCTCAGAACCCAGGGACTCAGCTGTGTACTTCTGTGCCAGCAGCCGAGGGGAGGCCCAGCATTTTGGTGAT	unresolved	TCRBD02-01*02	TCRBJ01-05*01
521	0.00867567	9.90013	0.004284	3	CATSQGGYYGYTF	TCCCTAGAGTCTGCCATCCCCAACCAGACAGCTCTTTACTTCTGTGCCACCTCTCAGGGGGGTTACTATGGCTACACCTTCGGTTCG	unresolved	TCRBD01-01*01	TCRBJ01-02*01
522	0.00869232	9.90441	0.004284	3	CASSLLAGGPTDTQYF	ACCCTGCAGCCAGAAGACTCGGCCCTGTATCTCTGCGCCAGCAGCCTACTAGCGGGAGGCCCCACAGATACGCAGTATTTTGGCCCA	TCRBV04-03*01	TCRBD02-01*02	TCRBJ02-03*01
523	0.00870897	9.90869	0.004284	3	CSARPVGTGNYQPQHF	AGTGCCCATCCTGAAGACAGCAGCTTCTACATCTGCAGTGCTAGACCCGTTGGTACAGGGAATTATCAGCCCCAGCATTTTGGTGAT	unresolved	TCRBD01-01*01	TCRBJ01-05*01
524	0.00872563	9.91298	0.004284	3	CASSLGTQGKNQPQHF	ACCTTGGAGCTGGGGGACTCGGCCCTTTATCTTTGCGCCAGCAGCTTGGGTACACAGGGGAAGAATCAGCCCCAGCATTTTGGTGAT	TCRBV05-01*01	TCRBD01-01*01	TCRBJ01-05*01
525	0.00874228	9.91726	0.004284	3	CSVTQGGGYGYTF	ACAGTGACCAGTGCCCATCCTGAAGACAGCAGCTTCTACATCTGCAGTGTAACTCAGGGCGGTGGGTATGGCTACACCTTCGGTTCG	unresolved	TCRBD01-01*01	TCRBJ01-02*01
526	0.00875893	9.92155	0.004284	3	CATSGYRVTDEQYF	ATCCGCTCACCAGGCCTGGGGGACGCAGCCATGTACCTGTGTGCCACCAGCGGATACAGGGTGACAGACGAGCAGTACTTCGGGCCG	TCRBV15-01*01	TCRBD01-01*01	TCRBJ02-07*01
527	0.00877558	9.92583	0.004284	3	CASRWDREYNEQFF	TTGGAGTCGGCTGCTCCCTCCCAAACATCTGTGTACTTCTGTGCCAGCAGATGGGACAGGGAGTACAATGAGCAGTTCTTCGGGCCA	unresolved	TCRBD01-01*01	TCRBJ02-01*01
528	0.00879223	9.93011	0.004284	3	CASSVRTSGYNEQFF	CAGCAGGTAGTGCGAGGAGATTCGGCAGCTTATTTCTGTGCCAGCTCAGTACGGACTAGCGGATACAATGAGCAGTTCTTCGGGCCA	TCRBV18-01*01	TCRBD02-01	TCRBJ02-01*01
529	0.00880889	9.9344	0.004284	3	CASSPLGSPAQETQYF	CCTGCAGAGCTTGGGGACTCGGCCGTGTATCTCTGTGCCAGCAGCCCCTTGGGGAGCCCAGCTCAAGAGACCCAGTACTTCGGGCCA	TCRBV11-03*01	TCRBD02-01*02	TCRBJ02-05*01
530	0.00882554	9.93868	0.004284	3	CTSSQQGRQYF	TACCTTCATGTGGTCGCACTGCAGCAAGAAGACTCAGCTGCGTATCTCTGCACCAGCAGCCAACAGGGAAGGCAGTATTTTGGCCCA	TCRBV01-01*01	TCRBD01-01*01	TCRBJ02-03*01
531	0.00884219	9.94297	0.004284	3	CASRRDFSTDTQYF	CTGCTGTCGGCTGCTCCCTCCCAGACATCTGTGTACTTCTGTGCCAGCAGGCGGGACTTTAGCACAGATACGCAGTATTTTGGCCCA	TCRBV06-05*01	TCRBD02-01	TCRBJ02-03*01
532	0.00885884	9.94725	0.004284	3	CASSYSEEAGLTDTQYF	GCTGCTCCCTCCCAGACATCTGTGTACTTCTGTGCCAGCAGTTACTCTGAGGAAGCGGGACTAACAGATACGCAGTATTTTGGCCCA	unresolved	TCRBD02-01	TCRBJ02-03*01
533	0.00887549	9.95153	0.004284	3	CASSPTSYTEAFF	AATGTGAGCACCTTGGAGCTGGGGGACTCGGCCCTTTATCTTTGCGCCAGCAGTCCTACCTCCTACACTGAAGCTTTCTTTGGACAA	TCRBV05-01*01	TCRBD02-01	TCRBJ01-01*01
534	0.00889215	9.95582	0.004284	3	CSASSLGVHEKLFF	GTGACCAGTGCCCATCCTGAAGACAGCAGCTTCTACATCTGCAGTGCTAGTTCACTCGGGGTTCACGAAAAACTGTTTTTTGGCAGT	unresolved	TCRBD02-01*01	TCRBJ01-04*01
535	0.0089088	9.9601	0.004284	3	CASSLGARENYGYTF	AGCTCCTTGGAGCTGGGGGACTCAGCCCTGTACTTCTGTGCCAGCAGCTTAGGCGCGCGGGAGAACTATGGCTACACCTTCGGTTCG	TCRBV13-01*01	TCRBD02-01*02	TCRBJ01-02*01
536	0.00892545	9.96439	0.004284	3	CASSQGGAGQSYEQYF	ACCCTGCAGCCAGAAGACTCGGCCCTGTATCTCTGCGCCAGCAGCCAAGGGGGAGCCGGACAGTCCTACGAGCAGTACTTCGGGCCG	TCRBV04-03*01	TCRBD01-01*01	TCRBJ02-07*01
537	0.0089421	9.96867	0.004284	3	CASIHSSYEQYF	CTGAAGATCCGGTCCACAAAGCTGGAGGACTCAGCCATGTACTTCTGTGCCAGCATTCACTCCTCCTACGAGCAGTACTTCGGGCCG	TCRBV02-01*01	TCRBD02-01	TCRBJ02-07*01
538	0.00895875	9.97295	0.004284	3	CASSFRGGEQFF	CTCAAGATCCAGCCTGCAAAGCTTGAGGACTCGGCCGTGTATCTCTGTGCCAGCAGCTTCCGGGGCGGTGAGCAGTTCTTCGGGCCA	TCRBV11-02*02	unresolved	TCRBJ02-01*01
539	0.00897541	9.97724	0.004284	3	CASSRDSPSYNEQFF	AGCTCTCTGGAGCTGGGGGACTCAGCTTTGTATTTCTGTGCCAGCAGTCGGGACTCCCCCTCCTACAATGAGCAGTTCTTCGGGCCA	TCRBV09-01	TCRBD02-01	TCRBJ02-01*01
540	0.00899206	9.98152	0.004284	3	CASSLWEYTGELFF	TTGGAGTCGGCTGCTCCCTCCCAAACATCTGTGTACTTCTGTGCCAGCAGTTTGTGGGAGTACACCGGGGAGCTGTTTTTTGGAGAA	unresolved	TCRBD02-01*02	TCRBJ02-02*01
541	0.00900871	9.98581	0.004284	3	CASIGQGGTEAFF	ACTCTGGAGTCAGCTACCCGCTCCCAGACATCTGTGTATTTCTGCGCCAGCATCGGACAGGGCGGCACTGAAGCTTTCTTTGGACAA	TCRBV10-02*01	TCRBD01-01*01	TCRBJ01-01*01
542	0.00902536	9.99009	0.004284	3	CASSLSGSGYTF	CTTCACATCAATTCCCTGGAGCTTGGTGACTCTGCTGTGTATTTCTGTGCCAGCAGCCTCTCGGGATCTGGCTACACCTTCGGTTCG	unresolved	TCRBD02-01*02	TCRBJ01-02*01
543	0.00904201	9.99437	0.004284	3	CASTPTSAQGEQYF	ATCCAGCCCTCAGAACCCAGGGACTCAGCTGTGTACTTCTGTGCCAGCACCCCCACCAGCGCCCAGGGGGAGCAGTACTTCGGGCCG	unresolved	TCRBD01-01*01	TCRBJ02-07*01
544	0.00905866	9.99866	0.004284	3	CASSPPEIAPYSATQYF	ACAGAGCAGGGGGACTCGGCCATGTATCTCTGTGCCAGCAGCCCCCCCGAGATAGCGCCGTATTCAGCGACCCAGTACTTCGGGCCA	TCRBV07-09	TCRBD02-01	TCRBJ02-05*01
545	0.00907532	10.0029	0.004284	3	CASSIGGGDLKTQYF	ACATCGGCCCAAAAGAACCCGACAGCTTTCTATCTCTGTGCCAGTAGTATAGGAGGGGGCGACTTAAAGACCCAGTACTTCGGGCCA	TCRBV19-01	TCRBD01-01*01	TCRBJ02-05*01
546	0.00909197	10.0072	0.004284	3	CASSHRAGGPPDTQYF	CCCTCAGAACCCAGGGACTCAGCTGTGTACTTCTGTGCCAGCAGTCACCGAGCGGGAGGCCCCCCAGATACGCAGTATTTTGGCCCA	unresolved	TCRBD02-01*02	TCRBJ02-03*01
547	0.00910862	10.0115	0.004284	3	CASSLVPSGELFF	AATGTGAGCACCTTGGAGCTGGGGGACTCGGCCCTTTATCTTTGCGCCAGCAGCTTGGTGCCGTCCGGGGAGCTGTTTTTTGGAGAA	TCRBV05-01*01	unresolved	TCRBJ02-02*01
548	0.00912527	10.0158	0.004284	3	CASSQDATNEKLFF	GTGAACGCCTTGGAGCTGGACGACTCGGCCCTGTATCTCTGTGCCAGCAGCCAAGATGCAACTAATGAAAAACTGTTTTTTGGCAGT	TCRBV05-04*01	unresolved	TCRBJ01-04*01
549	0.00914192	10.0201	0.004284	3	CASSLEGRGNYGYTF	AGCACCTTGGAGCTGGGGGACTCGGCCCTTTATCTTTGCGCCAGCAGCTTGGAGGGGCGGGGGAACTATGGCTACACCTTCGGTTCG	TCRBV05-01*01	TCRBD02-01*01	TCRBJ01-02*01
550	0.00915858	10.0244	0.004284	3	CAWSPAEGYTF	ATCCTGAGTTCTAAGAAGCTCCTTCTCAGTGACTCTGGCTTCTATCTCTGTGCCTGGAGTCCGGCGGAGGGCTACACCTTCGGTTCG	TCRBV30-01*01	TCRBD02-01	TCRBJ01-02*01
551	0.00917523	10.0286	0.004284	3	CSAQQEYNEQFF	CTGACAGTGACCAGTGCCCATCCTGAAGACAGCAGCTTCTACATCTGCAGTGCTCAGCAAGAGTACAATGAGCAGTTCTTCGGGCCA	unresolved	unresolved	TCRBJ02-01*01
552	0.00919188	10.0329	0.004284	3	CSARDAQSSYNEQFF	ACCAGTGCCCATCCTGAAGACAGCAGCTTCTACATCTGCAGTGCTAGAGACGCACAGAGCTCCTACAATGAGCAGTTCTTCGGGCCA	unresolved	TCRBD01-01*01	TCRBJ02-01*01
553	0.00920853	10.0372	0.004284	3	CSVWGQEKLFF	ACTCTGACAGTGACCAGTGCCCATCCTGAAGACAGCAGCTTCTACATCTGCAGTGTGTGGGGGCAGGAAAAACTGTTTTTTGGCAGT	TCRBV20-01*01	TCRBD01-01*01	TCRBJ01-04*01
554	0.00922518	10.0415	0.004284	3	CASSLDGQGYGYTF	ATCCAGCCCTCAGAACCCAGGGACTCAGCTGTGTACTTCTGTGCCAGCAGTCTAGACGGACAGGGTTATGGCTACACCTTCGGTTCG	unresolved	TCRBD01-01*01	TCRBJ01-02*01
555	0.00924184	10.0458	0.004284	3	CASSLRSGPTDGYTF	AGCTCCTTGGAGCTGGGGGACTCAGCCCTGTACTTCTGTGCCAGCAGCCTCAGATCCGGGCCTACGGATGGCTACACCTTCGGTTCG	TCRBV13-01*01	unresolved	TCRBJ01-02*01
556	0.00925849	10.0501	0.004284	3	CASSVAAEGSYNEQFF	TCTCTGGAGCTGGGGGACTCAGCTTTGTATTTCTGTGCCAGCAGCGTAGCGGCCGAGGGGTCCTACAATGAGCAGTTCTTCGGGCCA	TCRBV09-01	unresolved	TCRBJ02-01*01
557	0.00927514	10.0543	0.004284	3	CASSVMADTQYF	CTGAAGATCCGGTCCACAAAGCTGGAGGACTCAGCCATGTACTTCTGTGCCAGCAGTGTAATGGCAGATACGCAGTATTTTGGCCCA	TCRBV02-01*01	unresolved	TCRBJ02-03*01
558	0.00929179	10.0586	0.004284	3	CASSVGGGGTEAFF	CTGAGCTCTCTGGAGCTGGGGGACTCAGCTTTGTATTTCTGTGCCAGCAGCGTAGGGGGAGGGGGTACTGAAGCTTTCTTTGGACAA	TCRBV09-01	TCRBD02-01*02	TCRBJ01-01*01
559	0.00930844	10.0629	0.004284	3	CASKGNTEAFF	AACCTTCACCTACACGCCCTGCAGCCAGAAGACTCAGCCCTGTATCTCTGCGCCAGCAAAGGGAACACTGAAGCTTTCTTTGGACAA	TCRBV04-01*01	unresolved	TCRBJ01-01*01
560	0.0093251	10.0672	0.004284	3	CSARDPQGGRGGYTF	ACCAGTGCCCATCCTGAAGACAGCAGCTTCTACATCTGCAGTGCTAGAGATCCACAGGGGGGTCGCGGTGGCTACACCTTCGGTTCG	unresolved	TCRBD01-01*01	TCRBJ01-02*01
561	0.00934175	10.0715	0.004284	3	CASSSPGQPYGYTF	GTGAACGCCTTGGAGCTGGACGACTCGGCCCTGTATCTCTGTGCCAGCAGCTCGCCGGGACAACCCTATGGCTACACCTTCGGTTCG	TCRBV05-04*01	TCRBD01-01*01	TCRBJ01-02*01
562	0.0093584	10.0758	0.004284	3	CASSLNRAQGYTF	AAGATCCAGCCTGCAAAGCTTGAGGACTCGGCCGTGTATCTCTGTGCCAGCAGCTTAAACCGGGCGCAGGGCTACACCTTCGGTTCG	TCRBV11-02*02	unresolved	TCRBJ01-02*01
563	0.00937505	10.0801	0.004284	3	CSVEDRVSGYTF	CTGACTGTGAGCAACATGAGCCCTGAAGACAGCAGCATATATCTCTGCAGCGTTGAAGACAGGGTTTCCGGCTACACCTTCGGTTCG	TCRBV29-01*01	TCRBD01-01*01	TCRBJ01-02*01
564	0.0093917	10.0843	0.004284	3	CASGRQGGDEQYF	AATGTGAACGCCTTGGAGCTGGACGACTCGGCCCTGTATCTCTGTGCCAGCGGACGACAGGGAGGCGACGAGCAGTACTTCGGGCCG	TCRBV05-04*01	TCRBD01-01*01	TCRBJ02-07*01
565	0.00940836	10.0886	0.004284	3	CSAREGLREYNEQFF	ACCAGTGCCCATCCTGAAGACAGCAGCTTCTACATCTGCAGTGCTAGGGAGGGACTTAGAGAATACAATGAGCAGTTCTTCGGGCCA	unresolved	TCRBD02-01	TCRBJ02-01*01
566	0.00942501	10.0929	0.004284	3	CASKGRRNTGELFF	CTGCTGTCGGCTGCTCCCTCCCAGACATCTGTGTACTTCTGTGCCAGCAAGGGGCGAAGGAACACCGGGGAGCTGTTTTTTGGAGAA	TCRBV06-05*01	TCRBD01-01*01	TCRBJ02-02*01
567	0.00944166	10.0972	0.004284	3	CASSRPGQGSNTGELFF	GCTGCTCCCTCCCAGACATCTGTGTACTTCTGTGCCAGCAGTCGCCCAGGACAGGGATCCAACACCGGGGAGCTGTTTTTTGGAGAA	unresolved	TCRBD01-01*01	TCRBJ02-02*01
568	0.00945831	10.1015	0.004284	3	CASSEKIQGGTEAFF	CGGTCCACAAAGCTGGAGGACTCAGCCATGTACTTCTGTGCCAGCAGTGAGAAAATACAGGGAGGGACTGAAGCTTTCTTTGGACAA	TCRBV02-01*01	TCRBD02-01*02	TCRBJ01-01*01
569	0.00947496	10.1058	0.004284	3	CASSSTGGRRELFF	ATCCAGCCTGCAAAGCTTGAGGACTCGGCCGTGTATCTCTGTGCCAGCAGCTCTACAGGGGGTCGTCGGGAACTGTTTTTTGGCAGT	TCRBV11-02*02	TCRBD01-01*01	TCRBJ01-04*01
570	0.00949162	10.11	0.004284	3	CASSLGRASEKLFF	ATGAGCTCCTTGGAGCTGGGGGACTCAGCCCTGTACTTCTGTGCCAGCAGCTTGGGCAGGGCTTCTGAAAAACTGTTTTTTGGCAGT	TCRBV13-01*01	TCRBD01-01*01	TCRBJ01-04*01
571	0.00950827	10.1143	0.004284	3	CASSESRGGAYQPQHF	TCGGCTGCTCCCTCCCAAACATCTGTGTACTTCTGTGCCAGCAGTGAGAGTCGCGGGGGGGCATACCAGCCCCAGCATTTTGGTGAT	unresolved	TCRBD02-01*01	TCRBJ01-05*01
572	0.00952492	10.1186	0.004284	3	CASSRDYGYTF	CCGCTCAGGCTGGAGTTGGCTGCTCCCTCCCAGACATCTGTGTACTTCTGTGCCAGCAGCCGGGACTATGGCTACACCTTCGGTTCG	TCRBV06-06	TCRBD02-01	TCRBJ01-02*01
573	0.00954157	10.1229	0.004284	3	CASSLGDSYYEQYF	ATCCAGCCTGCAAAGCTTGAGGACTCGGCCGTGTATCTCTGTGCCAGCAGCTTAGGGGACAGCTACTACGAGCAGTACTTCGGGCCG	TCRBV11-02*02	TCRBD01-01*01	TCRBJ02-07*01
574	0.00955822	10.1272	0.004284	3	CASSLAVSGSGANVLTF	GCAGAGCTTGGGGACTCGGCCGTGTATCTCTGTGCCAGCAGCTTAGCTGTTAGCGGATCTGGGGCCAACGTCCTGACTTTCGGGGCC	TCRBV11-03*01	TCRBD02-01	TCRBJ02-06*01
575	0.00957488	10.1315	0.004284	3	CSARGRYEQFF	ACTCTGACAGTGACCAGTGCCCATCCTGAAGACAGCAGCTTCTACATCTGCAGTGCTAGAGGACGGTATGAGCAGTTCTTCGGGCCA	TCRBV20-01*01	unresolved	TCRBJ02-01*01
576	0.00959153	10.1357	0.004284	3	CASSQVPGDQNEQFF	CACGCCCTGCAGCCAGAAGACTCAGCCCTGTATCTCTGCGCCAGCAGCCAAGTCCCGGGAGACCAGAATGAGCAGTTCTTCGGGCCA	TCRBV04-01*01	TCRBD02-01*02	TCRBJ02-01*01
577	0.00960818	10.14	0.004284	3	CASSTRGSWNTGELFF	CTCCTTGGAGCTGGGGACTCAGCCCTGTACTTCTGTGCCAGCAGCACCCGGGGTAGCTGGAACACCGGGGAGCTGTTTTTTGGAGAA	TCRBV13-01*01	TCRBD02-01*01	TCRBJ02-02*01
578	0.00962483	10.1443	0.004284	3	CASSPNQGSGYTF	AACCTGAGCTCTCTGGAGCTGGGGGACTCAGCTTTGTATTTCTGTGCCAGCAGCCCGAATCAGGGGTCTGGCTACACCTTCGGTTCG	TCRBV09-01	TCRBD01-01*01	TCRBJ01-02*01
579	0.00964148	10.1486	0.004284	3	CASRGQGIYGYTF	AAGATCCGGTCCACAAAGCTGGAGGACTCAGCCATGTACTTCTGTGCCAGCAGAGGACAGGGTATCTATGGCTACACCTTCGGTTCG	TCRBV02-01*01	TCRBD01-01*01	TCRBJ01-02*01
580	0.00965814	10.1529	0.004284	3	CASGWRVANYGYTF	GTGAACGCCTTGTTGCTGGGGGACTCGGCCCTCTATCTCTGTGCCAGCGGATGGAGGGTGGCCAACTATGGCTACACCTTCGGTTCG	TCRBV05-06*01	TCRBD02-01*02	TCRBJ01-02*01
581	0.00967479	10.1572	0.004284	3	CASSPLSTQGSRGYTF	TTGGCTGCTCCCTCCCAGACATCTGTGTACTTCTGTGCCAGCAGCCCGCTCTCCACACAGGGATCCAGGGGCTACACCTTCGGTTCG	TCRBV06-06	TCRBD01-01*01	TCRBJ01-02*01
582	0.00969144	10.1614	0.004284	3	CASSSAYEQYF	TCCCTGATTCTGGAGTCCGCCAGCACCAACCAGACATCTATGTACCTCTGTGCCAGCAGTTCTGCCTACGAGCAGTACTTCGGGCCG	TCRBV28-01*01	TCRBD02-01	TCRBJ02-07*01
583	0.00970809	10.1657	0.004284	3	CASSSGTASGNTIYF	AGCACCTTGGAGCTGGGGGACTCGGCCCTTTATCTTTGCGCCAGCAGCTCGGGGACAGCCTCTGGAAACACCATATATTTTGGAGAG	TCRBV05-01*01	TCRBD01-01*01	TCRBJ01-03*01
584	0.00972474	10.17	0.004284	3	CASSELGSGNTIYF	CTGGAGTCTGCCAGGCCCTCACATACCTCTCAGTACCTCTGTGCCAGCAGTGAATTGGGGTCAGGAAACACCATATATTTTGGAGAG	TCRBV25-01*01	unresolved	TCRBJ01-03*01
585	0.0097414	10.1743	0.004284	3	CASSLVVVSVMHEQFF	CCTGCAAAGCTTGAGGACTCGGCCGTGTATCTCTGTGCCAGCAGCTTAGTAGTAGTCAGCGTGATGCATGAGCAGTTCTTCGGGCCA	TCRBV11-02*02	TCRBD02-01	TCRBJ02-01*01
586	0.00975805	10.1786	0.004284	3	CASSFNSIGVNEQFF	CAGCCTGCAGAGCTTGGGGACTCGGCCGTGTATCTCTGTGCCAGCAGCTTTAATTCGATAGGGGTGAATGAGCAGTTCTTCGGGCCA	TCRBV11-03*01	TCRBD01-01*01	TCRBJ02-01*01
587	0.0097747	10.1829	0.004284	3	CSARGLAENNEQFF	GTGACCAGTGCCCATCCTGAAGACAGCAGCTTCTACATCTGCAGTGCTAGAGGGTTAGCGGAAAACAATGAGCAGTTCTTCGGGCCA	unresolved	TCRBD02-01	TCRBJ02-01*01
588	0.00979135	10.1872	0.004284	3	CATSGGQGVTDTQYF	GAGTCTGCCATCCCCAACCAGACAGCTCTTTACTTCTGTGCCACCAGTGGGGGACAGGGGGTCACAGATACGCAGTATTTTGGCCCA	unresolved	TCRBD01-01*01	TCRBJ02-03*01
589	0.009808	10.1914	0.004284	3	CASSYGPMLYTDTQYF	TCGGCTGCTCCCTCCCAGACATCTGTGTACTTCTGTGCCAGCAGTTACGGTCCCATGCTCTACACAGATACGCAGTATTTTGGCCCA	TCRBV06-05*01	TCRBD02-01	TCRBJ02-03*01
590	0.00982465	10.1957	0.004284	3	CATAPRAGTPNANTEAFF	ATCCCCAACCAGACAGCTCTTTACTTCTGTGCCACCGCGCCCCGGGCAGGGACTCCGAACGCGAACACTGAAGCTTTCTTTGGACAA	unresolved	TCRBD02-01	TCRBJ01-01*01
591	0.00984131	10.2	0.004284	3	CASSFEGGNEKLFF	ATCCAGCCCTCAGAACCCAGGGACTCAGCTGTGTACTTCTGTGCCAGCAGTTTTGAGGGAGGCAATGAAAAACTGTTTTTTGGCAGT	unresolved	TCRBD02-01*02	TCRBJ01-04*01
592	0.00985796	10.2043	0.004284	3	CASSLPGQNYEQYF	GTGAACGCCTTGGAGCTGGACGACTCGGCCCTGTATCTCTGTGCCAGCAGCTTGCCGGGACAGAACTACGAGCAGTACTTCGGGCCG	TCRBV05-04*01	TCRBD01-01*01	TCRBJ02-07*01
593	0.00987461	10.2086	0.004284	3	CASSQWRSGIALLAKNIQYF	GAAGACTCGGCCCTGTATCTCTGCGCCAGCAGCCAATGGCGGAGCGGGATCGCGTTACTAGCCAAAAACATTCAGTACTTCGGCGCC	TCRBV04-03*01	TCRBD02-01*02	TCRBJ02-04*01
594	0.00989126	10.2129	0.004284	3	CASSLAVNEQFF	CTGGGGTTGGAGTCGGCTGCTCCCTCCCAAACATCTGTGTACTTCTGTGCCAGCAGTTTAGCGGTCAATGAGCAGTTCTTCGGGCCA	unresolved	TCRBD02-01	TCRBJ02-01*01
595	0.00990791	10.2171	0.004284	3	CASRRKGADTQYF	AAGATCCAGCCTGCAGAGCTTGGGGACTCGGCCGTGTATCTCTGTGCCAGCAGGAGAAAGGGGGCAGATACGCAGTATTTTGGCCCA	TCRBV11-03*01	TCRBD01-01*01	TCRBJ02-03*01
596	0.00992457	10.2214	0.004284	3	CASSKRASTDTQYF	ATCCGGTCCACAAAGCTGGAGGACTCAGCCATGTACTTCTGTGCCAGCAGTAAGCGGGCTAGCACAGATACGCAGTATTTTGGCCCA	TCRBV02-01*01	TCRBD02-01	TCRBJ02-03*01
597	0.00994122	10.2257	0.004284	3	CAWSVGGWAEAFF	AGTTCTAAGAAGCTCCTCCTCAGTGACTCTGGCTTCTATCTCTGTGCCTGGAGTGTTGGGGGGTGGGCTGAAGCTTTCTTTGGACAA	TCRBV30-01*02	TCRBD02-01*01	TCRBJ01-01*01
598	0.00995787	10.23	0.004284	3	CASSSLTGEPQHF	ACGATCCAGCGCACAGAGCAGCGGGACTCGGCCATGTATCGCTGTGCCAGCAGCTCCCTTACAGGGGAGCCCCAGCATTTTGGTGAT	TCRBV07-06*01	TCRBD01-01*01	TCRBJ01-05*01
599	0.00997452	10.2343	0.004284	3	CASSLGSGPRDQPQHF	CGCACAGAGCAGGGGGACTCGGCCATGTATCTCTGTGCCAGCAGCTTAGGATCGGGGCCGCGAGATCAGCCCCAGCATTTTGGTGAT	TCRBV07-09	unresolved	TCRBJ01-05*01
600	0.00999117	10.2386	0.004284	3	CASSLENDYGYTF	AATGTGAATGCCTTGGAGCTGGAGGACTCGGCCCTGTATCTCTGTGCCAGCAGCTTAGAAAATGACTATGGCTACACCTTCGGTTCG	TCRBV05-08*01	unresolved	TCRBJ01-02*01
601	0.0100078	10.2428	0.004284	3	CASSLRGHGHGYTF	ATGAGCTCCTTGGAGCTGGGGGACTCAGCCCTGTACTTCTGTGCCAGCAGCCTTCGCGGACACGGACATGGCTACACCTTCGGTTCG	TCRBV13-01*01	TCRBD01-01*01	TCRBJ01-02*01
602	0.0100245	10.2471	0.004284	3	CASRGLSGRAYEQYF	CAGCGCACAGAGCAGGGGGACTCGGCCATGTATCTCTGTGCCAGCCGGGGCCTCAGCGGGAGGGCCTACGAGCAGTACTTCGGGCCG	TCRBV07-09	TCRBD02-01*02	TCRBJ02-07*01
603	0.0100411	10.2514	0.004284	3	CASSMSTGGSNEQFF	ACATCGGCCCAAAAGAACCCGACAGCTTTCTATCTCTGTGCCAGTAGTATGTCTACAGGGGGGTCCAATGAGCAGTTCTTCGGGCCA	TCRBV19-01	TCRBD01-01*01	TCRBJ02-01*01
604	0.0100578	10.2557	0.004284	3	CASSFLDTQYF	GAACTGAACATGAGCTCCTTGGAGCTGGGGGACTCAGCCCTGTACTTCTGTGCCAGCAGCTTTCTGGATACGCAGTATTTTGGCCCA	TCRBV13-01*01	TCRBD02-01	TCRBJ02-03*01
605	0.0100744	10.26	0.004284	3	CASSSDRGRPGQPQHF	TCCGCCAGCACCAACCAGACATCTATGTACCTCTGTGCCAGCAGTTCGGACAGGGGGCGCCCCGGTCAGCCCCAGCATTTTGGTGAT	TCRBV28-01*01	TCRBD01-01*01	TCRBJ01-05*01
606	0.0100911	10.2643	0.004284	3	CASSHGQDPNQPQHF	GAGTTGGCTGCTCCCTCCCAGACATCTGTGTACTTCTGTGCCAGCAGCCACGGACAGGACCCGAATCAGCCCCAGCATTTTGGTGAT	TCRBV06-06	TCRBD01-01*01	TCRBJ01-05*01
607	0.0101077	10.2685	0.004284	3	CASSQEQGAGNQPQHF	ACCCTGCAGCCAGAAGACTCGGCCCTGTATCTCTGCGCCAGCAGCCAGGAACAGGGGGCCGGCAATCAGCCCCAGCATTTTGGTGAT	TCRBV04-03*01	TCRBD01-01*01	TCRBJ01-05*01
608	0.0101244	10.2728	0.004284	3	CASSDPGGRQPQHF	TTGGCGTCTGCTGTACCCTCTCAGACATCTGTGTACTTCTGTGCCAGCAGTGACCCAGGGGGCAGGCAGCCCCAGCATTTTGGTGAT	TCRBV06-04	TCRBD01-01*01	TCRBJ01-05*01
609	0.010141	10.2771	0.004284	3	CASSEPSGKGFYGYTF	TCGGCTGCTCCCTCCCAGACATCTGTGTACTTCTGTGCCAGCAGTGAACCAAGTGGGAAGGGATTCTATGGCTACACCTTCGGTTCG	TCRBV06-01*01	unresolved	TCRBJ01-02*01
610	0.0101577	10.2814	0.004284	3	CASSYSPEQFF	ACTCTGACGATCCAGCGCACACAGCAGGAGGACTCGGCCGTGTATCTCTGTGCCAGCAGCTATAGTCCTGAGCAGTTCTTCGGGCCA	TCRBV07-02*01	TCRBD02-01	TCRBJ02-01*01
611	0.0101743	10.2857	0.004284	3	CASSQTGAWETQYF	GTGAACGCCTTGGAGCTGGACGACTCGGCCCTGTATCTCTGTGCCAGCAGCCAGACAGGGGCATGGGAGACCCAGTACTTCGGGCCA	TCRBV05-04*01	TCRBD01-01*01	TCRBJ02-05*01
612	0.010191	10.29	0.004284	3	CASSVMRGLAGAETQYF	GCTACCCGCTCCCAGACATCTGTGTATTTCTGCGCCAGCAGTGTCATGCGGGGACTAGCGGGAGCAGAGACCCAGTACTTCGGGCCA	TCRBV10-02*01	TCRBD02-01*02	TCRBJ02-05*01
613	0.0102076	10.2943	0.004284	3	CASSPGLAGEETQYF	CAGCGCACAGAGCGGGGGGACTCAGCCGTGTATCTCTGTGCCAGCAGCCCGGGACTAGCGGGGGAAGAGACCCAGTACTTCGGGCCA	TCRBV07-03*01	TCRBD02-01*01	TCRBJ02-05*01
614	0.0102243	10.2985	0.004284	3	CASSVSAGVLPTQYF	GCGTCTGCTGTACCCTCTCAGACATCTGTGTACTTCTGTGCCAGCAGTGTAAGTGCGGGAGTTTTACCTACGCAGTATTTTGGCCCA	TCRBV06-04	TCRBD02-01*02	TCRBJ02-03*01
615	0.010241	10.3028	0.004284	3	CASREADTQYF	ACTCTGACGATCCAGCGCACAGAGCAGCGGGACTCGGCCATGTATCGCTGTGCCAGCAGAGAAGCAGATACGCAGTATTTTGGCCCA	TCRBV07-06*01	unresolved	TCRBJ02-03*01
616	0.0102576	10.3071	0.004284	3	CASSPPSRLTDTQYF	GAGTCCGCCAGCACCAACCAGACATCTATGTACCTCTGTGCCAGCAGTCCCCCCTCGCGGCTCACAGATACGCAGTATTTTGGCCCA	TCRBV28-01*01	TCRBD02-01	TCRBJ02-03*01
617	0.0102743	10.3114	0.004284	3	CASSFLRRPTDTQYF	CAGCCTGCAAAGCTTGAGGACTCGGCCGTGTATCTCTGTGCCAGCAGCTTCCTTAGGCGGCCCACAGATACGCAGTATTTTGGCCCA	TCRBV11-02*02	TCRBD02-01	TCRBJ02-03*01
618	0.0102909	10.3157	0.004284	3	CASSTRGSWNTGELFF	TCTCTGGAGCTGGGGGACTCAGCCCTGTACTTCTGTGCCAGCAGCACCCGGGGTAGCTGGAACACCGGGGAGCTGTTTTTTGGAGAA	TCRBV13-01*01	TCRBD02-01*01	TCRBJ02-02*01
619	0.0103076	10.32	0.004284	3	CASSVGTKNTGELFF	AGCTCTCTGGAGCTGGGGGACTCAGCTTTGTATTTCTGTGCCAGCAGCGTCGGGACTAAGAACACCGGGGAGCTGTTTTTTGGAGAA	TCRBV09-01	TCRBD02-01	TCRBJ02-02*01
620	0.0103242	10.3242	0.004284	3	CASSPRVGANQPQHF	GAGTCCGCCAGCACCAACCAGACATCTATGTACCTCTGTGCCAGCAGCCCTAGGGTGGGTGCCAATCAGCCCCAGCATTTTGGTGAT	TCRBV28-01*01	unresolved	TCRBJ01-05*01
621	0.0103409	10.3285	0.004284	3	CASSLADSGQGYGYTF	TCGCCCAGCCCCAACCAGACCTCTCTGTACTTCTGTGCCAGCAGTTTAGCCGACTCGGGACAGGGGTATGGCTACACCTTCGGTTCG	TCRBV27-01*01	TCRBD01-01*01	TCRBJ01-02*01
622	0.0103575	10.3328	0.004284	3	CASSQSSGNTIYF	AACCTGAGCTCTCTGGAGCTGGGGGACTCAGCTTTGTATTTCTGTGCCAGCAGCCAATCCTCTGGAAACACCATATATTTTGGAGAG	TCRBV09-01	TCRBD01-01*01	TCRBJ01-03*01
623	0.0103742	10.3371	0.004284	3	CASSLGAGRLGEQFF	CAGCCTGCAGAGCTTGGGGACTCGGCCGTGTATCTCTGTGCCAGCAGCTTAGGGGCTGGGAGGTTAGGTGAGCAGTTCTTCGGGCCA	TCRBV11-03*01	TCRBD02-01*02	TCRBJ02-01*01
624	0.0103908	10.3414	0.004284	3	CASSLEEYNEQFF	ACGATCCAGCGCACACAGCAGGAGGACTCGGCCGTGTATCTCTGTGCCAGCAGCTTAGAGGAGTACAATGAGCAGTTCTTCGGGCCA	TCRBV07-02*01	TCRBD02-01*02	TCRBJ02-01*01
625	0.0104075	10.3457	0.004284	3	CASSFDGTGKQETQYF	CAGGTAGTGCGAGGAGATTCGGCAGCTTATTTCTGTGCCAGCTCATTTGACGGGACAGGTAAACAAGAGACCCAGTACTTCGGGCCA	TCRBV18-01*01	TCRBD01-01*01	TCRBJ02-05*01
626	0.0104241	10.3499	0.004284	3	CASSEGGLAGDTQYF	GAGTCAGCTACCCGCTCCCAGACATCTGTGTATTTCTGCGCCAGCAGTGAAGGGGGACTAGCGGGAGATACGCAGTATTTTGGCCCA	TCRBV10-02*01	TCRBD02-01	TCRBJ02-03*01
627	0.0104408	10.3542	0.004284	3	CASSQYNKDRTEAFF	CACACCCTGCAGCCAGAAGACTCGGCCCTGTATCTCTGCGCCAGCAGCCAATACAACAAGGACCGCACTGAAGCTTTCTTTGGACAA	TCRBV04-03*01	unresolved	TCRBJ01-01*01
628	0.0104574	10.3585	0.004284	3	CASSPHTNTEAFF	AAGATCCAGCCTGCAAAGCTTGAGGACTCGGCCGTGTATCTCTGTGCCAGCAGCCCACACACGAACACTGAAGCTTTCTTTGGACAA	TCRBV11-02*02	TCRBD01-01*01	TCRBJ01-01*01
629	0.0104741	10.3628	0.004284	3	CASIKGRGENTEAFF	GAGTTGGCTGCTCCCTCCCAGACATCTGTGTACTTCTGTGCCAGCATTAAGGGTCGTGGGGAGAACACTGAAGCTTTCTTTGGACAA	TCRBV06-06	unresolved	TCRBJ01-01*01
630	0.0104907	10.3671	0.004284	3	CASSGTASNQPQHF	ATCCAGCCCTCAGAACCCAGGGACTCAGCTGTGTACTTCTGTGCCAGCAGCGGGACAGCGAGCAATCAGCCCCAGCATTTTGGTGAT	unresolved	TCRBD01-01*01	TCRBJ01-05*01
631	0.0105074	10.3714	0.004284	3	CASSLSRGPGSYGYTF	ACCTTGGAGCTGGGGGACTCGGCCCTTTATCTTTGCGCCAGCAGCTTGTCAAGGGGGCCCGGTAGCTATGGCTACACCTTCGGTTCG	TCRBV05-01*01	TCRBD01-01*01	TCRBJ01-02*01
632	0.010524	10.3756	0.004284	3	CASSGLAGTYEQYF	TTGGAGTCGGCTGCTCCCTCCCAAACATCTGTGTACTTCTGTGCCAGCAGTGGGCTAGCGGGAACCTACGAGCAGTACTTCGGGCCG	unresolved	TCRBD02-01*02	TCRBJ02-07*01
633	0.0105407	10.3799	0.004284	3	CASSDSGSYEQYV	AAGATCCGGTCCACAAAGCTGGAGGACTCAGCCATGTACTTCTGTGCCAGCAGCGACTCTGGGTCCTACGAGCAGTACGTCGGGCCG	TCRBV02-01*01	TCRBD02-01	TCRBJ02-07*01
634	0.0105573	10.3842	0.004284	3	CASSPRVRREPGSYEQYV	GTGCGAGGAGATTCGGCAGCTTATTTCTGTGCCAGCTCACCTCGAGTGAGGCGGGAGCCCGGGTCCTACGAGCAGTACGTCGGGCCG	TCRBV18-01*01	TCRBD02-01*02	TCRBJ02-07*01
635	0.010574	10.3885	0.004284	3	CASGGTGANVLTF	TCCCTAGAGTCTGCCATCCCCAACCAGACAGCTCTTTACTTCTGTGCCAGCGGGGGTACTGGGGCCAACGTCCTGACTTTCGGGGCC	unresolved	TCRBD02-01*01	TCRBJ02-06*01
636	0.0105906	10.3928	0.004284	3	CASSLGGGSRPLNEQFF	ACACAGCAGGAGGACTCCGCCGTGTATCTCTGTGCCAGCAGCCTCGGGGGGGGTAGCAGGCCCTTGAATGAGCAGTTCTTCGGGCCA	TCRBV07-08*01	TCRBD02-01*01	TCRBJ02-01*01
637	0.0106073	10.3971	0.004284	3	CASSLRTSVGNEQFF	CAGCGCACACAGCAGGAGGACTCCGCCGTGTATCTCTGTGCCAGCAGCCTGCGGACTAGCGTGGGCAATGAGCAGTTCTTCGGGCCA	TCRBV07-08*01	TCRBD02-01	TCRBJ02-01*01
638	0.0106239	10.4014	0.004284	3	CASSSDLGGPSNEQFF	CCCTCAGAACCCAGGGACTCAGCTGTGTACTTCTGTGCCAGCAGTTCCGACCTGGGCGGGCCATCCAATGAGCAGTTCTTCGGGCCA	unresolved	TCRBD02-01	TCRBJ02-01*01
639	0.0106406	10.4056	0.004284	3	CASRRDRGLDTQYF	ATCCAGCGCACAGAGCGGGGGGACTCAGCCGTGTATCTCTGTGCCAGCAGGAGGGACAGGGGGCTCGATACGCAGTATTTTGGCCCA	TCRBV07-03*01	TCRBD01-01*01	TCRBJ02-03*01
640	0.0106573	10.4099	0.004284	3	CASSPPDSADTQYF	ATCCAGCAGGTAGTGCGAGGAGATTCGGCAGCTTATTTCTGTGCCAGCTCACCACCGGACTCCGCAGATACGCAGTATTTTGGCCCA	TCRBV18-01*01	TCRBD02-01	TCRBJ02-03*01
641	0.0106739	10.4142	0.004284	3	CASKQGSTDTQYF	AAGATCCGGTCCACAAAGCTGGAGGACTCAGCCATGTACTTCTGTGCCAGCAAGCAGGGAAGCACAGATACGCAGTATTTTGGCCCA	TCRBV02-01*01	TCRBD01-01*01	TCRBJ02-03*01
642	0.0106906	10.4185	0.004284	3	CASSMAGVSYTDTQYF	CCTGCAGAGCTTGGGGACTCGGCCATGTATCTCTGTGCCAGCAGCATGGCAGGGGTCTCCTACACAGATACGCAGTATTTTGGCCCA	TCRBV11-01*01	TCRBD01-01*01	TCRBJ02-03*01
643	0.0107072	10.4228	0.004284	3	CASSQDTGELFF	CTGGGGTTGGAGTCGGCTGCTCCCTCCCAAACATCTGTGTACTTCTGTGCCAGCAGCCAGGATACCGGGGAGCTGTTTTTTGGAGAA	unresolved	TCRBD01-01*01	TCRBJ02-02*01
644	0.0107239	10.4271	0.004284	3	CATSQGLETGELFF	CTGAGCTCTCTGGAGCTGGGGGACTCAGCTTTGTATTTCTGTGCCACCTCTCAGGGACTAGAAACCGGGGAGCTGTTTTTTGGAGAA	TCRBV09-01	TCRBD02-01	TCRBJ02-02*01
645	0.0107405	10.4313	0.004284	3	CASSPPRTGAWAFF	CTGGAGTCCGCCAGCACCAACCAGACATCTATGTACCTCTGTGCCAGCAGTCCCCCCCGGACAGGGGCATGGGCTTTCTTTGGACAA	TCRBV28-01*01	TCRBD01-01*01	TCRBJ01-01*01
646	0.0107572	10.4356	0.004284	3	CATSHSAKGHTEAFF	CGCTCACCAGGCCTGGGGGACGCAGCCATGTACCTGTGTGCCACCAGCCACTCCGCGAAGGGTCACACTGAAGCTTTCTTTGGACAA	TCRBV15-01*01	unresolved	TCRBJ01-01*01
647	0.0107738	10.4399	0.004284	3	CASSLLDPHTEAFF	GTGAGCACCTTGGAGCTGGGGGACTCGGCCCTTTATCTTTGCGCCAGCAGCTTGCTAGACCCACACACTGAAGCTTTCTTTGGACAA	TCRBV05-01*01	TCRBD02-01	TCRBJ01-01*01
648	0.0107905	10.4442	0.004284	3	CASSEIRGEQYF	CTGAGGATCCAGCAGGTAGTGCGAGGAGATTCGGCAGCTTATTTCTGTGCCAGCTCAGAGATCCGGGGCGAGCAGTACTTCGGGCCG	TCRBV18-01*01	TCRBD02-01*01	TCRBJ02-07*01
649	0.0108071	10.4485	0.004284	3	CASSLGVNYYNEQFF	CAGCGCACAGAGCAGCGGGACTCGGCCATGTATCGCTGTGCCAGCAGCTTAGGGGTTAACTACTACAATGAGCAGTTCTTCGGGCCA	TCRBV07-06*01	TCRBD02-01	TCRBJ02-01*01
650	0.0108238	10.4528	0.004284	3	CASSSGGEQFF	ACTCTGAAGATCCAGCCCTCAGAACCCAGGGACTCAGCTGTGTACTTCTGTGCCAGCAGTTCAGGGGGCGAGCAGTTCTTCGGGCCA	unresolved	TCRBD01-01*01	TCRBJ02-01*01
651	0.0108404	10.457	0.004284	3	CASSLSTDTQYF	CTGAGGATCCAGCAGGTAGTGCGAGGAGATTCGGCAGCTTATTTCTGTGCCAGCTCCCTAAGCACAGATACGCAGTATTTTGGCCCA	TCRBV18-01*01	TCRBD02-01	TCRBJ02-03*01
652	0.0108571	10.4613	0.004284	3	CASSPLAEGELFF	AAGATCCAGCCCTCAGAACCCAGGGACTCAGCTGTGTACTTCTGTGCCAGCAGTCCACTAGCGGAGGGGGAGCTGTTTTTTGGAGAA	unresolved	TCRBD02-01	TCRBJ02-02*01
653	0.0108737	10.4656	0.004284	3	CATSRDERGANTGELFF	CCAGGCCTGGGGGACGCAGCCATGTACCTGTGTGCCACCAGCAGAGATGAACGGGGGGCCAACACCGGGGAGCTGTTTTTTGGAGAA	TCRBV15-01*01	TCRBD02-01*01	TCRBJ02-02*01
654	0.0108904	10.4699	0.004284	3	CASSPGQGALVRSAFF	CAGGTAGTGCGAGGAGATTCGGCAGCTTATTTCTGTGCCAGCTCACCCGGACAGGGGGCTCTAGTTCGTTCTGCTTTCTTTGGACAA	TCRBV18-01*01	TCRBD01-01*01	TCRBJ01-01*01
655	0.010907	10.4742	0.004284	3	CAISEWGGGAVDYGYTF	GCTACCAGCTCCCAGACATCTGTGTACTTCTGTGCCATCAGTGAGTGGGGAGGGGGCGCTGTGGACTATGGCTACACCTTCGGTTCG	TCRBV10-03*01	unresolved	TCRBJ01-02*01
656	0.0109237	10.4785	0.004284	3	CASSPQGSFAYEQYF	GAGTCGCCCAGCCCCAACCAGACCTCTCTGTACTTCTGTGCCAGCAGTCCACAGGGGTCCTTTGCCTACGAGCAGTACTTCGGGCCG	TCRBV27-01*01	TCRBD01-01*01	TCRBJ02-07*01
657	0.0109403	10.4827	0.004284	3	CASSLEGPGVYEQYV	CAGCCTGCAGAGCTTGGGGACTCGGCCGTGTATCTCTGTGCCAGCAGCTTAGAAGGCCCAGGGGTCTACGAGCAGTACGTCGGGCCG	TCRBV11-03*01	TCRBD01-01*01	TCRBJ02-07*01
658	0.010957	10.487	0.004284	3	CATSDIGNTIYF	CTGTCCCTAGAGTCTGCCATCCCCAACCAGACAGCTCTTTACTTCTGTGCCACCAGTGATATCGGAAACACCATATATTTTGGAGAG	unresolved	unresolved	TCRBJ01-03*01
659	0.0109736	10.4913	0.004284	3	CASSLRNIQYF	TCCCTGATTCTGGAGTCCGCCAGCACCAACCAGACATCTATGTACCTCTGTGCCAGCAGTTTAAGGAACATTCAGTACTTCGGCGCC	TCRBV28-01*01	unresolved	TCRBJ02-04*01
660	0.0109903	10.4956	0.004284	3	CASSLSVDEQFF	CTGAATGTGAACGCCTTGGAGCTGGACGACTCGGCCCTGTATCTCTGTGCCAGCAGCTTGTCAGTGGATGAGCAGTTCTTCGGGCCA	TCRBV05-04*01	TCRBD01-01*01	TCRBJ02-01*01
661	0.0110069	10.4999	0.004284	3	CASSYAVGSSYNEQFF	TCCGCCAGCACCAACCAGACATCTATGTACCTCTGTGCCAGCAGTTACGCGGTAGGGAGCTCCTACAATGAGCAGTTCTTCGGGCCA	TCRBV28-01*01	TCRBD02-01*02	TCRBJ02-01*01
662	0.0110236	10.5042	0.004284	3	CASSTGGLWTQYF	ATTCTGGAGTCCGCCAGCACCAACCAGACATCTATGTACCTCTGTGCCAGCAGTACCGGGGGACTGTGGACCCAGTACTTCGGGCCA	TCRBV28-01*01	TCRBD02-01	TCRBJ02-05*01
663	0.0110402	10.5085	0.004284	3	CASRVGQVSTTDTQYF	GCCTTGGAGCTGGACGACTCGGCCCTGTATCTCTGTGCCAGCAGGGTGGGACAGGTCAGCACCACAGATACGCAGTATTTTGGCCCA	TCRBV05-04*01	TCRBD01-01*01	TCRBJ02-03*01
664	0.0110569	10.5127	0.004284	3	CASSPEDLQGGTGELFF	ACAGAGCGGGGGGACTCAGCCGTGTATCTCTGTGCCAGCAGCCCCGAGGATCTCCAAGGGGGGACCGGGGAGCTGTTTTTTGGAGAA	TCRBV07-03*01	unresolved	TCRBJ02-02*01
665	0.0110736	10.517	0.004284	3	CSANQGHGAFF	ACTCTGACAGTGACCAGTGCCCATCCTGAAGACAGCAGCTTCTACATCTGCAGTGCGAACCAGGGCCACGGAGCTTTCTTTGGACAA	TCRBV20-01*01	TCRBD01-01*01	TCRBJ01-01*01
666	0.0110902	10.5213	0.004284	3	CASSISLALLPQHF	GTGACATCGGCCCAAAAGAACCCGACAGCTTTCTATCTCTGTGCCAGTAGTATCTCCCTAGCTTTGTTGCCCCAGCATTTTGGTGAT	TCRBV19-01	TCRBD02-01	TCRBJ01-05*01
667	0.0111069	10.5256	0.004284	3	CASSATGGYQPQHF	ATCCGGTCCACAAAGCTGGAGGACTCAGCCATGTACTTCTGTGCCAGCAGTGCCACAGGGGGTTATCAGCCCCAGCATTTTGGTGAT	TCRBV02-01*01	TCRBD01-01*01	TCRBJ01-05*01
668	0.0111235	10.5299	0.004284	3	CASSLQASNQPQHF	ATCCAGCGCACACAGCAGGAGGACTCCGCCGTGTATCTCTGTGCCAGCAGCTTGCAGGCGAGCAATCAGCCCCAGCATTTTGGTGAT	TCRBV07-08*01	TCRBD01-01*01	TCRBJ01-05*01
669	0.0111402	10.5342	0.004284	3	CASSLSNQGVGGYTF	GAGTCGCCCAGCCCCAACCAGACCTCTCTGTACTTCTGTGCCAGCAGTTTATCTAACCAGGGGGTAGGTGGCTACACCTTCGGTTCG	TCRBV27-01*01	TCRBD01-01*01	TCRBJ01-02*01
670	0.0111568	10.5384	0.004284	3	CASSQDPGQGFYEQYF	TCAGCTACCCGCTCCCAGACATCTGTGTATTTCTGCGCCAGCAGTCAAGACCCGGGACAGGGGTTCTACGAGCAGTACTTCGGGCCG	TCRBV10-02*01	TCRBD01-01*01	TCRBJ02-07*01
671	0.0111735	10.5427	0.004284	3	CASSHRDRISYEQYF	CAGCCTGCAGAACTGGAGGATTCTGGAGTTTATTTCTGTGCCAGCAGCCACCGGGACAGGATCTCCTACGAGCAGTACTTCGGGCCG	TCRBV14-01*01	TCRBD01-01*01	TCRBJ02-07*01
672	0.0111901	10.547	0.004284	3	CASSERGSARNEQYF	GAGTCTGCCAGGCCCTCACATACCTCTCAGTACCTCTGTGCCAGCAGTGAGCGGGGATCCGCCCGGAACGAGCAGTACTTCGGGCCG	TCRBV25-01*01	TCRBD02-01*01	TCRBJ02-07*01
673	0.0112068	10.5513	0.004284	3	CASTTRGEGNTIYF	ATGAGCTCCTTGGAGCTGGGGGACTCAGCCCTGTACTTCTGTGCCAGCACTACGCGGGGCGAAGGAAACACCATATATTTTGGAGAG	TCRBV13-01*01	TCRBD02-01*01	TCRBJ01-03*01
674	0.0112234	10.5556	0.004284	3	CASRRGLAYGNEQFF	GAGTCGCCCAGCCCCAACCAGACCTCTCTGTACTTCTGTGCCAGTAGAAGGGGTCTAGCGTATGGCAATGAGCAGTTCTTCGGGCCA	TCRBV27-01*01	TCRBD02-01	TCRBJ02-01*01
675	0.0112401	10.5599	0.004284	3	CASSSTGGIVKTQYF	CAGCGCACACAGCAGGAGGACTCGGCCGTGTATCTCTGTGCCAGCAGCTCCACAGGGGGCATCGTGAAGACCCAGTACTTCGGGCCA	TCRBV07-02*01	TCRBD01-01*01	TCRBJ02-05*01
676	0.0112567	10.5641	0.004284	3	CASSPGTSVRTDTQYF	CGCACAGAGCGGGGGGACTCAGCCGTGTATCTCTGTGCCAGCAGCCCCGGAACTAGCGTTCGCACAGATACGCAGTATTTTGGCCCA	TCRBV07-03*01	TCRBD02-01	TCRBJ02-03*01
677	0.0112734	10.5684	0.004284	3	CASSPDKSTDTQYF	ATCCAGCGCACACAGCAGGAGGACTCGGCCGTGTATCTCTGTGCCAGCAGCCCGGACAAAAGCACAGATACGCAGTATTTTGGCCCA	TCRBV07-02*01	TCRBD01-01*01	TCRBJ02-03*01
678	0.01129	10.5727	0.004284	3	CASSRSVGELFF	CTTCACCTACACGCCCTGCAGCCAGAAGACTCAGCCCTGTATCTCTGCGCCAGCAGCCGCAGTGTCGGGGAGCTGTTTTTTGGAGAA	TCRBV04-01*01	TCRBD01-01*01	TCRBJ02-02*01
679	0.0113067	10.577	0.004284	3	CASSFLAGGTGELFF	CAGCCTGCAAAGCTTGAGGACTCGGCCGTGTATCTCTGTGCCAGCAGCTTCCTAGCGGGAGGCACCGGGGAGCTGTTTTTTGGAGAA	TCRBV11-02*02	TCRBD02-01*02	TCRBJ02-02*01
680	0.0113233	10.5813	0.004284	3	CAISIGVPSETEAFF	GCGTCTGCTGTACCCTCTCAGACATCTGTGTACTTCTGTGCCATCTCGATAGGCGTCCCATCGGAGACTGAAGCTTTCTTTGGACAA	TCRBV06-04	TCRBD02-01*02	TCRBJ01-01*01
681	0.01134	10.5856	0.004284	3	CASSFWLGNTEAFF	ATCCAGCGCACACAGCAGGAGGACTCGGCCGTGTATCTCTGTGCCAGCAGCTTTTGGTTGGGGAACACTGAAGCTTTCTTTGGACAA	TCRBV07-02*01	unresolved	TCRBJ01-01*01
682	0.0113566	10.5898	0.004284	3	CSARDRRATNEKLFF	ACCAGTGCCCATCCTGAAGACAGCAGCTTCTACATCTGCAGTGCTAGAGATCGGAGGGCAACTAATGAAAAACTGTTTTTTGGCAGT	unresolved	TCRBD02-01*02	TCRBJ01-04*01
683	0.0113733	10.5941	0.004284	3	CASSLRFGTGVDYGYTF	ACAGAGCGGGGGGACTCAGCCGTGTATCTCTGTGCCAGCAGCCTCAGATTCGGGACAGGGGTCGACTATGGCTACACCTTCGGTTCG	TCRBV07-03*01	TCRBD01-01*01	TCRBJ01-02*01
684	0.0113899	10.5984	0.004284	3	CASSPFRGRGNYGYTF	CGCACAGAGCAGGGGGACTCGGCCATGTATCTCTGTGCCAGCAGCCCCTTCCGGGGGCGAGGTAACTATGGCTACACCTTCGGTTCG	TCRBV07-09	unresolved	TCRBJ01-02*01
685	0.0114066	10.6027	0.004284	3	CASKFPGQADPNYGYTF	ACAGAGCGGGGGGACTCAGCCGTGTATCTCTGTGCCAGCAAATTCCCGGGACAGGCCGACCCTAACTATGGCTACACCTTCGGTTCG	TCRBV07-03*01	TCRBD01-01*01	TCRBJ01-02*01
686	0.0114232	10.607	0.004284	3	CASSLKGTNYGYTF	ATCCAGCCCTCAGAACCCAGGGACTCAGCTGTGTACTTCTGTGCCAGCAGTTTAAAAGGAACTAACTATGGCTACACCTTCGGTTCG	unresolved	unresolved	TCRBJ01-02*01
687	0.0114399	10.6113	0.004284	3	CASSNRGSYEQYF	ACGATCCAGCGCACACAGCAGGAGGACTCGGCCGTGTATCTCTGTGCCAGCAGCAACAGGGGCTCCTACGAGCAGTACTTCGGGCCG	TCRBV07-02*01	TCRBD01-01*01	TCRBJ02-07*01
688	0.0114565	10.6156	0.004284	3	CASSSTQATTRNTIYF	GCCTTGGAGCTGGACGACTCGGCCCTGTATCTCTGTGCCAGCAGCTCTACACAGGCGACGACTCGAAACACCATATATTTTGGAGAG	TCRBV05-04*01	TCRBD01-01*01	TCRBJ01-03*01
689	0.0114732	10.6198	0.004284	3	CASSERNTIYF	ACTCTGAAGATCCGGTCCACAAAGCTGGAGGACTCAGCCATGTACTTCTGTGCCAGCAGTGAAAGAAACACCATATATTTTGGAGAG	TCRBV02-01*01	unresolved	TCRBJ01-03*01
690	0.0114899	10.6241	0.004284	3	CASSQDSPWPQGKNIQYF	CAGCCAGAAGACTCAGCCCTGTATCTCTGCGCCAGCAGCCAAGATTCTCCTTGGCCCCAAGGCAAAAACATTCAGTACTTCGGCGCC	TCRBV04-01*01	unresolved	TCRBJ02-04*01
691	0.0115065	10.6284	0.004284	3	CAVGREDRYNEQFF	ATCCAGCCTGCAGAGCTTGGGGACTCGGCCGTGTATCTCTGTGCCGTCGGGCGGGAGGATAGGTATAATGAGCAGTTCTTCGGGCCA	TCRBV11-03*01	TCRBD02-01*02	TCRBJ02-01*01
692	0.0115232	10.6327	0.004284	3	CASSLVDWVLGRTYNEQFF	CTTGGGGACTCGGCCGTGTATCTCTGTGCCAGCAGCTTAGTAGATTGGGTGCTAGGACGGACCTACAATGAGCAGTTCTTCGGGCCA	TCRBV11-03*01	unresolved	TCRBJ02-01*01
693	0.0115398	10.637	0.004284	3	CASSLSGHNEQFF	AGGATCCAGCAGGTAGTGCGAGGAGATTCGGCAGCTTATTTCTGTGCCAGCTCACTTAGCGGGCACAATGAGCAGTTCTTCGGGCCA	TCRBV18-01*01	TCRBD02-01	TCRBJ02-01*01
694	0.0115565	10.6413	0.004284	3	CASSWTQQETQYF	AGGATCCAGCAGGTAGTGCGAGGAGATTCGGCAGCTTATTTCTGTGCCAGCTCCTGGACTCAGCAAGAGACCCAGTACTTCGGGCCA	TCRBV18-01*01	TCRBD02-01	TCRBJ02-05*01
695	0.0115731	10.6455	0.004284	3	CASSGSQETQYF	CTCAGGCTGCTGTCGGCTGCTCCCTCCCAGACATCTGTGTACTTCTGTGCCAGCTCCGGGTCCCAAGAGACCCAGTACTTCGGGCCA	TCRBV06-05*01	TCRBD02-01	TCRBJ02-05*01
696	0.0115898	10.6498	0.004284	3	CASSWGLAATNTGELFF	ACAAAGCTGGAGGACTCAGCCATGTACTTCTGTGCCAGCAGCTGGGGACTAGCAGCTACGAACACCGGGGAGCTGTTTTTTGGAGAA	TCRBV02-01*01	TCRBD02-01	TCRBJ02-02*01
697	0.0116064	10.6541	0.004284	3	CSVDREGAYGTEAFF	AGCAACATGAGCCCTGAAGACAGCAGCATATATCTCTGCAGCGTTGACCGGGAGGGGGCCTATGGCACTGAAGCTTTCTTTGGACAA	TCRBV29-01*01	TCRBD02-01*02	TCRBJ01-01*01
698	0.0116231	10.6584	0.004284	3	CASSDRGATNEKLFF	GAGTCAGCTACCCGCTCCCAGACATCTGTGTATTTCTGCGCCAGCAGTGACCGAGGGGCAACTAATGAAAAACTGTTTTTTGGCAGT	TCRBV10-02*01	unresolved	TCRBJ01-04*01
699	0.0116397	10.6627	0.004284	3	CASSPDRGAQPQHF	ATCCAGCGCACACAGCAGGAGGACTCGGCCGTGTATCTCTGTGCCAGCAGCCCAGACAGGGGGGCTCAGCCCCAGCATTTTGGTGAT	TCRBV07-02*01	TCRBD01-01*01	TCRBJ01-05*01
700	0.0116564	10.667	0.004284	3	CASRFSGVPQPQHF	ATCCAGCCTGCAGAGCAGGGGGACTCGGCCGTGTATGTCTGTGCAAGTCGCTTCAGTGGGGTCCCCCAGCCCCAGCATTTTGGTGAT	TCRBV12-02*01	unresolved	TCRBJ01-05*01
701	0.011673	10.6712	0.004284	3	CASSLDREVAPQHF	TTGGAGTCGGCTGCTCCCTCCCAAACATCTGTGTACTTCTGTGCCAGCAGCCTCGACAGGGAAGTCGCCCCCCAGCATTTTGGTGAT	unresolved	TCRBD01-01*01	TCRBJ01-05*01
702	0.0116897	10.6755	0.004284	3	CASSQELQGGYGYTF	CACACCCTGCAGCCAGAAGACTCGGCCCTGTATCTCTGCGCCAGCAGCCAAGAGCTGCAGGGCGGGTATGGCTACACCTTCGGTTCG	TCRBV04-03*01	unresolved	TCRBJ01-02*01
703	0.0117063	10.6798	0.004284	3	CASSQTSGSGNGYTF	AATTCCCTGGAGCTTGGTGACTCTGCTGTGTATTTCTGTGCCAGCAGCCAAACCTCGGGAAGCGGAAATGGCTACACCTTCGGTTCG	unresolved	TCRBD02-01	TCRBJ01-02*01
704	0.011723	10.6841	0.004284	3	CASSHKPGQGDLEQYF	CAGGTAGTGCGAGGAGATTCGGCAGCTTATTTCTGTGCCAGCTCACACAAACCTGGACAGGGTGATCTCGAGCAGTACTTCGGGCCG	TCRBV18-01*01	TCRBD01-01*01	TCRBJ02-07*01
705	0.0117396	10.6884	0.004284	3	CAISEPDRGHEQYF	CTGGAGTCCGCTACCAGCTCCCAGACATCTGTGTACTTCTGTGCCATCAGTGAGCCCGACAGGGGACACGAGCAGTACTTCGGGCCG	TCRBV10-03*01	TCRBD01-01*01	TCRBJ02-07*01
706	0.0117563	10.6927	0.004284	3	CAWSRGDSGNTIYF	TCTAAGAAGCTCCTTCTCAGTGACTCTGGCTTCTATCTCTGTGCCTGGAGTAGAGGGGACTCTGGAAACACCATATATTTTGGAGAG	TCRBV30-01*01	unresolved	TCRBJ01-03*01
707	0.0117729	10.6969	0.004284	3	CASSFLAKNIQYF	ATTCTGGAGTCCGCCAGCACCAACCAGACATCTATGTACCTCTGTGCCAGCAGTTTCTTAGCCAAAAACATTCAGTACTTCGGCGCC	TCRBV28-01*01	TCRBD02-01	TCRBJ02-04*01
708	0.0117896	10.7012	0.004284	3	CASSASGSGTKNIQYF	TCTCTGGAGCTGGGGGACTCAGCTTTGTATTTCTGTGCCAGCAGCGCTAGCGGGAGCGGGACCAAAAACATTCAGTACTTCGGCGCC	TCRBV09-01	TCRBD02-01*02	TCRBJ02-04*01
709	0.0118062	10.7055	0.004284	3	CASSPHQETATETQYF	GCCTTGGAGCTGGACGACTCGGCCCTGTATCTCTGTGCCAGCAGCCCCCATCAGGAAACAGCGACGGAGACCCAGTACTTCGGGCCA	TCRBV05-04*01	unresolved	TCRBJ02-05*01
710	0.0118229	10.7098	0.004284	3	CATSDGETDTQYF	TCCCTAGAGTCTGCCATCCCCAACCAGACAGCTCTTTACTTCTGTGCCACCAGTGATGGGGAGACTGATACGCAGTATTTTGGCCCA	unresolved	TCRBD02-01*02	TCRBJ02-03*01
711	0.0118395	10.7141	0.004284	3	CASSGAGGDVGELFF	GAGTCAGCTACCCGCTCCCAGACATCTGTGTATTTCTGCGCCAGCAGTGGAGCGGGCGGGGATGTCGGGGAGCTGTTTTTTGGAGAA	TCRBV10-02*01	TCRBD02-01	TCRBJ02-02*01
712	0.0118562	10.7184	0.004284	3	CASSGLGPGQHEQTEAFF	CAAAAGAACCCGACAGCTTTCTATCTCTGTGCCAGTAGTGGTTTGGGTCCGGGACAGCACGAACAGACTGAAGCTTTCTTTGGACAA	TCRBV19-01	TCRBD01-01*01	TCRBJ01-01*01
713	0.0118728	10.7227	0.004284	3	CASSFGPGTEAFF	ACGATTCAGCGCACAGAGCAGCGGGACTCAGCCATGTATCGCTGTGCTAGCAGCTTCGGACCGGGCACTGAAGCTTTCTTTGGACAA	TCRBV07-07*01	unresolved	TCRBJ01-01*01
714	0.0118895	10.7269	0.004284	3	CASSPLGQVGMNTEAFF	GCCCAAAAGAACCCGACAGCTTTCTATCTCTGTGCCAGTAGCCCTTTGGGACAGGTCGGCATGAACACTGAAGCTTTCTTTGGACAA	TCRBV19-01	TCRBD01-01*01	TCRBJ01-01*01
715	0.0119061	10.7312	0.004284	3	CASRYPGENTEAFF	GTGAACGCCTTGGAGCTGGAGGACTCGGCCCTGTATCTCTGTGCCAGCAGGTACCCAGGGGAGAACACTGAAGCTTTCTTTGGACAA	TCRBV05-08*01	TCRBD01-01*01	TCRBJ01-01*01
716	0.0119228	10.7355	0.004284	3	CASSSRVSQPQHF	GAGATCCAGCGCACAGAGCAGGGGGACTCGGCCATGTATCTCTGTGCCAGCAGCTCCAGGGTGTCTCAGCCCCAGCATTTTGGTGAT	TCRBV07-09	TCRBD01-01*01	TCRBJ01-05*01
717	0.0119395	10.7398	0.004284	3	CASSLAQGNQPQHF	ATCCAGCCTGCAAAGCTTGAGGACTCGGCCGTGTATCTCTGTGCCAGCAGCTTAGCCCAGGGGAATCAGCCCCAGCATTTTGGTGAT	TCRBV11-02*02	TCRBD01-01*01	TCRBJ01-05*01
718	0.0119561	10.7441	0.004284	3	CASGQGYGYTF	CTCCTCACTCTGGAGTCCGCTACCAGCTCCCAGACATCTGTGTACTTCTGTGCCTCCGGACAGGGCTATGGCTACACCTTCGGTTCG	TCRBV10-03*01	TCRBD01-01*01	TCRBJ01-02*01
719	0.0119728	10.7484	0.004284	3	CASRDGGYEQYF	CTCACTGTGACATCGGCCCAAAAGAACCCGACAGCTTTCTATCTCTGTGCCAGTCGGGACGGAGGGTACGAGCAGTACTTCGGGCCG	TCRBV19-01	TCRBD02-01*02	TCRBJ02-07*01
720	0.0119894	10.7526	0.004284	3	CASSGTGGTYEQYF	CTGGAGTCCGCCAGCACCAACCAGACATCTATGTACCTCTGTGCCAGCAGTGGGACAGGGGGGACCTACGAGCAGTACTTCGGGCCG	TCRBV28-01*01	TCRBD01-01*01	TCRBJ02-07*01
721	0.0120061	10.7569	0.004284	3	CASGLDIGLAGEYEQYV	TCAGAACCCAGGGACTCAGCTGTGTATTTTTGTGCTAGTGGTTTGGACATCGGACTAGCGGGAGAGTACGAGCAGTACGTCGGGCCG	TCRBV12-05*01	TCRBD02-01*02	TCRBJ02-07*01
722	0.0120227	10.7612	0.004284	3	CASSKGVAGSDEQYV	CGGTCCACAAAGCTGGAGGACTCAGCCATGTACTTCTGTGCCAGCAGCAAAGGGGTAGCGGGAAGCGACGAGCAGTACGTCGGGCCG	TCRBV02-01*01	TCRBD02-01*02	TCRBJ02-07*01
723	0.0120394	10.7655	0.004284	3	CASSSTGTPGNTIYF	CTGTCGGCTGCTCCCTCCCAGACATCTGTGTACTTCTGTGCCAGCAGCAGCACAGGAACTCCTGGAAACACCATATATTTTGGAGAG	TCRBV06-05*01	TCRBD01-01*01	TCRBJ01-03*01
724	0.012056	10.7698	0.004284	3	CASSKGGHPGETQYF	CAGTCCACGGAGTCAGGGGACACAGCACTGTATTTCTGTGCCAGCAGCAAAGGCGGACATCCGGGAGAGACCCAGTACTTCGGGCCA	TCRBV21-01*01	TCRBD01-01*01	TCRBJ02-05*01
725	0.0120727	10.7741	0.004284	3	CASSFYARDSPYF	ACGATCCAGCGCACACAGCAGGAGGACTCGGCCGTGTATCTCTGTGCCAGCAGCTTCTACGCCCGGGACAGCCCGTATTTTGGCCCA	TCRBV07-02*01	TCRBD01-01*01	TCRBJ02-03*01
726	0.0120893	10.7783	0.004284	3	CASSHYPPPLGGTEAFF	GCTGCTCCCTCCCAGACATCTGTGTACTTCTGTGCCAGCAGCCACTACCCTCCCCCCCTTGGGGGCACTGAAGCTTTCTTTGGACAA	unresolved	unresolved	TCRBJ01-01*01
727	0.012106	10.7826	0.004284	3	CSARDPWGSDTEAFF	ACCAGTGCCCATCCTGAAGACAGCAGCTTCTACATCTGCAGTGCTAGAGACCCGTGGGGGTCGGACACTGAAGCTTTCTTTGGACAA	unresolved	unresolved	TCRBJ01-01*01
728	0.0121226	10.7869	0.004284	3	CISLGPNTEAFF	CTGACAGTGACCAGTGCCCATCCTGAAGACAGCAGCTTCTACATCTGCATAAGTTTGGGGCCGAACACTGAAGCTTTCTTTGGACAA	unresolved	TCRBD01-01*01	TCRBJ01-01*01
729	0.0121393	10.7912	0.004284	3	CASSLSGVWGSRDQPQHF	AGCACCAACCAGACATCTATGTACCTCTGTGCCAGCAGTTTATCAGGTGTTTGGGGTAGCCGGGATCAGCCCCAGCATTTTGGTGAT	TCRBV28-01*01	unresolved	TCRBJ01-05*01
730	0.0121559	10.7955	0.004284	3	CASRGRANQPQHF	AAGATCCGGTCCACAAAGCTGGAGGACTCAGCCATGTACTTCTGTGCCAGCAGGGGACGAGCCAATCAGCCCCAGCATTTTGGTGAT	TCRBV02-01*01	unresolved	TCRBJ01-05*01
731	0.0121726	10.7998	0.004284	3	CASSKRDRFYGYTF	GTGCAGCCTGCAGAACTGGAGGATTCTGGAGTTTATTTCTGTGCCAGCAGCAAACGGGACAGATTCTATGGCTACACCTTCGGTTCG	TCRBV14-01*01	TCRBD01-01*01	TCRBJ01-02*01
732	0.0121892	10.804	0.004284	3	CASSSQGAYGYTF	ACGATCCAGCGCACACAGCAGGAGGACTCGGCCGTGTATCTCTGTGCCAGCAGCTCACAGGGTGCCTATGGCTACACCTTCGGTTCG	TCRBV07-02*01	TCRBD01-01*01	TCRBJ01-02*01
733	0.0122059	10.8083	0.004284	3	CASSLSSTGSFNYGYTF	ACAGAGCAGGGGGACTCGGCCATGTATCTCTGTGCCAGCAGCTTATCCAGTACAGGGTCGTTTAACTATGGCTACACCTTCGGTTCG	TCRBV07-09	TCRBD01-01*01	TCRBJ01-02*01
734	0.0122225	10.8126	0.004284	3	CASSRAGSDEQYV	AATGTGAACGCCTTGGAGCTGGACGACTCGGCCCTGTATCTCTGTGCCAGCAGCAGGGCAGGTTCTGACGAGCAGTACGTCGGGCCG	TCRBV05-04*01	unresolved	TCRBJ02-07*01
735	0.0122392	10.8169	0.004284	3	CATQQGTGANVLTF	GTGACATCGGCCCAAAAGAACCCGACAGCTTTCTATCTCTGTGCCACCCAACAGGGGACTGGGGCCAACGTCCTGACTTTCGGGGCC	TCRBV19-01	TCRBD01-01*01	TCRBJ02-06*01
736	0.0122558	10.8212	0.004284	3	CASSTTGLEENIQYF	CGGTCCACAAAGCTGGAGGACTCAGCCATGTACTTCTGTGCCAGCAGTACAACGGGACTAGAGGAAAACATTCAGTACTTCGGCGCC	TCRBV02-01*01	TCRBD02-01	TCRBJ02-04*01
737	0.0122725	10.8255	0.004284	3	CASSQAGAGAVGNEQFF	CTGCAGCCAGAAGACTCAGCCCTGTATCTCTGCGCCAGCAGCCAAGCCGGAGCGGGAGCTGTAGGCAATGAGCAGTTCTTCGGGCCA	TCRBV04-01*01	TCRBD02-01*02	TCRBJ02-01*01
738	0.0122891	10.8298	0.004284	3	CASSSTSGEYNEQFF	ACATCGGCCCAAAAGAACCCGACAGCTTTCTATCTCTGTGCCAGTAGTTCCACTAGCGGGGAGTACAATGAGCAGTTCTTCGGGCCA	TCRBV19-01	TCRBD02-01*01	TCRBJ02-01*01
739	0.0123058	10.834	0.004284	3	CASSSPAGVSYNEQFF	CAGGTAGTGCGAGGAGATTCGGCAGCTTATTTCTGTGCCAGCTCATCCCCAGCGGGGGTCTCCTACAATGAGCAGTTCTTCGGGCCA	TCRBV18-01*01	TCRBD02-01*01	TCRBJ02-01*01
740	0.0123224	10.8383	0.004284	3	CASSNKRGVKETQYF	CAGTCCACGGAGTCAGGGGACACAGCACTGTATTTCTGTGCCAGCAGCAACAAACGGGGGGTTAAAGAGACCCAGTACTTCGGGCCA	TCRBV21-01*01	TCRBD02-01*01	TCRBJ02-05*01
741	0.0123391	10.8426	0.004284	3	CASTASGRVEDTQYF	ACATCGGCCCAAAAGAACCCGACAGCTTTCTATCTCTGTGCCAGTACGGCTAGCGGGAGGGTTGAGGATACGCAGTATTTTGGCCCA	TCRBV19-01	TCRBD02-01*02	TCRBJ02-03*01
742	0.0123558	10.8469	0.004284	3	CASSQFGTANTGELFF	GCCCTGCAGCCAGAAGACTCAGCCCTGTATCTCTGCGCCAGCAGCCAGTTCGGGACAGCGAACACCGGGGAGCTGTTTTTTGGAGAA	TCRBV04-01*01	TCRBD01-01*01	TCRBJ02-02*01
743	0.0123724	10.8512	0.004284	3	CASSTWDGPNTGELFF	TCGCCCAGCCCCAACCAGACCTCTCTGTACTTCTGTGCCAGCAGTACTTGGGACGGACCGAACACCGGGGAGCTGTTTTTTGGAGAA	TCRBV27-01*01	unresolved	TCRBJ02-02*01
744	0.0123891	10.8555	0.004284	3	CASSPTDREYEKLFF	ACATCGGCCCAAAAGAACCCGACAGCTTTCTATCTCTGTGCCAGTAGTCCAACGGACAGGGAGTATGAAAAACTGTTTTTTGGCAGT	TCRBV19-01	TCRBD01-01*01	TCRBJ01-04*01
745	0.0124057	10.8597	0.004284	3	CASSQDFGTIGEKLFF	CCTGCAGAACTGGAGGATTCTGGAGTTTATTTCTGTGCCAGCAGCCAAGATTTCGGGACGATAGGGGAAAAACTGTTTTTTGGCAGT	TCRBV14-01*01	unresolved	TCRBJ01-04*01
746	0.0124224	10.864	0.004284	3	CASTAGVWSNQPQHF	ACATCGGCCCAAAAGAACCCGACAGCTTTCTATCTCTGTGCCAGTACTGCAGGGGTTTGGAGCAATCAGCCCCAGCATTTTGGTGAT	TCRBV19-01	TCRBD01-01*01	TCRBJ01-05*01
747	0.012439	10.8683	0.004284	3	CASSLEGRGGHYGYTF	CCTGCAGAGCTTGGGGACTCGGCCGTGTATCTCTGTGCCAGCAGCTTAGAAGGCAGGGGCGGTCACTATGGCTACACCTTCGGTTCG	TCRBV11-03*01	TCRBD01-01*01	TCRBJ01-02*01
748	0.0124557	10.8726	0.004284	3	CASSNNVRRVGRNGYTF	GCCCAAAAGAACCCGACAGCTTTCTATCTCTGTGCCAGTAGCAACAACGTTCGCAGGGTGGGTAGAAATGGCTACACCTTCGGTTCG	TCRBV19-01	TCRBD01-01*01	TCRBJ01-02*01
749	0.0124723	10.8769	0.004284	3	CASSQEGFTGYTF	CACCTACACACCCTGCAGCCAGAAGACTCGGCCCTGTATCTCTGCGCCAGCAGCCAAGAAGGGTTCACAGGCTACACCTTCGGTTCG	TCRBV04-03*01	unresolved	TCRBJ01-02*01
750	0.012489	10.8812	0.004284	3	CASSQSAGYEQYF	AAGGTGCAGCCTGCAGAACTGGAGGATTCTGGAGTTTATTTCTGTGCCAGCAGCCAATCTGCGGGCTACGAGCAGTACTTCGGGCCG	TCRBV14-01*01	TCRBD02-01	TCRBJ02-07*01
751	0.0125056	10.8854	0.004284	3	CASTAGVAYEQYF	AGGCTGGAGTTGGCTGCTCCCTCCCAGACATCTGTGTACTTCTGTGCCAGCACGGCGGGAGTTGCCTACGAGCAGTACTTCGGGCCG	TCRBV06-06	TCRBD02-01*02	TCRBJ02-07*01
752	0.0125223	10.8897	0.004284	3	CASSLFPTPYEQYF	GTGACATCGGCCCAAAAGAACCCGACAGCTTTCTATCTCTGTGCCAGTAGTTTATTCCCGACACCCTACGAGCAGTACTTCGGGCCG	TCRBV19-01	TCRBD01-01*01	TCRBJ02-07*01
753	0.0125389	10.894	0.004284	3	CASSNSLATTAQYF	ATCAATTCCCTGGAGCTTGGTGACTCTGCTGTGTATTTCTGTGCCAGCAGCAACTCACTAGCGACCACAGCCCAGTACTTCGGGCCG	unresolved	TCRBD02-01	TCRBJ02-07*01
754	0.0125556	10.8983	0.004284	3	CASSNRDSKNIQYF	GTGAACGCCTTGGAGCTGGACGACTCGGCCCTGTATCTCTGTGCCAGCAGCAACAGAGACTCCAAAAACATTCAGTACTTCGGCGCC	TCRBV05-04*01	unresolved	TCRBJ02-04*01
755	0.0125722	10.9026	0.004284	3	CASSIEETSAGEQFF	ACATCGGCCCAAAAGAACCCGACAGCTTTCTATCTCTGTGCCAGTAGTATAGAGGAGACTTCTGCTGGTGAGCAGTTCTTCGGGCCA	TCRBV19-01	TCRBD02-01	TCRBJ02-01*01
756	0.0125889	10.9069	0.004284	3	CASSFGLAVETQYF	ATCCAGCGCACACAGCAGGAGGACTCGGCCGTGTATCTCTGTGCCAGCAGCTTCGGTCTCGCGGTGGAGACCCAGTACTTCGGGCCA	TCRBV07-02*01	TCRBD02-01	TCRBJ02-05*01
757	0.0126055	10.9111	0.004284	3	CASSYWRNTDTQYF	TTGGAGTCGGCTGCTCCCTCCCAAACATCTGTGTACTTCTGTGCCAGCAGTTATTGGCGGAACACAGATACGCAGTATTTTGGCCCA	unresolved	TCRBD02-01	TCRBJ02-03*01
758	0.0126222	10.9154	0.004284	3	CASSTRGSWNTGELFF	TCCACAAAGCTGGAGGACTCAGCCATGTACTTCTGTGCCAGCAGCACCCGGGGTAGCTGGAACACCGGGGAGCTGTTTTTTGGAGAA	TCRBV02-01*01	TCRBD02-01*01	TCRBJ02-02*01
759	0.0126388	10.9197	0.004284	3	CASSRGRSNTEAFF	GTGAACGCCTTGTTGCTGGGGGACTCGGCCCTGTATCTCTGTGCCAGCAGCCGGGGGCGGTCGAACACTGAAGCTTTCTTTGGACAA	TCRBV05-05*01	unresolved	TCRBJ01-01*01
760	0.0126555	10.924	0.004284	3	CASSWLHQPQHF	CTCACTGTGACATCGGCCCAAAAGAACCCGACAGCTTTCTATCTCTGTGCCAGTAGTTGGCTACATCAGCCCCAGCATTTTGGTGAT	TCRBV19-01	unresolved	TCRBJ01-05*01
761	0.0126721	10.9283	0.004284	3	CASSWPAYNQPQHF	GTGACATCGGCCCAAAAGAACCCGACAGCTTTCTATCTCTGTGCCAGTAGTTGGCCTGCCTACAATCAGCCCCAGCATTTTGGTGAT	TCRBV19-01	unresolved	TCRBJ01-05*01
762	0.0126888	10.9326	0.004284	3	CASSLELQGNLGYTF	CAGCGCACAGAGCAGGGGGACTCGGCCATGTATCTCTGTGCCAGCAGCTTAGAATTACAGGGGAATCTTGGCTACACCTTCGGTTCG	TCRBV07-09	TCRBD01-01*01	TCRBJ01-02*01
763	0.0127054	10.9369	0.004284	3	CAISAPGQGRYEQYF	GAGTCCGCTACCAGCTCCCAGACATCTGTGTACTTCTGTGCCATCAGTGCCCCGGGACAGGGGAGGTACGAGCAGTACTTCGGGCCG	TCRBV10-03*01	TCRBD01-01*01	TCRBJ02-07*01
764	0.0127221	10.9411	0.004284	3	CASSQGVSYEQYF	CACATCAATTCCCTGGAGCTTGGTGACTCTGCTGTGTATTTCTGTGCCAGCAGCCAAGGGGTCTCCTACGAGCAGTACTTCGGGCCG	unresolved	unresolved	TCRBJ02-07*01
765	0.0127387	10.9454	0.004284	3	CASSQRVSGDEQYF	CTGGAGTCCGCCAGCACCAACCAGACATCTATGTACCTCTGTGCCAGCAGTCAGCGGGTCTCGGGGGACGAGCAGTACTTCGGGCCG	TCRBV28-01*01	TCRBD02-01	TCRBJ02-07*01
766	0.0127554	10.9497	0.004284	3	CASSWAGVRYEQYV	ATCCGGTCCACAAAGCTGGAGGACTCAGCCATGTACTTCTGTGCCAGCAGTTGGGCAGGGGTTCGCTACGAGCAGTACGTCGGGCCG	TCRBV02-01*01	TCRBD01-01*01	TCRBJ02-07*01
767	0.0127721	10.954	0.004284	3	CSVEDNRGQKKDEQYV	AACATGAGCCCTGAAGACAGCAGCATATATCTCTGCAGCGTTGAAGACAACAGGGGGCAGAAAAAGGACGAGCAGTACGTCGGGCCG	TCRBV29-01*01	TCRBD01-01*01	TCRBJ02-07*01
768	0.0127887	10.9583	0.004284	3	CASTRGASGNTIYF	GTGAGCACCTTGGAGCTGGGGGACTCGGCCCTTTATCTTTGCGCCAGCACCCGAGGCGCGTCTGGAAACACCATATATTTTGGAGAG	TCRBV05-01*01	TCRBD02-01*02	TCRBJ01-03*01
769	0.0128054	10.9626	0.004284	3	CASLGLAGGPGELTYNEQFF	AGGGACTCAGCTGTGTACTTCTGTGCCAGCTTGGGGCTAGCGGGAGGGCCGGGGGAGTTGACGTACAATGAGCAGTTCTTCGGGCCA	unresolved	TCRBD02-01*02	TCRBJ02-01*01
770	0.012822	10.9668	0.004284	3	CASSQSGGTYNEQFF	GAGTCGGCTGCTCCCTCCCAAACATCTGTGTACTTCTGTGCCAGCAGTCAAAGCGGGGGCACCTACAATGAGCAGTTCTTCGGGCCA	unresolved	TCRBD02-01*01	TCRBJ02-01*01
771	0.0128387	10.9711	0.004284	3	CASSQSGSWTDTQYF	AGCTCCTTGGAGCTGGGGGACTCAGCCCTGTACTTCTGTGCCAGCAGCCAGTCCGGGAGTTGGACAGATACGCAGTATTTTGGCCCA	TCRBV13-01*01	TCRBD02-01*02	TCRBJ02-03*01
772	0.0128553	10.9754	0.004284	3	CAWSPLGTGELFF	AGTTCTAAGAAGCTCCTTCTCAGTGACTCTGGCTTCTATCTCTGTGCCTGGAGTCCCCTAGGCACCGGGGAGCTGTTTTTTGGAGAA	TCRBV30-01*01	TCRBD02-01	TCRBJ02-02*01
773	0.012872	10.9797	0.004284	3	CASRDYDTGELFF	ATTCTGGAGTCCGCCAGCACCAACCAGACATCTATGTACCTCTGTGCGAGCCGGGACTATGACACCGGGGAGCTGTTTTTTGGAGAA	TCRBV28-01*01	TCRBD02-01	TCRBJ02-02*01
774	0.0128886	10.984	0.004284	3	CASSLVRNTGELFF	ATCCAGCGCACACAGCAGGAGGACTCCGCCGTGTATCTCTGTGCCAGCAGCTTAGTCAGAAACACCGGGGAGCTGTTTTTTGGAGAA	TCRBV07-08*01	TCRBD01-01*01	TCRBJ02-02*01
775	0.0129053	10.9883	0.004284	3	CASSRGRNRDEKLFF	CAGCGCACACAGCAGGAGGACTCGGCCGTGTATCTCTGTGCCAGCAGCCGTGGTAGGAACAGGGATGAAAAACTGTTTTTTGGCAGT	TCRBV07-02*01	TCRBD01-01*01	TCRBJ01-04*01
776	0.0129219	10.9925	0.004284	3	CASKVGTGILRTNEKLFF	CAAAAGAACCCGACAGCTTTCTATCTCTGTGCCAGTAAAGTCGGGACAGGGATATTGAGAACTAATGAAAAACTGTTTTTTGGCAGT	TCRBV19-01	TCRBD01-01*01	TCRBJ01-04*01
777	0.0129386	10.9968	0.004284	3	CASIPAGWGEKLFF	GTGACATCGGCCCAAAAGAACCCGACAGCTTTCTATCTCTGTGCCAGTATTCCGGCAGGGTGGGGAGAAAAACTGTTTTTTGGCAGT	TCRBV19-01	TCRBD01-01*01	TCRBJ01-04*01
778	0.0129552	11.0011	0.004284	3	CASSSQLDQPQHF	ATTCTGGAGTCCGCCAGCACCAACCAGACATCTATGTACCTCTGTGCCAGCAGTTCACAGCTTGATCAGCCCCAGCATTTTGGTGAT	TCRBV28-01*01	TCRBD01-01*01	TCRBJ01-05*01
779	0.0129719	11.0054	0.004284	3	CASSPTNRGDQPQHF	CTGTCCTCAGAACCGGGAGACACGGCACTGTATCTCTGCGCCAGCAGTCCGACTAACAGGGGTGATCAGCCCCAGCATTTTGGTGAT	TCRBV23-01*01	TCRBD01-01*01	TCRBJ01-05*01
780	0.0129885	11.0097	0.004284	3	CASSFQNQPQHF	CTGACGATCCAGCGCACACAGCAGGAGGACTCGGCCGTGTATCTCTGTGCCAGCAGCTTCCAGAATCAGCCCCAGCATTTTGGTGAT	TCRBV07-02*01	TCRBD01-01*01	TCRBJ01-05*01
781	0.0130052	11.014	0.004284	3	CAISEGRNSNQPQHF	GAGTCCGCTACCAGCTCCCAGACATCTGTGTACTTCTGTGCCATCAGTGAGGGCAGGAACAGCAATCAGCCCCAGCATTTTGGTGAT	TCRBV10-03*01	TCRBD01-01*01	TCRBJ01-05*01
782	0.0130218	11.0182	0.004284	3	CASSLGSYGYTF	CTGAATGTGAACGCCTTGTTGCTGGGGGACTCGGCCCTCTATCTCTGTGCCAGCAGCTTGGGCTCCTATGGCTACACCTTCGGTTCG	TCRBV05-06*01	unresolved	TCRBJ01-02*01
783	0.0130385	11.0225	0.004284	3	CASSPGGGGANYGYTF	CCTGCAGAACTGGAGGATTCTGGAGTTTATTTCTGTGCCAGCAGCCCCGGAGGAGGGGGGGCTAACTATGGCTACACCTTCGGTTCG	TCRBV14-01*01	TCRBD02-01*01	TCRBJ01-02*01
784	0.0130551	11.0268	0.004284	3	CASSQDFGPAVANEQYF	CTGGAGCTTGGTGACTCTGCTGTGTATTTCTGTGCCAGCAGCCAAGATTTTGGCCCCGCGGTCGCCAACGAGCAGTACTTCGGGCCG	unresolved	TCRBD02-01	TCRBJ02-07*01
785	0.0130718	11.0311	0.004284	3	CASGLTGYEQYV	CTCAGGCTGGAGTTGGCTGCTCCCTCCCAGACATCTGTGTACTTCTGTGCCAGCGGACTCACAGGGTACGAGCAGTACGTCGGGCCG	TCRBV06-06	TCRBD01-01*01	TCRBJ02-07*01
786	0.0130884	11.0354	0.004284	3	CSARSHVGSSGNTIYF	AGTGCCCATCCTGAAGACAGCAGCTTCTACATCTGCAGTGCTAGATCGCATGTAGGGTCCTCTGGAAACACCATATATTTTGGAGAG	unresolved	unresolved	TCRBJ01-03*01
787	0.0131051	11.0397	0.004284	3	CASSFPGQNIQYF	GAGATCCAGCGCACAGAGCAGGGGGACTCGGCCATGTATCTCTGTGCCAGCAGCTTCCCGGGCCAAAACATTCAGTACTTCGGCGCC	TCRBV07-09	unresolved	TCRBJ02-04*01
788	0.0131217	11.044	0.004284	3	CASSQGYNEQFF	CTTCACATCAATTCCCTGGAGCTTGGTGACTCTGCTGTGTATTTCTGTGCCAGCAGCCAGGGTTACAATGAGCAGTTCTTCGGGCCA	unresolved	unresolved	TCRBJ02-01*01
789	0.0131384	11.0482	0.004284	3	CASSMARDYNEQFF	GTGACATCGGCCCAAAAGAACCCGACAGCTTTCTATCTCTGTGCCAGTAGTATGGCTAGAGATTACAATGAGCAGTTCTTCGGGCCA	TCRBV19-01	TCRBD02-01	TCRBJ02-01*01
790	0.013155	11.0525	0.004284	3	CASSGTSGEYNEQFF	ACATCGGCCCAAAAGAACCCGACAGCTTTCTATCTCTGTGCCAGTAGTGGGACTAGCGGGGAGTACAATGAGCAGTTCTTCGGGCCA	TCRBV19-01	TCRBD02-01*01	TCRBJ02-01*01
791	0.0131717	11.0568	0.004284	3	CATSDSGGSSYNEQFF	TCTGCCATCCCCAACCAGACAGCTCTTTACTTCTGTGCCACCAGTGATTCAGGCGGGAGCTCCTACAATGAGCAGTTCTTCGGGCCA	unresolved	TCRBD02-01*02	TCRBJ02-01*01
792	0.0131884	11.0611	0.004284	3	CASSPYEQGHNEQFF	CAGCGCACACAGCAGGAGGACTCGGCCGTGTATCTCTGTGCCAGCAGCCCTTATGAACAGGGCCACAATGAGCAGTTCTTCGGGCCA	TCRBV07-02*01	TCRBD01-01*01	TCRBJ02-01*01
793	0.013205	11.0654	0.004284	3	CSVRKAGGPNTGELFF	AACATGAGCCCTGAAGACAGCAGCATATATCTCTGCAGCGTTCGGAAAGCGGGAGGGCCGAACACCGGGGAGCTGTTTTTTGGAGAA	TCRBV29-01*01	TCRBD02-01*02	TCRBJ02-02*01
794	0.0132217	11.0697	0.004284	3	CASSVGLNTEAFF	AACCTGAGCTCTCTGGAGCTGGGGGACTCAGCTTTGTATTTCTGTGCCAGCAGCGTAGGTTTGAACACTGAAGCTTTCTTTGGACAA	TCRBV09-01	unresolved	TCRBJ01-01*01
795	0.0132383	11.0739	0.004284	3	CASSLVPTNTEAFF	GTGAATGCCTTGGAGCTGGAGGACTCGGCCCTGTATCTCTGTGCCAGCAGCTTGGTCCCAACCAACACTGAAGCTTTCTTTGGACAA	TCRBV05-08*01	unresolved	TCRBJ01-01*01
796	0.013255	11.0782	0.004284	3	CASSLGRINYNQPQHF	TCTGCTGCCTCCTCCCAGACATCTGTATATTTCTGCGCCAGCAGTCTCGGACGGATTAATTATAATCAGCCCCAGCATTTTGGTGAT	TCRBV10-01	unresolved	TCRBJ01-05*01
797	0.0132716	11.0825	0.004284	3	CASSLGVKPQHF	CTGAAGATCCAGCCCTCAGAACCCAGGGACTCAGCTGTGTACTTCTGTGCCAGCAGTTTGGGGGTGAAGCCCCAGCATTTTGGTGAT	unresolved	unresolved	TCRBJ01-05*01
798	0.0132883	11.0868	0.004284	3	CASSPGTGGFSYTF	GTGACATCGGCCCAAAAGAACCCGACAGCTTTCTATCTCTGTGCCAGTAGTCCCGGGACAGGGGGCTTCAGCTACACCTTCGGTTCG	TCRBV19-01	TCRBD01-01*01	TCRBJ01-02*01
799	0.0133049	11.0911	0.004284	3	CASSLRERPSEQYF	CTGGAGTCCGCCAGCACCAACCAGACATCTATGTACCTCTGTGCCAGCAGTTTACGGGAACGTCCGAGCGAGCAGTACTTCGGGCCG	TCRBV28-01*01	TCRBD02-01*02	TCRBJ02-07*01
800	0.0133216	11.0954	0.004284	3	CATSRDRHYEQYF	GACATCCGCTCACCAGGCCTGGGGGACGCAGCCATGTACCTGTGTGCCACCAGCAGAGATCGCCACTACGAGCAGTACTTCGGGCCG	TCRBV15-01*01	unresolved	TCRBJ02-07*01
801	0.0133382	11.0996	0.004284	3	CASSIKPPGSGNTIYF	TCGGCCCAAAAGAACCCGACAGCTTTCTATCTCTGTGCCAGTAGTATAAAGCCTCCGGGGTCTGGAAACACCATATATTTTGGAGAG	TCRBV19-01	TCRBD02-01*01	TCRBJ01-03*01
802	0.0133549	11.1039	0.004284	3	CASSPSGGNTIYF	AGGATCCAGCAGGTAGTGCGAGGAGATTCGGCAGCTTATTTCTGTGCCAGCTCACCGTCAGGGGGAAACACCATATATTTTGGAGAG	TCRBV18-01*01	TCRBD01-01*01	TCRBJ01-03*01
803	0.0133715	11.1082	0.004284	3	CASSFGGIGGLDEQFF	CCTGCAGAGCTTGGGGACTCGGCCGTGTATCTCTGTGCCAGCAGTTTTGGTGGCATTGGGGGCCTCGATGAGCAGTTCTTCGGGCCA	TCRBV11-03*01	TCRBD01-01*01	TCRBJ02-01*01
804	0.0133882	11.1125	0.004284	3	CASSTGANEQFF	CTCACTGTGACATCGGCCCAAAAGAACCCGACAGCTTTCTATCTCTGTGCCAGTAGTACCGGGGCTAACGAGCAGTTCTTCGGGCCA	TCRBV19-01	unresolved	TCRBJ02-01*01
805	0.0134048	11.1168	0.004284	3	CSAPARLAGEYSPDTQYF	CATCCTGAAGACAGCAGCTTCTACATCTGCAGTGCCCCCGCCCGTCTAGCGGGAGAATATTCGCCAGATACGCAGTATTTTGGCCCA	unresolved	TCRBD02-01*02	TCRBJ02-03*01
806	0.0134215	11.1211	0.004284	3	CASSPMAGELFF	CTGAGGATCCAGCAGGTAGTGCGAGGAGATTCGGCAGCTTATTTCTGTGCCAGCTCACCAATGGCCGGGGAGCTGTTTTTTGGAGAA	TCRBV18-01*01	unresolved	TCRBJ02-02*01
807	0.0134381	11.1253	0.004284	3	CASSTHDLQTGELFF	GAGTCCGCCAGCACCAACCAGACATCTATGTACCTCTGTGCCAGCAGCACTCACGACCTACAGACCGGGGAGCTGTTTTTTGGAGAA	TCRBV28-01*01	TCRBD01-01*01	TCRBJ02-02*01
808	0.0134548	11.1296	0.004284	3	CASSTRPGPRVTEAFF	CGCACAGAGCAGGGGGACTCGGCCATGTATCTCTGTGCCAGCAGCACACGGCCGGGACCTAGGGTCACTGAAGCTTTCTTTGGACAA	TCRBV07-09	unresolved	TCRBJ01-01*01
809	0.0134714	11.1339	0.004284	3	CASTLTENTEAFF	AAGATCCAGCCCTCAGAACCCAGGGACTCAGCTGTGTACTTCTGTGCCAGCACTCTGACTGAAAACACTGAAGCTTTCTTTGGACAA	unresolved	TCRBD02-01	TCRBJ01-01*01
810	0.0134881	11.1382	0.004284	3	CASSEVQGSANEKLFF	TCCACAAAGCTGGAGGACTCAGCCATGTACTTCTGTGCCAGCAGTGAAGTACAGGGTTCAGCTAATGAAAAACTGTTTTTTGGCAGT	TCRBV02-01*01	TCRBD01-01*01	TCRBJ01-04*01
811	0.0135047	11.1425	0.004284	3	CASRGPWGQPQHF	ATTCTGGAGTCCGCCAGCACCAACCAGACATCTATGTACCTCTGTGCCAGCAGGGGACCATGGGGTCAGCCCCAGCATTTTGGTGAT	TCRBV28-01*01	unresolved	TCRBJ01-05*01
812	0.0135214	11.1468	0.004284	3	CASSAGPTLNQPQHF	GAGTCCGCCAGCACCAACCAGACATCTATGTACCTCTGTGCCAGCAGCGCGGGCCCTACTCTCAATCAGCCCCAGCATTTTGGTGAT	TCRBV28-01*01	TCRBD02-01	TCRBJ01-05*01
813	0.013538	11.1511	0.004284	3	CASSSPQAGSNQPQHF	TCGCCCAGCCCCAACCAGACCTCTCTGTACTTCTGTGCCAGCAGCTCCCCCCAGGCTGGGAGCAATCAGCCCCAGCATTTTGGTGAT	TCRBV27-01*01	TCRBD01-01*01	TCRBJ01-05*01
814	0.0135547	11.1553	0.004284	3	CASSSDFYGYTF	TTGGAGATCCAGCGCACAGAGCAGGGGGACTCGGCCATGTATCTCTGTGCCAGCAGTTCAGACTTCTATGGCTACACCTTCGGTTCG	TCRBV07-09	TCRBD02-01	TCRBJ01-02*01
815	0.0135713	11.1596	0.004284	3	CASRDGFYGYTF	CTCACTGTGACATCGGCCCAAAAGAACCCGACAGCTTTCTATCTCTGTGCCTCCCGAGACGGATTCTATGGCTACACCTTCGGTTCG	TCRBV19-01	unresolved	TCRBJ01-02*01
816	0.013588	11.1639	0.004284	3	CASSRSGNTIYF	CTAAACCTGAGCTCTCTGGAGCTGGGGGACTCAGCTTTGTATTTCTGTGCCAGCAGCAGGTCTGGAAACACCATATATTTTGGAGAG	TCRBV09-01	unresolved	TCRBJ01-03*01
817	0.0136046	11.1682	0.004284	3	CASSEGSGNTIYF	AAGATCCAGCCCTCAGAACCCAGGGACTCAGCTGTGTACTTCTGTGCCAGCAGTGAGGGCTCAGGAAACACCATATATTTTGGAGAG	unresolved	TCRBD02-01*02	TCRBJ01-03*01
818	0.0136213	11.1725	0.004284	3	CASSSNAGGRKNIQYF	ACCTTGGAGCTGGGGGACTCGGCCCTTTATCTTTGCGCCAGCAGCTCTAACGCGGGAGGGCGAAAAAACATTCAGTACTTCGGCGCC	TCRBV05-01*01	TCRBD02-01*02	TCRBJ02-04*01
819	0.013638	11.1768	0.004284	3	CASSFQREGPSEQFF	AACGCCTTGGAGCTGGACGACTCGGCCCTGTATCTCTGTGCCAGCAGCTTCCAGCGGGAGGGCCCGAGTGAGCAGTTCTTCGGGCCA	TCRBV05-04*01	TCRBD02-01*02	TCRBJ02-01*01
820	0.0136546	11.181	0.004284	3	CASSQPASGGKNPHEQFF	CAGCCAGAAGACTCGGCCCTGTATCTCTGCGCCAGCAGCCAGCCGGCTAGTGGCGGGAAGAACCCGCATGAGCAGTTCTTCGGGCCA	TCRBV04-03*01	TCRBD02-01*02	TCRBJ02-01*01
821	0.0136713	11.1853	0.004284	3	CASSLLTGEAYNEQFF	GCTACGAAGCTTGAGGATTCAGCAGTGTATTTTTGTGCCAGCAGCCTCCTCACAGGGGAGGCCTACAATGAGCAGTTCTTCGGGCCA	TCRBV16-01	TCRBD01-01*01	TCRBJ02-01*01
822	0.0136879	11.1896	0.004284	3	CASSSDRSTYNEQFF	CAGCGCACACAGCAGGAGGACTCGGCCGTGTATCTCTGTGCCAGCAGTTCGGACAGGAGTACCTACAATGAGCAGTTCTTCGGGCCA	TCRBV07-02*01	TCRBD01-01*01	TCRBJ02-01*01
823	0.0137046	11.1939	0.004284	3	CASSTLEGSGRKFF	GTGACATCGGCCCAAAAGAACCCGACAGCTTTCTATCTCTGTGCCAGTAGTACTCTCGAAGGCAGCGGGAGGAAGTTCTTCGGGCCA	TCRBV19-01	TCRBD02-01*02	TCRBJ02-01*01
824	0.0137212	11.1982	0.004284	3	CASSQDEGLVQETQYF	TCCCTGGAGCTTGGTGACTCTGCTGTGTATTTCTGTGCCAGCAGCCAAGATGAAGGACTAGTACAAGAGACCCAGTACTTCGGGCCA	unresolved	TCRBD02-01	TCRBJ02-05*01
825	0.0137379	11.2025	0.004284	3	CASSGQGAGELFF	ACTGTGACATCGGCCCAAAAGAACCCGACAGCTTTCTATCTCTGTGCCAGTAGTGGACAGGGGGCCGGGGAGCTGTTTTTTGGAGAA	TCRBV19-01	TCRBD01-01*01	TCRBJ02-02*01
826	0.0137545	11.2067	0.004284	3	CASSIGTGELFF	CTCACTGTGACATCGGCCCAAAAGAACCCGACAGCTTTCTATCTCTGTGCCAGTAGTATAGGCACCGGGGAGCTGTTTTTTGGAGAA	TCRBV19-01	unresolved	TCRBJ02-02*01
827	0.0137712	11.211	0.004284	3	CASSPPTGFVDTGELFF	ACAGAGCAGGGGGACTCGGCCATGTATCTCTGTGCCAGCAGCCCGCCCACAGGATTTGTTGACACCGGGGAGCTGTTTTTTGGAGAA	TCRBV07-09	TCRBD01-01*01	TCRBJ02-02*01
828	0.0137878	11.2153	0.004284	3	CSARDVGRVNTGELFF	AGTGCCCATCCTGAAGACAGCAGCTTCTACATCTGCAGTGCTAGAGATGTCGGACGGGTGAACACCGGGGAGCTGTTTTTTGGAGAA	unresolved	unresolved	TCRBJ02-02*01
829	0.0138045	11.2196	0.004284	3	CASLLGTGRLNTGELFF	GCCAGCACCAACCAGACATCTATGTACCTCTGTGCCAGCCTCCTTGGGACAGGCAGACTGAACACCGGGGAGCTGTTTTTTGGAGAA	TCRBV28-01*01	TCRBD01-01*01	TCRBJ02-02*01
830	0.0138211	11.2239	0.004284	3	CASSPHRASTNTGELFF	ACAGAGCAGCGGGACTCGGCCATGTATCGCTGTGCCAGCAGCCCCCATCGGGCCTCCACGAACACCGGGGAGCTGTTTTTTGGAGAA	TCRBV07-06*01	unresolved	TCRBJ02-02*01
831	0.0138378	11.2282	0.004284	3	CASSLTRLLETEAFF	GAGTCCGCCAGCACCAACCAGACATCTATGTACCTCTGTGCCAGCAGTTTAACACGTTTGCTGGAGACTGAAGCTTTCTTTGGACAA	TCRBV28-01*01	TCRBD02-01*02	TCRBJ01-01*01
832	0.0138544	11.2324	0.004284	3	CASSHKKGLERSNTEAFF	CAGCCAGAAGACTCGGCCCTGTATCTCTGCGCCAGCAGCCACAAAAAGGGCCTTGAGCGGTCGAACACTGAAGCTTTCTTTGGACAA	TCRBV04-03*01	TCRBD02-01	TCRBJ01-01*01
833	0.0138711	11.2367	0.004284	3	CASRRGQTNTEAFF	CTGGAGTTGGCTGCTCCCTCCCAGACATCTGTGTACTTCTGTGCCAGCAGGCGTGGACAGACGAACACTGAAGCTTTCTTTGGACAA	TCRBV06-06	TCRBD01-01*01	TCRBJ01-01*01
834	0.0138877	11.241	0.004284	3	CASSQDWRGTNTEAFF	ACCCTGCAGCCAGAAGACTCGGCCCTGTATCTCTGCGCCAGCAGCCAAGATTGGAGGGGCACGAACACTGAAGCTTTCTTTGGACAA	TCRBV04-03*01	TCRBD02-01*02	TCRBJ01-01*01
835	0.0139044	11.2453	0.004284	3	CASSSSGGSNEKLFF	ACATCGGCCCAAAAGAACCCGACAGCTTTCTATCTCTGTGCCAGTAGTAGTTCAGGGGGCTCTAATGAAAAACTGTTTTTTGGCAGT	TCRBV19-01	TCRBD01-01*01	TCRBJ01-04*01
836	0.013921	11.2496	0.004284	3	CASSYLRTGGGYGYTF	TCGGCTGCTCCCTCCCAGACATCTGTGTACTTCTGTGCCAGCAGTTACCTGAGGACAGGGGGCGGCTATGGCTACACCTTCGGTTCG	TCRBV06-05*01	TCRBD01-01*01	TCRBJ01-02*01
837	0.0139377	11.2539	0.004284	3	CASSLEGVGASSYGYTF	ACAGAGCAGGGGGACTCGGCCATGTATCTCTGTGCCAGCAGCTTAGAAGGCGTCGGGGCGAGTAGCTATGGCTACACCTTCGGTTCG	TCRBV07-09	unresolved	TCRBJ01-02*01
838	0.0139543	11.2582	0.004284	3	CASSPTTGYDGYTF	CTGGAGTCGCCCAGCCCCAACCAGACCTCTCTGTACTTCTGTGCCAGCAGCCCCACCACAGGGTACGATGGCTACACCTTCGGTTCG	TCRBV27-01*01	TCRBD01-01*01	TCRBJ01-02*01
839	0.013971	11.2624	0.004284	3	CASSLDDGNNGYTF	ATCCAGCGCACAGAGCAGGGGGACTCGGCCATGTATCTCTGTGCCAGCAGCTTGGATGACGGGAATAATGGCTACACCTTCGGTTCG	TCRBV07-09	TCRBD02-01*02	TCRBJ01-02*01
840	0.0139876	11.2667	0.004284	3	CASSGRASGSYEQYF	GAGTCCGCCAGCACCAACCAGACATCTATGTACCTCTGTGCCAGCAGTGGTAGGGCTAGCGGTTCCTACGAGCAGTACTTCGGGCCG	TCRBV28-01*01	TCRBD02-01	TCRBJ02-07*01
841	0.0140043	11.271	0.004284	3	CASSIGSQGLSYEQYF	TCGGCCCAAAAGAACCCGACAGCTTTCTATCTCTGTGCCAGTAGTATAGGATCCCAAGGCCTATCCTACGAGCAGTACTTCGGGCCG	TCRBV19-01	unresolved	TCRBJ02-07*01
842	0.0140209	11.2753	0.004284	3	CAISESGQYNEQFF	CTGGAGTCCGCTACCAGCTCCCAGACATCTGTGTACTTCTGTGCCATCAGTGAGTCCGGACAATACAATGAGCAGTTCTTCGGGCCA	TCRBV10-03*01	TCRBD01-01*01	TCRBJ02-01*01
843	0.0140376	11.2796	0.004284	3	CASSSWTRWIF	CCTCTCACTGTGACATCGGCCCAAAAGAACCCGACAGCTTTCTATCTCTGTGCCAGTAGTTCCTGGACTAGGTGGATCTTCGGGCCA	TCRBV19-01	TCRBD02-01	TCRBJ02-01*01
844	0.0140543	11.2839	0.004284	3	CASGSGPSFQETQYF	CTGTCGGCTGCTCCCTCCCAGACATCTGTGTACTTCTGTGCCAGCGGATCAGGCCCTAGCTTCCAAGAGACCCAGTACTTCGGGCCA	TCRBV06-05*01	TCRBD02-01	TCRBJ02-05*01
845	0.0140709	11.2881	0.004284	3	CASSIVRQETQYF	ATCCTGGAGTCGCCCAGCCCCAACCAGACCTCTCTGTACTTCTGTGCCAGCTCGATTGTTCGCCAAGAGACCCAGTACTTCGGGCCA	TCRBV27-01*01	unresolved	TCRBJ02-05*01
846	0.0140876	11.2924	0.004284	3	CASSYTGSQETQYF	ATCCAGCCTGCAAAGCTTGAGGACTCGGCCGTGTATCTCTGTGCCAGCAGCTACACGGGGAGCCAAGAGACCCAGTACTTCGGGCCA	TCRBV11-02*02	TCRBD02-01	TCRBJ02-05*01
847	0.0141042	11.2967	0.004284	3	CASSLTLLDTQYF	ATCCTGGAGTCGCCCAGCCCCAACCAGACCTCTCTGTACTTCTGTGCCAGCAGTTTGACTCTACTAGATACGCAGTATTTTGGCCCA	TCRBV27-01*01	TCRBD02-01	TCRBJ02-03*01
848	0.0141209	11.301	0.004284	3	CASSFSSGSTDTQYF	CAGCGCACACAGCAGGAGGACTCCGCCGTGTATCTCTGTGCCAGCAGCTTCTCCTCCGGGAGCACAGATACGCAGTATTTTGGCCCA	TCRBV07-08*01	TCRBD02-01	TCRBJ02-03*01
849	0.0141375	11.3053	0.004284	3	CASSIDSITSFSLGTDTQYF	AACCCGACAGCTTTCTATCTCTGTGCCAGTAGTATAGATTCCATCACCTCCTTCTCTTTGGGAACAGATACGCAGTATTTTGGCCCA	TCRBV19-01	unresolved	TCRBJ02-03*01
850	0.0141542	11.3096	0.004284	3	CASSQEMSEAGELFF	AATTCCCTGGAGCTTGGTGACTCTGCTGTGTATTTCTGTGCCAGCAGCCAAGAGATGTCGGAGGCCGGGGAGCTGTTTTTTGGAGAA	unresolved	TCRBD02-01*02	TCRBJ02-02*01
851	0.0141708	11.3138	0.004284	3	CASSLWGLAAGPGELFF	GCCAGCACCAACCAGACATCTATGTACCTCTGTGCCAGCAGTTTATGGGGGCTAGCAGCCGGCCCCGGGGAGCTGTTTTTTGGAGAA	TCRBV28-01*01	unresolved	TCRBJ02-02*01
852	0.0141875	11.3181	0.004284	3	CASSARAGGTGELFF	AGCTCTCTGGAGCTGGGGGACTCAGCTTTGTATTTCTGTGCCAGCAGCGCGAGAGCGGGGGGCACCGGGGAGCTGTTTTTTGGAGAA	TCRBV09-01	TCRBD02-01*01	TCRBJ02-02*01
853	0.0142041	11.3224	0.004284	3	CATSRVASPNTGELFF	TCACCAGGCCTGGGGGACGCAGCCATGTACCTGTGTGCCACCAGCAGAGTGGCTTCTCCCAACACCGGGGAGCTGTTTTTTGGAGAA	TCRBV15-01*01	TCRBD01-01*01	TCRBJ02-02*01
854	0.0142208	11.3267	0.004284	3	CASSRTGPGNTEAFF	CAGCAGGTAGTGCGAGGAGATTCGGCAGCTTATTTCTGTGCCAGCTCACGTACAGGTCCGGGGAACACTGAAGCTTTCTTTGGACAA	TCRBV18-01*01	TCRBD01-01*01	TCRBJ01-01*01
855	0.0142374	11.331	0.004284	3	CSARDIDRGTEAFF	GTGACCAGTGCCCATCCTGAAGACAGCAGCTTCTACATCTGCAGTGCTAGAGACATAGACAGAGGGACAGAAGCTTTCTTTGGACAA	unresolved	TCRBD01-01*01	TCRBJ01-01*01
856	0.0142541	11.3353	0.004284	3	CAISGGTGASNQPQHF	TCCGCTACCAGCTCCCAGACATCTGTGTACTTCTGTGCCATCAGTGGGGGGACAGGGGCTAGCAATCAGCCCCAGCATTTTGGTGAT	TCRBV10-03*01	TCRBD01-01*01	TCRBJ01-05*01
857	0.0142707	11.3395	0.004284	3	CASSLDKQAPRGLRYGYTF	CTTGAGGACTCGGCCGTGTATCTCTGTGCCAGCAGCTTAGATAAACAGGCCCCAAGGGGGCTGCGGTATGGCTACACCTTCGGTTCG	TCRBV11-02*02	TCRBD01-01*01	TCRBJ01-02*01
858	0.0142874	11.3438	0.004284	3	CASSPFQDNYGYTF	ATCCAGCGCACAGAGCAGGGGGACTCGGCCATGTATCTCTGTGCCAGCAGCCCATTTCAGGACAACTATGGCTACACCTTCGGTTCG	TCRBV07-09	unresolved	TCRBJ01-02*01
859	0.014304	11.3481	0.004284	3	CASSPDRTFQGYTF	ATCCAGCAGGTAGTGCGAGGAGATTCGGCAGCTTATTTCTGTGCCAGCTCCCCGGACAGGACCTTCCAGGGCTACACCTTCGGTTCG	TCRBV18-01*01	TCRBD01-01*01	TCRBJ01-02*01
860	0.0143207	11.3524	0.004284	3	CASSSGLAGGDGEQYF	TCCGCCAGCACCAACCAGACATCTATGTACCTCTGTGCCAGCAGTTCCGGACTAGCGGGAGGGGACGGGGAGCAGTACTTCGGGCCG	TCRBV28-01*01	TCRBD02-01*02	TCRBJ02-07*01
861	0.0143373	11.3567	0.004284	3	CASSPGLAGFGEQFF	CACACCCTGCAGCCAGAAGACTCGGCCCTGTATCTCTGCGCCAGCAGCCCCGGACTAGCGGGATTCGGTGAGCAGTTCTTCGGGCCA	TCRBV04-03*01	TCRBD02-01*02	TCRBJ02-01*01
862	0.014354	11.361	0.004284	3	CASSASGTRGAEQFF	GAGTCGGCTGCTCCCTCCCAGACATCTGTGTACTTCTGTGCCAGCAGTGCCTCCGGGACTCGAGGCGCTGAGCAGTTCTTCGGGCCA	TCRBV06-01*01	TCRBD02-01	TCRBJ02-01*01
863	0.0143706	11.3653	0.004284	3	CSARLTEQFF	TCCACTCTGACAGTGACCAGTGCCCATCCTGAAGACAGCAGCTTCTACATCTGCAGTGCTAGACTAACTGAGCAGTTCTTCGGGCCA	TCRBV20-01*01	TCRBD02-01	TCRBJ02-01*01
864	0.0143873	11.3695	0.004284	3	CASSLSSTGGGNEQFF	TCGCCCAGCCCCAACCAGACCTCTCTGTACTTCTGTGCCAGCAGTTTAAGTTCGACAGGGGGGGGCAATGAGCAGTTCTTCGGGCCA	TCRBV27-01*01	TCRBD01-01*01	TCRBJ02-01*01
865	0.0144039	11.3738	0.004284	3	CARRTGSYNEQFF	AAGATCCGGTCCACAAAGCTGGAGGACTCAGCCATGTACTTCTGTGCCAGACGGACAGGGTCCTACAATGAGCAGTTCTTCGGGCCA	TCRBV02-01*01	TCRBD01-01*01	TCRBJ02-01*01
866	0.0144206	11.3781	0.004284	3	CASTPFGENPLGTYNEQFF	CAGGAGGACTCCGCCGTGTATCTCTGTGCCAGCACCCCGTTTGGGGAAAACCCTTTAGGGACCTACAATGAGCAGTTCTTCGGGCCA	TCRBV07-08*01	unresolved	TCRBJ02-01*01
867	0.0144372	11.3824	0.004284	3	CASNSVPRSQETQYF	CAGCGCACAGAGCAGGGGGACTCGGCCATGTATCTCTGTGCCAGCAATTCTGTCCCGCGTTCACAAGAGACCCAGTACTTCGGGCCA	TCRBV07-09	TCRBD02-01	TCRBJ02-05*01
868	0.0144539	11.3867	0.004284	3	CASSLGGGFPNTGELFF	ACACAGCAGGAGGACTCGGCCGTGTATCTCTGTGCCAGCAGCTTAGGGGGAGGGTTCCCAAACACCGGGGAGCTGTTTTTTGGAGAA	TCRBV07-02*01	TCRBD02-01*02	TCRBJ02-02*01
869	0.0144706	11.391	0.004284	3	CASSPPIQGGKAFF	ATCCAGCAGGTAGTGCGAGGAGATTCGGCAGCTTATTTCTGTGCCAGCTCACCACCAATCCAGGGCGGTAAGGCTTTCTTTGGACAA	TCRBV18-01*01	TCRBD01-01*01	TCRBJ01-01*01
870	0.0144872	11.3952	0.004284	3	CASSPQRTGSNQPQHF	TCCGCCAGCACCAACCAGACATCTATGTACCTCTGTGCCAGCAGTCCCCAGCGGACAGGTAGCAATCAGCCCCAGCATTTTGGTGAT	TCRBV28-01*01	TCRBD01-01*01	TCRBJ01-05*01
871	0.0145039	11.3995	0.004284	3	CASSQEGRQGDYGYTF	CCTGCAGAGCTTGGGGACTCGGCCGTGTATCTCTGTGCCAGCAGCCAAGAGGGGCGACAGGGTGACTATGGCTACACCTTCGGTTCG	TCRBV11-03*01	TCRBD01-01*01	TCRBJ01-02*01
872	0.0145205	11.4038	0.004284	3	CASSLTSPGPNYGYTF	TCGCCCAGCCCCAACCAGACCTCTCTGTACTTCTGTGCCAGCAGTTTAACCTCTCCAGGGCCCAACTATGGCTACACCTTCGGTTCG	TCRBV27-01*01	TCRBD01-01*01	TCRBJ01-02*01
873	0.0145372	11.4081	0.004284	3	CASSSPWGEGGSGNTIYF	CAGCAGGAGGACTCGGCCGTGTATCTCTGTGCCAGCAGCTCCCCTTGGGGGGAGGGTGGCTCTGGAAACACCATATATTTTGGAGAG	TCRBV07-02*01	TCRBD02-01*02	TCRBJ01-03*01
874	0.0145538	11.4124	0.004284	3	CASSPHGGPVLSGANVLTF	CGAGGAGATTCGGCAGCTTATTTCTGTGCCAGCTCACCACACGGGGGCCCCGTTCTCTCTGGGGCCAACGTCCTGACTTTCGGGGCC	TCRBV18-01*01	unresolved	TCRBJ02-06*01
875	0.0145705	11.4167	0.004284	3	CASSLWAGLTGQAKNIQYF	ACCAACCAGACATCTATGTACCTCTGTGCCAGCAGTTTATGGGCAGGGTTGACGGGGCAAGCCAAAAACATTCAGTACTTCGGCGCC	TCRBV28-01*01	unresolved	TCRBJ02-04*01
876	0.0145871	11.4209	0.004284	3	CASSFVGAGEQFF	AAGATCCAGCCCTCAGAACCCAGGGACTCAGCTGTGTACTTCTGTGCCAGCAGTTTTGTGGGAGCGGGTGAGCAGTTCTTCGGGCCA	unresolved	TCRBD02-01	TCRBJ02-01*01
877	0.0146038	11.4252	0.004284	3	CASRLAGGGEQFF	ACTGTGACATCGGCCCAAAAGAACCCGACAGCTTTCTATCTCTGTGCCAGTAGGCTAGCGGGAGGAGGGGAGCAGTTCTTCGGGCCA	TCRBV19-01	TCRBD02-01*02	TCRBJ02-01*01
878	0.0146204	11.4295	0.004284	3	CASSAGLAQETQYF	GTGAACGCCTTGGAGCTGGACGACTCGGCCCTGTATCTCTGTGCCAGCAGCGCCGGACTAGCGCAAGAGACCCAGTACTTCGGGCCA	TCRBV05-04*01	TCRBD02-01	TCRBJ02-05*01
879	0.0146371	11.4338	0.004284	3	CASSLGLGAADTQYF	CAGCCTGCAGAGCTTGGGGACTCGGCCGTGTATCTCTGTGCCAGCAGCTTGGGACTAGGCGCGGCAGATACGCAGTATTTTGGCCCA	TCRBV11-03*01	TCRBD02-01	TCRBJ02-03*01
880	0.0146537	11.4381	0.004284	3	CASSPQREANTDTQYF	CGCACAGAGCAGGGGGACTCGGCCATGTATCTCTGTGCCAGCAGCCCCCAGCGGGAGGCGAACACAGATACGCAGTATTTTGGCCCA	TCRBV07-09	TCRBD02-01*02	TCRBJ02-03*01
881	0.0146704	11.4424	0.004284	3	CASSFWETGELFF	ATTCTGGAGTCCGCCAGCACCAACCAGACATCTATGTACCTCTGTGCCAGCAGTTTCTGGGAGACCGGGGAGCTGTTTTTTGGAGAA	TCRBV28-01*01	TCRBD02-01*02	TCRBJ02-02*01
882	0.014687	11.4466	0.004284	3	CASSTLGASGRGSTGELFF	CTGGGGGACTCAGCTTTGTATTTCTGTGCCAGCAGCACTCTTGGCGCTAGCGGGAGGGGGTCCACCGGGGAGCTGTTTTTTGGAGAA	TCRBV09-01	TCRBD02-01*02	TCRBJ02-02*01
883	0.0147037	11.4509	0.004284	3	CASSLTNTGELFF	ATCCTGGAGTCGCCCAGCCCCAACCAGACCTCTCTGTACTTCTGTGCCAGCAGTTTAACGAACACCGGGGAGCTGTTTTTTGGAGAA	TCRBV27-01*01	unresolved	TCRBJ02-02*01
884	0.0147203	11.4552	0.004284	3	CASSTAGVNEKLFF	ATCCAGCGCACAGAGCAGGGGGACTCGGCCATGTATCTCTGTGCCAGCAGCACAGCAGGGGTAAATGAAAAACTGTTTTTTGGCAGT	TCRBV07-09	TCRBD01-01*01	TCRBJ01-04*01
885	0.014737	11.4595	0.004284	3	CASSQGQYQPQHF	CACCTACACGCCCTGCAGCCAGAAGACTCAGCCCTGTATCTCTGCGCCAGCAGCCAAGGTCAATATCAGCCCCAGCATTTTGGTGAT	TCRBV04-01*01	TCRBD01-01*01	TCRBJ01-05*01
886	0.0147536	11.4638	0.004284	3	CASSLEGDLNYGYTF	ACATCGGCCCAAAAGAACCCGACAGCTTTCTATCTCTGTGCCAGTAGTCTCGAGGGGGATCTCAACTATGGCTACACCTTCGGTTCG	TCRBV19-01	TCRBD01-01*01	TCRBJ01-02*01
887	0.0147703	11.4681	0.004284	3	CASSLGPSYEQYF	AATGTGAACGCCTTGGAGCTGGACGACTCGGCCCTGTATCTCTGTGCCAGCAGTTTAGGGCCCTCCTACGAGCAGTACTTCGGGCCG	TCRBV05-04*01	unresolved	TCRBJ02-07*01
888	0.0147869	11.4724	0.004284	3	CASSQPPGTGGDF	ATTCTGGAGTCCGCCAGCACCAACCAGACATCTATGTACCTCTGTGCCAGCAGTCAACCCCCCGGGACAGGGGGGGACTTCGGGCCG	TCRBV28-01*01	TCRBD01-01*01	TCRBJ02-07*01
889	0.0148036	11.4766	0.004284	3	CASSPWAGSIQYF	CACCTACACACCCTGCAGCCAGAAGACTCGGCCCTGTATCTCTGCGCCAGCAGCCCCTGGGCAGGGAGCATTCAGTACTTCGGCGCC	TCRBV04-03*01	unresolved	TCRBJ02-04*01
890	0.0148202	11.4809	0.004284	3	CASSIGGKGKNIQYF	ACATCGGCCCAAAAGAACCCGACAGCTTTCTATCTCTGTGCCAGTAGTATTGGGGGGAAGGGGAAAAACATTCAGTACTTCGGCGCC	TCRBV19-01	TCRBD02-01*01	TCRBJ02-04*01
891	0.0148369	11.4852	0.004284	3	CASSPDSGVAKNIQYF	CAGGTAGTGCGAGGAGATTCGGCAGCTTATTTCTGTGCCAGCTCTCCAGACAGCGGAGTAGCCAAAAACATTCAGTACTTCGGCGCC	TCRBV18-01*01	unresolved	TCRBJ02-04*01
892	0.0148535	11.4895	0.004284	3	CASSLGRLAGGYNEQFF	TTGGAGCTGGAGGACTCGGCCCTGTATCTCTGTGCCAGCAGCTTGGGAAGGCTAGCGGGAGGGTACAATGAGCAGTTCTTCGGGCCA	TCRBV05-08*01	TCRBD02-01*02	TCRBJ02-01*01
893	0.0148702	11.4938	0.004284	3	CASSPEPQSSYNEQFF	GCCCTGCAGCCAGAAGACTCAGCCCTGTATCTCTGCGCCAGCAGTCCAGAACCCCAGAGCTCCTACAATGAGCAGTTCTTCGGGCCA	TCRBV04-01*01	unresolved	TCRBJ02-01*01
894	0.0148868	11.4981	0.004284	3	CASSLQTTSTDTQYF	CAGCGCACACAGCAGGAGGACTCGGCCGTGTATCTCTGTGCCAGCAGCTTACAGACTACTAGCACAGATACGCAGTATTTTGGCCCA	TCRBV07-02*01	TCRBD02-01	TCRBJ02-03*01
895	0.0149035	11.5023	0.004284	3	CASSHLPGLEPTGELFF	ACGGAGTCAGGGGACACAGCACTGTATTTCTGTGCCAGCAGCCACCTCCCGGGACTAGAACCCACCGGGGAGCTGTTTTTTGGAGAA	TCRBV21-01*01	TCRBD02-01	TCRBJ02-02*01
896	0.0149202	11.5066	0.004284	3	CASSSRGHPSNTGELFF	CCCAGCCCCAACCAGACCTCTCTGTACTTCTGTGCCAGCAGTTCCCGGGGCCACCCGAGCAACACCGGGGAGCTGTTTTTTGGAGAA	TCRBV27-01*01	unresolved	TCRBJ02-02*01
897	0.0149368	11.5109	0.004284	3	CASSPNRDRPRAFF	CTGGAGTCCGCCAGCACCAACCAGACATCTATGTACCTCTGTGCCAGCAGTCCTAACCGGGACAGGCCCAGAGCTTTCTTTGGACAA	TCRBV28-01*01	TCRBD01-01*01	TCRBJ01-01*01
898	0.0149535	11.5152	0.004284	3	CASRPTTGISEAFF	CTGGAGTCCGCCAGCACCAACCAGACATCTATGTACCTCTGTGCCAGCAGGCCAACCACAGGTATCTCTGAAGCTTTCTTTGGACAA	TCRBV28-01*01	TCRBD01-01*01	TCRBJ01-01*01
899	0.0149701	11.5195	0.004284	3	CASSIGGGATEAFF	GTGACATCGGCCCAAAAGAACCCGACAGCTTTCTATCTCTGTGCCAGTAGTATAGGAGGGGGCGCGACTGAAGCTTTCTTTGGACAA	TCRBV19-01	TCRBD01-01*01	TCRBJ01-01*01
900	0.0149868	11.5238	0.004284	3	CASSPQTQGSTEAFF	CAGCCCTCAGAACCCAGGGACTCAGCTGTGTACTTCTGTGCCAGCAGTCCCCAAACTCAAGGGAGCACTGAAGCTTTCTTTGGACAA	unresolved	TCRBD02-01*02	TCRBJ01-01*01
901	0.0150034	11.528	0.004284	3	CASSLSEGLGSLGDQPQHF	ACCAACCAGACATCTATGTACCTCTGTGCCAGCAGTTTGTCAGAAGGGTTAGGTTCTCTCGGCGATCAGCCCCAGCATTTTGGTGAT	TCRBV28-01*01	unresolved	TCRBJ01-05*01
902	0.0150201	11.5323	0.004284	3	CASSILQGNQPQHF	GTGACATCGGCCCAAAAGAACCCGACAGCTTTCTATCTCTGTGCCAGTAGTATATTGCAGGGCAATCAGCCCCAGCATTTTGGTGAT	TCRBV19-01	TCRBD01-01*01	TCRBJ01-05*01
903	0.0150367	11.5366	0.004284	3	CASSRDRDYGYTF	GAGATCCAGCGCACAGAGCAGGGGGACTCGGCCATGTATCTCTGTGCCAGCAGCCGTGACAGGGACTATGGCTACACCTTCGGTTCG	TCRBV07-09	TCRBD01-01*01	TCRBJ01-02*01
904	0.0150534	11.5409	0.004284	3	CASSPQDRVGYTF	AAGGTGCAGCCTGCAGAACTGGAGGATTCTGGAGTTTATTTCTGTGCCAGCAGCCCACAGGACAGGGTAGGCTACACCTTCGGTTCG	TCRBV14-01*01	TCRBD01-01*01	TCRBJ01-02*01
905	0.01507	11.5452	0.004284	3	CASSKGLIGGYTF	ACTGTGACATCGGCCCAAAAGAACCCGACAGCTTTCTATCTCTGTGCCAGTAGTAAGGGGCTTATAGGAGGCTACACCTTCGGTTCG	TCRBV19-01	TCRBD01-01*01	TCRBJ01-02*01
906	0.0150867	11.5495	0.004284	3	CASSLNRGSGANVLTF	CCTGCAAAGCTTGAGGACTCGGCCGTGTATCTCTGTGCCAGCAGCTTAAATCGCGGATCTGGGGCCAACGTCCTGACTTTCGGGGCC	TCRBV11-02*02	TCRBD02-01	TCRBJ02-06*01
907	0.0151033	11.5537	0.004284	3	CASSPSGGAGANVLTF	CGCACAGAGCGGGGGGACTCAGCCGTGTATCTCTGTGCCAGCAGCCCATCCGGGGGAGCTGGGGCCAACGTCCTGACTTTCGGGGCC	TCRBV07-03*01	TCRBD02-01*01	TCRBJ02-06*01
908	0.01512	11.558	0.004284	3	CASSREGAGANVLTF	CGGTCCACAAAGCTGGAGGACTCAGCCATGTACTTCTGTGCCAGCAGCCGGGAGGGGGCCGGGGCCAACGTCCTGACTTTCGGGGCC	TCRBV02-01*01	TCRBD02-01*02	TCRBJ02-06*01
909	0.0151366	11.5623	0.004284	3	CASSGGRIDNEQFF	GTGACATCGGCCCAAAAGAACCCGACAGCTTTCTATCTCTGTGCCAGTAGTGGCGGGAGAATCGACAATGAGCAGTTCTTCGGGCCA	TCRBV19-01	TCRBD02-01*02	TCRBJ02-01*01
910	0.0151533	11.5666	0.004284	3	CASSRLAGGHNEQFF	CGGTCCACAAAGCTGGAGGACTCAGCCATGTACTTCTGTGCCAGCAGTAGACTAGCGGGAGGTCACAATGAGCAGTTCTTCGGGCCA	TCRBV02-01*01	TCRBD02-01*02	TCRBJ02-01*01
911	0.0151699	11.5709	0.004284	3	CASSPREGHNEQFF	CTGGAGTCGCCCAGCCCCAACCAGACCTCTCTGTACTTCTGTGCCAGCAGCCCACGGGAGGGCCACAATGAGCAGTTCTTCGGGCCA	TCRBV27-01*01	TCRBD02-01*02	TCRBJ02-01*01
912	0.0151866	11.5752	0.004284	3	CASSIGNRVGTQYF	GTGACATCGGCCCAAAAGAACCCGACAGCTTTCTATCTCTGTGCCAGTAGTATCGGTAACAGGGTAGGGACCCAGTACTTCGGGCCA	TCRBV19-01	TCRBD01-01*01	TCRBJ02-05*01
913	0.0152032	11.5795	0.004284	3	CASSPGTSNYQYF	ACGATCCAGCGCACAGAGCAGCGGGACTCGGCCATGTATCGCTGTGCCAGCAGCCCCGGGACTAGCAATTACCAGTACTTCGGGCCA	TCRBV07-06*01	TCRBD02-01	TCRBJ02-05*01
914	0.0152199	11.5837	0.004284	3	CASNFELIGGELFF	ATCCGGTCCACAAAGCTGGAGGACTCAGCCATGTACTTCTGTGCCAGCAACTTTGAGCTAATCGGCGGGGAGCTGTTTTTTGGAGAA	TCRBV02-01*01	TCRBD02-01	TCRBJ02-02*01
915	0.0152365	11.588	0.004284	3	CASGTGRTISTGELFF	TCTCTGGAGCTGGGGGACTCAGCTTTGTATTTCTGTGCCAGCGGGACAGGCAGGACGATAAGCACCGGGGAGCTGTTTTTTGGAGAA	TCRBV09-01	TCRBD01-01*01	TCRBJ02-02*01
916	0.0152532	11.5923	0.004284	3	CASSIGIQYRLAANTGELFF	AACCCGACAGCTTTCTATCTCTGTGCCAGTAGTATAGGCATCCAGTACAGACTAGCGGCCAACACCGGGGAGCTGTTTTTTGGAGAA	TCRBV19-01	TCRBD02-01	TCRBJ02-02*01
917	0.0152698	11.5966	0.004284	3	CASGQGALTEAFF	ATTCTGGAGTCCGCCAGCACCAACCAGACATCTATGTACCTCTGTGCCAGCGGGCAGGGGGCTCTCACTGAAGCTTTCTTTGGACAA	TCRBV28-01*01	TCRBD01-01*01	TCRBJ01-01*01
918	0.0152865	11.6009	0.004284	3	CASTSGRGTTEAFF	ATCCAGCCCTCAGAACCCAGGGACTCAGCTGTGTACTTCTGTGCCAGCACCTCAGGCCGGGGAACCACTGAAGCTTTCTTTGGACAA	unresolved	TCRBD02-01*01	TCRBJ01-01*01
919	0.0153031	11.6052	0.004284	3	CASSINRARIFNTEAFF	GCCCAAAAGAACCCGACAGCTTTCTATCTCTGTGCCAGTAGTATAAACAGGGCACGGATCTTTAACACTGAAGCTTTCTTTGGACAA	TCRBV19-01	TCRBD01-01*01	TCRBJ01-01*01
920	0.0153198	11.6094	0.004284	3	CASSVAGNTEAFF	AAGATCCGGTCCACAAAGCTGGAGGACTCAGCCATGTACTTCTGTGCCAGCAGCGTTGCAGGGAACACTGAAGCTTTCTTTGGACAA	TCRBV02-01*01	TCRBD01-01*01	TCRBJ01-01*01
921	0.0153365	11.6137	0.004284	3	CASSLAGQGSQPQHF	CAGCGCACACAGCAGGAGGACTCGGCCGTGTATCTCTGTGCCAGCAGCTTAGCCGGACAGGGAAGTCAGCCCCAGCATTTTGGTGAT	TCRBV07-02*01	TCRBD01-01*01	TCRBJ01-05*01
922	0.0153531	11.618	0.004284	3	CASSFEGVQPQHF	ACGATCCAGCGCACACAGCAGGAGGACTCGGCCGTGTATCTCTGTGCCAGCAGCTTCGAAGGGGTCCAGCCCCAGCATTTTGGTGAT	TCRBV07-02*01	TCRBD01-01*01	TCRBJ01-05*01
923	0.0153698	11.6223	0.004284	3	CAISETPGQSYEQYF	GAGTCCGCTACCAGCTCCCAGACATCTGTGTACTTCTGTGCCATCAGTGAGACACCGGGACAGAGCTACGAGCAGTACTTCGGGCCG	TCRBV10-03*01	TCRBD01-01*01	TCRBJ02-07*01
924	0.0153864	11.6266	0.004284	3	CASSFNPGYSGNTIYF	TCCGCCAGCACCAACCAGACATCTATGTACCTCTGTGCCAGCAGTTTCAACCCGGGTTACTCTGGAAACACCATATATTTTGGAGAG	TCRBV28-01*01	TCRBD02-01	TCRBJ01-03*01
925	0.0154031	11.6309	0.004284	3	CASSSLGRQLAKNIQYF	ACAGAGCAGGGGGACTCGGCCATGTATCTCTGTGCCAGCAGCTCCCTCGGAAGGCAGCTAGCCAAAAACATTCAGTACTTCGGCGCC	TCRBV07-09	unresolved	TCRBJ02-04*01
926	0.0154197	11.6351	0.004284	3	CSAREGGGLPEAFF	GTGACCAGTGCCCATCCTGAAGACAGCAGCTTCTACATCTGCAGTGCTAGAGAGGGGGGAGGGCTCCCTGAAGCTTTCTTTGGACAA	unresolved	TCRBD02-01*02	TCRBJ01-01*01
927	0.0154364	11.6394	0.004284	3	CASSEWGDSTPNYGYTF	GCCAGGCCCTCACATACCTCTCAGTACCTCTGTGCCAGCAGTGAATGGGGCGACAGTACCCCAAACTATGGCTACACCTTCGGTTCG	TCRBV25-01*01	TCRBD01-01*01	TCRBJ01-02*01
928	0.015453	11.6437	0.004284	3	CASSPDSIYGYTF	GGGTTGGAGTCGGCTGCTCCCTCCCAAACATCTGTGTACTTCTGTGCCAGCAGTCCTGACAGCATTTATGGCTACACCTTCGGTTCG	unresolved	TCRBD01-01*01	TCRBJ01-02*01
929	0.0154697	11.648	0.004284	3	CSARDIQGLLGQFF	GTGACCAGTGCCCATCCTGAAGACAGCAGCTTCTACATCTGCAGTGCTAGAGATATCCAGGGTCTTTTAGGGCAGTTCTTCGGGCCA	unresolved	TCRBD01-01*01	TCRBJ02-01*01
930	0.0154863	11.6523	0.004284	3	CASSEQPPYYEQYF	ATCCGGTCCACAAAGCTGGAGGACTCAGCCATGTACTTCTGTGCCAGCAGTGAACAGCCACCTTACTACGAGCAGTACTTCGGGCCG	TCRBV02-01*01	unresolved	TCRBJ02-07*01
931	0.015503	11.6566	0.004284	3	CASSVPQGAATGELFF	TCTCTGGAGCTGGGGGACTCAGCTTTGTATTTCTGTGCCAGCAGCGTACCACAGGGGGCCGCCACCGGGGAGCTGTTTTTTGGAGAA	TCRBV09-01	TCRBD01-01*01	TCRBJ02-02*01
932	0.0155196	11.6608	0.004284	3	CASSASGISYNEQFF	CGGTCCACAAAGCTGGAGGACTCAGCCATGTACTTCTGTGCCAGCAGTGCTAGCGGGATCTCCTACAATGAGCAGTTCTTCGGGCCA	TCRBV02-01*01	TCRBD02-01*02	TCRBJ02-01*01
933	0.0155363	11.6651	0.004284	3	CASSEAGRPYEQYF	CTGGAGTCTGCTGCCTCCTCCCAGACATCTGTATATTTCTGCGCCAGCAGTGAAGCAGGGCGCCCCTACGAGCAGTACTTCGGGCCG	TCRBV10-01	TCRBD01-01*01	TCRBJ02-07*01
934	0.0155529	11.6694	0.004284	3	CASSPETGWMNTEAFF	CAGGTAGTGCGAGGAGATTCGGCAGCTTATTTCTGTGCCAGCTCACCAGAGACAGGTTGGATGAACACTGAAGCTTTCTTTGGACAA	TCRBV18-01*01	TCRBD01-01*01	TCRBJ01-01*01
935	0.0155696	11.6737	0.004284	3	CASSTRDGTEAFF	ACTGTGACATCGGCCCAAAAGAACCCGACAGCTTTCTATCTCTGTGCCAGTAGCACCCGGGACGGCACTGAAGCTTTCTTTGGACAA	TCRBV19-01	unresolved	TCRBJ01-01*01
936	0.0155862	11.678	0.004284	3	CASSQGTGGHQPQHF	CAGCCTGCAGAACTGGAGGATTCTGGAGTTTATTTCTGTGCCAGCAGCCAAGGGACAGGGGGGCATCAGCCCCAGCATTTTGGTGAT	TCRBV14-01*01	TCRBD01-01*01	TCRBJ01-05*01
937	0.0156029	11.6823	0.004284	3	CASAREYNQPQHF	GAGATCCAGCGCACAGAGCAGGGGGACTCGGCCATGTATCTCTGTGCCAGCGCCAGGGAGTACAATCAGCCCCAGCATTTTGGTGAT	TCRBV07-09	unresolved	TCRBJ01-05*01
938	0.0156195	11.6866	0.004284	3	CASSSGRGNTEAFF	GTGACATCGGCCCAAAAGAACCCGACAGCTTTCTATCTCTGTGCCAGTAGTTCAGGCAGGGGGAACACTGAAGCTTTCTTTGGACAA	TCRBV19-01	TCRBD01-01*01	TCRBJ01-01*01
939	0.0156362	11.6908	0.004284	3	CASSLPVGRQPGNTIYF	GTAGTGCGAGGAGATTCGGCAGCTTATTTCTGTGCCAGCTCACTCCCGGTTGGCAGGCAACCTGGAAACACCATATATTTTGGAGAG	TCRBV18-01*01	TCRBD01-01*01	TCRBJ01-03*01
940	0.0156528	11.6937	0.002856	2	CASSPSTYGYTF	CTCAGGCTGGAGTTGGCTGCTCCCTCCCAGACATCTGTGTACTTCTGTGCCAGCAGCCCATCGACTTATGGCTACACCTTCGGTTCG	TCRBV06-06	TCRBD02-01	TCRBJ01-02*01
941	0.0156695	11.6965	0.002856	2	CASGGIQYF	TCCTTTCCTCTCACTGTGACATCGGCCCAAAAGAACCCGACAGCTTTCTATCTCTGTGCCAGTGGCGGCATTCAGTACTTCGGCGCC	TCRBV19-01	TCRBD02-01	TCRBJ02-04*01
942	0.0156861	11.6994	0.002856	2	CASSFNAGDTQYF	ACGATCCAGCGCACACAGCAGGAGGACTCGGCCGTGTATCTCTGTGCCAGCAGCTTCAACGCGGGAGATACGCAGTATTTTGGCCCA	TCRBV07-02*01	TCRBD02-01	TCRBJ02-03*01
943	0.0157028	11.7023	0.002856	2	CAWSRMETQYF	ATCCTGAGTTCTAAGAAGCTCCTTCTCAGTGACTCTGGCTTCTATCTCTGTGCCTGGAGTAGAATGGAGACCCAGTACTTCGGGCCA	TCRBV30-01*01	unresolved	TCRBJ02-05*01
944	0.0157194	11.7051	0.002856	2	CAWSNGWGYTF	ATCCTGAGTTCTAAGAAGCTCCTCCTCAGTGACTCTGGCTTCTATCTCTGTGCCTGGAGTAACGGGTGGGGCTACACCTTCGGTTCG	TCRBV30-01*02	TCRBD02-01	TCRBJ01-02*01
945	0.0157361	11.708	0.002856	2	CAWRPLGVYEQYF	AGTTCTAAGAAGCTCCTTCTCAGTGACTCTGGCTTCTATCTCTGTGCCTGGAGGCCGCTGGGGGTCTACGAGCAGTACTTCGGGCCG	TCRBV30-01*01	unresolved	TCRBJ02-07*01
946	0.0157528	11.7108	0.002856	2	CAWGISGYTF	TTCATCCTGAGTTCTAAGAAGCTCCTTCTCAGTGACTCTGGCTTCTATCTCTGTGCCTGGGGGATAAGTGGCTACACCTTCGGTTCG	TCRBV30-01*01	unresolved	TCRBJ01-02*01
947	0.0157694	11.7137	0.002856	2	CAWKPLGSGRGYTF	TCTAAGAAGCTCCTCCTCAGTGACTCTGGCTTCTATCTCTGTGCCTGGAAACCACTGGGGTCCGGGAGGGGCTACACCTTCGGTTCG	TCRBV30-01*02	TCRBD02-01*02	TCRBJ01-02*01
948	0.0157861	11.7165	0.002856	2	CAWSAGGRSYEQYF	TCTAAGAAGCTCCTTCTCAGTGACTCTGGCTTCTATCTCTGTGCCTGGAGTGCGGGGGGACGGTCCTACGAGCAGTACTTCGGGCCG	TCRBV30-01*01	TCRBD02-01*01	TCRBJ02-07*01
949	0.0158027	11.7194	0.002856	2	CGSRGHGYTF	TTCATCCTGAGTTCTAAGAAGCTCCTTCTCAGTGACTCTGGCTTCTATCTCTGTGGAAGCAGGGGCCATGGCTACACCTTCGGTTCG	TCRBV30-01*01	TCRBD01-01*01	TCRBJ01-02*01
950	0.0158194	11.7223	0.002856	2	CAWSRAYGPQHF	CTGAGTTCTAAGAAGCTCCTTCTCAGTGACTCTGGCTTCTATCTCTGTGCCTGGAGCAGGGCTTATGGGCCCCAGCATTTTGGTGAT	TCRBV30-01*01	TCRBD01-01*01	TCRBJ01-05*01
951	0.015836	11.7251	0.002856	2	CSVSGNSPSYGYTF	GTGAGCAACATGAGCCCTGAAGACAGCAGCATATATCTCTGCAGCGTTAGCGGCAACAGTCCATCCTATGGCTACACCTTCGGTTCG	TCRBV29-01*01	TCRBD02-01	TCRBJ01-02*01
952	0.0158527	11.728	0.002856	2	CAWSRQANEKLFF	AGTTCTAAGAAGCTCCTTCTCAGTGACTCTGGCTTCTATCTCTGTGCCTGGAGTCGACAGGCAAATGAAAAACTGTTTTTTGGCAGT	TCRBV30-01*01	TCRBD01-01*01	TCRBJ01-04*01
953	0.0158693	11.7308	0.002856	2	CAWSVSGRAGYTF	AGTTCTAAGAAGCTCCTCCTCAGTGACTCTGGCTTCTATCTCTGTGCCTGGAGTGTTTCAGGGCGGGCTGGCTACACCTTCGGTTCG	TCRBV30-01*02	unresolved	TCRBJ01-02*01
954	0.015886	11.7337	0.002856	2	CAWSVMAGDQPQHF	TCTAAGAAGCTCCTTCTCAGTGACTCTGGCTTCTATCTCTGTGCCTGGAGTGTAATGGCAGGGGATCAGCCCCAGCATTTTGGTGAT	TCRBV30-01*01	TCRBD01-01*01	TCRBJ01-05*01
955	0.0159026	11.7365	0.002856	2	CAWSRGPTEAFF	CTGAGTTCTAAGAAGCTCCTTCTCAGTGACTCTGGCTTCTATCTCTGTGCCTGGAGTCGGGGGCCTACTGAAGCTTTCTTTGGACAA	TCRBV30-01*01	unresolved	TCRBJ01-01*01
956	0.0159193	11.7394	0.002856	2	CASSRLAGRKETQYF	GAGTCTGCCAGGCCCTCACATACCTCTCAGTACCTCTGTGCCAGCAGTCGGCTAGCGGGAAGGAAGGAGACCCAGTACTTCGGGCCA	TCRBV25-01*01	TCRBD02-01*02	TCRBJ02-05*01
957	0.0159359	11.7422	0.002856	2	CASSYASLSRQYF	AGGCTGCTGTCGGCTGCTCCCTCCCAGACATCTGTGTACTTCTGTGCCAGCAGTTACGCTAGTCTTAGTAGGCAGTACTTCGGGCCG	TCRBV06-05*01	TCRBD02-01	TCRBJ02-07*01
958	0.0159526	11.7451	0.002856	2	CSVARDYGYTF	ACTCTGACTGTGAGCAACATGAGCCCTGAAGACAGCAGCATATATCTCTGCAGCGTTGCCCGGGACTATGGCTACACCTTCGGTTCG	TCRBV29-01*01	TCRBD02-01	TCRBJ01-02*01
959	0.0159692	11.748	0.002856	2	CASRGLTAEAFF	CTCAGGCTGCTGTCGGCTGCTCCCTCCCAGACATCTGTGTACTTCTGTGCCAGCAGGGGACTCACGGCTGAAGCTTTCTTTGGACAA	TCRBV06-05*01	TCRBD02-01	TCRBJ01-01*01
960	0.0159859	11.7508	0.002856	2	CAWSVGTLMNNEQFF	AAGAAGCTCCTTCTCAGTGACTCTGGCTTCTATCTCTGTGCCTGGAGTGTAGGTACCCTAATGAACAATGAGCAGTTCTTCGGGCCA	TCRBV30-01*01	unresolved	TCRBJ02-01*01
961	0.0160025	11.7537	0.002856	2	CSVKRVGGANVLTF	GTGAGCAACATGAGCCCTGAAGACAGCAGCATATATCTCTGCAGCGTAAAGAGAGTGGGGGGGGCCAACGTCCTGACTTTCGGGGCC	TCRBV29-01*01	unresolved	TCRBJ02-06*01
962	0.0160192	11.7565	0.002856	2	CATSEGHTEAFF	CTCAGGCTGCTGTCGGCTGCTCCCTCCCAGACATCTGTGTACTTCTGTGCCACATCCGAGGGGCACACTGAAGCTTTCTTTGGACAA	TCRBV06-05*01	unresolved	TCRBJ01-01*01
963	0.0160358	11.7594	0.002856	2	CASSPSDSRGYTF	CACCTACACGCCCTGCAGCCAGAAGACTCAGCCCTGTATCTCTGCGCCAGCAGCCCTAGTGACAGTCGAGGCTACACCTTCGGTTCG	TCRBV04-01*01	TCRBD01-01*01	TCRBJ01-02*01
964	0.0160525	11.7622	0.002856	2	CAWSQSANYGYTF	AGTTCTAAGAAGCTCCTCCTCAGTGACTCTGGCTTCTATCTCTGTGCCTGGAGTCAGTCAGCTAACTATGGCTACACCTTCGGTTCG	TCRBV30-01*02	TCRBD01-01*01	TCRBJ01-02*01
965	0.0160691	11.7651	0.002856	2	CAYSGGGETQYF	CTGAGTTCTAAGAAGCTCCTTCTCAGTGACTCTGGCTTCTATCTCTGTGCCTACTCAGGGGGAGGTGAGACCCAGTACTTCGGGCCA	TCRBV30-01*01	TCRBD01-01*01	TCRBJ02-05*01
966	0.0160858	11.7679	0.002856	2	CASSQESQAYYGYTF	CACACCCTGCAGCCAGAAGACTCGGCCCTGTATCTCTGCGCCAGCAGCCAAGAGTCTCAGGCCTACTATGGCTACACCTTCGGTTCG	TCRBV04-03*01	TCRBD01-01*01	TCRBJ01-02*01
967	0.0161024	11.7708	0.002856	2	CAWSRGGSPYEQYF	TCTAAGAAGCTCCTTCTCAGTGACTCTGGCTTCTATCTCTGTGCCTGGAGTCGAGGGGGTTCCCCCTACGAGCAGTACTTCGGGCCG	TCRBV30-01*01	TCRBD01-01*01	TCRBJ02-07*01
968	0.0161191	11.7737	0.002856	2	CATSDLTVPYEQYV	CTAGAGTCTGCCATCCCCAACCAGACAGCTCTTTACTTCTGTGCCACCAGTGATTTGACAGTTCCCTACGAGCAGTACGTCGGGCCG	unresolved	TCRBD01-01*01	TCRBJ02-07*01
969	0.0161357	11.7765	0.002856	2	CAWSTQAGISGNTIYF	AAGCTCCTTCTCAGTGACTCTGGCTTCTATCTCTGTGCCTGGAGTACCCAAGCAGGAATCTCTGGAAACACCATATATTTTGGAGAG	TCRBV30-01*01	TCRBD01-01*01	TCRBJ01-03*01
970	0.0161524	11.7794	0.002856	2	CAWSFGPGGRETQYF	AAGAAGCTCCTTCTCAGTGACTCTGGCTTCTATCTCTGTGCCTGGAGTTTCGGGCCAGGGGGCCGGGAGACCCAGTACTTCGGGCCA	TCRBV30-01*01	TCRBD01-01*01	TCRBJ02-05*01
971	0.0161691	11.7822	0.002856	2	CSVWRAHTGELFF	ACTGTGAGCAACATGAGCCCTGAAGACAGCAGCATATATCTCTGCAGCGTTTGGCGGGCCCATACCGGGGAGCTGTTTTTTGGAGAA	TCRBV29-01*01	TCRBD02-01	TCRBJ02-02*01
972	0.0161857	11.7851	0.002856	2	CACTTGTNQPQHF	AGTTCTAAGAAGCTCCTTCTCAGTGACTCTGGCTTCTATCTCTGTGCCTGCACGACAGGCACCAATCAGCCCCAGCATTTTGGTGAT	TCRBV30-01*01	TCRBD01-01*01	TCRBJ01-05*01
973	0.0162024	11.7879	0.002856	2	CASSKNVGPSYEQYV	GAGTCGGCTGCTCCCTCCCAAACATCTGTGTACTTCTGTGCCAGCAGTAAGAACGTGGGACCCTCCTACGAGCAGTACGTCGGGCCG	unresolved	unresolved	TCRBJ02-07*01
974	0.016219	11.7908	0.002856	2	CAWSPRRRTSGKLYNEQFF	CTCAGTGACTCTGGCTTCTATCTCTGTGCCTGGAGTCCACGACGGCGGACTAGCGGGAAACTTTACAATGAGCAGTTCTTCGGGCCA	TCRBV30-01	TCRBD02-01*02	TCRBJ02-01*01
975	0.0162357	11.7937	0.002856	2	CSVYRDTGELFF	CTGACTGTGAGCAACATGAGCCCTGAAGACAGCAGCATATATCTCTGCAGCGTTTACAGGGACACCGGGGAGCTGTTTTTTGGAGAA	TCRBV29-01*01	TCRBD01-01*01	TCRBJ02-02*01
976	0.0162523	11.7965	0.002856	2	CSVEDQSGYTF	ACTCTGACTGTGAGCAACATGAGCCCTGAAGACAGCAGCATATATCTCTGCAGCGTTGAAGATCAGAGTGGCTACACCTTCGGTTCG	TCRBV29-01*01	unresolved	TCRBJ01-02*01
977	0.016269	11.7994	0.002856	2	CACNRATVYGYTF	AGTTCTAAGAAGCTCCTTCTCAGTGACTCTGGCTTCTATCTCTGTGCCTGCAACAGGGCAACGGTCTATGGCTACACCTTCGGTTCG	TCRBV30-01*01	TCRBD01-01*01	TCRBJ01-02*01
978	0.0162856	11.8022	0.002856	2	CSARDEGQGYTEAFF	ACCAGTGCCCATCCTGAAGACAGCAGCTTCTACATCTGCAGTGCTAGAGATGAAGGTCAGGGGTACACTGAAGCTTTCTTTGGACAA	unresolved	TCRBD01-01*01	TCRBJ01-01*01
979	0.0163023	11.8051	0.002856	2	CASSADFYGYTF	ATGAATGTGAGCACCTTGGAGCTGGGGGACTCGGCCCTTTATCTTTGCGCCAGCAGCGCGGACTTTTATGGCTACACCTTCGGTTCG	TCRBV05-01*01	TCRBD02-01	TCRBJ01-02*01
980	0.0163189	11.8079	0.002856	2	CAWSPTGGENIQYF	TCTAAGAAGCTCCTTCTCAGTGACTCTGGCTTCTATCTCTGTGCCTGGAGCCCTACAGGGGGGGAAAACATTCAGTACTTCGGCGCC	TCRBV30-01*01	TCRBD01-01*01	TCRBJ02-04*01
981	0.0163356	11.8108	0.002856	2	CASSKGDYGYTF	CTCAGGCTGCTGTCGGCTGCTCCCTCCCAGACATCTGTGTACTTCTGTGCCAGCAGTAAAGGGGACTATGGCTACACCTTCGGTTCG	TCRBV06-05*01	TCRBD01-01*01	TCRBJ01-02*01
982	0.0163522	11.8136	0.002856	2	CATSDGGRGRETQYF	GAGTCTGCCATCCCCAACCAGACAGCTCTTTACTTCTGTGCCACCAGTGATGGTGGCAGGGGACGCGAGACCCAGTACTTCGGGCCA	unresolved	TCRBD01-01*01	TCRBJ02-05*01
983	0.0163689	11.8165	0.002856	2	CAWSAPGATNEKLFF	AAGAAGCTCCTTCTCAGTGACTCTGGCTTCTATCTCTGTGCCTGGAGTGCTCCAGGGGCAACTAATGAAAAACTGTTTTTTGGCAGT	TCRBV30-01*01	TCRBD01-01*01	TCRBJ01-04*01
984	0.0163855	11.8194	0.002856	2	CASSPSGHQPQHF	CACCTACACACCCTGCAGCCAGAAGACTCGGCCCTGTATCTCTGCGCCAGCAGCCCGTCAGGGCATCAGCCCCAGCATTTTGGTGAT	TCRBV04-03*01	TCRBD01-01*01	TCRBJ01-05*01
985	0.0164022	11.8222	0.002856	2	CASNKGYGYTF	CTGCTGGGGTTGGAGTCGGCTGCTCCCTCCCAAACATCTGTGTACTTCTGTGCCAGCAATAAGGGCTATGGCTACACCTTCGGTTCG	unresolved	unresolved	TCRBJ01-02*01
986	0.0164188	11.8251	0.002856	2	CASSQTQGFYEQYF	CTGCTGTCGGCTGCTCCCTCCCAGACATCTGTGTACTTCTGTGCCAGCAGCCAAACCCAGGGGTTCTACGAGCAGTACTTCGGGCCG	TCRBV06-05*01	TCRBD01-01*01	TCRBJ02-07*01
987	0.0164355	11.8279	0.002856	2	CAWSPGQPIYF	ATCCTGAGTTCTAAGAAGCTCCTCCTCAGTGACTCTGGCTTCTATCTCTGTGCCTGGAGTCCCGGACAGCCCATATATTTTGGAGAG	TCRBV30-01*02	TCRBD01-01*01	TCRBJ01-03*01
988	0.0164521	11.8308	0.002856	2	CASSLGTVSYNEQFF	AGCACCTTGGAGCTGGGGGACTCGGCCCTTTATCTTTGCGCCAGCAGCTTAGGGACAGTCTCCTACAATGAGCAGTTCTTCGGGCCA	TCRBV05-01*01	TCRBD01-01*01	TCRBJ02-01*01
989	0.0164688	11.8336	0.002856	2	CASSVGGLAGDTQYF	AGCTCTCTGGAGCTGGGGGACTCAGCTTTGTATTTCTGTGCCAGCAGCGTAGGGGGACTAGCGGGAGATACGCAGTATTTTGGCCCA	TCRBV09-01	TCRBD02-01	TCRBJ02-03*01
990	0.0164854	11.8365	0.002856	2	CASSLGQGTDTQYF	GTGAGCACCTTGGAGCTGGGGGACTCGGCCCTTTATCTTTGCGCCAGCAGCTTGGGTCAGGGAACAGATACGCAGTATTTTGGCCCA	TCRBV05-01*01	TCRBD01-01*01	TCRBJ02-03*01
991	0.0165021	11.8393	0.002856	2	CATSRQGGNQPQHF	CTAGAGTCTGCCATCCCCAACCAGACAGCTCTTTACTTCTGTGCCACCAGTCGACAGGGTGGCAATCAGCCCCAGCATTTTGGTGAT	unresolved	TCRBD01-01*01	TCRBJ01-05*01
992	0.0165187	11.8422	0.002856	2	CASRETGQVSGYTF	CTGCTGTCGGCTGCTCCCTCCCAGACATCTGTGTACTTCTGTGCCAGCAGGGAGACGGGACAGGTATCAGGCTACACCTTCGGTTCG	TCRBV06-05*01	TCRBD01-01*01	TCRBJ01-02*01
993	0.0165354	11.8451	0.002856	2	CASSYAQGTYEQYF	CTGCTGTCGGCTGCTCCCTCCCAGACATCTGTGTACTTCTGTGCCAGCAGTTACGCACAGGGGACCTACGAGCAGTACTTCGGGCCG	TCRBV06-05*01	TCRBD01-01*01	TCRBJ02-07*01
994	0.016552	11.8479	0.002856	2	CAWKRTGYETQYF	AGTTCTAAGAAGCTCCTTCTCAGTGACTCTGGCTTCTATCTCTGTGCCTGGAAACGAACAGGTTACGAGACCCAGTACTTCGGGCCA	TCRBV30-01*01	TCRBD01-01*01	TCRBJ02-05*01
995	0.0165687	11.8508	0.002856	2	CAWSVGSTNEKLFF	TCTAAGAAGCTCCTCCTCAGTGACTCTGGCTTCTATCTCTGTGCCTGGAGTGTTGGGTCAACTAATGAAAAACTGTTTTTTGGCAGT	TCRBV30-01*02	unresolved	TCRBJ01-04*01
996	0.0165853	11.8536	0.002856	2	CASSQKGAYNEQFF	CTACACACCCTGCAGCCAGAAGACTCGGCCCTGTATCTCTGCGCCAGCAGCCAAAAGGGGGCCTACAATGAGCAGTTCTTCGGGCCA	TCRBV04-03*01	TCRBD01-01*01	TCRBJ02-01*01
997	0.016602	11.8565	0.002856	2	CAWSEGQLLVYF	CTGAGTTCTAAGAAGCTCCTTCTCAGTGACTCTGGCTTCTATCTCTGTGCCTGGAGTGAAGGGCAGTTGTTGGTGTATTTTGGCCCA	TCRBV30-01*01	unresolved	TCRBJ02-03*01
998	0.0166187	11.8593	0.002856	2	CASSGPYEQYF	CTGCTGGGGTTGGAGTCGGCTGCTCCCTCCCAAACATCTGTGTACTTCTGTGCCAGCAGTGGCCCCTACGAGCAGTACTTCGGGCCG	unresolved	TCRBD01-01*01	TCRBJ02-07*01
999	0.0166353	11.8622	0.002856	2	CASSQGLGSRAQYF	CTACACACCCTGCAGCCAGAAGACTCGGCCCTGTATCTCTGCGCCAGCAGCCAAGGACTCGGATCACGGGCCCAGTACTTCGGGCCA	TCRBV04-03*01	TCRBD02-01	TCRBJ02-05*01
1000	0.016652	11.8651	0.002856	2	CSVDETQYF	TTCTCAACTCTGACTGTGAGCAACATGAGCCCTGAAGACAGCAGCATATATCTCTGCAGCGTTGACGAGACCCAGTACTTCGGGCCA	TCRBV29-01*01	unresolved	TCRBJ02-05*01
1001	0.0166686	11.8679	0.002856	2	CASSYGSAPRAYEQYF	TCGGCTGCTCCCTCCCAAACATCTGTGTACTTCTGTGCCAGCAGTTACGGTTCGGCACCGAGGGCCTACGAGCAGTACTTCGGGCCG	unresolved	TCRBD02-01*02	TCRBJ02-07*01
1002	0.0166853	11.8708	0.002856	2	CASSSAGGGSYEQYV	GAGTCGGCTGCTCCCTCCCAAACATCTGTGTACTTCTGTGCCAGCAGTTCCGCAGGGGGTGGCTCCTACGAGCAGTACGTCGGGCCG	unresolved	TCRBD01-01*01	TCRBJ02-07*01
1003	0.0167019	11.8736	0.002856	2	CASSQFSGSTGANVLTF	CTGCAGCCAGAAGACTCAGCCCTGTATCTCTGCGCCAGCAGCCAGTTTAGCGGGAGCACCGGGGCCAACGTCCTGACTTTCGGGGCC	TCRBV04-01*01	TCRBD02-01*02	TCRBJ02-06*01
1004	0.0167186	11.8765	0.002856	2	CASSQARQDEQFF	CACCTACACACCCTGCAGCCAGAAGACTCGGCCCTGTATCTCTGCGCCAGCAGCCAAGCGCGGCAGGATGAGCAGTTCTTCGGGCCA	TCRBV04-03*01	unresolved	TCRBJ02-01*01
1005	0.0167352	11.8793	0.002856	2	CASSQDRPGGGTEAFF	ACCCTGCAGCCAGAAGACTCGGCCCTGTATCTCTGCGCCAGCAGCCAAGATCGCCCCGGCGGGGGCACTGAAGCTTTCTTTGGACAA	TCRBV04-03*01	TCRBD02-01*01	TCRBJ01-01*01
1006	0.0167519	11.8822	0.002856	2	CSATGTLYGYTF	CTGACAGTGACCAGTGCCCATCCTGAAGACAGCAGCTTCTACATCTGCAGTGCTACCGGGACACTTTATGGCTACACCTTCGGTTCG	unresolved	TCRBD01-01*01	TCRBJ01-02*01
1007	0.0167685	11.885	0.002856	2	CATSDRGGYGYTF	TCCCTAGAGTCTGCCATCCCCAACCAGACAGCTCTTTACTTCTGTGCCACCTCGGACAGGGGCGGCTATGGCTACACCTTCGGTTCG	unresolved	TCRBD01-01*01	TCRBJ01-02*01
1008	0.0167852	11.8879	0.002856	2	CASSQENRVGGYTF	CTACACGCCCTGCAGCCAGAAGACTCAGCCCTGTATCTCTGCGCCAGCAGCCAAGAGAACAGGGTGGGGGGCTACACCTTCGGTTCG	TCRBV04-01*01	TCRBD01-01*01	TCRBJ01-02*01
1009	0.0168018	11.8908	0.002856	2	CSARDARLAETQYF	GTGACCAGTGCCCATCCTGAAGACAGCAGCTTCTACATCTGCAGTGCTAGAGATGCCCGCCTAGCGGAGACCCAGTACTTCGGGCCA	unresolved	TCRBD02-01	TCRBJ02-05*01
1010	0.0168185	11.8936	0.002856	2	CAWSVASPGELFF	AGTTCTAAGAAGCTCCTTCTCAGTGACTCTGGCTTCTATCTCTGTGCCTGGAGTGTTGCCTCTCCCGGGGAGCTGTTTTTTGGAGAA	TCRBV30-01*01	unresolved	TCRBJ02-02*01
1011	0.0168351	11.8965	0.002856	2	CASSLGAASTGELFF	AGCACCTTGGAGCTGGGGGACTCGGCCCTTTATCTTTGCGCCAGCAGCTTGGGGGCAGCCAGCACCGGGGAGCTGTTTTTTGGAGAA	TCRBV05-01*01	TCRBD01-01*01	TCRBJ02-02*01
1012	0.0168518	11.8993	0.002856	2	CASSYSRNQPQHF	AGGCTGCTGTCGGCTGCTCCCTCCCAGACATCTGTGTACTTCTGTGCCAGCAGTTACTCCCGCAATCAGCCCCAGCATTTTGGTGAT	TCRBV06-05*01	unresolved	TCRBJ01-05*01
1013	0.0168684	11.9022	0.002856	2	CASSLTYSNQPQHF	GTGAACGCCTTGTTGCTGGGGGACTCGGCCCTCTATCTCTGTGCCAGCAGCTTGACTTATAGCAATCAGCCCCAGCATTTTGGTGAT	TCRBV05-06*01	TCRBD02-01	TCRBJ01-05*01
1014	0.0168851	11.905	0.002856	2	CSGLTTSNYGYTF	ACTGTGAGCAACATGAGCCCTGAAGACAGCAGCATATATCTCTGCAGCGGACTTACGACGAGTAACTATGGCTACACCTTCGGTTCG	TCRBV29-01*01	TCRBD02-01	TCRBJ01-02*01
1015	0.0169017	11.9079	0.002856	2	CAWSVLVYEQYF	CTGAGTTCTAAGAAGCTCCTTCTCAGTGACTCTGGCTTCTATCTCTGTGCCTGGAGTGTACTAGTCTACGAGCAGTACTTCGGGCCG	TCRBV30-01*01	TCRBD02-01	TCRBJ02-07*01
1016	0.0169184	11.9107	0.002856	2	CATSTVSKVQETQYF	GAGTCTGCCATCCCCAACCAGACAGCTCTTTACTTCTGTGCCACCAGTACCGTAAGCAAGGTTCAAGAGACCCAGTACTTCGGGCCA	unresolved	unresolved	TCRBJ02-05*01
1017	0.016935	11.9136	0.002856	2	CASSWTSGGVQETQYF	ACCTTGGAGCTGGGGGACTCGGCCCTTTATCTTTGCGCCAGCAGCTGGACTAGCGGAGGGGTCCAAGAGACCCAGTACTTCGGGCCA	TCRBV05-01*01	TCRBD02-01	TCRBJ02-05*01
1018	0.0169517	11.9165	0.002856	2	CAWSPGTQETQYF	AGTTCTAAGAAGCTCCTTCTCAGTGACTCTGGCTTCTATCTCTGTGCCTGGAGCCCCGGGACCCAAGAGACCCAGTACTTCGGGCCA	TCRBV30-01*01	unresolved	TCRBJ02-05*01
1019	0.0169683	11.9193	0.002856	2	CASSEWSGGDTQYF	CTGGAGTCTGCCAGGCCCTCACATACCTCTCAGTACCTCTGTGCCAGCAGTGAATGGAGCGGGGGGGATACGCAGTATTTTGGCCCA	TCRBV25-01*01	TCRBD02-01*01	TCRBJ02-03*01
1020	0.016985	11.9222	0.002856	2	CSATRGDRSNTEAFF	ACCAGTGCCCATCCTGAAGACAGCAGCTTCTACATCTGCAGTGCTACACGAGGGGACAGATCAAACACTGAAGCTTTCTTTGGACAA	unresolved	TCRBD01-01*01	TCRBJ01-01*01
1021	0.0170016	11.925	0.002856	2	CASSERGSGEKLFF	CTGGAGTCTGCCAGGCCCTCACATACCTCTCAGTACCTCTGTGCCAGCAGTGAAAGGGGCTCTGGAGAAAAACTGTTTTTTGGCAGT	TCRBV25-01*01	TCRBD01-01*01	TCRBJ01-04*01
1022	0.0170183	11.9279	0.002856	2	CASSDVAGVWAGYTF	GAGTCGGCTGCTCCCTCCCAAACATCTGTGTACTTCTGTGCCAGCAGTGATGTTGCTGGCGTATGGGCTGGCTACACCTTCGGTTCG	unresolved	TCRBD01-01*01	TCRBJ01-02*01
1023	0.017035	11.9307	0.002856	2	CAWSPLTSPAREQYF	AAGAAGCTCCTTCTCAGTGACTCTGGCTTCTATCTCTGTGCCTGGAGTCCTTTGACTAGCCCCGCGAGGGAGCAGTACTTCGGGCCG	TCRBV30-01*01	TCRBD02-01	TCRBJ02-07*01
1024	0.0170516	11.9336	0.002856	2	CASADETYEQYF	CTGAAGATCCGGTCCACAAAGCTGGAGGACTCAGCCATGTACTTCTGTGCCAGCGCGGATGAGACCTACGAGCAGTACTTCGGGCCG	TCRBV02-01*01	TCRBD02-01	TCRBJ02-07*01
1025	0.0170683	11.9365	0.002856	2	CSVEASGDYEQYF	ACTGTGAGCAACATGAGCCCTGAAGACAGCAGCATATATCTCTGCAGCGTTGAGGCTAGCGGGGACTACGAGCAGTACTTCGGGCCG	TCRBV29-01*01	TCRBD02-01*01	TCRBJ02-07*01
1026	0.0170849	11.9393	0.002856	2	CSARDSGAQYF	ACTCTGACAGTGACCAGTGCCCATCCTGAAGACAGCAGCTTCTACATCTGCAGTGCTAGAGATTCGGGGGCCCAGTACTTCGGGCCA	TCRBV20-01*01	TCRBD02-01*01	TCRBJ02-05*01
1027	0.0171016	11.9422	0.002856	2	CASSLGLAGGRETQYF	CCTGCAAAGCTTGAGGACTCGGCCGTGTATCTCTGTGCCAGCAGCTTAGGGCTAGCGGGAGGGAGAGAGACCCAGTACTTCGGGCCA	TCRBV11-02*02	TCRBD02-01*02	TCRBJ02-05*01
1028	0.0171182	11.945	0.002856	2	CSVDSSGSTDTQYF	GTGAGCAACATGAGCCCTGAAGACAGCAGCATATATCTCTGCAGCGTTGATAGTAGCGGGAGCACAGATACGCAGTATTTTGGCCCA	TCRBV29-01*01	TCRBD02-01	TCRBJ02-03*01
1029	0.0171349	11.9479	0.002856	2	CASSYWGRDTEAFF	CTGCTGTCGGCTGCTCCCTCCCAGACATCTGTGTACTTCTGTGCCAGCAGTTACTGGGGCCGGGACACTGAAGCTTTCTTTGGACAA	TCRBV06-05*01	TCRBD01-01*01	TCRBJ01-01*01
1030	0.0171515	11.9507	0.002856	2	CSVGRTGGLNTEAFF	AGCAACATGAGCCCTGAAGACAGCAGCATATATCTCTGCAGCGTTGGTCGGACAGGTGGGTTGAACACTGAAGCTTTCTTTGGACAA	TCRBV29-01*01	TCRBD01-01*01	TCRBJ01-01*01
1031	0.0171682	11.9536	0.002856	2	CASSTGGVRGNQPQHF	TCGGCTGCTCCCTCCCAGACATCTGTGTACTTCTGTGCCAGCAGCACAGGGGGCGTCAGAGGCAATCAGCCCCAGCATTTTGGTGAT	unresolved	TCRBD01-01*01	TCRBJ01-05*01
1032	0.0171848	11.9564	0.002856	2	CATGTGNSNQPQHF	ATCCAGCCCTCAGAACCCAGGGACTCAGCTGTGTACTTCTGTGCCACCGGGACAGGGAATAGCAATCAGCCCCAGCATTTTGGTGAT	unresolved	TCRBD01-01*01	TCRBJ01-05*01
1033	0.0172015	11.9593	0.002856	2	CASSEALLVGDEQYV	GAGTCGGCTGCTCCCTCCCAGACATCTGTGTACTTCTGTGCCAGCAGTGAAGCTCTGTTGGTAGGGGACGAGCAGTACGTCGGGCCG	TCRBV06-01*01	unresolved	TCRBJ02-07*01
1034	0.0172181	11.9622	0.002856	2	CASTSGGRTLNEQFF	GAGTCGGCTGCTCCCTCCCAAACATCTGTGTACTTCTGTGCCAGCACCTCGGGGGGGAGGACTCTGAATGAGCAGTTCTTCGGGCCA	unresolved	TCRBD02-01*01	TCRBJ02-01*01
1035	0.0172348	11.965	0.002856	2	CASSLGLAGLGTDTQYF	TTGGAGCTGGGGGACTCGGCCCTTTATCTTTGCGCCAGCAGCTTGGGACTAGCGGGACTCGGCACAGATACGCAGTATTTTGGCCCA	TCRBV05-01*01	TCRBD02-01*02	TCRBJ02-03*01
1036	0.0172514	11.9679	0.002856	2	CAWGTGYGYTF	ATCCTGAGTTCTAAGAAGCTCCTCCTCAGTGACTCTGGCTTCTATCTCTGTGCCTGGGGGACAGGCTATGGCTACACCTTCGGTTCG	TCRBV30-01*02	TCRBD01-01*01	TCRBJ01-02*01
1037	0.0172681	11.9707	0.002856	2	CAWRGGNSDYYGYTF	AAGAAGCTCCTTCTCAGTGACTCTGGCTTCTATCTCTGTGCCTGGAGGGGAGGCAACAGCGACTACTATGGCTACACCTTCGGTTCG	TCRBV30-01*01	TCRBD02-01*02	TCRBJ01-02*01
1038	0.0172847	11.9736	0.002856	2	CAWSVPLRLNYGYTF	AAGAAGCTCCTCCTCAGTGACTCTGGCTTCTATCTCTGTGCCTGGAGTGTACCTTTGAGGTTAAACTATGGCTACACCTTCGGTTCG	TCRBV30-01*02	TCRBD02-01*02	TCRBJ01-02*01
1039	0.0173014	11.9764	0.002856	2	CASSHVAGVQYF	CTGACCCTGGAGTCTGCCAGGCCCTCACATACCTCTCAGTACCTCTGTGCCAGCAGCCACGTGGCGGGAGTTCAGTACTTCGGGCCG	TCRBV25-01*01	TCRBD02-01*02	TCRBJ02-07*01
1040	0.017318	11.9793	0.002856	2	CSARPLTSGRGEQYF	ACCAGTGCCCATCCTGAAGACAGCAGCTTCTACATCTGCAGTGCTAGACCATTAACTAGCGGGAGAGGCGAGCAGTACTTCGGGCCG	unresolved	TCRBD02-01*02	TCRBJ02-07*01
1041	0.0173347	11.9821	0.002856	2	CSVEKAETYEQYF	ACTGTGAGCAACATGAGCCCTGAAGACAGCAGCATATATCTCTGCAGCGTTGAAAAGGCGGAAACCTACGAGCAGTACTTCGGGCCG	TCRBV29-01*01	TCRBD02-01	TCRBJ02-07*01
1042	0.0173513	11.985	0.002856	2	CATSDWGETWGTDTQYF	GCCATCCCCAACCAGACAGCTCTTTACTTCTGTGCCACCAGTGATTGGGGAGAGACTTGGGGGACAGATACGCAGTATTTTGGCCCA	unresolved	unresolved	TCRBJ02-03*01
1043	0.017368	11.9879	0.002856	2	CASSRDPGIRKAFF	TTGGAGTCGGCTGCTCCCTCCCAAACATCTGTGTACTTCTGTGCCAGCAGCAGAGATCCAGGGATCCGCAAAGCTTTCTTTGGACAA	unresolved	TCRBD01-01*01	TCRBJ01-01*01
1044	0.0173846	11.9907	0.002856	2	CASSLEGNQPQHF	AGGCTGGAGTTGGCTGCTCCCTCCCAGACATCTGTGTACTTCTGTGCCAGCAGTTTGGAGGGAAATCAGCCCCAGCATTTTGGTGAT	TCRBV06-06	TCRBD02-01*02	TCRBJ01-05*01
1045	0.0174013	11.9936	0.002856	2	CASAKRADYGYTF	AGGCTGCTGTCGGCTGCTCCCTCCCAGACATCTGTGTACTTCTGTGCCAGCGCCAAAAGGGCGGACTATGGCTACACCTTCGGTTCG	TCRBV06-05*01	unresolved	TCRBJ01-02*01
1046	0.0174179	11.9964	0.002856	2	CASARGENYGYTF	AATGTGAGCACCTTGGAGCTGGGGGACTCGGCCCTTTATCTTTGCGCCAGCGCGAGGGGAGAAAACTATGGCTACACCTTCGGTTCG	TCRBV05-01*01	unresolved	TCRBJ01-02*01
1047	0.0174346	11.9993	0.002856	2	CSATWGLAYEQYF	ACAGTGACCAGTGCCCATCCTGAAGACAGCAGCTTCTACATCTGCAGTGCCACCTGGGGACTAGCCTACGAGCAGTACTTCGGGCCG	unresolved	TCRBD02-01	TCRBJ02-07*01
1048	0.0174513	12.0021	0.002856	2	CATSDPLKPRPWEYEQYF	ATCCCCAACCAGACAGCTCTTTACTTCTGTGCCACCAGTGACCCCCTGAAACCCCGGCCTTGGGAATACGAGCAGTACTTCGGGCCG	unresolved	unresolved	TCRBJ02-07*01
1049	0.0174679	12.005	0.002856	2	CATSGKESFKVSGNTIYF	ATCCCCAACCAGACAGCTCTTTACTTCTGTGCCACCAGCGGCAAGGAAAGCTTCAAGGTCTCTGGAAACACCATATATTTTGGAGAG	unresolved	unresolved	TCRBJ01-03*01
1050	0.0174846	12.0079	0.002856	2	CSVEDRGGLAKNIQYF	AACATGAGCCCTGAAGACAGCAGCATATATCTCTGCAGCGTTGAAGATCGCGGGGGACTAGCCAAAAACATTCAGTACTTCGGCGCC	TCRBV29-01*01	TCRBD02-01*01	TCRBJ02-04*01
1051	0.0175012	12.0107	0.002856	2	CASSFGDTQYF	ACTCTGAAGATCCAGCCCTCAGAACCCAGGGACTCAGCTGTGTACTTCTGTGCCAGCAGTTTTGGAGATACGCAGTATTTTGGCCCA	unresolved	unresolved	TCRBJ02-03*01
1052	0.0175179	12.0136	0.002856	2	CASSLQRPSTDTQYF	CTGTCGGCTGCTCCCTCCCAGACATCTGTGTACTTCTGTGCCAGCAGTCTACAGAGACCTAGCACAGATACGCAGTATTTTGGCCCA	TCRBV06-05*01	TCRBD01-01*01	TCRBJ02-03*01
1053	0.0175345	12.0164	0.002856	2	CASSRTGTTGELFF	GTGAGCACCTTGGAGCTGGGGGACTCGGCCCTTTATCTTTGCGCCAGCAGCCGGACAGGGACCACCGGGGAGCTGTTTTTTGGAGAA	TCRBV05-01*01	TCRBD01-01*01	TCRBJ02-02*01
1054	0.0175512	12.0193	0.002856	2	CATRANTGELFF	CTGTCCCTAGAGTCTGCCATCCCCAACCAGACAGCTCTTTACTTCTGTGCCACCAGGGCGAACACCGGGGAGCTGTTTTTTGGAGAA	unresolved	unresolved	TCRBJ02-02*01
1055	0.0175678	12.0221	0.002856	2	CATSDRGTEAFF	CTGTCCCTAGAGTCTGCCATCCCCAACCAGACAGCTCTTTACTTCTGTGCCACCAGTGACAGGGGGACTGAAGCTTTCTTTGGACAA	unresolved	TCRBD01-01*01	TCRBJ01-01*01
1056	0.0175845	12.025	0.002856	2	CSALGPNTEAFF	CTGACAGTGACCAGTGCCCATCCTGAAGACAGCAGCTTCTACATCTGCAGTGCACTGGGACCGAACACTGAAGCTTTCTTTGGACAA	unresolved	unresolved	TCRBJ01-01*01
1057	0.0176011	12.0278	0.002856	2	CASSYSYRPMGGYTF	CTGTCGGCTGCTCCCTCCCAGACATCTGTGTACTTCTGTGCCAGCAGTTACTCGTACAGACCGATGGGTGGCTACACCTTCGGTTCG	TCRBV06-05*01	TCRBD01-01*01	TCRBJ01-02*01
1058	0.0176178	12.0307	0.002856	2	CAWSTGTYGYTF	CTGAGTTCTAAGAAGCTCCTCCTCAGTGACTCTGGCTTCTATCTCTGTGCCTGGAGTACGGGGACCTATGGCTACACCTTCGGTTCG	TCRBV30-01*02	unresolved	TCRBJ01-02*01
1059	0.0176344	12.0336	0.002856	2	CASNGQDNYGYTF	AAGATCCAGCCTGCAAAGCTTGAGGACTCGGCCGTGTATCTCTGTGCCAGCAATGGACAGGATAACTATGGCTACACCTTCGGTTCG	TCRBV11-02*02	TCRBD01-01*01	TCRBJ01-02*01
1060	0.0176511	12.0364	0.002856	2	CASSQDAVGGLYEQYF	ACCCTGCAGCCAGAAGACTCGGCCCTGTATCTCTGCGCCAGCAGCCAAGATGCGGTTGGCGGTCTATACGAGCAGTACTTCGGGCCG	TCRBV04-03*01	TCRBD02-01	TCRBJ02-07*01
1061	0.0176677	12.0393	0.002856	2	CTSSSARAGELFF	CATGTGGTCGCACTGCAGCAAGAAGACTCAGCTGCGTATCTCTGCACCAGCAGCAGTGCGCGCGCCGGGGAGCTGTTTTTTGGAGAA	TCRBV01-01*01	TCRBD02-01	TCRBJ02-02*01
1062	0.0176844	12.0421	0.002856	2	CASSARDLNTGELFF	AGCTCTCTGGAGCTGGGGGACTCAGCTTTGTATTTCTGTGCCAGCAGCGCGAGGGACTTAAACACCGGGGAGCTGTTTTTTGGAGAA	TCRBV09-01	TCRBD02-01	TCRBJ02-02*01
1063	0.017701	12.045	0.002856	2	CASSIMTGITGELFF	AGCACCTTGGAGCTGGGGGACTCGGCCCTTTATCTTTGCGCCAGCAGCATTATGACAGGGATAACCGGGGAGCTGTTTTTTGGAGAA	TCRBV05-01*01	TCRBD01-01*01	TCRBJ02-02*01
1064	0.0177177	12.0478	0.002856	2	CASSQVGNQPQHF	CACCTACACGCCCTGCAGCCAGAAGACTCAGCCCTGTATCTCTGCGCCAGCAGCCAAGTCGGGAATCAGCCCCAGCATTTTGGTGAT	TCRBV04-01*01	TCRBD02-01	TCRBJ01-05*01
1065	0.0177343	12.0507	0.002856	2	CASSHQGSNQPQHF	CTGGAGTCGGCTGCTCCCTCCCAGACATCTGTGTACTTCTGTGCCAGCAGTCATCAGGGAAGCAATCAGCCCCAGCATTTTGGTGAT	TCRBV06-01*01	TCRBD01-01*01	TCRBJ01-05*01
1066	0.017751	12.0535	0.002856	2	CSVEDPRTPYGYTF	GTGAGCAACATGAGCCCTGAAGACAGCAGCATATATCTCTGCAGCGTTGAAGATCCGCGTACTCCCTATGGCTACACCTTCGGTTCG	TCRBV29-01*01	TCRBD02-01	TCRBJ01-02*01
1067	0.0177676	12.0564	0.002856	2	CSARSGLPSPQEAF	GTGACCAGTGCCCATCCTGAAGACAGCAGCTTCTACATCTGCAGTGCTAGAAGCGGGCTCCCCTCTCCCCAGGAGGCCTTCGGGCCG	unresolved	TCRBD02-01	TCRBJ02-07*01
1068	0.0177843	12.0593	0.002856	2	CSVGLGRLYEQYF	ACTGTGAGCAACATGAGCCCTGAAGACAGCAGCATATATCTCTGCAGCGTTGGACTAGGGCGGCTCTACGAGCAGTACTTCGGGCCG	TCRBV29-01*01	TCRBD02-01	TCRBJ02-07*01
1069	0.0178009	12.0621	0.002856	2	CSVVFRGSYEQYF	ACTGTGAGCAACATGAGCCCTGAAGACAGCAGCATATATCTCTGCAGCGTTGTATTCAGGGGCTCCTACGAGCAGTACTTCGGGCCG	TCRBV29-01*01	TCRBD01-01*01	TCRBJ02-07*01
1070	0.0178176	12.065	0.002856	2	CSARSGSGLTYEQYF	ACCAGTGCCCATCCTGAAGACAGCAGCTTCTACATCTGCAGTGCTAGGTCTGGTAGCGGGTTAACCTACGAGCAGTACTTCGGGCCG	unresolved	TCRBD02-01	TCRBJ02-07*01
1071	0.0178342	12.0678	0.002856	2	CASSYVAGDEQYV	AGGCTGGAGTTGGCTGCTCCCTCCCAGACATCTGTGTACTTCTGTGCCAGCAGTTACGTTGCGGGAGACGAGCAGTACGTCGGGCCG	TCRBV06-06	TCRBD02-01*02	TCRBJ02-07*01
1072	0.0178509	12.0707	0.002856	2	CASSSGTGAFHEQYV	GAGTCGGCTGCTCCCTCCCAAACATCTGTGTACTTCTGTGCCAGCAGCTCCGGGACAGGGGCTTTCCACGAGCAGTACGTCGGGCCG	unresolved	TCRBD01-01*01	TCRBJ02-07*01
1073	0.0178676	12.0735	0.002856	2	CSARDQTGGLETQYF	ACCAGTGCCCATCCTGAAGACAGCAGCTTCTACATCTGCAGTGCTAGAGATCAAACAGGGGGCCTTGAGACCCAGTACTTCGGGCCA	unresolved	TCRBD01-01*01	TCRBJ02-05*01
1074	0.0178842	12.0764	0.002856	2	CASSHGQGAVGELFF	CTGTCGGCTGCTCCCTCCCAGACATCTGTGTACTTCTGTGCCAGCAGCCACGGACAGGGGGCCGTCGGGGAGCTGTTTTTTGGAGAA	TCRBV06-05*01	TCRBD01-01*01	TCRBJ02-02*01
1075	0.0179009	12.0793	0.002856	2	CASSSGGRDNEKLFF	AACGCCTTGTTGCTAGGGGACTCGGCCCTCTATCTCTGTGCCAGCAGCTCGGGGGGGCGAGATAATGAAAAACTGTTTTTTGGCAGT	TCRBV05-07*01	TCRBD02-01*01	TCRBJ01-04*01
1076	0.0179175	12.0821	0.002856	2	CASSSRDSRQPQHF	CTGCTGTCGGCTGCTCCCTCCCAGACATCTGTGTACTTCTGTGCCAGCAGTTCCCGGGACTCCCGTCAGCCCCAGCATTTTGGTGAT	TCRBV06-05*01	TCRBD02-01	TCRBJ01-05*01
1077	0.0179342	12.085	0.002856	2	CASSLWDRMMQPQHF	AACGCCTTGTTGCTGGGGGACTCGGCCCTCTATCTCTGTGCCAGCAGCTTGTGGGACAGGATGATGCAGCCCCAGCATTTTGGTGAT	TCRBV05-06*01	TCRBD01-01*01	TCRBJ01-05*01
1078	0.0179508	12.0878	0.002856	2	CASSLAGGFYGYTF	GTGAACGCCTTGGAGCTGGACGACTCGGCCCTGTATCTCTGTGCCAGCAGCTTGGCGGGGGGTTTCTATGGCTACACCTTCGGTTCG	TCRBV05-04*01	TCRBD02-01*01	TCRBJ01-02*01
1079	0.0179675	12.0907	0.002856	2	CASSLGQGGGYTF	AAGATCCAGCCCTCAGAACCCAGGGACTCAGCTGTGTACTTCTGTGCCAGCAGTCTGGGACAGGGCGGAGGCTACACCTTCGGTTCG	unresolved	TCRBD01-01*01	TCRBJ01-02*01
1080	0.0179841	12.0935	0.002856	2	CASSQEGRGNSYEQYF	TCCCTGGAGCTTGGTGACTCTGCTGTGTATTTCTGTGCCAGCAGCCAAGAGGGGCGGGGGAACTCCTACGAGCAGTACTTCGGGCCG	unresolved	TCRBD02-01*01	TCRBJ02-07*01
1081	0.0180008	12.0964	0.002856	2	CACDRFSGANVLTF	TCTAAGAAGCTCCTCCTCAGTGACTCTGGCTTCTATCTCTGTGCCTGTGACAGATTCTCTGGGGCCAACGTCCTGACTTTCGGGGCC	TCRBV30-01*02	TCRBD01-01*01	TCRBJ02-06*01
1082	0.0180174	12.0992	0.002856	2	CSAWGEDPNEQFF	ACTGTGAGCAACATGAGCCCTGAAGACAGCAGCATATATCTCTGCAGCGCCTGGGGGGAGGATCCCAATGAGCAGTTCTTCGGGCCA	TCRBV29-01*01	TCRBD02-01	TCRBJ02-01*01
1083	0.0180341	12.1021	0.002856	2	CASRNQAVAKGTQYF	AGCACCTTGGAGCTGGGGGACTCGGCCCTTTATCTTTGCGCCAGCAGAAATCAGGCGGTCGCTAAGGGGACCCAGTACTTCGGGCCA	TCRBV05-01*01	unresolved	TCRBJ02-05*01
1084	0.0180507	12.105	0.002856	2	CASRGSAGETQYF	AAGATCCAGCCCTCAGAACCCAGGGACTCAGCTGTGTACTTCTGTGCCAGCAGGGGGTCCGCGGGGGAGACCCAGTACTTCGGGCCA	unresolved	TCRBD02-01*01	TCRBJ02-05*01
1085	0.0180674	12.1078	0.002856	2	CAWSKVSDTQYF	CTGAGTTCTAAGAAGCTCCTCCTCAGTGACTCTGGCTTCTATCTCTGTGCCTGGAGCAAAGTTTCAGATACGCAGTATTTTGGCCCA	TCRBV30-01*02	unresolved	TCRBJ02-03*01
1086	0.018084	12.1107	0.002856	2	CASSHREGGELFF	GGGTTGGAGTCGGCTGCTCCCTCCCAAACATCTGTGTACTTCTGTGCCAGCAGTCATAGGGAGGGCGGGGAGCTGTTTTTTGGAGAA	unresolved	TCRBD02-01*02	TCRBJ02-02*01
1087	0.0181007	12.1135	0.002856	2	CASSTTSLPAFF	CTAAACCTGAGCTCTCTGGAGCTGGGGGACTCAGCTTTGTATTTCTGTGCCAGCAGCACCACCTCTCTCCCAGCTTTCTTTGGACAA	TCRBV09-01	unresolved	TCRBJ01-01*01
1088	0.0181173	12.1164	0.002856	2	CASRVQGNTEAFF	AGGCTGGAGTTGGCTGCTCCCTCCCAGACATCTGTGTACTTCTGTGCCAGCAGAGTACAGGGGAACACTGAAGCTTTCTTTGGACAA	TCRBV06-06	TCRBD01-01*01	TCRBJ01-01*01
1089	0.018134	12.1192	0.002856	2	CSALGTGGSNTEAFF	ACCAGTGCCCATCCTGAAGACAGCAGCTTCTACATCTGCAGTGCGCTGGGGACAGGGGGATCGAACACTGAAGCTTTCTTTGGACAA	unresolved	TCRBD01-01*01	TCRBJ01-01*01
1090	0.0181506	12.1221	0.002856	2	CASSFSRSSYEQYF	GTGAGCACCTTGGAGCTGGGGGACTCGGCCCTTTATCTTTGCGCCAGCAGCTTCAGCCGTAGCTCCTACGAGCAGTACTTCGGGCCG	TCRBV05-01*01	unresolved	TCRBJ02-07*01
1091	0.0181673	12.1249	0.002856	2	CAWSHGQAYEQYF	AGTTCTAAGAAGCTCCTTCTCAGTGACTCTGGCTTCTATCTCTGTGCCTGGAGTCACGGGCAGGCCTACGAGCAGTACTTCGGGCCG	TCRBV30-01*01	unresolved	TCRBJ02-07*01
1092	0.0181839	12.1278	0.002856	2	CASRDILAGYEQYV	CTGGAGTCGGCTGCTCCCTCCCAGACATCTGTGTACTTCTGTGCCAGCAGGGACATTCTAGCGGGCTACGAGCAGTACGTCGGGCCG	TCRBV06-01*01	TCRBD02-01	TCRBJ02-07*01
1093	0.0182006	12.1307	0.002856	2	CSARDWTSHNEQFF	GTGACCAGTGCCCATCCTGAAGACAGCAGCTTCTACATCTGCAGTGCTAGAGATTGGACTAGCCATAATGAGCAGTTCTTCGGGCCA	unresolved	TCRBD02-01	TCRBJ02-01*01
1094	0.0182172	12.1335	0.002856	2	CSAREREGLGNEQFF	ACCAGTGCCCATCCTGAAGACAGCAGCTTCTACATCTGCAGTGCTAGGGAGCGGGAGGGCCTGGGGAATGAGCAGTTCTTCGGGCCA	unresolved	TCRBD02-01*02	TCRBJ02-01*01
1095	0.0182339	12.1364	0.002856	2	CASSRAGEYNEQFF	CTACACGCCCTGCAGCCAGAAGACTCAGCCCTGTATCTCTGCGCCAGCAGCCGAGCGGGAGAGTACAATGAGCAGTTCTTCGGGCCA	TCRBV04-01*01	TCRBD02-01*02	TCRBJ02-01*01
1096	0.0182505	12.1392	0.002856	2	CASSGSEREARETQYF	TCTGCCAGGCCCTCACATACCTCTCAGTACCTCTGTGCCAGCAGTGGCTCAGAGCGGGAGGCCAGGGAGACCCAGTACTTCGGGCCA	TCRBV25-01*01	TCRBD02-01*02	TCRBJ02-05*01
1097	0.0182672	12.1421	0.002856	2	CASSVAGQAQETQYF	AGCTCTCTGGAGCTGGGGGACTCAGCTTTGTATTTCTGTGCCAGCAGCGTAGCTGGACAGGCACAAGAGACCCAGTACTTCGGGCCA	TCRBV09-01	TCRBD01-01*01	TCRBJ02-05*01
1098	0.0182838	12.1449	0.002856	2	CASSVEGGHLSTQYF	AGCTCTCTGGAGCTGGGGGACTCAGCTTTGTATTTCTGTGCCAGCAGCGTAGAAGGGGGTCACCTAAGCACCCAGTACTTCGGGCCA	TCRBV09-01	TCRBD01-01*01	TCRBJ02-05*01
1099	0.0183005	12.1478	0.002856	2	CTSSQDPFKADTQYF	GTCGCACTGCAGCAAGAAGACTCAGCTGCGTATCTCTGCACCAGCAGCCAAGATCCGTTCAAGGCAGATACGCAGTATTTTGGCCCA	TCRBV01-01*01	unresolved	TCRBJ02-03*01
1100	0.0183172	12.1507	0.002856	2	CASSQSTAGGLADTQYF	CTGCAGCCAGAAGACTCGGCCCTGTATCTCTGCGCCAGCAGCCAGTCCACTGCGGGGGGCCTCGCAGATACGCAGTATTTTGGCCCA	TCRBV04-03*01	TCRBD02-01*01	TCRBJ02-03*01
1101	0.0183338	12.1535	0.002856	2	CASSLALGSTDTQYF	CAGCCCTCAGAACCCAGGGACTCAGCTGTGTACTTCTGTGCCAGCAGTTTAGCGCTTGGGAGCACAGATACGCAGTATTTTGGCCCA	unresolved	unresolved	TCRBJ02-03*01
1102	0.0183505	12.1564	0.002856	2	CAWRPGVLLAGELFF	AAGAAGCTCCTTCTCAGTGACTCTGGCTTCTATCTCTGTGCCTGGAGGCCAGGGGTATTGCTTGCCGGGGAGCTGTTTTTTGGAGAA	TCRBV30-01*01	TCRBD01-01*01	TCRBJ02-02*01
1103	0.0183671	12.1592	0.002856	2	CASSSRLAVNTGELFF	GCCTTGTTGCTGGGGGACTCGGCCCTCTATCTCTGTGCCAGCAGCTCCAGACTAGCGGTGAACACCGGGGAGCTGTTTTTTGGAGAA	TCRBV05-06*01	TCRBD02-01	TCRBJ02-02*01
1104	0.0183838	12.1621	0.002856	2	CASSAASGRDQPQHF	CGGTCCACAAAGCTGGAGGACTCAGCCATGTACTTCTGTGCCAGCAGTGCCGCCTCGGGGCGGGATCAGCCCCAGCATTTTGGTGAT	TCRBV02-01*01	unresolved	TCRBJ01-05*01
1105	0.0184004	12.1649	0.002856	2	CAWRPPAVRGVGGYTF	AAGCTCCTCCTCAGTGACTCTGGCTTCTATCTCTGTGCCTGGAGGCCGCCCGCCGTCAGGGGCGTGGGTGGCTACACCTTCGGTTCG	TCRBV30-01*02	TCRBD01-01*01	TCRBJ01-02*01
1106	0.0184171	12.1678	0.002856	2	CSVETGRDYEQYF	ACTGTGAGCAACATGAGCCCTGAAGACAGCAGCATATATCTCTGCAGCGTTGAGACAGGGAGGGATTACGAGCAGTACTTCGGGCCG	TCRBV29-01*01	unresolved	TCRBJ02-07*01
1107	0.0184337	12.1706	0.002856	2	CASSYSWTSGRKYEQYF	GCTGCTCCCTCCCAGACATCTGTGTACTTCTGTGCCAGCAGTTACTCGTGGACTAGCGGGAGAAAGTACGAGCAGTACTTCGGGCCG	unresolved	TCRBD02-01*02	TCRBJ02-07*01
1108	0.0184504	12.1735	0.002856	2	CASSLYSGGTLYEQYF	TCGCCCAGCCCCAACCAGACCTCTCTGTACTTCTGTGCCAGCAGTCTTTACTCAGGGGGTACCCTCTACGAGCAGTACTTCGGGCCG	TCRBV27-01*01	TCRBD01-01*01	TCRBJ02-07*01
1109	0.018467	12.1764	0.002856	2	CASSGGGVGYEQYF	CTGAGCTCTCTGGAGCTGGGGGACTCAGCTTTGTATTTCTGTGCCAGCAGCGGGGGCGGAGTTGGCTACGAGCAGTACTTCGGGCCG	TCRBV09-01	TCRBD01-01*01	TCRBJ02-07*01
1110	0.0184837	12.1792	0.002856	2	CASSQDEGTYEQYF	ATCAATTCCCTGGAGCTTGGTGACTCTGCTGTGTATTTCTGTGCCAGCAGCCAAGACGAGGGGACCTACGAGCAGTACTTCGGGCCG	unresolved	unresolved	TCRBJ02-07*01
1111	0.0185003	12.1821	0.002856	2	CASSLLKNFNYEQYF	AACGCCTTGTTGCTGGGGGACTCGGCCCTCTATCTCTGTGCCAGCAGCTTGTTAAAGAATTTCAACTACGAGCAGTACTTCGGGCCG	TCRBV05-06*01	unresolved	TCRBJ02-07*01
1112	0.018517	12.1849	0.002856	2	CASSRTVPRGYSSDEQYF	CAGCCAGAAGACTCGGCCCTGTATCTCTGCGCCAGCAGCCGGACGGTTCCCAGGGGGTATTCGAGCGACGAGCAGTACTTCGGGCCG	TCRBV04-03*01	TCRBD01-01*01	TCRBJ02-07*01
1113	0.0185336	12.1878	0.002856	2	CASSEVLYEQYV	CTCACTCTGGAGTCAGCTACCCGCTCCCAGACATCTGTGTATTTCTGCGCCAGCAGTGAGGTGCTTTACGAGCAGTACGTCGGGCCG	TCRBV10-02*01	unresolved	TCRBJ02-07*01
1114	0.0185503	12.1906	0.002856	2	CASSLDYTGLHEQYV	AGCACCTTGGAGCTGGGGGACTCGGCCCTTTATCTTTGCGCCAGCAGCTTGGACTATACAGGGCTCCACGAGCAGTACGTCGGGCCG	TCRBV05-01*01	TCRBD01-01*01	TCRBJ02-07*01
1115	0.0185669	12.1935	0.002856	2	CASSLGRAGKQYV	AACATGAGCTCCTTGGAGCTGGGGGACTCAGCCCTGTACTTCTGTGCCAGCAGCTTAGGCCGGGCAGGGAAGCAGTACGTCGGGCCG	TCRBV13-01*01	TCRBD01-01*01	TCRBJ02-07*01
1116	0.0185836	12.1963	0.002856	2	CSAHIGAPPYNEQFF	ACCAGTGCCCATCCTGAAGACAGCAGCTTCTACATCTGCAGTGCTCACATAGGGGCCCCCCCCTACAATGAGCAGTTCTTCGGGCCA	unresolved	TCRBD01-01*01	TCRBJ02-01*01
1117	0.0186002	12.1992	0.002856	2	CAWGTGGTYNEQFF	TCTAAGAAGCTCCTCCTCAGTGACTCTGGCTTCTATCTCTGTGCCTGGGGGACAGGGGGGACCTACAATGAGCAGTTCTTCGGGCCA	TCRBV30-01*02	TCRBD01-01*01	TCRBJ02-01*01
1118	0.0186169	12.2021	0.002856	2	CSTEGQPRGTQYF	ACTGTGAGCAACATGAGCCCTGAAGACAGCAGCATATATCTCTGCAGCACCGAGGGGCAGCCCCGGGGGACCCAGTACTTCGGGCCA	TCRBV29-01*01	unresolved	TCRBJ02-05*01
1119	0.0186335	12.2049	0.002856	2	CASSARTGRDGETQYF	TCTCTGGAGCTGGGGGACTCAGCTTTGTATTTCTGTGCCAGCAGCGCAAGGACAGGGCGAGATGGAGAGACCCAGTACTTCGGGCCA	TCRBV09-01	TCRBD01-01*01	TCRBJ02-05*01
1120	0.0186502	12.2078	0.002856	2	CASSYFGRGTDTQYF	GAGTCGGCTGCTCCCTCCCAAACATCTGTGTACTTCTGTGCCAGCAGTTACTTCGGGAGGGGCACAGATACGCAGTATTTTGGCCCA	unresolved	TCRBD02-01*02	TCRBJ02-03*01
1121	0.0186668	12.2106	0.002856	2	CASSPGVLAGELFF	GTGAGCACCTTGGAGCTGGGGGACTCGGCCCTTTATCTTTGCGCCAGCAGCCCTGGGGTATTGGCCGGGGAGCTGTTTTTTGGAGAA	TCRBV05-01*01	unresolved	TCRBJ02-02*01
1122	0.0186835	12.2135	0.002856	2	CASSQPWGDTGELFF	CACGCCCTGCAGCCAGAAGACTCAGCCCTGTATCTCTGCGCCAGCAGCCAGCCTTGGGGGGATACCGGGGAGCTGTTTTTTGGAGAA	TCRBV04-01*01	TCRBD02-01*01	TCRBJ02-02*01
1123	0.0187001	12.2163	0.002856	2	CASRLASTGELFF	AACCTGAGCTCTCTGGAGCTGGGGGACTCAGCTTTGTATTTCTGTGCCAGCAGACTAGCGAGCACCGGGGAGCTGTTTTTTGGAGAA	TCRBV09-01	TCRBD02-01	TCRBJ02-02*01
1124	0.0187168	12.2192	0.002856	2	CATSDSGTSNTGELFF	TCTGCCATCCCCAACCAGACAGCTCTTTACTTCTGTGCCACCAGTGATTCCGGGACGTCGAACACCGGGGAGCTGTTTTTTGGAGAA	unresolved	unresolved	TCRBJ02-02*01
1125	0.0187335	12.2221	0.002856	2	CASSQQRGDTEAFF	CTACACACCCTGCAGCCAGAAGACTCGGCCCTGTATCTCTGCGCCAGCAGCCAACAAAGGGGTGACACTGAAGCTTTCTTTGGACAA	TCRBV04-03*01	TCRBD01-01*01	TCRBJ01-01*01
1126	0.0187501	12.2249	0.002856	2	CASDQGLNTEAFF	GGGTTGGAGTCGGCTGCTCCCTCCCAAACATCTGTGTACTTCTGTGCCAGCGATCAGGGTCTGAACACTGAAGCTTTCTTTGGACAA	unresolved	TCRBD01-01*01	TCRBJ01-01*01
1127	0.0187668	12.2278	0.002856	2	CASSTASMNYGYTF	TTGGAGTCGGCTGCTCCCTCCCAAACATCTGTGTACTTCTGTGCCAGCAGCACCGCCTCCATGAACTATGGCTACACCTTCGGTTCG	unresolved	unresolved	TCRBJ01-02*01
1128	0.0187834	12.2306	0.002856	2	CSVGRSDGYTF	ACTCTGACTGTGAGCAACATGAGCCCTGAAGACAGCAGCATATATCTCTGCAGCGTTGGGAGGAGCGATGGCTACACCTTCGGTTCG	TCRBV29-01*01	TCRBD02-01*02	TCRBJ01-02*01
1129	0.0188001	12.2335	0.002856	2	CAWSVAPLYEQYF	AGTTCTAAGAAGCTCCTTCTCAGTGACTCTGGCTTCTATCTCTGTGCCTGGAGTGTAGCCCCTCTATACGAGCAGTACTTCGGGCCG	TCRBV30-01*01	TCRBD02-01	TCRBJ02-07*01
1130	0.0188167	12.2363	0.002856	2	CASSPFSLLAGGPNEQFF	GAGCTGGGGGACTCGGCCCTTTATCTTTGCGCCAGCAGCCCCTTTTCCCTACTAGCGGGAGGGCCGAATGAGCAGTTCTTCGGGCCA	TCRBV05-01*01	TCRBD02-01*02	TCRBJ02-01*01
1131	0.0188334	12.2392	0.002856	2	CASTPGGEGGNEQFF	CTGTCGGCTGCTCCCTCCCAGACATCTGTGTACTTCTGTGCCAGCACCCCCGGGGGGGAGGGAGGCAATGAGCAGTTCTTCGGGCCA	TCRBV06-05*01	TCRBD02-01*01	TCRBJ02-01*01
1132	0.01885	12.242	0.002856	2	CSPRGNRVRREGRLIRNEQFF	GACAGCAGCTTCTACATCTGCAGCCCAAGGGGTAACAGGGTACGACGGGAGGGCCGGTTAATTCGCAATGAGCAGTTCTTCGGGCCA	unresolved	TCRBD02-01*02	TCRBJ02-01*01
1133	0.0188667	12.2449	0.002856	2	CSARLRGTNEQFF	ACAGTGACCAGTGCCCATCCTGAAGACAGCAGCTTCTACATCTGCAGTGCTAGATTGCGGGGAACAAATGAGCAGTTCTTCGGGCCA	unresolved	TCRBD02-01*01	TCRBJ02-01*01
1134	0.0188833	12.2478	0.002856	2	CSVEAQRVGQETQYF	AGCAACATGAGCCCTGAAGACAGCAGCATATATCTCTGCAGCGTTGAAGCCCAACGGGTTGGCCAAGAGACCCAGTACTTCGGGCCA	TCRBV29-01*01	TCRBD02-01	TCRBJ02-05*01
1135	0.0189	12.2506	0.002856	2	CASSQVGGQGATDTQYF	CTGCAGCCAGAAGACTCGGCCCTGTATCTCTGCGCCAGCAGCCAAGTGGGAGGACAGGGGGCAACAGATACGCAGTATTTTGGCCCA	TCRBV04-03*01	TCRBD01-01*01	TCRBJ02-03*01
1136	0.0189166	12.2535	0.002856	2	CASSLRASGRTGELFF	GCCCTGCAGCCAGAAGACTCAGCCCTGTATCTCTGCGCCAGCAGCCTCCGGGCCAGTGGGCGCACCGGGGAGCTGTTTTTTGGAGAA	TCRBV04-01*01	unresolved	TCRBJ02-02*01
1137	0.0189333	12.2563	0.002856	2	CATSPDTNTEAFF	GACATCCGCTCACCAGGCCTGGGGGACGCAGCCATGTACCTGTGTGCCACCAGTCCGGACACCAACACTGAAGCTTTCTTTGGACAA	TCRBV15-01*01	TCRBD01-01*01	TCRBJ01-01*01
1138	0.0189499	12.2592	0.002856	2	CASSEQGGGNQPQHF	CGGTCCACAAAGCTGGAGGACTCAGCCATGTACTTCTGTGCCAGCAGTGAGCAGGGAGGAGGCAATCAGCCCCAGCATTTTGGTGAT	TCRBV02-01*01	TCRBD02-01*02	TCRBJ01-05*01
1139	0.0189666	12.262	0.002856	2	CASSYSGGDNQPQHF	CTGTCGGCTGCTCCCTCCCAGACATCTGTGTACTTCTGTGCCAGCAGTTACTCAGGGGGCGACAATCAGCCCCAGCATTTTGGTGAT	TCRBV06-05*01	TCRBD01-01*01	TCRBJ01-05*01
1140	0.0189832	12.2649	0.002856	2	CASSYSGGQPQHF	AGGCTGGAGTTGGCTGCTCCCTCCCAGACATCTGTGTACTTCTGTGCCAGCAGTTACTCCGGGGGGCAGCCCCAGCATTTTGGTGAT	TCRBV06-06	TCRBD02-01*01	TCRBJ01-05*01
1141	0.0189999	12.2677	0.002856	2	CASSLTGANYGYTF	ATCCAGCCCTCAGAACCCAGGGACTCAGCTGTGTACTTCTGTGCCAGCAGTTTAACAGGGGCTAACTATGGCTACACCTTCGGTTCG	unresolved	TCRBD01-01*01	TCRBJ01-02*01
1142	0.0190165	12.2706	0.002856	2	CASSLRQGHGYTF	CACATCAATTCCCTGGAGCTTGGTGACTCTGCTGTGTATTTCTGTGCCAGCAGCCTTAGACAGGGTCATGGCTACACCTTCGGTTCG	unresolved	TCRBD01-01*01	TCRBJ01-02*01
1143	0.0190332	12.2735	0.002856	2	CASSRDRGHGYTF	AAGATCCAGCCCTCAGAACCCAGGGACTCAGCTGTGTACTTCTGTGCCAGCAGTCGGGACAGGGGGCATGGCTACACCTTCGGTTCG	unresolved	TCRBD01-01*01	TCRBJ01-02*01
1144	0.0190498	12.2763	0.002856	2	CASSRDWGRGYTF	ATCCTGGAGTCGCCCAGCCCCAACCAGACCTCTCTGTACTTCTGTGCCAGCAGCCGCGACTGGGGCAGAGGCTACACCTTCGGTTCG	TCRBV27-01*01	TCRBD01-01*01	TCRBJ01-02*01
1145	0.0190665	12.2792	0.002856	2	CSAGQGGGEQYF	CTGACTGTGAGCAACATGAGCCCTGAAGACAGCAGCATATATCTCTGCAGCGCCGGACAGGGCGGGGGCGAGCAGTACTTCGGGCCG	TCRBV29-01*01	TCRBD01-01*01	TCRBJ02-07*01
1146	0.0190831	12.282	0.002856	2	CASRRDEGYEQYF	AGGCTGCTGTCGGCTGCTCCCTCCCAGACATCTGTGTACTTCTGTGCCAGCAGGCGGGACGAAGGCTACGAGCAGTACTTCGGGCCG	TCRBV06-05*01	TCRBD02-01*02	TCRBJ02-07*01
1147	0.0190998	12.2849	0.002856	2	CASSFLIAGSSYEQYF	GCCTTGTTGCTGGGGGACTCGGCCCTGTATCTCTGTGCCAGCAGCTTCCTTATAGCGGGGAGCTCCTACGAGCAGTACTTCGGGCCG	TCRBV05-05*01	TCRBD02-01*01	TCRBJ02-07*01
1148	0.0191164	12.2877	0.002856	2	CASIGGLAGAHSYEQYF	TTGTTGCTGGGGGACTCGGCCCTCTATCTCTGTGCCAGCATCGGTGGACTAGCGGGGGCTCACTCCTACGAGCAGTACTTCGGGCCG	TCRBV05-06*01	TCRBD02-01*01	TCRBJ02-07*01
1149	0.0191331	12.2906	0.002856	2	CSVQGLVQYF	TCAACTCTGACTGTGAGCAACATGAGCCCTGAAGACAGCAGCATATATCTCTGCAGCGTACAGGGTCTCGTTCAGTACTTCGGCGCC	TCRBV29-01*01	TCRBD01-01*01	TCRBJ02-04*01
1150	0.0191498	12.2935	0.002856	2	CASSYSTSPMHEQFF	CTGTCGGCTGCTCCCTCCCAGACATCTGTGTACTTCTGTGCCAGCAGTTACTCGACTTCGCCCATGCATGAGCAGTTCTTCGGGCCA	TCRBV06-05*01	TCRBD02-01	TCRBJ02-01*01
1151	0.0191664	12.2963	0.002856	2	CASSLGQPYNEQFF	ATCCAGCCCTCAGAACCCAGGGACTCAGCTGTGTACTTCTGTGCCAGCAGTTTGGGACAGCCCTACAATGAGCAGTTCTTCGGGCCA	unresolved	TCRBD01-01*01	TCRBJ02-01*01
1152	0.0191831	12.2992	0.002856	2	CASSLQGGTETQYF	GTGAACGCCTTGGAGCTGGACGACTCGGCCCTGTATCTCTGTGCCAGCAGCTTGCAGGGAGGCACGGAGACCCAGTACTTCGGGCCA	TCRBV05-04*01	TCRBD02-01*02	TCRBJ02-05*01
1153	0.0191997	12.302	0.002856	2	CASSLGETQYF	GAGCTGAATGTGAACGCCTTGGAGCTGGACGACTCGGCCCTGTATCTCTGTGCCAGCAGCTTAGGCGAGACCCAGTACTTCGGGCCA	TCRBV05-04*01	unresolved	TCRBJ02-05*01
1154	0.0192164	12.3049	0.002856	2	CASSQGPATTAETQYF	ACCCTGCAGCCAGAAGACTCGGCCCTGTATCTCTGCGCCAGCAGCCAAGGGCCGGCGACTACGGCCGAGACCCAGTACTTCGGGCCA	TCRBV04-03*01	TCRBD02-01	TCRBJ02-05*01
1155	0.019233	12.3077	0.002856	2	CASSQGGAGVQETQYF	GCCCTGCAGCCAGAAGACTCAGCCCTGTATCTCTGCGCCAGCAGCCAAGGGGGGGCGGGAGTGCAAGAGACCCAGTACTTCGGGCCA	TCRBV04-01*01	TCRBD02-01*02	TCRBJ02-05*01
1156	0.0192497	12.3106	0.002856	2	CASIRGQEYQETQYF	GAGTCGGCTGCTCCCTCCCAGACATCTGTGTACTTCTGTGCCAGCATACGGGGGCAGGAGTACCAAGAGACCCAGTACTTCGGGCCA	TCRBV06-01*01	unresolved	TCRBJ02-05*01
1157	0.0192663	12.3134	0.002856	2	CASGSDQETQYF	CTGAAGATCCAGCCCTCAGAACCCAGGGACTCAGCTGTGTACTTCTGTGCCAGCGGCAGCGACCAAGAGACCCAGTACTTCGGGCCA	unresolved	TCRBD02-01	TCRBJ02-05*01
1158	0.019283	12.3163	0.002856	2	CASSPSSTDTQYF	AATGTGAACGCCTTGGAGCTGGACGACTCGGCCCTGTATCTCTGTGCCAGCAGCCCGTCTAGCACAGATACGCAGTATTTTGGCCCA	TCRBV05-04*01	TCRBD02-01	TCRBJ02-03*01
1159	0.0192996	12.3192	0.002856	2	CATSDSDPTSGITDTQYF	ATCCCCAACCAGACAGCTCTTTACTTCTGTGCCACCAGTGACTCCGACCCGACTAGCGGGATAACAGATACGCAGTATTTTGGCCCA	unresolved	TCRBD02-01*02	TCRBJ02-03*01
1160	0.0193163	12.322	0.002856	2	CAWSWGAGKTDTQYF	AAGAAGCTCCTTCTCAGTGACTCTGGCTTCTATCTCTGTGCCTGGAGCTGGGGGGCCGGAAAAACAGATACGCAGTATTTTGGCCCA	TCRBV30-01*01	unresolved	TCRBJ02-03*01
1161	0.0193329	12.3249	0.002856	2	CASSPAAGGTGELFF	CAGCCTGCAGAGCTTGGGGACTCGGCCGTGTATCTCTGTGCCAGCAGCCCAGCGGCGGGAGGAACCGGGGAGCTGTTTTTTGGAGAA	TCRBV11-03*01	TCRBD02-01*02	TCRBJ02-02*01
1162	0.0193496	12.3277	0.002856	2	CASSVEWGKATEAFF	AGCTCTCTGGAGCTGGGGGACTCAGCTTTGTATTTCTGTGCCAGCAGCGTAGAGTGGGGGAAGGCCACTGAAGCTTTCTTTGGACAA	TCRBV09-01	unresolved	TCRBJ01-01*01
1163	0.0193662	12.3306	0.002856	2	CSVHRGLDTEAFF	ACTGTGAGCAACATGAGCCCTGAAGACAGCAGCATATATCTCTGCAGCGTTCACAGGGGGCTGGACACTGAAGCTTTCTTTGGACAA	TCRBV29-01*01	TCRBD01-01*01	TCRBJ01-01*01
1164	0.0193829	12.3334	0.002856	2	CASSLNTEAFF	GAGCTGAATGTGAACGCCTTGGAGCTGGACGACTCGGCCCTGTATCTCTGTGCCAGCAGCTTGAACACTGAAGCTTTCTTTGGACAA	TCRBV05-04*01	unresolved	TCRBJ01-01*01
1165	0.0193995	12.3363	0.002856	2	CASSQGNSPNTEAFF	CACACCCTGCAGCCAGAAGACTCGGCCCTGTATCTCTGTGCCAGCAGCCAAGGCAACTCGCCGAACACTGAAGCTTTCTTTGGACAA	TCRBV04-02*01	TCRBD02-01	TCRBJ01-01*01
1166	0.0194162	12.3391	0.002856	2	CATSDLAEGRTFF	TCCCTAGAGTCTGCCATCCCCAACCAGACAGCTCTTTACTTCTGTGCCACCAGTGATTTGGCGGAGGGTAGGACTTTCTTTGGACAA	unresolved	TCRBD02-01*02	TCRBJ01-01*01
1167	0.0194328	12.342	0.002856	2	CSVTGGLGQPQHF	ACTGTGAGCAACATGAGCCCTGAAGACAGCAGCATATATCTCTGCAGCGTGACAGGGGGATTGGGTCAGCCCCAGCATTTTGGTGAT	TCRBV29-01*01	TCRBD01-01*01	TCRBJ01-05*01
1168	0.0194495	12.3449	0.002856	2	CSARTPLGSNQPQHF	ACCAGTGCCCATCCTGAAGACAGCAGCTTCTACATCTGCAGTGCTAGAACCCCCCTTGGTAGCAATCAGCCCCAGCATTTTGGTGAT	unresolved	unresolved	TCRBJ01-05*01
1169	0.0194661	12.3477	0.002856	2	CSAVSGFQPQHF	CTGACAGTGACCAGTGCCCATCCTGAAGACAGCAGCTTCTACATCTGCAGTGCTGTCTCCGGGTTCCAGCCCCAGCATTTTGGTGAT	unresolved	TCRBD02-01	TCRBJ01-05*01
1170	0.0194828	12.3506	0.002856	2	CSARDGTGAFYGYTF	ACCAGTGCCCATCCTGAAGACAGCAGCTTCTACATCTGCAGTGCTAGGGATGGGACAGGGGCCTTCTATGGCTACACCTTCGGTTCG	unresolved	TCRBD01-01*01	TCRBJ01-02*01
1171	0.0194994	12.3534	0.002856	2	CSVERSQGDGYTF	ACTGTGAGCAACATGAGCCCTGAAGACAGCAGCATATATCTCTGCAGCGTTGAAAGGAGTCAGGGGGATGGCTACACCTTCGGTTCG	TCRBV29-01*01	TCRBD01-01*01	TCRBJ01-02*01
1172	0.0195161	12.3563	0.002856	2	CSVETDRDYEQYF	ACTGTGAGCAACATGAGCCCTGAAGACAGCAGCATATATCTCTGCAGCGTTGAGACAGATAGAGACTACGAGCAGTACTTCGGGCCG	TCRBV29-01*01	TCRBD01-01*01	TCRBJ02-07*01
1173	0.0195327	12.3591	0.002856	2	CASRNDRVHEQYF	AGGCTGCTGTCGGCTGCTCCCTCCCAGACATCTGTGTACTTCTGTGCCAGCAGAAACGACAGGGTCCACGAGCAGTACTTCGGGCCG	TCRBV06-05*01	TCRBD01-01*01	TCRBJ02-07*01
1174	0.0195494	12.362	0.002856	2	CAWKGIGNTIYF	CTGAGTTCTAAGAAGCTCCTTCTCAGTGACTCTGGCTTCTATCTCTGTGCCTGGAAAGGCATTGGAAACACCATATATTTTGGAGAG	TCRBV30-01*01	unresolved	TCRBJ01-03*01
1175	0.019566	12.3649	0.002856	2	CASSQDGESIQYF	CACCTACACACCCTGCAGCCAGAAGACTCGGCCCTGTATCTCTGCGCCAGCAGCCAAGATGGGGAAAGCATTCAGTACTTCGGCGCC	TCRBV04-03*01	unresolved	TCRBJ02-04*01
1176	0.0195827	12.3677	0.002856	2	CASSRGRNLAKNIQYF	ACCCTGCAGCCAGAAGACTCGGCCCTGTATCTCTGCGCCAGCAGCCGGGGCAGAAACCTAGCCAAAAACATTCAGTACTTCGGCGCC	TCRBV04-03*01	TCRBD01-01*01	TCRBJ02-04*01
1177	0.0195994	12.3706	0.002856	2	CSVERSGRAREQFF	GTGAGCAACATGAGCCCTGAAGACAGCAGCATATATCTCTGCAGCGTTGAAAGGAGCGGGAGGGCTCGAGAGCAGTTCTTCGGGCCA	TCRBV29-01*01	TCRBD02-01*02	TCRBJ02-01*01
1178	0.019616	12.3734	0.002856	2	CSVERGQGETQYF	ACTGTGAGCAACATGAGCCCTGAAGACAGCAGCATATATCTCTGCAGCGTTGAACGGGGACAGGGGGAGACCCAGTACTTCGGGCCA	TCRBV29-01*01	TCRBD01-01*01	TCRBJ02-05*01
1179	0.0196327	12.3763	0.002856	2	CASSDRLAGTQYF	ACCCTGGAGTCTGCCAGGCCCTCACATACCTCTCAGTACCTCTGTGCCAGCAGTGACCGACTAGCGGGTACGCAGTATTTTGGCCCA	TCRBV25-01*01	TCRBD02-01	TCRBJ02-03*01
1180	0.0196493	12.3791	0.002856	2	CSAGASGELFF	ACTCTGACAGTGACCAGTGCCCATCCTGAAGACAGCAGCTTCTACATCTGCAGTGCTGGGGCTAGCGGGGAGCTGTTTTTTGGAGAA	TCRBV20-01*01	TCRBD01-01*01	TCRBJ02-02*01
1181	0.019666	12.382	0.002856	2	CASSQGTGELFF	CTCAGGCTGCTGTCGGCTGCTCCCTCCCAGACATCTGTGTACTTCTGTGCCAGCAGTCAGGGGACCGGGGAGCTGTTTTTTGGAGAA	TCRBV06-05*01	TCRBD01-01*01	TCRBJ02-02*01
1182	0.0196826	12.3848	0.002856	2	CASEREPNTGELFF	GTGAGCACCTTGGAGCTGGGGGACTCGGCCCTTTATCTTTGCGCCAGCGAGCGGGAGCCGAACACCGGGGAGCTGTTTTTTGGAGAA	TCRBV05-01*01	TCRBD02-01*02	TCRBJ02-02*01
1183	0.0196993	12.3877	0.002856	2	CASTGSLMNTEAFF	TTGGAGTCGGCTGCTCCCTCCCAAACATCTGTGTACTTCTGTGCCAGCACGGGTTCGCTTATGAACACTGAAGCTTTCTTTGGACAA	unresolved	TCRBD02-01	TCRBJ01-01*01
1184	0.0197159	12.3906	0.002856	2	CSVSWRHMNTEAFF	GTGAGCAACATGAGCCCTGAAGACAGCAGCATATATCTCTGCAGCGTTTCATGGAGGCATATGAACACTGAAGCTTTCTTTGGACAA	TCRBV29-01*01	TCRBD02-01*02	TCRBJ01-01*01
1185	0.0197326	12.3934	0.002856	2	CASSAGTGLSEKLFF	CGGTCCACAAAGCTGGAGGACTCAGCCATGTACTTCTGTGCCAGCAGTGCCGGGACAGGGCTGAGCGAAAAACTGTTTTTTGGCAGT	TCRBV02-01*01	TCRBD01-01*01	TCRBJ01-04*01
1186	0.0197492	12.3963	0.002856	2	CASSQERRQPQHF	CACCTACACACCCTGCAGCCAGAAGACTCGGCCCTGTATCTCTGCGCCAGCAGCCAAGAACGGCGTCAGCCCCAGCATTTTGGTGAT	TCRBV04-03*01	unresolved	TCRBJ01-05*01
1187	0.0197659	12.3991	0.002856	2	CASSQDQGVRYGYTF	CACGCCCTGCAGCCAGAAGACTCAGCCCTGTATCTCTGCGCCAGCAGCCAAGATCAGGGGGTAAGGTATGGCTACACCTTCGGTTCG	TCRBV04-01*01	TCRBD01-01*01	TCRBJ01-02*01
1188	0.0197825	12.402	0.002856	2	CASSERDSGYGYTF	ATCCGGTCCACAAAGCTGGAGGACTCAGCCATGTACTTCTGTGCCAGCAGTGAACGCGACTCAGGCTATGGCTACACCTTCGGTTCG	TCRBV02-01*01	unresolved	TCRBJ01-02*01
1189	0.0197992	12.4048	0.002856	2	CAILDKNYGYTF	CTTCACATCAATTCCCTGGAGCTTGGTGACTCTGCTGTGTATTTCTGTGCCATCCTAGACAAAAACTATGGCTACACCTTCGGTTCG	unresolved	unresolved	TCRBJ01-02*01
1190	0.0198158	12.4077	0.002856	2	CASSYSGQGNTYF	AGGCTGGAGTTGGCTGCTCCCTCCCAGACATCTGTGTACTTCTGTGCCAGCAGTTACTCTGGACAGGGGAACACGTACTTCGGGCCG	TCRBV06-06	TCRBD01-01*01	TCRBJ02-07*01
1191	0.0198325	12.4105	0.002856	2	CASRTAGNRYEQYF	CTGCTGTCGGCTGCTCCCTCCCAGACATCTGTGTACTTCTGTGCCAGCAGAACAGCGGGAAATCGCTACGAGCAGTACTTCGGGCCG	TCRBV06-05*01	TCRBD02-01*02	TCRBJ02-07*01
1192	0.0198491	12.4134	0.002856	2	CASSLTGVGNTIYF	CTGCTGTCGGCTGCTCCCTCCCAGACATCTGTGTACTTCTGTGCCAGCAGTCTGACAGGGGTTGGAAACACCATATATTTTGGAGAG	TCRBV06-05*01	TCRBD01-01*01	TCRBJ01-03*01
1193	0.0198658	12.4163	0.002856	2	CATSTPGAILSGANVLTF	AAGCTGGAGGACTCAGCCATGTACTTCTGTGCCACCTCCACCCCAGGGGCCATCCTTTCTGGGGCCAACGTCCTGACTTTCGGGGCC	TCRBV02-01*01	TCRBD01-01*01	TCRBJ02-06*01
1194	0.0198824	12.4191	0.002856	2	CAWSPPGTGRKEYF	TCTAAGAAGCTCCTCCTCAGTGACTCTGGCTTCTATCTCTGTGCCTGGAGCCCGCCGGGGACAGGGAGAAAGGAGTACTTCGGCGCC	TCRBV30-01*02	TCRBD01-01*01	TCRBJ02-04*01
1195	0.0198991	12.422	0.002856	2	CASSYLKRTGAIQYF	GAGTCGGCTGCTCTCTCCCAAACATCTGTGTACTTCTGTGCCAGCAGTTACCTCAAGCGGACAGGGGCCATTCAGTACTTCGGCGCC	unresolved	TCRBD01-01*01	TCRBJ02-04*01
1196	0.0199157	12.4248	0.002856	2	CSVGQGADDIQYF	ACTGTGAGCAACATGAGCCCTGAAGACAGCAGCATATATCTCTGCAGCGTTGGACAGGGGGCGGATGACATTCAGTACTTCGGCGCC	TCRBV29-01*01	TCRBD01-01*01	TCRBJ02-04*01
1197	0.0199324	12.4277	0.002856	2	CASRMGLEQFF	CCCCTGATCCTGGAGTCGCCCAGCCCCAACCAGACCTCTCTGTACTTCTGTGCCAGCAGGATGGGACTTGAGCAGTTCTTCGGGCCA	TCRBV27-01*01	TCRBD02-01	TCRBJ02-01*01
1198	0.019949	12.4305	0.002856	2	CATSDLTSGPDNEQFF	TCTGCCATCCCCAACCAGACAGCTCTTTACTTCTGTGCCACCAGTGACCTGACTAGCGGGCCCGACAATGAGCAGTTCTTCGGGCCA	unresolved	TCRBD02-01	TCRBJ02-01*01
1199	0.0199657	12.4334	0.002856	2	CASSLYGGSGETQYF	GAGTCGCCCAGCCCCAACCAGACCTCTCTGTACTTCTGTGCCAGCAGTCTTTATGGGGGGAGCGGGGAGACCCAGTACTTCGGGCCA	TCRBV27-01*01	TCRBD02-01	TCRBJ02-05*01
1200	0.0199823	12.4363	0.002856	2	CASSLSTPTRGQETQYF	TTGGAGCTGGGGGACTCAGCCCTGTACTTCTGTGCCAGCAGCTTGTCGACACCTACTCGGGGCCAAGAGACCCAGTACTTCGGGCCA	TCRBV13-01*01	TCRBD02-01*01	TCRBJ02-05*01
1201	0.019999	12.4391	0.002856	2	CASSELRSGSTGELFF	TCTGCCAGGCCCTCACATACCTCTCAGTACCTCTGTGCCAGCAGTGAATTGAGGAGCGGGAGCACCGGGGAGCTGTTTTTTGGAGAA	TCRBV25-01*01	TCRBD02-01*02	TCRBJ02-02*01
1202	0.0200157	12.442	0.002856	2	CASSGRGVVGEAFF	CTGGAGTCTGCCAGGCCCTCACATACCTCTCAGTACCTCTGTGCCAGCAGCGGCAGGGGGGTAGTAGGTGAAGCTTTCTTTGGACAA	TCRBV25-01*01	TCRBD01-01*01	TCRBJ01-01*01
1203	0.0200323	12.4448	0.002856	2	CASSSEEGTEAFF	AAGATCCAGCCCTCAGAACCCAGGGACTCAGCTGTGTACTTCTGTGCCAGCAGTTCGGAGGAGGGCACTGAAGCTTTCTTTGGACAA	unresolved	TCRBD02-01*02	TCRBJ01-01*01
1204	0.020049	12.4477	0.002856	2	CASSPMKGMATEAFF	AGCTCTCTGGAGCTGGGGGACTCAGCTTTGTATTTCTGTGCCAGCAGCCCCATGAAGGGGATGGCCACTGAAGCTTTCTTTGGACAA	TCRBV09-01	TCRBD01-01*01	TCRBJ01-01*01
1205	0.0200656	12.4505	0.002856	2	CHCLGPNTEAFF	CTGACAGTGACCAGTGCCCATCCTGAAGACAGCAGCTTCTACATCTGCCACTGTCTGGGTCCGAACACTGAAGCTTTCTTTGGACAA	unresolved	unresolved	TCRBJ01-01*01
1206	0.0200823	12.4534	0.002856	2	CSVDGQNTEAFF	CTGACTGTGAGCAACATGAGCCCTGAAGACAGCAGCATATATCTCTGCAGCGTTGACGGGCAGAACACTGAAGCTTTCTTTGGACAA	TCRBV29-01*01	unresolved	TCRBJ01-01*01
1207	0.0200989	12.4562	0.002856	2	CSVGSQPQHF	TCAACTCTGACTGTGAGCAACATGAGCCCTGAAGACAGCAGCATATATCTCTGCAGCGTTGGAAGTCAGCCCCAGCATTTTGGTGAT	TCRBV29-01*01	unresolved	TCRBJ01-05*01
1208	0.0201156	12.4591	0.002856	2	CASSSSGDQPQHF	AGGCTGCTGTCGGCTGCTCCCTCCCAGACATCTGTGTACTTCTGTGCCAGCAGTTCGAGCGGTGATCAGCCCCAGCATTTTGGTGAT	TCRBV06-05*01	TCRBD02-01	TCRBJ01-05*01
1209	0.0201322	12.462	0.002856	2	CAWSVGQPKPQHF	AGTTCTAAGAAGCTCCTTCTCAGTGACTCTGGCTTCTATCTCTGTGCCTGGAGTGTAGGCCAACCGAAGCCCCAGCATTTTGGTGAT	TCRBV30-01*01	unresolved	TCRBJ01-05*01
1210	0.0201489	12.4648	0.002856	2	CASSLVRGSPSF	CTGATTCTGGAGTCCGCCAGCACCAACCAGACATCTATGTACCTCTGTGCCAGCAGTTTGGTTAGGGGATCACCATCCTTCGGTTCG	TCRBV28-01*01	TCRBD01-01*01	TCRBJ01-02*01
1211	0.0201655	12.4677	0.002856	2	CASRPLGQGGGYTF	CTGGAGTCGCCCAGCCCCAACCAGACCTCTCTGTACTTCTGTGCCAGCAGGCCCCTCGGGCAGGGGGGTGGCTACACCTTCGGTTCG	TCRBV27-01*01	TCRBD01-01*01	TCRBJ01-02*01
1212	0.0201822	12.4705	0.002856	2	CASSEQGEHGYTF	AGGCTGGAGTCGGCTGCTCCCTCCCAGACATCTGTGTACTTCTGTGCCAGCAGTGAACAGGGGGAGCATGGCTACACCTTCGGTTCG	TCRBV06-01*01	TCRBD01-01*01	TCRBJ01-02*01
1213	0.0201988	12.4734	0.002856	2	CSVEGQGVPYTF	CTGACTGTGAGCAACATGAGCCCTGAAGACAGCAGCATATATCTCTGCAGCGTTGAGGGACAGGGGGTTCCCTACACCTTCGGTTCG	TCRBV29-01*01	TCRBD01-01*01	TCRBJ01-02*01
1214	0.0202155	12.4762	0.002856	2	CASSYSGWDNVLTF	CTGCTGTCGGCTGCTCCCTCCCAGACATCTGTGTACTTCTGTGCCAGCAGTTACTCAGGGTGGGACAACGTCCTGACTTTCGGGGCC	TCRBV06-05*01	unresolved	TCRBJ02-06*01
1215	0.0202321	12.4791	0.002856	2	CASSIQGELAKNIQYF	TCGGCTGCTCCCTCCCAAACATCTGTGTACTTCTGTGCCAGCAGTATACAGGGGGAGCTAGCCAAAAACATTCAGTACTTCGGCGCC	unresolved	TCRBD01-01*01	TCRBJ02-04*01
1216	0.0202488	12.4819	0.002856	2	CASSQRTSAVLGQFF	CAGCCTGCAAAGCTTGAGGACTCGGCCGTGTATCTCTGTGCCAGCAGCCAGAGGACTAGCGCGGTGCTTGGGCAGTTCTTCGGGCCA	TCRBV11-02*02	TCRBD02-01	TCRBJ02-01*01
1217	0.0202654	12.4848	0.002856	2	CASRIGSSNEQFF	AAGATCCAGCCTGCAGAGCTTGGGGACTCGGCCGTGTATCTCTGTGCCAGCAGAATAGGGTCCAGCAATGAGCAGTTCTTCGGGCCA	TCRBV11-03*01	unresolved	TCRBJ02-01*01
1218	0.0202821	12.4877	0.002856	2	CASSYVAEHYNEQFF	CTGTCGGCTGCTCCCTCCCAGACATCTGTGTACTTCTGTGCCAGCAGTTACGTAGCGGAGCACTACAATGAGCAGTTCTTCGGGCCA	TCRBV06-05*01	TCRBD02-01	TCRBJ02-01*01
1219	0.0202987	12.4905	0.002856	2	CASSWASGGETQYF	ATGAGCTCCTTGGAGCTGGGGGACTCAGCCCTGTACTTCTGTGCCAGCAGCTGGGCTAGCGGGGGGGAGACCCAGTACTTCGGGCCA	TCRBV13-01*01	TCRBD02-01*01	TCRBJ02-05*01
1220	0.0203154	12.4934	0.002856	2	CASSMREETQYF	CTGAAGATCCGGTCCACAAAGCTGGAGGACTCAGCCATGTACTTCTGTGCCAGCAGTATGAGGGAGGAGACCCAGTACTTCGGGCCA	TCRBV02-01*01	TCRBD02-01*02	TCRBJ02-05*01
1221	0.020332	12.4962	0.002856	2	CASSVGTDPRETQYF	AGCTCTCTGGAGCTGGGGGACTCAGCTTTGTATTTCTGTGCCAGCAGCGTAGGGACAGATCCAAGAGAGACCCAGTACTTCGGGCCA	TCRBV09-01	TCRBD01-01*01	TCRBJ02-05*01
1222	0.0203487	12.4991	0.002856	2	CATSRSQTSTDTQYF	CGCTCACCAGGCCTGGGGGACGCAGCCATGTACCTGTGTGCCACCAGCAGGTCGCAGACTAGCACAGATACGCAGTATTTTGGCCCA	TCRBV15-01*01	TCRBD02-01	TCRBJ02-03*01
1223	0.0203653	12.5019	0.002856	2	CASRSGFGSTDTQYF	AGCACCTTGGAGCTGGGGGACTCGGCCCTTTATCTTTGCGCCAGCAGGTCAGGGTTTGGGAGCACAGATACGCAGTATTTTGGCCCA	TCRBV05-01*01	TCRBD01-01*01	TCRBJ02-03*01
1224	0.020382	12.5048	0.002856	2	CASSLYGGSPTDTQYF	TCGCCCAGCCCCAACCAGACCTCTCTGTACTTCTGTGCCAGCAGTTTATATGGCGGTAGCCCCACAGATACGCAGTATTTTGGCCCA	TCRBV27-01*01	TCRBD02-01	TCRBJ02-03*01
1225	0.0203986	12.5077	0.002856	2	CSVPGQTNTGELFF	GTGAGCAACATGAGCCCTGAAGACAGCAGCATATATCTCTGCAGCGTCCCGGGACAGACGAACACCGGGGAGCTGTTTTTTGGAGAA	TCRBV29-01*01	TCRBD01-01*01	TCRBJ02-02*01
1226	0.0204153	12.5105	0.002856	2	CASSLAGESTEAFF	ATCCAGCCTGCAAAGCTTGAGGACTCGGCCGTGTATCTCTGTGCCAGCAGCCTCGCTGGGGAGAGCACTGAAGCTTTCTTTGGACAA	TCRBV11-02*02	TCRBD02-01*02	TCRBJ01-01*01
1227	0.020432	12.5134	0.002856	2	CASSPNRDTEAFF	CACATCAATTCCCTGGAGCTTGGTGACTCTGCTGTGTATTTCTGTGCCAGCAGCCCGAATAGGGACACTGAAGCTTTCTTTGGACAA	unresolved	unresolved	TCRBJ01-01*01
1228	0.0204486	12.5162	0.002856	2	CATSPRQVGNTEAFF	CGCTCACCAGGCCTGGGGGACGCAGCCATGTACCTGTGTGCCACCAGCCCTCGACAGGTGGGGAACACTGAAGCTTTCTTTGGACAA	TCRBV15-01*01	TCRBD01-01*01	TCRBJ01-01*01
1229	0.0204653	12.5191	0.002856	2	CATSGTGNTEAFF	TCCCTAGAGTCTGCCATCCCCAACCAGACAGCTCTTTACTTCTGTGCCACCAGTGGAACAGGGAACACTGAAGCTTTCTTTGGACAA	unresolved	TCRBD01-01*01	TCRBJ01-01*01
1230	0.0204819	12.5219	0.002856	2	CSAFGPNTEAFF	CTGACAGTGACCAGTGCCCATCCTGAAGACAGCAGCTTCTACATCTGCAGTGCCTTCGGACCGAACACTGAAGCTTTCTTTGGACAA	unresolved	unresolved	TCRBJ01-01*01
1231	0.0204986	12.5248	0.002856	2	CAWKLAWGEAFF	CTGAGTTCTAAGAAGCTCCTCCTCAGTGACTCTGGCTTCTATCTCTGTGCCTGGAAGCTCGCTTGGGGAGAAGCTTTCTTTGGACAA	TCRBV30-01*02	unresolved	TCRBJ01-01*01
1232	0.0205152	12.5276	0.002856	2	CASTGGQGNQAFF	AATGTGAACGCCTTGGAGCTGGACGACTCGGCCCTGTATCTCTGTGCCAGCACTGGAGGACAGGGCAACCAAGCTTTCTTTGGACAA	TCRBV05-04*01	TCRBD01-01*01	TCRBJ01-01*01
1233	0.0205319	12.5305	0.002856	2	CASSLLGATNEKLFF	AGCTCTCTGGAGCTGGGGGACTCAGCTTTGTATTTCTGTGCCAGCAGCCTTCTCGGTGCAACTAATGAAAAACTGTTTTTTGGCAGT	TCRBV09-01	TCRBD02-01	TCRBJ01-04*01
1234	0.0205485	12.5334	0.002856	2	CSATTAPGGQPQHF	GTGACCAGTGCCCATCCTGAAGACAGCAGCTTCTACATCTGCAGTGCTACCACAGCCCCAGGCGGTCAGCCCCAGCATTTTGGTGAT	unresolved	unresolved	TCRBJ01-05*01
1235	0.0205652	12.5362	0.002856	2	CSAGDRESQPQHF	ACAGTGACCAGTGCCCATCCTGAAGACAGCAGCTTCTACATCTGCAGTGCTGGGGACAGGGAAAGTCAGCCCCAGCATTTTGGTGAT	unresolved	TCRBD01-01*01	TCRBJ01-05*01
1236	0.0205818	12.5391	0.002856	2	CASSAWGDQPQHF	AGGCTGGAGTCGGCTGCTCCCTCCCAGACATCTGTGTACTTCTGTGCCAGCAGTGCGTGGGGAGATCAGCCCCAGCATTTTGGTGAT	TCRBV06-01*01	TCRBD02-01*02	TCRBJ01-05*01
1237	0.0205985	12.5419	0.002856	2	CASTLGSLNQPQHF	ATCCGGTCCACAAAGCTGGAGGACTCAGCCATGTACTTCTGTGCCAGCACCCTAGGGAGCCTCAATCAGCCCCAGCATTTTGGTGAT	TCRBV02-01*01	TCRBD02-01*02	TCRBJ01-05*01
1238	0.0206151	12.5448	0.002856	2	CATSGRQGGSNQPQHF	TCTGCCATCCCCAACCAGACAGCTCTTTACTTCTGTGCCACCAGTGGTCGACAGGGAGGGAGCAATCAGCCCCAGCATTTTGGTGAT	unresolved	unresolved	TCRBJ01-05*01
1239	0.0206318	12.5476	0.002856	2	CASGLGTLTQPQHF	TTGGAGTCGGCTGCTCCCTCCCAAACATCTGTGTACTTCTGTGCCAGCGGACTCGGGACTCTAACCCAACCCCAGCATTTTGGTGAT	unresolved	TCRBD02-01	TCRBJ01-05*01
1240	0.0206484	12.5505	0.002856	2	CASSSQGSGYGYTF	ATGAGCTCCTTGGAGCTGGGGGACTCAGCCCTGTACTTCTGTGCCAGCAGCTCTCAGGGGTCCGGCTATGGCTACACCTTCGGTTCG	TCRBV13-01*01	TCRBD01-01*01	TCRBJ01-02*01
1241	0.0206651	12.5533	0.002856	2	CASSGGNYGYTF	CTCAGGCTGGAGTCGGCTGCTCCCTCCCAGACATCTGTGTACTTCTGTGCCAGCAGTGGCGGGAACTATGGCTACACCTTCGGTTCG	TCRBV06-01*01	TCRBD02-01	TCRBJ01-02*01
1242	0.0206817	12.5562	0.002856	2	CASSQEETPVYGYTF	CACGCCCTGCAGCCAGAAGACTCAGCCCTGTATCTCTGCGCCAGCAGCCAAGAGGAGACACCAGTATATGGCTACACCTTCGGTTCG	TCRBV04-01*01	unresolved	TCRBJ01-02*01
1243	0.0206984	12.5591	0.002856	2	CASSLGGSGEQYF	ACGATCCAGCGCACACAGCAGGAGGACTCGGCCGTGTATCTCTGTGCCAGCAGCTTAGGCGGGAGCGGCGAGCAGTACTTCGGGCCG	TCRBV07-02*01	TCRBD02-01*02	TCRBJ02-07*01
1244	0.020715	12.5619	0.002856	2	CASSPGTSGSYEQYF	CAGCAGGTAGTGCGAGGAGATTCGGCAGCTTATTTCTGTGCCAGCTCACCAGGGACTAGCGGGAGCTACGAGCAGTACTTCGGGCCG	TCRBV18-01*01	TCRBD02-01*02	TCRBJ02-07*01
1245	0.0207317	12.5648	0.002856	2	CAWIPRAAYEQYF	AGTTCTAAGAAGCTCCTTCTCAGTGACTCTGGCTTCTATCTCTGTGCCTGGATTCCCCGGGCCGCCTACGAGCAGTACTTCGGGCCG	TCRBV30-01*01	unresolved	TCRBJ02-07*01
1246	0.0207483	12.5676	0.002856	2	CASSLVYGHYEQYF	ATCCAGCGCACACAGCAGGAGGACTCGGCCGTGTATCTCTGTGCCAGCAGCTTAGTATACGGACACTACGAGCAGTACTTCGGGCCG	TCRBV07-02*01	TCRBD01-01*01	TCRBJ02-07*01
1247	0.020765	12.5705	0.002856	2	CAWTQGQGAHEQYF	TCTAAGAAGCTCCTTCTCAGTGACTCTGGCTTCTATCTCTGTGCCTGGACCCAGGGACAGGGGGCCCACGAGCAGTACTTCGGGCCG	TCRBV30-01*01	TCRBD01-01*01	TCRBJ02-07*01
1248	0.0207816	12.5733	0.002856	2	CASSNGLNLGANF	GAGATCCAGCGCACAGAGCAGGGGGACTCGGCCATGTATCTCTGTGCCAGCAGCAACGGATTAAATTTGGGAGCCAACTTCGGGCCG	TCRBV07-09	TCRBD02-01*02	TCRBJ02-07*01
1249	0.0207983	12.5762	0.002856	2	CASSPPGGEQYV	CTTCACCTACACGCCCTGCAGCCAGAAGACTCAGCCCTGTATCTCTGCGCCAGCAGCCCCCCAGGGGGCGAGCAGTACGTCGGGCCG	TCRBV04-01*01	TCRBD01-01*01	TCRBJ02-07*01
1250	0.0208149	12.5791	0.002856	2	CASSYGNTIYF	GAGCTGAATGTGAACGCCTTGGAGCTGGACGACTCGGCCCTGTATCTCTGTGCCAGCAGTTATGGAAACACCATATATTTTGGAGAG	TCRBV05-04*01	TCRBD02-01	TCRBJ01-03*01
1251	0.0208316	12.5819	0.002856	2	CASSFPPGHSEQFF	GTGAACGCCTTGGAGCTGGACGACTCGGCCTTGTATCTCTGTGCCAGCAGCTTCCCCCCGGGACACAGTGAGCAGTTCTTCGGGCCA	TCRBV05-04*01	TCRBD01-01*01	TCRBJ02-01*01
1252	0.0208483	12.5848	0.002856	2	CASSQASGDEQFF	CACATCAATTCCCTGGAGCTTGGTGACTCTGCTGTGTATTTCTGTGCCAGCAGCCAAGCGTCCGGAGATGAGCAGTTCTTCGGGCCA	unresolved	TCRBD02-01*02	TCRBJ02-01*01
1253	0.0208649	12.5876	0.002856	2	CAWSVLAGEMGNEQFF	AAGCTCCTTCTCAGTGACTCTGGCTTCTATCTCTGTGCCTGGAGCGTGCTAGCGGGAGAAATGGGCAATGAGCAGTTCTTCGGGCCA	TCRBV30-01*01	TCRBD02-01*02	TCRBJ02-01*01
1254	0.0208816	12.5905	0.002856	2	CSARLSGTSGSMRNEQFF	CATCCTGAAGACAGCAGCTTCTACATCTGCAGTGCTAGACTATCCGGGACTAGCGGGAGTATGCGCAATGAGCAGTTCTTCGGGCCA	unresolved	TCRBD02-01*02	TCRBJ02-01*01
1255	0.0208982	12.5933	0.002856	2	CSVEGSEFRSYNEQFF	AACATGAGCCCTGAAGACAGCAGCATATATCTCTGCAGCGTTGAAGGTTCCGAGTTCCGCTCCTACAATGAGCAGTTCTTCGGGCCA	TCRBV29-01*01	TCRBD02-01*02	TCRBJ02-01*01
1256	0.0209149	12.5962	0.002856	2	CSAREPGLKNNEQFF	ACCAGTGCCCATCCTGAAGACAGCAGCTTCTACATCTGCAGTGCTAGAGAACCGGGACTGAAGAACAATGAGCAGTTCTTCGGGCCA	unresolved	TCRBD02-01	TCRBJ02-01*01
1257	0.0209315	12.599	0.002856	2	CASSLRRNGRAGETQYF	GCTGCTCCCTCCCAAACATCTGTGTACTTCTGTGCCAGCAGCCTACGTCGCAACGGGAGGGCCGGAGAGACCCAGTACTTCGGGCCA	unresolved	TCRBD02-01*02	TCRBJ02-05*01
1258	0.0209482	12.6019	0.002856	2	CASSPASGREETQYF	CAGCAGGTAGTGCGAGGAGATTCGGCAGCTTATTTCTGTGCCAGCTCACCAGCCAGCGGGAGGGAAGAGACCCAGTACTTCGGGCCA	TCRBV18-01*01	TCRBD02-01*02	TCRBJ02-05*01
1259	0.0209648	12.6048	0.002856	2	CASSRKRSPEETQYF	CGGTCCACAAAGCTGGAGGACTCAGCCATGTACTTCTGTGCCAGCAGTCGGAAGCGCAGCCCAGAAGAGACCCAGTACTTCGGGCCA	TCRBV02-01*01	TCRBD02-01	TCRBJ02-05*01
1260	0.0209815	12.6076	0.002856	2	CATGPGQGADTQYF	CTGGAGTCTGCTGCCTCCTCCCAGACATCTGTATATTTCTGCGCCACTGGCCCGGGACAGGGGGCAGATACGCAGTATTTTGGCCCA	TCRBV10-01	TCRBD01-01*01	TCRBJ02-03*01
1261	0.0209981	12.6105	0.002856	2	CASSAGTSGRVTDTQYF	CTGGAGCTGGGGGACTCAGCTTTGTATTTCTGTGCCAGCAGCGCCGGGACTAGCGGGAGGGTCACAGATACGCAGTATTTTGGCCCA	TCRBV09-01	TCRBD02-01*02	TCRBJ02-03*01
1262	0.0210148	12.6133	0.002856	2	CASSVAYTGELFF	AACCTGAGCTCTCTGGAGCTGGGGGACTCAGCTTTGTATTTCTGTGCCAGCAGCGTAGCATACACCGGGGAGCTGTTTTTTGGAGAA	TCRBV09-01	TCRBD01-01*01	TCRBJ02-02*01
1263	0.0210314	12.6162	0.002856	2	CASRNPGDFSEAFF	CTGGAGTCTGCCAGGCCCTCACATACCTCTCAGTACCTCTGTGCCAGCCGCAATCCGGGAGACTTTTCTGAAGCTTTCTTTGGACAA	TCRBV25-01*01	TCRBD02-01*02	TCRBJ01-01*01
1264	0.0210481	12.619	0.002856	2	CSVDTGYTEAFF	CTGACTGTGAGCAACATGAGCCCTGAAGACAGCAGCATATATCTCTGCAGCGTCGATACAGGATACACTGAAGCTTTCTTTGGACAA	TCRBV29-01*01	TCRBD01-01*01	TCRBJ01-01*01
1265	0.0210647	12.6219	0.002856	2	CASSPQGEKLFF	CTGAATGTGAACGCCTTGGAGCTGGACGACTCGGCCCTGTATCTCTGTGCCAGCAGCCCACAGGGTGAAAAACTGTTTTTTGGCAGT	TCRBV05-04*01	TCRBD01-01*01	TCRBJ01-04*01
1266	0.0210814	12.6247	0.002856	2	CASSLEGQGNQPQHF	GAGTCGGCTGCTCCCTCCCAAACATCTGTGTACTTCTGTGCCAGCAGTTTAGAGGGACAGGGTAATCAGCCCCAGCATTTTGGTGAT	unresolved	TCRBD01-01*01	TCRBJ01-05*01
1267	0.021098	12.6276	0.002856	2	CASSQVSEGLGYGYTF	GCCCTGCAGCCAGAAGACTCAGCCCTGTATCTCTGCGCCAGCAGCCAAGTTTCTGAGGGTTTGGGGTATGGCTACACCTTCGGTTCG	TCRBV04-01*01	TCRBD02-01*02	TCRBJ01-02*01
1268	0.0211147	12.6305	0.002856	2	CASSQEGVYGYTF	CACATCAATTCCCTGGAGCTTGGTGACTCTGCTGTGTATTTCTGTGCCAGCAGCCAGGAGGGAGTCTATGGCTACACCTTCGGTTCG	unresolved	TCRBD02-01*02	TCRBJ01-02*01
1269	0.0211313	12.6333	0.002856	2	CASSLGGLYGYTF	AATGTGAACGCCTTGTTGCTGGGGGACTCGGCCCTCTATCTCTGTGCCAGCAGCTTGGGGGGTCTCTATGGCTACACCTTCGGTTCG	TCRBV05-06*01	unresolved	TCRBJ01-02*01
1270	0.021148	12.6362	0.002856	2	CASRGMDLYGYTF	ATCCTGGAGTCGCCCAGCCCCAACCAGACCTCTCTGTACTTCTGTGCCAGCAGGGGGATGGACCTCTATGGCTACACCTTCGGTTCG	TCRBV27-01*01	unresolved	TCRBJ01-02*01
1271	0.0211646	12.639	0.002856	2	CASSSPTTRGYGYTF	AACGCCTTGGAGCTGGACGACTCGGCCCTGTATCTCTGTGCCAGCAGCTCCCCAACGACTCGCGGCTATGGCTACACCTTCGGTTCG	TCRBV05-04*01	TCRBD02-01	TCRBJ01-02*01
1272	0.0211813	12.6419	0.002856	2	CSASGASDYGYTF	ACTGTGAGCAACATGAGCCCTGAAGACAGCAGCATATATCTCTGCAGCGCCTCAGGGGCTTCCGACTATGGCTACACCTTCGGTTCG	TCRBV29-01*01	TCRBD01-01*01	TCRBJ01-02*01
1273	0.0211979	12.6447	0.002856	2	CASSFDRGLGLGGYTF	TCCACAAAGCTGGAGGACTCAGCCATGTACTTCTGTGCCAGCAGTTTCGACAGGGGGTTAGGCCTGGGGGGCTACACCTTCGGTTCG	TCRBV02-01*01	TCRBD01-01*01	TCRBJ01-02*01
1274	0.0212146	12.6476	0.002856	2	CASSPRTSGSYEQYF	CAGCAGGTAGTGCGAGGAGATTCGGCAGCTTATTTCTGTGCCAGCTCACCTCGGACTAGCGGCTCCTACGAGCAGTACTTCGGGCCG	TCRBV18-01*01	TCRBD02-01	TCRBJ02-07*01
1275	0.0212312	12.6505	0.002856	2	CASSQDLASGSSSYEQYF	CAGCCAGAAGACTCGGCCCTGTATCTCTGCGCCAGCAGCCAAGATCTGGCTAGCGGATCAAGCTCCTACGAGCAGTACTTCGGGCCG	TCRBV04-03*01	TCRBD02-01	TCRBJ02-07*01
1276	0.0212479	12.6533	0.002856	2	CASSKTSAYPSYEQYF	GCCTTGTTGCTGGGGGACTCGGCCCTGTATCTCTGTGCCAGCAGCAAGACTAGTGCTTACCCCTCCTACGAGCAGTACTTCGGGCCG	TCRBV05-05*01	TCRBD02-01	TCRBJ02-07*01
1277	0.0212645	12.6562	0.002856	2	CASSPPGSTNYEQYF	CAGCAGGTAGTGCGAGGAGATTCGGCAGCTTATTTCTGTGCCAGCTCACCACCGGGCAGCACCAACTACGAGCAGTACTTCGGGCCG	TCRBV18-01*01	TCRBD01-01*01	TCRBJ02-07*01
1278	0.0212812	12.659	0.002856	2	CASSLRGGQLRDEQYF	TCCGCCAGCACCAACCAGACATCTATGTACCTCTGTGCCAGCAGCCTCCGAGGGGGCCAACTTCGCGACGAGCAGTACTTCGGGCCG	TCRBV28-01*01	TCRBD01-01*01	TCRBJ02-07*01
1279	0.0212979	12.6619	0.002856	2	CATSPRRWNEQYF	GACATCCGCTCACCAGGCCTGGGGGACGCAGCCATGTACCTGTGTGCCACCAGCCCAAGGAGGTGGAACGAGCAGTACTTCGGGCCG	TCRBV15-01*01	TCRBD02-01*02	TCRBJ02-07*01
1280	0.0213145	12.6647	0.002856	2	CASRGLRDTPDWGEQYV	ACAAAGCTGGAGGACTCAGCCATGTACTTCTGTGCCAGCAGGGGACTTCGCGACACGCCTGACTGGGGGGAGCAGTACGTCGGGCCG	TCRBV02-01*01	TCRBD02-01	TCRBJ02-07*01
1281	0.0213312	12.6676	0.002856	2	CASSIQAGVGNTIYF	CAGCCCTCAGAACCCAGGGACTCAGCTGTGTACTTCTGTGCCAGCAGCATACAGGCGGGAGTTGGAAACACCATATATTTTGGAGAG	unresolved	TCRBD02-01*02	TCRBJ01-03*01
1282	0.0213478	12.6704	0.002856	2	CASSPGGAGANVLTF	AACGCCTTGTTGCTGGGGGACTCGGCCCTCTATCTCTGTGCCAGCAGCCCAGGGGGCGCTGGGGCCAACGTCCTGACTTTCGGGGCC	TCRBV05-06*01	TCRBD01-01*01	TCRBJ02-06*01
1283	0.0213645	12.6733	0.002856	2	CSVVSGTGANVLTF	GTGAGCAACATGAGCCCTGAAGACAGCAGCATATATCTCTGCAGCGTTGTTTCCGGGACTGGGGCCAACGTCCTGACTTTCGGGGCC	TCRBV29-01*01	TCRBD02-01*02	TCRBJ02-06*01
1284	0.0213811	12.6762	0.002856	2	CSVAVEPFF	TTCTCAACTCTGACTGTGAGCAACATGAGCCCTGAAGACAGCAGCATATATCTCTGCAGCGTTGCAGTCGAACCGTTCTTCGGGCCA	TCRBV29-01*01	TCRBD01-01*01	TCRBJ02-01*01
1285	0.0213978	12.679	0.002856	2	CASSPVGYARDEQFF	CAGCGCACAGAGCAGCGGGACTCGGCCATGTATCGCTGTGCCAGCAGCCCGGTGGGGTACGCAAGGGATGAGCAGTTCTTCGGGCCA	TCRBV07-06*01	unresolved	TCRBJ02-01*01
1286	0.0214144	12.6819	0.002856	2	CATGDPSGRTDEQFF	GAGTCTGCCATCCCCAACCAGACAGCTCTTTACTTCTGTGCCACCGGGGATCCTAGCGGGAGGACCGATGAGCAGTTCTTCGGGCCA	unresolved	TCRBD02-01*02	TCRBJ02-01*01
1287	0.0214311	12.6847	0.002856	2	CASGWGLAGDTDTQYF	CCCTCAGAACCCAGGGACTCAGCTGTGTATTTTTGTGCTAGTGGTTGGGGACTAGCGGGGGACACAGATACGCAGTATTTTGGCCCA	TCRBV12-05*01	TCRBD02-01*01	TCRBJ02-03*01
1288	0.0214477	12.6876	0.002856	2	CASSHDSTNTDTQYF	CACACCCTGCAGCCAGAAGACTCGGCCCTGTATCTCTGCGCCAGCAGCCACGACAGTACTAACACAGATACGCAGTATTTTGGCCCA	TCRBV04-03*01	TCRBD01-01*01	TCRBJ02-03*01
1289	0.0214644	12.6904	0.002856	2	CASSSRDTQYF	GAGCTGAATGTGAACGCCTTGGAGCTGGACGACTCGGCCCTGTATTTCTGTGCCAGCAGCTCCAGGGACACGCAGTATTTTGGCCCA	TCRBV05-04*01	unresolved	TCRBJ02-03*01
1290	0.021481	12.6933	0.002856	2	CSVDIAGVYGELFF	GTGAGCAACATGAGCCCTGAAGACAGCAGCATATATCTCTGCAGCGTTGATATAGCCGGGGTGTACGGGGAGCTGTTTTTTGGAGAA	TCRBV29-01*01	TCRBD02-01*01	TCRBJ02-02*01
1291	0.0214977	12.6961	0.002856	2	CASSLPGGSDTEAFF	AACGCCTTGGAGCTGGACGACTCGGCCCTGTATCTCTGTGCCAGCAGCCTCCCGGGGGGATCGGACACTGAAGCTTTCTTTGGACAA	TCRBV05-04*01	TCRBD02-01*01	TCRBJ01-01*01
1292	0.0215143	12.699	0.002856	2	CASSYLGPGGPRNTEAFF	GCTCCCTCCCAAACATCTGTGTACTTCTGTGCCAGCAGTTATCTTGGCCCCGGGGGGCCCCGGAACACTGAAGCTTTCTTTGGACAA	unresolved	TCRBD02-01*01	TCRBJ01-01*01
1293	0.021531	12.7019	0.002856	2	CAWSDASNTEAFF	AGTTCTAAGAAGCTCCTTCTCAGTGACTCTGGCTTCTATCTCTGTGCCTGGAGTGATGCATCCAACACTGAAGCTTTCTTTGGACAA	TCRBV30-01*01	unresolved	TCRBJ01-01*01
1294	0.0215476	12.7047	0.002856	2	CASSTSGHQPQHF	ATTCTGGAGTCCGCCAGCACCAACCAGACATCTATGTACCTCTGTGCCAGCAGCACGTCAGGGCATCAGCCCCAGCATTTTGGTGAT	TCRBV28-01*01	TCRBD01-01*01	TCRBJ01-05*01
1295	0.0215643	12.7076	0.002856	2	CASSYRRDGNQPQHF	CTGTCGGCTGCTCCCTCCCAGACATCTGTGTACTTCTGTGCCAGCAGTTACAGGCGGGACGGCAATCAGCCCCAGCATTTTGGTGAT	TCRBV06-05*01	TCRBD02-01*02	TCRBJ01-05*01
1296	0.0215809	12.7104	0.002856	2	CSARDWRQSLSNQPQHF	GCCCATCCTGAAGACAGCAGCTTCTACATCTGCAGTGCTAGAGATTGGCGTCAGTCCCTTAGCAATCAGCCCCAGCATTTTGGTGAT	unresolved	unresolved	TCRBJ01-05*01
1297	0.0215976	12.7133	0.002856	2	CASSGAGGINNQPQHF	CCTGCAGAGCTTGGGGACTCGGCCGTGTATCTCTGTGCCAGCAGTGGAGCGGGGGGGATAAACAATCAGCCCCAGCATTTTGGTGAT	TCRBV11-03*01	TCRBD02-01*01	TCRBJ01-05*01
1298	0.0216142	12.7161	0.002856	2	CASSLGDDRAGTF	AAGATCCAGCCTGCAGAGCTTGGGGACTCGGCCGTGTATCTCTGTGCCAGCAGCTTAGGAGACGACAGGGCAGGCACCTTCGGTTCG	TCRBV11-03*01	TCRBD01-01*01	TCRBJ01-02*01
1299	0.0216309	12.719	0.002856	2	CASSTGTSLFYGYTF	AACGCCTTGTTGCTGGGGGACTCGGCCCTCTATCTCTGTGCCAGCAGCACCGGGACATCCCTTTTCTATGGCTACACCTTCGGTTCG	TCRBV05-06*01	TCRBD01-01*01	TCRBJ01-02*01
1300	0.0216475	12.7219	0.002856	2	CASSEVLRDRGYGYTF	TCCACAAAGCTGGAGGACTCAGCCATGTACTTCTGTGCCAGCAGTGAAGTCCTCCGGGACAGGGGCTATGGCTACACCTTCGGTTCG	TCRBV02-01*01	TCRBD01-01*01	TCRBJ01-02*01
1301	0.0216642	12.7247	0.002856	2	CASSLERGGGDYGYTF	CCTGCAGAGCTTGGGGACTCGGCCGTGTATCTCTGTGCCAGCAGCTTAGAGCGGGGAGGCGGCGACTATGGCTACACCTTCGGTTCG	TCRBV11-03*01	TCRBD02-01	TCRBJ01-02*01
1302	0.0216808	12.7276	0.002856	2	CASSFGTGENYGYTF	GAGTCGCCCAGCCCCAACCAGACCTCTCTGTACTTCTGTGCCAGCAGTTTCGGGACAGGGGAGAACTATGGCTACACCTTCGGTTCG	TCRBV27-01*01	TCRBD01-01*01	TCRBJ01-02*01
1303	0.0216975	12.7304	0.002856	2	CTSSPQGWQGYTF	AGGATCCAGCAGGTAGTGCGAGGAGATTCGGCAGCTTATTTCTGTACCAGCTCACCACAGGGGTGGCAGGGCTACACCTTCGGTTCG	TCRBV18-01*01	TCRBD01-01*01	TCRBJ01-02*01
1304	0.0217142	12.7333	0.002856	2	CASSSDGLGYTF	CTGAAGATCCGGTCCACAAAGCTGGAGGACTCAGCCATGTACTTCTGTGCCAGCAGTTCGGACGGCTTAGGCTACACCTTCGGTTCG	TCRBV02-01*01	unresolved	TCRBJ01-02*01
1305	0.0217308	12.7361	0.002856	2	CASSTLGQPMSLGGGYTF	GAGCTGGGGGACTCGGCCCTTTATCTTTGCGCCAGCAGTACCTTGGGGCAGCCCATGAGCCTGGGGGGAGGCTACACCTTCGGTTCG	TCRBV05-01*01	TCRBD02-01*01	TCRBJ01-02*01
1306	0.0217475	12.739	0.002856	2	CASSYGPSRLSYTF	CTGCTGTCGGCTGCTCCCTCCCAGACATCTGTGTACTTCTGTGCCAGCAGTTACGGCCCAAGCAGGCTAAGCTACACCTTCGGTTCG	TCRBV06-05*01	TCRBD01-01*01	TCRBJ01-02*01
1307	0.0217641	12.7418	0.002856	2	CASTLSGERGQEYF	ATGAGCTCCTTGGAGCTGGGGGACTCAGCCCTGTACTTCTGTGCCAGCACCCTCAGTGGGGAGAGGGGTCAAGAGTACTTCGGGCCG	TCRBV13-01*01	unresolved	TCRBJ02-07*01
1308	0.0217808	12.7447	0.002856	2	CASSPQAGGPGAEQYF	CAGGTAGTGCGAGGAGATTCGGCAGCTTATTTCTGTGCCAGCTCACCGCAAGCGGGAGGACCCGGCGCCGAGCAGTACTTCGGGCCG	TCRBV18-01*01	TCRBD02-01*02	TCRBJ02-07*01
1309	0.0217974	12.7476	0.002856	2	CASSSLSRDFYEQYF	GAGTCGCCCAGCCCCAACCAGACCTCTCTGTACTTCTGTGCCAGCAGTTCTCTTTCCCGGGACTTCTACGAGCAGTACTTCGGGCCG	TCRBV27-01*01	TCRBD02-01	TCRBJ02-07*01
1310	0.0218141	12.7504	0.002856	2	CASSERNSYEQYF	AGGCTGGAGTCGGCTGCTCCCTCCCAGACATCTGTGTACTTCTGTGCCAGCAGTGAAAGGAACTCCTACGAGCAGTACTTCGGGCCG	TCRBV06-01*01	unresolved	TCRBJ02-07*01
1311	0.0218307	12.7533	0.002856	2	CASSPLRAGAYEQYF	CAGCAGGTAGTGCGAGGAGATTCGGCAGCTTATTTCTGTGCCAGCTCACCCCTCAGGGCGGGGGCCTACGAGCAGTACTTCGGGCCG	TCRBV18-01*01	TCRBD02-01*01	TCRBJ02-07*01
1312	0.0218474	12.7561	0.002856	2	CASTNAGASGTYEQYF	TCGGCTGCTCCCTCCCAAACATCTGTGTACTTCTGTGCCAGCACAAACGCGGGGGCTAGCGGCACCTACGAGCAGTACTTCGGGCCG	unresolved	TCRBD02-01	TCRBJ02-07*01
1313	0.021864	12.759	0.002856	2	CASSVDSTYEQYF	AACCTGAGCTCTCTGGAGCTGGGGGACTCAGCTTTGTATTTCTGTGCCAGCAGCGTAGATTCAACCTACGAGCAGTACTTCGGGCCG	TCRBV09-01	TCRBD01-01*01	TCRBJ02-07*01
1314	0.0218807	12.7618	0.002856	2	CASSLGQGWDEQYF	CTGGAGTCCGCCAGCACCAACCAGACATCTATGTACCTCTGTGCCAGCAGTTTAGGACAGGGGTGGGACGAGCAGTACTTCGGGCCG	TCRBV28-01*01	TCRBD01-01*01	TCRBJ02-07*01
1315	0.0218973	12.7647	0.002856	2	CASRRQGGDEQYF	AGGCTGGAGTCGGCTGCTCCCTCCCAGACATCTGTGTACTTCTGTGCCAGCAGGCGGCAGGGGGGAGACGAGCAGTACTTCGGGCCG	TCRBV06-01*01	TCRBD01-01*01	TCRBJ02-07*01
1316	0.021914	12.7675	0.002856	2	CASSSRLGEQFF	CTGAAGATCCAGCGCACAGAGCGGGGGGACTCAGCCGTGTATCTCTGTGCCAGCAGCTCTCGGTTGGGTGAGCAGTTCTTCGGGCCA	TCRBV07-03*01	unresolved	TCRBJ02-01*01
1317	0.0219306	12.7704	0.002856	2	CASSRLGGARDEQFF	AGCTCCTTGGAGCTGGGGGACTCAGCCCTGTACTTCTGTGCCAGCAGCAGACTGGGAGGGGCTAGAGATGAGCAGTTCTTCGGGCCA	TCRBV13-01*01	TCRBD02-01*02	TCRBJ02-01*01
1318	0.0219473	12.7733	0.002856	2	CASSPRRDHNEQFF	ATCCAGCCTGCAGAGCTTGGGGACTCGGCCGTGTATCTCTGTGCCAGCAGCCCCCGGAGAGACCACAATGAGCAGTTCTTCGGGCCA	TCRBV11-03*01	TCRBD02-01*02	TCRBJ02-01*01
1319	0.0219639	12.7761	0.002856	2	CSAPPAARVAGARTQYF	GCCCATCCTGAAGACAGCAGCTTCTACATCTGCAGTGCTCCTCCGGCCGCTCGGGTAGCGGGGGCAAGGACCCAGTACTTCGGGCCA	unresolved	TCRBD02-01*01	TCRBJ02-05*01
1320	0.0219806	12.779	0.002856	2	CASSQMPGDTETQYF	CACACCCTGCAGCCAGAAGACTCGGCCCTGTATCTCTGCGCCAGCAGCCAAATGCCAGGGGATACGGAGACCCAGTACTTCGGGCCA	TCRBV04-03*01	TCRBD01-01*01	TCRBJ02-05*01
1321	0.0219972	12.7818	0.002856	2	CASSQGWTSGKETQYF	CCTGCAGAACTGGAGGATTCTGGAGTTTATTTCTGTGCCAGCAGCCAAGGATGGACTAGCGGGAAAGAGACCCAGTACTTCGGGCCA	TCRBV14-01*01	TCRBD02-01*02	TCRBJ02-05*01
1322	0.0220139	12.7847	0.002856	2	CASSLQGRAKYF	CTGGGGTTGGAGTCGGCTGCTCCCTCCCAAACATCTGTGTACTTCTGTGCCAGCAGTTTACAGGGTCGGGCTAAGTACTTCGGGCCA	unresolved	TCRBD01-01*01	TCRBJ02-05*01
1323	0.0220305	12.7875	0.002856	2	CASSQAGLAGGKGGDTQYF	CCAGAAGACTCAGCCCTGTATCTCTGCGCCAGCAGCCAAGCTGGACTAGCGGGAGGCAAGGGTGGTGATACGCAGTATTTTGGCCCA	TCRBV04-01*01	TCRBD02-01*02	TCRBJ02-03*01
1324	0.0220472	12.7904	0.002856	2	CASSTGLRDTQYF	AGGCTGGAGTTGGCTGCTCCCTCCCAGACATCTGTGTACTTCTGTGCCAGCAGCACGGGTTTAAGAGATACGCAGTATTTTGGCCCA	TCRBV06-06	TCRBD02-01	TCRBJ02-03*01
1325	0.0220638	12.7933	0.002856	2	CASRSSGKGSDTQYF	GAGTTGGCTGCTCCCTCCCAGACATCTGTGTACTTCTGTGCCAGCAGAAGTAGCGGGAAGGGGTCAGATACGCAGTATTTTGGCCCA	TCRBV06-06	TCRBD02-01*02	TCRBJ02-03*01
1326	0.0220805	12.7961	0.002856	2	CASSASGMRTDTQYF	AGCTCTCTGGAGCTGGGGGACTCAGCTTTGTATTTCTGTGCCAGCAGCGCCTCCGGTATGCGCACAGATACGCAGTATTTTGGCCCA	TCRBV09-01	TCRBD02-01	TCRBJ02-03*01
1327	0.0220971	12.799	0.002856	2	CSAPPSPGTSTDTQYF	AGTGCCCATCCTGAAGACAGCAGCTTCTACATCTGCAGTGCTCCCCCTTCGCCGGGGACTAGCACAGATACGCAGTATTTTGGCCCA	unresolved	TCRBD02-01	TCRBJ02-03*01
1328	0.0221138	12.8018	0.002856	2	CASSLEDRASTDTQYF	ACCTTGGAGCTGGGGGACTCGGCCCTTTATCTTTGCGCCAGCAGCTTGGAGGACAGGGCCAGCACAGATACGCAGTATTTTGGCCCA	TCRBV05-01*01	TCRBD01-01*01	TCRBJ02-03*01
1329	0.0221305	12.8047	0.002856	2	CASSIRGSTDTQYF	GTGACATCGGCCCAAAAGAACCCGACAGCTTTCTATCTCTGTGCCAGTAGTATCAGGGGAAGCACAGATACGCAGTATTTTGGCCCA	TCRBV19-01	TCRBD01-01*01	TCRBJ02-03*01
1330	0.0221471	12.8075	0.002856	2	CASSATSGVNTGELFF	TCCACAAAGCTGGAGGACTCAGCCATGTACTTCTGTGCCAGCAGTGCCACTAGCGGAGTGAACACCGGGGAGCTGTTTTTTGGAGAA	TCRBV02-01*01	TCRBD02-01	TCRBJ02-02*01
1331	0.0221638	12.8104	0.002856	2	CASSVASGNTGELFF	AGCTCTCTGGAGCTGGGGGACTCAGCTTTGTATTTCTGTGCCAGCAGCGTAGCTAGCGGAAACACCGGGGAGCTGTTTTTTGGAGAA	TCRBV09-01	TCRBD02-01	TCRBJ02-02*01
1332	0.0221804	12.8132	0.002856	2	CASSVSGGSGTGELFF	TCTCTGGAGCTGGGGGACTCAGCTTTGTATTTCTGTGCCAGCAGCGTGTCAGGCGGGAGTGGAACCGGGGAGCTGTTTTTTGGAGAA	TCRBV09-01	TCRBD02-01*02	TCRBJ02-02*01
1333	0.0221971	12.8161	0.002856	2	CASSGVEEAAFF	CTAAACCTGAGCTCTCTGGAGCTGGGGGACTCAGCTTTGTATTTCTGTGCCAGCAGCGGAGTGGAAGAGGCAGCTTTCTTTGGACAA	TCRBV09-01	TCRBD02-01*02	TCRBJ01-01*01
1334	0.0222137	12.819	0.002856	2	CASSLGADDTEAFF	GTGAACGCCTTGGAGCTGGACGACTCGACCCTGTATCTCTGTGCCAGCAGCTTAGGGGCAGATGACACTGAAGCTTTCTTTGGACAA	TCRBV05-04*01	TCRBD01-01*01	TCRBJ01-01*01
1335	0.0222304	12.8218	0.002856	2	CASSRGGGSRNTEAFF	CGCACAGAGCAGGGGGACTCGGCCATGTATCTCTGTGCCAGCAGCAGGGGCGGGGGCAGCCGGAACACTGAAGCTTTCTTTGGACAA	TCRBV07-09	TCRBD02-01*01	TCRBJ01-01*01
1336	0.022247	12.8247	0.002856	2	CASRTTGIFQKLKNTEAFF	CCAGAAGACTCAGCCCTGTATCTCTGCGCCAGCAGGACGACAGGGATTTTTCAAAAATTGAAGAACACTGAAGCTTTCTTTGGACAA	TCRBV04-01*01	TCRBD01-01*01	TCRBJ01-01*01
1337	0.0222637	12.8275	0.002856	2	CASSPRTQRGEKLFF	CAGCAGGTAGTGCGAGGAGATTCGGCAGCTTATTTCTGTGCCAGCTCCCCGAGGACTCAAAGAGGGGAAAAACTGTTTTTTGGCAGT	TCRBV18-01*01	TCRBD02-01	TCRBJ01-04*01
1338	0.0222803	12.8304	0.002856	2	CSARDASRGMGPQHF	ACCAGTGCCCATCCTGAAGACAGCAGCTTCTACATCTGCAGTGCTAGAGATGCATCCAGGGGCATGGGGCCCCAGCATTTTGGTGAT	unresolved	TCRBD01-01*01	TCRBJ01-05*01
1339	0.022297	12.8332	0.002856	2	CASSVLNQPQHF	CTGAATGTGAACGCCTTGTTGCTGGGGGACTCGGCCCTCTATCTCTGTGCCAGCAGCGTACTTAATCAGCCCCAGCATTTTGGTGAT	TCRBV05-06*01	TCRBD02-01	TCRBJ01-05*01
1340	0.0223136	12.8361	0.002856	2	CASKKMHF	GATGATTTCCCCCTCACGTTGGCGTCTGCTGTACCCTCTCAGACATCTGTGTACTTCTGTGCCAGCAAGAAGATGCACTTTGGTGAT	TCRBV06-04	unresolved	TCRBJ01-05*01
1341	0.0223303	12.8389	0.002856	2	CASSQDWGGQNWYGYTF	CTGCAGCCAGAAGACTCAGCCCTGTATCTCTGCGCCAGCAGCCAAGATTGGGGGGGACAGAACTGGTATGGCTACACCTTCGGTTCG	TCRBV04-01*01	unresolved	TCRBJ01-02*01
1342	0.0223469	12.8418	0.002856	2	CASRTLGYNYGYTF	CTGCTGTCGGCTGCTCCCTCCCAGACATCTGTGTACTTCTGTGCCAGCAGGACCTTGGGATATAACTATGGCTACACCTTCGGTTCG	TCRBV06-05*01	unresolved	TCRBJ01-02*01
1343	0.0223636	12.8447	0.002856	2	CASSPSTGGNGYTF	ATCCAGCCTGCAGAGCTTGGGGACTCGGCCGTGTATCTCTGTGCCAGCAGTCCTTCGACAGGGGGGAATGGCTACACCTTCGGTTCG	TCRBV11-03*01	TCRBD01-01*01	TCRBJ01-02*01
1344	0.0223802	12.8475	0.002856	2	CASSYEEFSEQYF	AGGCTGCTGTCGGCTGCTCCCTCCCAGACATCTGTGTACTTCTGTGCCAGCAGTTACGAGGAGTTTTCTGAGCAGTACTTCGGGCCG	TCRBV06-05*01	TCRBD02-01*02	TCRBJ02-07*01
1345	0.0223969	12.8504	0.002856	2	CASSTPLAGGPTEQYF	CGCACAGAGCAGGGGGACTCGGCCATGTATCTCTGTGCCAGCAGCACTCCGTTAGCGGGAGGGCCAACCGAGCAGTACTTCGGGCCG	TCRBV07-09	TCRBD02-01*02	TCRBJ02-07*01
1346	0.0224135	12.8532	0.002856	2	CASSESGTSVYEQYF	GAGTCTGCCAGGCCCTCACATACCTCTCAGTACCTCTGTGCCAGCAGTGAATCTGGGACTAGCGTGTACGAGCAGTACTTCGGGCCG	TCRBV25-01*01	TCRBD02-01	TCRBJ02-07*01
1347	0.0224302	12.8561	0.002856	2	CASSISAGRVYEQYF	ACATCGGCCCAAAAGAACCCGACAGCTTTCTATCTCTGTGCCAGTAGTATATCAGCCGGGAGAGTCTACGAGCAGTACTTCGGGCCG	TCRBV19-01	TCRBD02-01*02	TCRBJ02-07*01
1348	0.0224468	12.8589	0.002856	2	CASSSQRTSGSYEQYF	CGCACAGAGCAGGGGGACTCGGCCATGTATCTCTGTGCCAGCAGCTCCCAAAGAACTAGCGGGAGCTACGAGCAGTACTTCGGGCCG	TCRBV07-09	TCRBD02-01*02	TCRBJ02-07*01
1349	0.0224635	12.8618	0.002856	2	CSVYETGGGSYEQYF	AGCAACATGAGCCCTGAAGACAGCAGCATATATCTCTGCAGCGTTTATGAAACAGGGGGGGGCTCCTACGAGCAGTACTTCGGGCCG	TCRBV29-01*01	TCRBD01-01*01	TCRBJ02-07*01
1350	0.0224801	12.8647	0.002856	2	CASSPPSSYEQYF	ACGATCCAGCGCACACAGCAGGAGGACTCGGCCGTGTATCTCTGTGCCAGCAGCCCTCCGAGCTCCTACGAGCAGTACTTCGGGCCG	TCRBV07-02*01	TCRBD02-01*02	TCRBJ02-07*01
1351	0.0224968	12.8675	0.002856	2	CASSLSGQDYEQYF	ATCCAGCGCACAGAGCAGGGGGACTCGGCCATGTATCTCTGTGCCAGCAGCTTAAGTGGACAGGACTACGAGCAGTACTTCGGGCCG	TCRBV07-09	TCRBD01-01*01	TCRBJ02-07*01
1352	0.0225134	12.8704	0.002856	2	CASSQDPGTGLGNTIYF	CTGCAGCCAGAAGACTCGGCCCTGTATCTCTGCGCCAGCAGCCAAGATCCCGGGACAGGGTTAGGAAACACCATATATTTTGGAGAG	TCRBV04-03*01	TCRBD01-01*01	TCRBJ01-03*01
1353	0.0225301	12.8732	0.002856	2	CASSPDLSGANVLTF	CAGCAGGTAGTGCGAGGAGATTCGGCAGCTTATTTCTGTGCCAGCTCACCCGACCTCTCTGGGGCCAACGTCCTGACTTTCGGGGCC	TCRBV18-01*01	unresolved	TCRBJ02-06*01
1354	0.0225468	12.8761	0.002856	2	CASSYATSGSGIEQFF	TCGGCTGCTCCCTCCCAGACATCTGTGTACTTCTGTGCCAGCAGTTATGCGACTAGCGGGAGTGGAATTGAGCAGTTCTTCGGGCCA	TCRBV06-05*01	TCRBD02-01*02	TCRBJ02-01*01
1355	0.0225634	12.8789	0.002856	2	CASSEGGSYDEQFF	CTGGAGTCGGCTGCTCCCTCCCAGACATCTGTGTACTTCTGTGCCAGCAGTGAAGGAGGTAGCTACGATGAGCAGTTCTTCGGGCCA	TCRBV06-01*01	TCRBD02-01	TCRBJ02-01*01
1356	0.0225801	12.8818	0.002856	2	CASSPGLGNEQFF	AAGATCCAGCGCACACAGCAGGAGGACTCCGCCGTGTATCTCTGTGCCAGCAGCCCAGGACTAGGCAATGAGCAGTTCTTCGGGCCA	TCRBV07-08*01	TCRBD02-01	TCRBJ02-01*01
1357	0.0225967	12.8846	0.002856	2	CASSYGVGYANEQFF	CTGTCGGCTGCTCCCTCCCAGACATCTGTGTACTTCTGTGCCAGCAGTTACGGGGTCGGCTATGCCAATGAGCAGTTCTTCGGGCCA	TCRBV06-05*01	unresolved	TCRBJ02-01*01
1358	0.0226134	12.8875	0.002856	2	CASTSNFQWEQFF	ATTCTGGAGTCCGCCAGCACCAACCAGACATCTATGTACCTCTGTGCCAGCACATCGAACTTTCAATGGGAGCAGTTCTTCGGGCCA	TCRBV28-01*01	TCRBD02-01	TCRBJ02-01*01
1359	0.02263	12.8904	0.002856	2	CASSQDGASRSETQYF	CCTGCAGAACTGGAGGATTCTGGAGTTTATTTCTGTGCCAGCAGCCAAGATGGGGCCTCCAGATCAGAGACCCAGTACTTCGGGCCA	TCRBV14-01*01	TCRBD01-01*01	TCRBJ02-05*01
1360	0.0226467	12.8932	0.002856	2	CASSPQETQYF	ATCCTGAGGATCCAGCAGGTAGTGCGAGGAGATTCGGCAGCTTATTTCTGTGCCAGCTCACCTCAAGAGACCCAGTACTTCGGGCCA	TCRBV18-01*01	unresolved	TCRBJ02-05*01
1361	0.0226633	12.8961	0.002856	2	CSARSYEGGQETQYF	ACCAGTGCCCATCCTGAAGACAGCAGCTTCTACATCTGCAGTGCTAGAAGTTACGAGGGGGGCCAAGAGACCCAGTACTTCGGGCCA	unresolved	unresolved	TCRBJ02-05*01
1362	0.02268	12.8989	0.002856	2	CSVEDGLAGTHQETQYF	ATGAGCCCTGAAGACAGCAGCATATATCTCTGCAGCGTTGAAGATGGGCTAGCGGGAACCCACCAAGAGACCCAGTACTTCGGGCCA	TCRBV29-01*01	TCRBD02-01*02	TCRBJ02-05*01
1363	0.0226966	12.9018	0.002856	2	CASSFALATDTQYF	GTGAGCACCTTGGAGCTGGGGGACTCGGCCCTTTATCTTTGCGCCAGCAGCTTTGCACTAGCTACAGATACGCAGTATTTTGGCCCA	TCRBV05-01*01	TCRBD02-01	TCRBJ02-03*01
1364	0.0227133	12.9046	0.002856	2	CSARDAQTYTDTQYF	ACCAGTGCCCATCCTGAAGACAGCAGCTTCTACATCTGCAGTGCTAGAGATGCCCAGACCTACACAGATACGCAGTATTTTGGCCCA	unresolved	unresolved	TCRBJ02-03*01
1365	0.0227299	12.9075	0.002856	2	CASSVVSDTDTQYF	CTGAGCTCTCTGGAGCTGGGGGACTCAGCTTTGTATTTCTGTGCCAGCAGTGTTGTTTCGGACACAGATACGCAGTATTTTGGCCCA	TCRBV09-01	unresolved	TCRBJ02-03*01
1366	0.0227466	12.9103	0.002856	2	CASSLVRSGELFF	AAGATCCAGCCTGCAAAGCTTGAGGACTCGGCCGTGTATCTCTGTGCCAGCAGCTTAGTGAGGTCCGGGGAGCTGTTTTTTGGAGAA	TCRBV11-02*02	TCRBD02-01*02	TCRBJ02-02*01
1367	0.0227632	12.9132	0.002856	2	CAGRSGRPGELFF	AAGATCCAGCCCTCAGAACCCAGGGACTCAGCTGTGTACTTCTGTGCCGGACGGTCTGGGCGCCCCGGGGAGCTGTTTTTTGGAGAA	unresolved	unresolved	TCRBJ02-02*01
1368	0.0227799	12.9161	0.002856	2	CASRSTGELFF	CCGCTCAGGCTGCTGTCGGCTGCTCCCTCCCAGACATCTGTGTACTTCTGTGCCAGCAGGTCCACCGGGGAGCTGTTTTTTGGAGAA	TCRBV06-05*01	unresolved	TCRBJ02-02*01
1369	0.0227965	12.9189	0.002856	2	CASSYSSSANTGELFF	TCGGCTGCTCCCTCCCAGACATCTGTGTACTTCTGTGCCAGCAGTTACTCGAGTTCAGCGAACACCGGGGAGCTGTTTTTTGGAGAA	TCRBV06-05*01	unresolved	TCRBJ02-02*01
1370	0.0228132	12.9218	0.002856	2	CASRQYRERPEAFF	ATCCAGCGCACAGAGCAGGGGGACTCGGCCATGTATCTCTGTGCCAGCAGACAATACAGGGAACGGCCTGAAGCTTTCTTTGGACAA	TCRBV07-09	TCRBD01-01*01	TCRBJ01-01*01
1371	0.0228298	12.9246	0.002856	2	CSARDPGDTEAFF	ACAGTGACCAGTGCCCATCCTGAAGACAGCAGCTTCTACATCTGCAGTGCTCGGGACCCAGGGGACACTGAAGCTTTCTTTGGACAA	unresolved	TCRBD01-01*01	TCRBJ01-01*01
1372	0.0228465	12.9275	0.002856	2	CAWTLDRGGYNTEAFF	AAGCTCCTTCTCAGTGACTCTGGCTTCTATCTCTGTGCCTGGACACTCGATCGAGGGGGGTATAACACTGAAGCTTTCTTTGGACAA	TCRBV30-01*01	unresolved	TCRBJ01-01*01
1373	0.0228631	12.9303	0.002856	2	CASSAWGKMNTEAFF	GAGTCTGCCAGGCCCTCACATACCTCTCAGTACCTCTGTGCCAGCAGTGCCTGGGGTAAAATGAACACTGAAGCTTTCTTTGGACAA	TCRBV25-01*01	unresolved	TCRBJ01-01*01
1374	0.0228798	12.9332	0.002856	2	CASSQATLGVGEKLFF	GCCCTGCAGCCAGAAGACTCAGCCCTGTATCTCTGCGCCAGCAGCCAAGCCACACTGGGAGTTGGTGAAAAACTGTTTTTTGGCAGT	TCRBV04-01*01	TCRBD02-01*02	TCRBJ01-04*01
1375	0.0228964	12.9361	0.002856	2	CATSRDQGREEKLFF	CGCTCACCAGGCCTGGGGGACGCAGCCATGTACCTGTGTGCCACCAGCAGAGATCAGGGGCGGGAGGAAAAACTGTTTTTTGGCAGT	TCRBV15-01*01	TCRBD02-01*02	TCRBJ01-04*01
1376	0.0229131	12.9389	0.002856	2	CASSLGGTRGPQHF	ATCCAGCGCACAGAGCAGGGGGACTCGGCCATGTATCTCTGTGCCAGCAGCTTAGGCGGGACCCGAGGGCCCCAGCATTTTGGTGAT	TCRBV07-09	TCRBD02-01*02	TCRBJ01-05*01
1377	0.0229297	12.9418	0.002856	2	CASSRGSLRPQHF	AAGATCCAGCCTGCAGAGCTTGGGGACTCGGCCGTGTATCTCTGTGCCAGCAGCCGTGGTAGCCTGAGGCCCCAGCATTTTGGTGAT	TCRBV11-03*01	TCRBD02-01	TCRBJ01-05*01
1378	0.0229464	12.9446	0.002856	2	CASSHGTGNQPQHF	ATCAATTCCCTGGAGCTTGGTGACTCTGCTGTGTATTTCTGTGCCAGCAGCCACGGGACAGGTAATCAGCCCCAGCATTTTGGTGAT	unresolved	TCRBD01-01*01	TCRBJ01-05*01
1379	0.022963	12.9475	0.002856	2	CASSEAEYSNQPQHF	CGGTCCACAAAGCTGGAGGACTCAGCCATGTACTTCTGTGCCAGCAGTGAGGCAGAGTATAGCAATCAGCCCCAGCATTTTGGTGAT	TCRBV02-01*01	unresolved	TCRBJ01-05*01
1380	0.0229797	12.9503	0.002856	2	CASRPGQEYGYTF	AGGCTGCTGTCGGCTGCTCCCTCCCAGACATCTGTGTACTTCTGTGCCAGCAGGCCGGGACAGGAGTATGGCTACACCTTCGGTTCG	TCRBV06-05*01	TCRBD01-01*01	TCRBJ01-02*01
1381	0.0229964	12.9532	0.002856	2	CASRPGIYGYTF	CTGATTCTGGAGTCCGCCAGCACCAACCAGACATCTATGTACCTCTGTGCCAGCAGGCCGGGGATCTATGGCTACACCTTCGGTTCG	TCRBV28-01*01	TCRBD02-01*01	TCRBJ01-02*01
1382	0.023013	12.956	0.002856	2	CASRPTGAYDSNYGYTF	GCTGCTCCCTCCCAGACATCTGTGTACTTCTGTGCCAGCAGGCCAACAGGGGCCTACGACTCTAACTATGGCTACACCTTCGGTTCG	unresolved	TCRBD01-01*01	TCRBJ01-02*01
1383	0.0230297	12.9589	0.002856	2	CATSDLDRGHGYTF	CTAGAGTCTGCCATCCCCAACCAGACAGCTCTTTACTTCTGTGCCACCAGTGATTTGGACAGGGGACATGGCTACACCTTCGGTTCG	unresolved	TCRBD01-01*01	TCRBJ01-02*01
1384	0.0230463	12.9618	0.002856	2	CASSPWGEI	TTCTCCACCTTGGAGATCCAGCGCACAGAGCAGGGGGACTCGGCCATGTATCTCTGTGCCAGCAGCCCCTGGGGGGAAATCGGTTCG	TCRBV07-09	TCRBD02-01*01	TCRBJ01-02*01
1385	0.023063	12.9646	0.002856	2	RASSFCSAGYEQYF	ATCCAGCGCACAGAGCAGGGGGACTCAGCCGTGTATCTCCGTGCCAGCAGCTTTTGCTCCGCTGGTTACGAGCAGTACTTCGGGCCG	TCRBV07-03*02	unresolved	TCRBJ02-07*01
1386	0.0230796	12.9675	0.002856	2	CASKEGSFYEQYF	AGGCTGCTGTCGGCTGCTCCCTCCCAGACATCTGTGTACTTCTGTGCCAGCAAAGAGGGCAGCTTCTACGAGCAGTACTTCGGGCCG	TCRBV06-05*01	TCRBD02-01*02	TCRBJ02-07*01
1387	0.0230963	12.9703	0.002856	2	CASSYSIRPAQSYEQYF	GCTGCTCCCTCCCAAACATCTGTGTACTTCTGTGCCAGCAGTTACTCGATTAGGCCCGCCCAGTCCTACGAGCAGTACTTCGGGCCG	unresolved	unresolved	TCRBJ02-07*01
1388	0.0231129	12.9732	0.002856	2	CASSVEGSGGSYEQYF	TCTCTGGAGCTGGGGGACTCAGCTTTGTATTTCTGTGCCAGCAGCGTAGAGGGCAGCGGGGGCTCCTACGAGCAGTACTTCGGGCCG	TCRBV09-01	TCRBD02-01*01	TCRBJ02-07*01
1389	0.0231296	12.976	0.002856	2	CAISLDNYEQYF	CTCACTCTGGAGTCCGCTACCAGCTCCCAGACATCTGTGTACTTCTGTGCCATCAGCCTTGATAACTACGAGCAGTACTTCGGGCCG	TCRBV10-03*01	unresolved	TCRBJ02-07*01
1390	0.0231462	12.9789	0.002856	2	CASSPLGTSGRFDHEQYF	GCTCCCTCCCAGACATCTGTGTACTTCTGTGCCAGCAGTCCACTCGGGACTAGCGGGAGGTTCGACCACGAGCAGTACTTCGGGCCG	unresolved	TCRBD02-01*02	TCRBJ02-07*01
1391	0.0231629	12.9817	0.002856	2	CAITDVVAGEQYF	ACTCTGGAGTCCGCTACCAGCTCCCAGACATCTGTGTACTTCTGTGCCATCACTGACGTGGTAGCGGGAGAGCAGTACTTCGGGCCG	TCRBV10-03*01	TCRBD02-01*02	TCRBJ02-07*01
1392	0.0231795	12.9846	0.002856	2	CATGTGLGEQYV	CTCACTCTGGAGTCCGCTACCAGCTCCCAGACATCTGTGTACTTCTGTGCCACGGGCACAGGGCTCGGCGAGCAGTACGTCGGGCCG	TCRBV10-03*01	TCRBD01-01*01	TCRBJ02-07*01
1393	0.0231962	12.9875	0.002856	2	CSARDTAGGGYEQYV	ACCAGTGCCCATCCTGAAGACAGCAGCTTCTACATCTGCAGTGCTAGAGATACGGCGGGAGGTGGGTACGAGCAGTACGTCGGGCCG	unresolved	TCRBD02-01*02	TCRBJ02-07*01
1394	0.0232128	12.9903	0.002856	2	CASSELSVYEQYI	ACTCTGTAGTCTGCTGCCTCCTCCCAGACATCTGTATATTTCTGCGCCAGCAGTGAATTGTCGGTATACGAGCAGTACATCGGGCCG	TCRBV10-01	unresolved	TCRBJ02-07*01
1395	0.0232295	12.9932	0.002856	2	CASSLAPAGRVYGANVLTF	CTGGGGGACTCGGCCCTTTATCTTTGCGCCAGCAGCTTGGCACCCGCCGGGAGGGTTTATGGGGCCAACGTCCTGACTTTCGGGGCC	TCRBV05-01*01	TCRBD02-01*02	TCRBJ02-06*01
1396	0.0232461	12.996	0.002856	2	CSARGLHLAKNIQYF	ACCAGTGCCCATCCTGAAGACAGCAGCTTCTACATCTGCAGTGCTAGAGGTCTACACTTAGCCAAAAACATTCAGTACTTCGGCGCC	unresolved	unresolved	TCRBJ02-04*01
1397	0.0232628	12.9989	0.002856	2	CASSPDPNVWGLDEQFF	CTGGAGCTGGGGGACTCAGCTTTGTATTTCTGTGCCAGCAGCCCCGACCCTAACGTGTGGGGATTAGATGAGCAGTTCTTCGGGCCA	TCRBV09-01	unresolved	TCRBJ02-01*01
1398	0.0232794	13.0017	0.002856	2	CASSTVNEQFF	GAACTGAACATGAGCTCCTTGGAGCTGGGGGACTCAGCCCTGTACTTCTGTGCCAGCAGCACAGTGAATGAGCAGTTCTTCGGGCCA	TCRBV13-01*01	TCRBD01-01*01	TCRBJ02-01*01
1399	0.0232961	13.0046	0.002856	2	CASSTGQGAMNEQFF	AACGCCTTGGAGCTGGACGACTCGGCCCTGTATCTCTGTGCCAGCAGCACGGGACAGGGGGCGATGAATGAGCAGTTCTTCGGGCCA	TCRBV05-04*01	TCRBD01-01*01	TCRBJ02-01*01
1400	0.0233127	13.0075	0.002856	2	CASRTVQYNEQFF	AATGTGAACGCCTTGGAGCTGGACGACTCGGCCCTGTATCTCTGTGCCAGCCGGACAGTGCAATACAATGAGCAGTTCTTCGGGCCA	TCRBV05-04*01	TCRBD01-01*01	TCRBJ02-01*01
1401	0.0233294	13.0103	0.002856	2	CATSPAGPSETQYF	CTAGAGTCTGCCATCCCCAACCAGACAGCTCTTTACTTCTGTGCCACCAGTCCCGCAGGGCCGAGTGAGACCCAGTACTTCGGGCCA	unresolved	TCRBD01-01*01	TCRBJ02-05*01
1402	0.023346	13.0132	0.002856	2	CASSSTRWEETQYF	ATCCAGCCCTCAGAACCCAGGGACTCAGCTGTGTACTTCTGTGCCAGCAGTTCGACTAGGTGGGAGGAGACCCAGTACTTCGGGCCA	unresolved	TCRBD02-01	TCRBJ02-05*01
1403	0.0233627	13.016	0.002856	2	CASNLGHAETQYF	AATGTGAGCACCTTGGAGCTGGGGGACTCGGCCCTTTATCTTTGCGCCAGCAACCTGGGACACGCAGAGACCCAGTACTTCGGGCCA	TCRBV05-01*01	TCRBD01-01*01	TCRBJ02-05*01
1404	0.0233793	13.0189	0.002856	2	CASSPPSQETQYF	AGGATCCAGCAGGTAGTGCGAGGAGATTCGGCAGCTTATTTCTGTGCCAGCTCACCACCGAGCCAAGAGACCCAGTACTTCGGGCCA	TCRBV18-01*01	TCRBD02-01*02	TCRBJ02-05*01
1405	0.023396	13.0217	0.002856	2	CASSHSNRGQGTDTQYF	CTGCAGCCAGAAGACTCAGCCCTGTATCTCTGCGCCAGCAGCCATTCAAACAGGGGGCAAGGCACAGATACGCAGTATTTTGGCCCA	TCRBV04-01*01	TCRBD01-01*01	TCRBJ02-03*01
1406	0.0234127	13.0246	0.002856	2	CASSQDGTSVQGELFF	ACCCTGCAGCCAGAAGACTCGGCCCTGTATCTCTGCGCCAGCAGCCAAGATGGGACTAGCGTCCAAGGGGAGCTGTTTTTTGGAGAA	TCRBV04-03*01	TCRBD02-01	TCRBJ02-02*01
1407	0.0234293	13.0274	0.002856	2	CASSPGGNTEAFF	GGGTTGGAGTCGGCTGCTCCCTCCCAAACATCTGTGTACTTCTGTGCCAGCAGTCCCGGGGGGAACACTGAAGCTTTCTTTGGACAA	unresolved	TCRBD02-01*01	TCRBJ01-01*01
1408	0.023446	13.0303	0.002856	2	CASSESRLGSEKLFF	CGGTCCACAAAGCTGGAGGACTCAGCCATGTACTTCTGTGCCAGCAGTGAAAGCCGCTTAGGGAGTGAAAAACTGTTTTTTGGCAGT	TCRBV02-01*01	TCRBD02-01*02	TCRBJ01-04*01
1409	0.0234626	13.0332	0.002856	2	CASIEQGVATNEKLFF	TCCACAAAGCTGGAGGACTCAGCCATGTACTTCTGTGCCAGCATTGAGCAGGGGGTAGCAACTAATGAAAAACTGTTTTTTGGCAGT	TCRBV02-01*01	TCRBD01-01*01	TCRBJ01-04*01
1410	0.0234793	13.036	0.002856	2	CASSTDPKEKLFF	ACTGTGACATCGGCCCAAAAGAACCCGACAGCTTTCTATCTCTGTGCCAGTAGTACTGACCCCAAAGAAAAACTGTTTTTTGGCAGT	TCRBV19-01	unresolved	TCRBJ01-04*01
1411	0.0234959	13.0389	0.002856	2	CASSASRGQGQPQHF	CAGCAGGTAGTGCGAGGAGATTCGGCAGCTTATTTCTGTGCCAGCTCGGCCAGTAGGGGGCAGGGTCAGCCCCAGCATTTTGGTGAT	TCRBV18-01*01	TCRBD01-01*01	TCRBJ01-05*01
1412	0.0235126	13.0417	0.002856	2	CASSLAGGWGNQPQHF	TCCGCCAGCACCAACCAGACATCTATGTACCTCTGTGCCAGCAGTCTAGCAGGGGGTTGGGGCAATCAGCCCCAGCATTTTGGTGAT	TCRBV28-01*01	TCRBD01-01*01	TCRBJ01-05*01
1413	0.0235292	13.0446	0.002856	2	CSARSRRAAGSNQPQHF	GCCCATCCTGAAGACAGCAGCTTCTACATCTGCAGTGCTAGATCAAGACGGGCCGCGGGTAGCAATCAGCCCCAGCATTTTGGTGAT	unresolved	TCRBD02-01	TCRBJ01-05*01
1414	0.0235459	13.0474	0.002856	2	CSASYSNQPQHF	CTGACAGTGACCAGTGCCCATCCTGAAGACAGCAGCTTCTACATCTGCAGTGCTAGTTATAGCAATCAGCCCCAGCATTTTGGTGAT	unresolved	TCRBD02-01	TCRBJ01-05*01
1415	0.0235625	13.0503	0.002856	2	CASSPGWGQPQHF	CACATCAATTCCCTGGAGCTTGGTGACTCTGCTGTGTATTTCTGTGCCAGCAGCCCGGGGTGGGGGCAGCCCCAGCATTTTGGTGAT	unresolved	unresolved	TCRBJ01-05*01
1416	0.0235792	13.0531	0.002856	2	CAWSVRGQGRQPQHF	AAGAAGCTCCTTCTCAGTGACTCTGGCTTCTATCTCTGTGCCTGGAGTGTAAGGGGACAGGGCAGACAGCCCCAGCATTTTGGTGAT	TCRBV30-01*01	TCRBD01-01*01	TCRBJ01-05*01
1417	0.0235958	13.056	0.002856	2	CASSLPEGRLGGYTF	GAGTCCGCCAGCACCAACCAGACATCTATGTACCTCTGTGCCAGCAGTTTACCCGAGGGCCGCCTTGGTGGCTACACCTTTGGTTCG	TCRBV28-01*01	TCRBD02-01*02	TCRBJ01-02*01
1418	0.0236125	13.0589	0.002856	2	CAWTPPNRVFGYGYTF	AAGCTCCTTCTCAGTGACTCTGGCTTCTATCTCTGTGCCTGGACCCCGCCCAACAGGGTTTTTGGCTATGGCTACACCTTCGGTTCG	TCRBV30-01*01	TCRBD01-01*01	TCRBJ01-02*01
1419	0.0236291	13.0617	0.002856	2	CASSYSVSPRYGYTF	CTGTCGGCTGCTCCCTCCCAGACATCTGTGTACTTCTGTGCCAGCAGTTACTCTGTATCTCCCCGCTATGGCTACACCTTCGGTTCG	TCRBV06-05*01	TCRBD02-01	TCRBJ01-02*01
1420	0.0236458	13.0646	0.002856	2	CASSDSSYGYTF	CTGAGGATCCAGCAGGTAGTGCGAGGAGATTCGGCAGCTTATTTCTGTGCCAGCTCAGACAGTAGCTATGGCTACACCTTCGGTTCG	TCRBV18-01*01	TCRBD01-01*01	TCRBJ01-02*01
1421	0.0236624	13.0674	0.002856	2	CASNPKERDYGYTF	ATCCAGCGCACAGAGCGGGGGGACTCAGCCGTGTATCTCTGTGCCAGTAACCCAAAGGAGCGGGACTATGGCTACACCTTCGGTTCG	TCRBV07-03*01	TCRBD02-01	TCRBJ01-02*01
1422	0.0236791	13.0703	0.002856	2	CASSQRQDYGYTF	CACCTACACGCCCTGCAGCCAGAAGACTCAGCCCTGTATCTCTGCGCCAGCAGCCAGAGACAGGACTATGGCTACACCTTCGGTTCG	TCRBV04-01*01	TCRBD01-01*01	TCRBJ01-02*01
1423	0.0236957	13.0731	0.002856	2	CASSAVLVSKSDGYTF	TCAGCTACCCGCTCCCAGACATCTGTGTATTTCTGCGCCAGCAGTGCAGTTTTGGTGTCAAAGAGTGATGGCTACACCTTCGGTTCG	TCRBV10-02*01	unresolved	TCRBJ01-02*01
1424	0.0237124	13.076	0.002856	2	CASSSQGSRGYTF	GAGATCCAGCGCACAGAGCAGGGGGACTCGGCCATGTATCTCTGTGCCAGCAGTTCTCAGGGGTCGCGGGGCTACACCTTCGGTTCG	TCRBV07-09	TCRBD01-01*01	TCRBJ01-02*01
1425	0.023729	13.0789	0.002856	2	CASSLSAGRVDEGYTF	ACCTTGGAGCTGGGGGACTCGGCCCTTTATCTTTGCGCCAGCAGCTTGAGTGCCGGCAGGGTAGACGAGGGCTACACCTTCGGTTCG	TCRBV05-01*01	TCRBD01-01*01	TCRBJ01-02*01
1426	0.0237457	13.0817	0.002856	2	CASSPWAGTGAFGGYTF	GCAAAGCTTGAGGACTCGGCCGTGTATCTCTGTGCCAGCAGCCCTTGGGCCGGGACAGGAGCTTTCGGAGGCTACACCTTCGGTTCG	TCRBV11-02*02	TCRBD01-01*01	TCRBJ01-02*01
1427	0.0237623	13.0846	0.002856	2	CASSPTEGREGYTF	ATCCAGCAGGTAGTGCGAGGAGATTCGGCAGCTTATTTCTGTGCCAGCTCACCCACGGAGGGCCGAGAAGGCTACACCTTCGGTTCG	TCRBV18-01*01	TCRBD02-01*02	TCRBJ01-02*01
1428	0.023779	13.0874	0.002856	2	CASSRGTVEQYF	CTGATCCTGGAGTCGCCCAGCCCCAACCAGACCTCTCTGTACTTCTGTGCCAGCAGTCGGGGGACAGTCGAGCAGTACTTCGGGCCG	TCRBV27-01*01	TCRBD01-01*01	TCRBJ02-07*01
1429	0.0237956	13.0903	0.002856	2	CASTTYPFYEQYF	AGGCTGCTGTCGGCTGCTCCCTCCCAGACATCTGTGTACTTCTGTGCCAGCACGACATACCCCTTTTACGAGCAGTACTTCGGGCCG	TCRBV06-05*01	TCRBD01-01*01	TCRBJ02-07*01
1430	0.0238123	13.0931	0.002856	2	CASSLVEDGSYEQYF	CACGCCCTGCAGCCAGAAGACTCAGCCCTGTATCTCTGCGCCAGCAGCCTCGTAGAGGACGGTTCCTACGAGCAGTACTTCGGGCCG	TCRBV04-01*01	unresolved	TCRBJ02-07*01
1431	0.023829	13.096	0.002856	2	CASSFGASYEQYF	ACGATCCAGCGCACACAGCAGGAGGACTCGGCCGTGTATCTCTGTGCCAGCAGCTTTGGGGCCTCCTACGAGCAGTACTTCGGGCCG	TCRBV07-02*01	TCRBD01-01*01	TCRBJ02-07*01
1432	0.0238456	13.0988	0.002856	2	CASSPRDGSYEQYF	ATCAATTCCCTGGAGCTTGGTGACTCTGCTGTGTATTTCTGTGCCAGCAGTCCTCGGGACGGATCCTACGAGCAGTACTTCGGGCCG	unresolved	unresolved	TCRBJ02-07*01
1433	0.0238623	13.1017	0.002856	2	CASSPTDREYDEQYF	AACGCCTTGTTGCTGGGGGACTCGGCCCTCTATCTCTGTGCCAGCAGCCCGACGGATCGGGAATACGACGAGCAGTACTTCGGGCCG	TCRBV05-06*01	TCRBD02-01*02	TCRBJ02-07*01
1434	0.0238789	13.1046	0.002856	2	CASSQDRGGYEQYV	CTACACGCCCTGCAGCCAGAAGACTCAGCCCTGTATCTCTGCGCCAGCAGCCAAGACAGGGGAGGCTACGAGCAGTACGTCGGGCCG	TCRBV04-01*01	unresolved	TCRBJ02-07*01
1435	0.0238956	13.1074	0.002856	2	CASSLEQGAYEQYV	GTGAACGCCTTGGAGCTGGACGACTCGGCCCTGTATCTCTGTGCCAGCAGCCTTGAGCAGGGGGCCTACGAGCAGTACGTCGGGCCG	TCRBV05-04*01	TCRBD01-01*01	TCRBJ02-07*01
1436	0.0239122	13.1103	0.002856	2	CASSLDNYEQYV	TTGGAGATCCAGCGCACAGAGCAGGGGGACTCGGCCATGTATCTCTGTGCCAGCAGCCTGGACAACTACGAGCAGTACGTCGGGCCG	TCRBV07-09	TCRBD01-01*01	TCRBJ02-07*01
1437	0.0239289	13.1131	0.002856	2	CASSDSSGDEQYV	ACGTTGGCGTCTGCTGTACCCTCTCAGACATCTGTGTACTTCTGTGCCAGCAGTGACTCGTCGGGAGACGAGCAGTACGTCGGGCCG	TCRBV06-04	TCRBD02-01*02	TCRBJ02-07*01
1438	0.0239455	13.116	0.002856	2	CATSSGISGANVLTF	CGCTCACCAGGCCTGGGGGACGCAGCCATGTACCTGTGTGCCACCAGCAGTGGGATCTCTGGGGCCAACGTCCTGACTTTCGGGGCC	TCRBV15-01*01	unresolved	TCRBJ02-06*01
1439	0.0239622	13.1188	0.002856	2	CASSSGANVLTF	CTGACGATCCAGCGCACACAGCAGGAGGACTCGGCCGTGTATCTCTGTGCCAGCAGCTCTGGGGCCAACGTCCTGACTTTCGGGGCC	TCRBV07-02*01	unresolved	TCRBJ02-06*01
1440	0.0239788	13.1217	0.002856	2	CASSTRDRAFNGANVLTF	GAGCTGGGGGACTCGGCCCTTTATCTTTGCGCCAGCAGCACCCGGGACAGGGCTTTTAATGGGGCCAACGTCCTGACTTTCGGGGCC	TCRBV05-01*01	TCRBD01-01*01	TCRBJ02-06*01
1441	0.0239955	13.1245	0.002856	2	CASSRGGANVLTF	CACCTACACACCCTGCAGCCAGAAGACTCGGCCCTGTATCTCTGCGCCAGCAGCCGTGGGGGGGCCAACGTCCTGACTTTCGGGGCC	TCRBV04-03*01	unresolved	TCRBJ02-06*01
1442	0.0240121	13.1274	0.002856	2	CAWSPGGRTKNIQYF	AAGAAGCTCCTTCTCAGTGACTCTGGCTTCTATCTCTGTGCCTGGAGTCCCGGCGGGAGAACCAAAAACATTCAGTACTTCGGCGCC	TCRBV30-01*01	TCRBD02-01*02	TCRBJ02-04*01
1443	0.0240288	13.1303	0.002856	2	CASSERASGRAGQFF	CGGTCCACAAAGCTGGAGGACTCAGCCATGTACTTCTGTGCCAGCAGTGAAAGGGCTAGCGGGAGGGCCGGGCAGTTCTTCGGGCCA	TCRBV02-01*01	TCRBD02-01*02	TCRBJ02-01*01
1444	0.0240454	13.1331	0.002856	2	CASLRVGAGPEQFF	ATCCAGCGCACACAGCAGGAGGACTCCGCCGTGTATCTCTGTGCCAGCCTCCGCGTGGGGGCGGGTCCTGAGCAGTTCTTCGGGCCA	TCRBV07-08*01	TCRBD01-01*01	TCRBJ02-01*01
1445	0.0240621	13.136	0.002856	2	CASESSHEQFF	ACCTTGGAGATCCAGCGCACAGAGCAGGGGGACTCGGCCATGTATCTCTGTGCCAGCGAATCAAGTCATGAGCAGTTCTTCGGGCCA	TCRBV07-09	unresolved	TCRBJ02-01*01
1446	0.0240787	13.1388	0.002856	2	CASSEREFSHEQFF	TTGGAGTCGGCTGCTCCCTCCCAAACATCTGTGTACTTCTGTGCCAGCAGTGAGCGGGAGTTCAGCCATGAGCAGTTCTTCGGGCCA	unresolved	TCRBD02-01*02	TCRBJ02-01*01
1447	0.0240954	13.1417	0.002856	2	CASSYSPGLAKNEQFF	TCGGCTGCTCCCTCCCAGACATCTGTGTACTTCTGTGCCAGCAGTTACTCACCGGGACTAGCGAAGAATGAGCAGTTCTTCGGGCCA	TCRBV06-05*01	TCRBD02-01	TCRBJ02-01*01
1448	0.024112	13.1445	0.002856	2	CSPLSYNEQFF	ACTCTGACAGTGACCAGTGCCCATCCTGAAGACAGCAGCTTCTACATCTGCAGCCCCCTTTCCTACAATGAGCAGTTCTTCGGGCCA	TCRBV20-01*01	TCRBD02-01	TCRBJ02-01*01
1449	0.0241287	13.1474	0.002856	2	CASSYGQDSYNEQFF	GAGTCGGCTGCTCCCTCCCAAACATCTGTGTACTTCTGTGCCAGCAGTTACGGTCAGGATTCCTACAATGAGCAGTTCTTCGGGCCA	unresolved	TCRBD01-01*01	TCRBJ02-01*01
1450	0.0241453	13.1503	0.002856	2	CSARDQGGISSYNEQFF	GCCCATCCTGAAGACAGCAGCTTCTACATCTGCAGTGCTAGAGATCAAGGAGGGATTAGCTCCTACAATGAGCAGTTCTTCGGGCCA	unresolved	TCRBD02-01*02	TCRBJ02-01*01
1451	0.024162	13.1531	0.002856	2	CASRGDYNEQFF	CTGAAGATCCGGTCCACAAAGCTGGAGGACTCAGCCATGTACTTCTGTGCCAGCAGGGGAGACTACAATGAGCAGTTCTTCGGGCCA	TCRBV02-01*01	TCRBD02-01*02	TCRBJ02-01*01
1452	0.0241786	13.156	0.002856	2	CASSARDRVSPSF	ACTGTGACATCGGCCCAAAAGAACCCGACAGCTTTCTATCTCTGTGCCAGTAGTGCGAGGGACAGGGTCTCACCTTCCTTCGGGCCA	TCRBV19-01	TCRBD01-01*01	unresolved
1453	0.0241953	13.1588	0.002856	2	CASSLGVTSGLGEAQYF	TCAGAACCCAGGGACTCAGCTGTGTACTTCTGTGCCAGCAGTCTTGGGGTGACTAGCGGCCTAGGTGAGGCCCAGTACTTCGGGCCA	unresolved	TCRBD02-01	TCRBJ02-05*01
1454	0.0242119	13.1617	0.002856	2	CAWKAGVLETQYF	AGTTCTAAGAAGCTCCTCCTCAGTGACTCTGGCTTCTATCTCTGTGCCTGGAAGGCGGGGGTTTTGGAGACCCAGTACTTCGGGCCA	TCRBV30-01*02	TCRBD02-01*01	TCRBJ02-05*01
1455	0.0242286	13.1645	0.002856	2	CASILGGPAAGGETQYF	ACAGAGCAGCGGGACTCGGCCATGTATCGCTGTGCCAGCATCCTAGGGGGGCCAGCCGCAGGAGGGGAGACCCAGTACTTCGGGCCA	TCRBV07-06*01	unresolved	TCRBJ02-05*01
1456	0.0242453	13.1674	0.002856	2	CAWSVLGLARETQYF	AAGAAGCTCCTTCTCAGTGACTCTGGCTTCTATCTCTGTGCCTGGAGTGTGTTAGGACTAGCCCGGGAGACCCAGTACTTCGGGCCA	TCRBV30-01*01	TCRBD02-01	TCRBJ02-05*01
1457	0.0242619	13.1702	0.002856	2	CASSSGLAGETQYF	ATCCAGCGCACACAGCAGGAGGACTCGGCCGTGTATCTCTGTGCCAGCAGCTCGGGACTAGCGGGAGAGACCCAGTACTTCGGGCCA	TCRBV07-02*01	TCRBD02-01	TCRBJ02-05*01
1458	0.0242786	13.1731	0.002856	2	CASSLRDVPETQYF	CTGGAGTCGCCCAGCCCCAACCAGACCTCTCTGTACTTCTGTGCCAGCAGTTTACGGGACGTTCCAGAGACCCAGTACTTCGGGCCA	TCRBV27-01*01	unresolved	TCRBJ02-05*01
1459	0.0242952	13.176	0.002856	2	CASSFQPSQETQYF	GTGAGCACCTTGGAGCTGGGGGACTCGGCCCTTTATCTTTGCGCCAGCAGCTTCCAGCCTTCCCAAGAGACCCAGTACTTCGGGCCA	TCRBV05-01*01	unresolved	TCRBJ02-05*01
1460	0.0243119	13.1788	0.002856	2	CSVEFGRDSQETQYF	AGCAACATGAGCCCTGAAGACAGCAGCATATATCTCTGCAGCGTTGAATTCGGCCGGGACTCCCAAGAGACCCAGTACTTCGGGCCA	TCRBV29-01*01	TCRBD02-01	TCRBJ02-05*01
1461	0.0243285	13.1817	0.002856	2	CASSLQGAIDTQYF	GTGAGCACCTTGGAGCTGGGGGACTCGGCCCTTTATCTTTGCGCCAGCAGCTTACAGGGGGCGATAGATACGCAGTATTTTGGCCCA	TCRBV05-01*01	TCRBD01-01*01	TCRBJ02-03*01
1462	0.0243452	13.1845	0.002856	2	CSAIIRAGVYADTQYF	AGTGCCCATCCTGAAGACAGCAGCTTCTACATCTGCAGTGCTATCATTAGGGCGGGGGTGTACGCAGATACGCAGTATTTTGGCCCA	unresolved	TCRBD02-01*01	TCRBJ02-03*01
1463	0.0243618	13.1874	0.002856	2	CASGRRSTDTQYF	ACTGTGACATCGGCCCAAAAGAACCCGACAGCTTTCTATCTCTGTGCCAGTGGCCGACGCAGCACAGATACGCAGTATTTTGGCCCA	TCRBV19-01	unresolved	TCRBJ02-03*01
1464	0.0243785	13.1902	0.002856	2	CASNGLAGESNTQYF	GAGTCGGCTGCTCCCTCCCAGACATCTGTGTACTTCTGTGCCAGCAACGGGCTAGCGGGGGAGAGTAATACGCAGTATTTTGGCCCA	TCRBV06-01*01	TCRBD02-01*01	TCRBJ02-03*01
1465	0.0243951	13.1931	0.002856	2	CASSQRTGATGELFF	CACGCCCTGCAGCCAGAAGACTCAGCCCTGTATCTCTGCGCCAGCAGCCAAAGGACAGGGGCGACCGGGGAGCTGTTTTTTGGAGAA	TCRBV04-01*01	TCRBD01-01*01	TCRBJ02-02*01
1466	0.0244118	13.1959	0.002856	2	CASSEAGDTGELFF	ATCCGGTCCACAAAGCTGGAGGACTCAGCCATGTACTTCTGTGCCAGCAGTGAAGCGGGAGACACCGGGGAGCTGTTTTTTGGAGAA	TCRBV02-01*01	TCRBD02-01*02	TCRBJ02-02*01
1467	0.0244284	13.1988	0.002856	2	CASKGSSQNTGELFF	CGGTCCACAAAGCTGGAGGACTCAGCCATGTACTTCTGTGCCAGCAAGGGCAGCTCGCAGAACACCGGGGAGCTGTTTTTTGGAGAA	TCRBV02-01*01	unresolved	TCRBJ02-02*01
1468	0.0244451	13.2017	0.002856	2	CASSYPDMAAFF	CTGGGGTTGGAGTCGGCTGCTCCCTCCCAAACATCTGTGTACTTCTGTGCCAGCAGTTACCCTGACATGGCTGCTTTCTTTGGACAA	unresolved	TCRBD01-01*01	TCRBJ01-01*01
1469	0.0244617	13.2045	0.002856	2	CASPGAGGSTEAFF	CTGGAGTCCGCCAGCACCAACCAGACATCTATGTACCTCTGTGCCAGTCCCGGGGCAGGGGGCTCCACTGAAGCTTTCTTTGGACAA	TCRBV28-01*01	TCRBD01-01*01	TCRBJ01-01*01
1470	0.0244784	13.2074	0.002856	2	CASSDNRDTEAFF	GGGTTGGAGTCGGCTGCTCCCTCCCAAACATCTGTGTACTTCTGTGCCAGCAGCGATAACAGGGACACTGAAGCTTTCTTTGGACAA	unresolved	TCRBD01-01*01	TCRBJ01-01*01
1471	0.024495	13.2102	0.002856	2	CASSPPRTGPDTEAFF	TCGGCTGCTCCCTCCCAGACATCTGTGTACTTCTGTGCCAGCAGTCCGCCTCGAACAGGTCCGGACACTGAAGCTTTCTTTGGACAA	unresolved	TCRBD01-01*01	TCRBJ01-01*01
1472	0.0245117	13.2131	0.002856	2	CSATGTGGFYEKLFF	ACCAGTGCCCATCCTGAAGACAGCAGCTTCTACATCTGCAGTGCCACCGGGACAGGGGGTTTTTATGAAAAACTGTTTTTTGGCAGT	unresolved	TCRBD01-01*01	TCRBJ01-04*01
1473	0.0245283	13.2159	0.002856	2	CASSRGANEKLFF	AGGATCCAGCAGGTAGTGCGAGGAGATTCGGCAGCTTATTTCTGTGCCAGCTCACGGGGCGCAAATGAAAAACTGTTTTTTGGCAGT	TCRBV18-01*01	TCRBD01-01*01	TCRBJ01-04*01
1474	0.024545	13.2188	0.002856	2	CASSGGDRDNPPQHF	AACGCCTTGTTGCTGGGGGACTCGGCCCTCTATCTCTGTGCCAGCAGCGGGGGGGACAGGGATAATCCGCCCCAGCATTTTGGTGAT	TCRBV05-06*01	TCRBD01-01*01	TCRBJ01-05*01
1475	0.0245616	13.2217	0.002856	2	CASGAGDFQPQHF	AAGATCCAGCCCTCAGAACCCAGGGACTCAGCTGTGTATTTTTGTGCTAGTGGGGCGGGCGACTTTCAGCCCCAGCATTTTGGTGAT	TCRBV12-05*01	TCRBD02-01	TCRBJ01-05*01
1476	0.0245783	13.2245	0.002856	2	CASSLDPQGLSGQPQHF	TTGGAGCTGGGGGACTCGGCCCTTTATCTTTGCGCCAGCAGCTTAGACCCGCAGGGGCTATCGGGTCAGCCCCAGCATTTTGGTGAT	TCRBV05-01*01	TCRBD01-01*01	TCRBJ01-05*01
1477	0.0245949	13.2274	0.002856	2	CASSYQREGTQPQHF	CTGTCGGCTGCTCCCTCCCAGACATCTGTGTACTTCTGTGCCAGCAGTTATCAGAGGGAGGGGACTCAGCCCCAGCATTTTGGTGAT	TCRBV06-05*01	TCRBD02-01*02	TCRBJ01-05*01
1478	0.0246116	13.2302	0.002856	2	CASSPGQGNQPQHF	CTGCTGTCGGCTGCTCCCTCCCAGACATCTGTGTACTTCTGTGCCAGCAGCCCGGGACAGGGGAATCAGCCCCAGCATTTTGGTGAT	TCRBV06-05*01	TCRBD01-01*01	TCRBJ01-05*01
1479	0.0246282	13.2331	0.002856	2	CSARGQPGNQPQHF	GTGACCAGTGCCCATCCTGAAGACAGCAGCTTCTACATCTGCAGTGCAAGGGGACAACCGGGCAATCAGCCCCAGCATTTTGGTGAT	unresolved	TCRBD01-01*01	TCRBJ01-05*01
1480	0.0246449	13.2359	0.002856	2	CATSEGQGGNQPQHF	GAGTCTGCCATCCCCAACCAGACAGCTCTTTACTTCTGTGCCACCAGTGAAGGCCAGGGAGGCAATCAGCCCCAGCATTTTGGTGAT	unresolved	unresolved	TCRBJ01-05*01
1481	0.0246615	13.2388	0.002856	2	CASSIRDSNQPQHF	ATCCAGCAGGTAGTGCGAGGAGATTCGGCAGCTTATTTCTGTGCCAGCTCAATCAGAGATAGCAATCAGCCCCAGCATTTTGGTGAT	TCRBV18-01*01	unresolved	TCRBJ01-05*01
1482	0.0246782	13.2416	0.002856	2	CATSETGTSNQPQHF	GAGTCTGCCATCCCCAACCAGACAGCTCTTTACTTCTGTGCCACCAGTGAAACAGGGACATCCAATCAGCCCCAGCATTTTGGTGAT	unresolved	TCRBD01-01*01	TCRBJ01-05*01
1483	0.0246949	13.2445	0.002856	2	CASSASTGPNQPQHF	CAGCGCACAGAGCAGGGGGACTCGGCCATGTATCTCTGTGCCAGCAGCGCCTCTACAGGGCCCAATCAGCCCCAGCATTTTGGTGAT	TCRBV07-09	TCRBD01-01*01	TCRBJ01-05*01
1484	0.0247115	13.2474	0.002856	2	CACTVGGKFGNQPQHF	AAGCTCCTCCTCAGTGACTCTGGCTTCTATCTCTGTGCCTGTACGGTGGGGGGTAAATTCGGAAATCAGCCCCAGCATTTTGGTGAT	TCRBV30-01*02	TCRBD02-01*01	TCRBJ01-05*01
1485	0.0247282	13.2502	0.002856	2	CASSLGLDRLF	ACCTTGGAGATCCAGCGCACAGAGCAGGGGGACTCGGCCATGTATCTCTGTGCCAGCAGCTTAGGGCTGGACAGACTCTTCGGTTCG	TCRBV07-09	TCRBD01-01*01	TCRBJ01-02*01
1486	0.0247448	13.2531	0.002856	2	CASRGANLYTF	CCGCTCAGGCTGCTGTCGGCTGCTCCCTCCCAGACATCTGTGTACTTCTGTGCCAGCCGGGGGGCCAACCTCTACACCTTCGGTTCG	TCRBV06-05*01	TCRBD02-01*01	TCRBJ01-02*01
1487	0.0247615	13.2559	0.002856	2	CASSYSSAGSGYTF	CTGCTGTCGGCTGCTCCCTCCCAGACATCTGTGTACTTCTGTGCCAGCAGTTACTCCTCGGCGGGGTCTGGCTACACCTTCGGTTCG	TCRBV06-05*01	TCRBD02-01*01	TCRBJ01-02*01
1488	0.0247781	13.2588	0.002856	2	CASSEFPGWYGYTF	CTGTAGTCTGCTGCCTCCTCCCAGACATCTGTATATTTCTGCGCCAGCAGTGAGTTCCCAGGGTGGTATGGCTACACCTTCGGTTCG	TCRBV10-01	TCRBD01-01*01	TCRBJ01-02*01
1489	0.0247948	13.2616	0.002856	2	CASSPTGDGYGYTF	CTGGAGTCCGCCAGCACCAACCAGACATCTATGTACCTCTGTGCCAGCAGTCCGACAGGGGACGGCTATGGCTACACCTTCGGTTCG	TCRBV28-01*01	TCRBD01-01*01	TCRBJ01-02*01
1490	0.0248114	13.2645	0.002856	2	CASRAQQGTYGYTF	CTGCTGTCGGCTGCTCCCTCCCAGACATCTGTGTACTTCTGTGCCAGCAGGGCACAACAGGGGACCTATGGCTACACCTTCGGTTCG	TCRBV06-05*01	TCRBD01-01*01	TCRBJ01-02*01
1491	0.0248281	13.2673	0.002856	2	CASSLPQEMYYGYTF	GAGTCCGCCAGCACCAACCAGACATCTATGTACCTCTGTGCCAGCAGTTTACCACAGGAGATGTACTATGGCTACACCTTCGGTTCG	TCRBV28-01*01	TCRBD01-01*01	TCRBJ01-02*01
1492	0.0248447	13.2702	0.002856	2	CASSPWDSYYGYTF	GTGCAGCCTGCAGAACTGGAGGATTCTGGAGTTTATTTCTGTGCCAGCAGCCCATGGGACAGCTACTATGGCTACACCTTCGGTTCG	TCRBV14-01*01	TCRBD01-01*01	TCRBJ01-02*01
1493	0.0248614	13.2731	0.002856	2	CGVENYGYTF	TTCTCCCTGATTCTGGAGTCCGCCAGCACCAACCAGACATCTATGTACCTCTGTGGGGTTGAGAACTATGGCTACACCTTCGGTTCG	TCRBV28-01*01	unresolved	TCRBJ01-02*01
1494	0.024878	13.2759	0.002856	2	CASSYGQGHGYTF	ATTCTGGAGTCCGCCAGCACCAACCAGACATCTATGTACCTCTGTGCCAGCAGTTACGGACAGGGTCATGGCTACACCTTCGGTTCG	TCRBV28-01*01	TCRBD01-01*01	TCRBJ01-02*01
1495	0.0248947	13.2788	0.002856	2	CSATQVGGYTF	ACTCTGACAGTGACCAGTGCCCATCCTGAAGACAGCAGCTTCTACATCTGCAGTGCTACCCAGGTTGGGGGCTACACCTTCGGTTCG	TCRBV20-01*01	TCRBD01-01*01	TCRBJ01-02*01
1496	0.0249113	13.2816	0.002856	2	CASGQDMGGGYTF	ATTCTGGAGTCCGCCAGCACCAACCAGACATCTATGTACCTCTGTGCCAGCGGACAGGACATGGGAGGGGGCTACACCTTCGGTTCG	TCRBV28-01*01	unresolved	TCRBJ01-02*01
1497	0.024928	13.2845	0.002856	2	CASSPATPTEGYTF	ATCCAGCAGGTAGTGCGAGGAGATTCGGCAGCTTATTTCTGTGCCAGCTCACCCGCGACCCCGACAGAGGGCTACACCTTCGGTTCG	TCRBV18-01*01	TCRBD01-01*01	TCRBJ01-02*01
1498	0.0249446	13.2873	0.002856	2	CASSYMGQGVDRYTF	CTGTCGGCTGCTCCCTCCCAGACATCTGTGTACTTCTGTGCCAGCAGTTACATGGGACAGGGAGTAGATCGCTACACCTTCGGTTCG	TCRBV06-05*01	TCRBD01-01*01	TCRBJ01-02*01
1499	0.0249613	13.2902	0.002856	2	CASSIPGQGLREQYF	ACATCGGCCCAAAAGAACCCGACAGCTTTCTATCTCTGTGCCAGTAGTATTCCGGGACAGGGCCTTCGTGAGCAGTACTTCGGGCCG	TCRBV19-01	TCRBD01-01*01	TCRBJ02-07*01
1500	0.0249779	13.2931	0.002856	2	CSAPRDFKSGEQYF	GTGACCAGTGCCCATCCTGAAGACAGCAGCTTCTACATCTGCAGTGCGCCCCGGGACTTCAAATCGGGGGAGCAGTACTTCGGGCCG	unresolved	TCRBD02-01	TCRBJ02-07*01
1501	0.0249946	13.2959	0.002856	2	CASSLKGEQYF	CTGCTGGGGTTGGAGTCGGCTGCTCCCTCCCAAACATCTGTGTACTTCTGTGCCAGCAGTCTTAAGGGCGAGCAGTACTTCGGGCCG	unresolved	unresolved	TCRBJ02-07*01
1502	0.0250112	13.2988	0.002856	2	CASRTGLAGAYEQYF	GAGTCGGCTGCTCCCTCCCAAACATCTGTGTACTTCTGTGCCAGCAGGACGGGACTAGCGGGAGCTTACGAGCAGTACTTCGGGCCG	unresolved	TCRBD02-01*02	TCRBJ02-07*01
1503	0.0250279	13.3016	0.002856	2	CASSASGRYYEQYF	CTGAGCTCTCTGGAGCTGGGGGACTCAGCTTTGTATTTCTGTGCCAGCAGCGCTAGCGGGAGGTATTACGAGCAGTACTTCGGGCCG	TCRBV09-01	TCRBD02-01*02	TCRBJ02-07*01
1504	0.0250445	13.3045	0.002856	2	CASSPTGTSYEQYF	TTGGAGTCGGCTGCTCCCTCCCAAACATCTGTGTACTTCTGTGCCAGCAGTCCTACCGGGACCTCCTACGAGCAGTACTTCGGGCCG	unresolved	unresolved	TCRBJ02-07*01
1505	0.0250612	13.3073	0.002856	2	CASSGGRGEQYV	CTCAGGCTGCTGTCGGCTGCTCCCTCCCAGACATCTGTGTACTTCTGTGCCAGCAGTGGGGGCCGAGGAGAGCAGTACGTCGGGCCG	TCRBV06-05*01	TCRBD01-01*01	TCRBJ02-07*01
1506	0.0250778	13.3102	0.002856	2	CASSLDRAGANVLTF	CAGCGCACAGAGCAGCGGGACTCGGCCATGTATCGCTGTGCCAGCAGCTTAGATAGGGCTGGGGCCAACGTCCTGACTTTCGGGGCC	TCRBV07-06*01	unresolved	TCRBJ02-06*01
1507	0.0250945	13.313	0.002856	2	CASGWDAGANVLTF	ATCCAGCGCACAGAGCAGGGGGACTCGGCCATGTATCTCTGTGCCAGCGGATGGGACGCTGGGGCCAACGTCCTGACTTTCGGGGCC	TCRBV07-09	unresolved	TCRBJ02-06*01
1508	0.0251112	13.3159	0.002856	2	CASSLWGTKDIQYF	GTGAACGCCTTGGAGCTGGACGACTCGGCCCTGTATCTCTGTGCCAGCAGCTTGTGGGGTACAAAAGACATTCAGTACTTCGGCGCC	TCRBV05-04*01	unresolved	TCRBJ02-04*01
1509	0.0251278	13.3188	0.002856	2	CASSPRAGTSGFDEQFF	CTGCAGCCAGAAGACTCAGCCCTGTATCTCTGCGCCAGCAGCCCCCGCGCCGGGACTAGCGGATTCGATGAGCAGTTCTTCGGGCCA	TCRBV04-01*01	TCRBD02-01	TCRBJ02-01*01
1510	0.0251445	13.3216	0.002856	2	CASSGNEQFF	TTCTCCCTGATTCTGGAGTCCGCCAGCACCAACCAGACATCTATGTACCTCTGTGCCAGCAGTGGGAATGAGCAGTTCTTCGGGCCA	TCRBV28-01*01	unresolved	TCRBJ02-01*01
1511	0.0251611	13.3245	0.002856	2	CASSPPGANEQFF	GAGATCCAGCGCACAGAGCAGGGGGACTCGGCCATGTATCTCTGTGCCAGCAGCCCCCCTGGAGCCAATGAGCAGTTCTTCGGGCCA	TCRBV07-09	TCRBD02-01*02	TCRBJ02-01*01
1512	0.0251778	13.3273	0.002856	2	CSARGLAGGYNEQFF	ACCAGTGCCCATCCTGAAGACAGCAGCTTCTACATCTGCAGTGCTAGGGGACTAGCGGGAGGTTACAATGAGCAGTTCTTCGGGCCA	unresolved	TCRBD02-01*02	TCRBJ02-01*01
1513	0.0251944	13.3302	0.002856	2	CASSVGSEIYNEQFF	AGCTCTCTGGAGCTGGGGGACTCAGCTTTGTATTTCTGTGCCAGCAGCGTAGGGTCGGAGATCTACAATGAGCAGTTCTTCGGGCCA	TCRBV09-01	TCRBD02-01*02	TCRBJ02-01*01
1514	0.0252111	13.333	0.002856	2	CASSQETSGAYNEQFF	GCCCTGCAGCCAGAAGACTCAGCCCTGTATCTCTGCGCCAGCAGCCAAGAAACTAGCGGAGCCTACAATGAGCAGTTCTTCGGGCCA	TCRBV04-01*01	TCRBD02-01	TCRBJ02-01*01
1515	0.0252277	13.3359	0.002856	2	CASSLATPYNEQFF	ATCCAGCCTGCAGAGCTTGGGGACTCGGCCGTGTATCTCTGTGCCAGCAGCTTAGCTACCCCCTACAATGAGCAGTTCTTCGGGCCA	TCRBV11-03*01	TCRBD02-01	TCRBJ02-01*01
1516	0.0252444	13.3387	0.002856	2	CASSSRSGVHNEQFF	CAGCGCACAGAGCAGGGGGACTCGGCCATGTATCTCTGTGCCAGCAGCAGCCGGAGCGGGGTCCACAATGAGCAGTTCTTCGGGCCA	TCRBV07-09	TCRBD02-01*01	TCRBJ02-01*01
1517	0.025261	13.3416	0.002856	2	CASSQGRDSNNEQFF	AATTCCCTGGAGCTTGGTGACTCTGCTGTGTATTTCTGTGCCAGCAGCCAAGGGCGGGATAGCAACAATGAGCAGTTCTTCGGGCCA	unresolved	TCRBD02-01*02	TCRBJ02-01*01
1518	0.0252777	13.3445	0.002856	2	CASSLRLDLSGTQYF	AGCACCTTGGAGCTGGGGGACTCGGCCCTTTATCTTTGCGCCAGCAGCTTGAGGTTGGACTTATCAGGGACCCAGTACTTCGGGCCA	TCRBV05-01*01	TCRBD02-01	TCRBJ02-05*01
1519	0.0252943	13.3473	0.002856	2	CASSRGGGRRETQYF	GAGTCCGCCAGCACCAACCAGACATCTATGTACCTCTGTGCCAGCAGCCGAGGGGGCGGGCGGCGGGAGACCCAGTACTTCGGGCCA	TCRBV28-01*01	TCRBD01-01*01	TCRBJ02-05*01
1520	0.025311	13.3502	0.002856	2	CASSPLGELETQYF	ATCCAGCGCACAGAGCGGGGGGACTCAGCCGTGTATCTCTGTGCCAGCAGCCCCCTGGGCGAGTTAGAGACCCAGTACTTCGGGCCA	TCRBV07-03*01	TCRBD01-01*01	TCRBJ02-05*01
1521	0.0253276	13.353	0.002856	2	CSAYPTGQETQYF	ACAGTGACCAGTGCCCATCCTGAAGACAGCAGCTTCTACATCTGCAGTGCTTACCCGACAGGGCAAGAGACCCAGTACTTCGGGCCA	unresolved	TCRBD01-01*01	TCRBJ02-05*01
1522	0.0253443	13.3559	0.002856	2	CASSFETQETQYF	AAGATCCAGCCCTCAGAACCCAGGGACTCAGCTGTGTACTTCTGTGCCAGCAGTTTCGAGACCCAAGAGACCCAGTACTTCGGGCCA	unresolved	unresolved	TCRBJ02-05*01
1523	0.0253609	13.3587	0.002856	2	CSASGTELQETQYF	GTGACCAGTGCCCATCCTGAAGACAGCAGCTTCTACATCTGCAGTGCTAGCGGGACAGAGTTACAAGAGACCCAGTACTTCGGGCCA	unresolved	TCRBD01-01*01	TCRBJ02-05*01
1524	0.0253776	13.3616	0.002856	2	CASSQGRTSGRQETQYF	CTGCAGCCAGAAGACTCAGCCCTGTATCTCTGCGCCAGCAGCCAAGGTCGCACTAGCGGGAGACAAGAGACCCAGTACTTCGGGCCA	TCRBV04-01*01	TCRBD02-01*02	TCRBJ02-05*01
1525	0.0253942	13.3645	0.002856	2	CASSLGGPEDTQYF	GTGAGCACCTTGGAGCTGGGGGACTCGGCCCTTTATCTTTGCGCCAGCAGCTTGGGAGGGCCGGAGGATACGCAGTATTTTGGCCCA	TCRBV05-01*01	TCRBD02-01*02	TCRBJ02-03*01
1526	0.0254109	13.3673	0.002856	2	CASSHQDSSDTQYF	CTGGAGTCGCCCAGCCCCAACCAGACCTCTCTGTACTTCTGTGCCAGCAGCCATCAAGACTCATCAGATACGCAGTATTTTGGCCCA	TCRBV27-01*01	TCRBD02-01	TCRBJ02-03*01
1527	0.0254275	13.3702	0.002856	2	CSADSGTGTDTQYF	GTGACCAGTGCCCATCCTGAAGACAGCAGCTTCTACATCTGCAGTGCTGACAGCGGGACGGGGACAGATACGCAGTATTTTGGCCCA	unresolved	TCRBD02-01*02	TCRBJ02-03*01
1528	0.0254442	13.373	0.002856	2	CASSISGSKTDTQYF	AGCACCTTGGAGCTGGGGGACTCGGCCCTTTATCTTTGCGCCAGCAGCATAAGCGGGAGTAAGACAGATACGCAGTATTTTGGCCCA	TCRBV05-01*01	TCRBD02-01*02	TCRBJ02-03*01
1529	0.0254608	13.3759	0.002856	2	CSAETSANTDTQYF	GTGAGCAACATGAGCCCTGAAGACAGCAGCATATATCTCTGCAGCGCTGAGACTAGCGCGAACACAGATACGCAGTATTTTGGCCCA	TCRBV29-01*01	TCRBD02-01	TCRBJ02-03*01
1530	0.0254775	13.3787	0.002856	2	CASSGRTGELFF	CTGAATGTGAACGCCTTGGAGCTGGACGACTCGGCCCTGTATCTCTGTGCCAGCAGCGGACGCACCGGGGAGCTGTTTTTTGGAGAA	TCRBV05-04*01	unresolved	TCRBJ02-02*01
1531	0.0254941	13.3816	0.002856	2	CSVGDTGELFF	ACTCTGACTGTGAGCAACATGAGCCCTGAAGACAGCAGCATATATCTCTGCAGCGTTGGGGACACCGGGGAGCTGTTTTTTGGAGAA	TCRBV29-01*01	unresolved	TCRBJ02-02*01
1532	0.0255108	13.3844	0.002856	2	CASSLTNTGELFF	ATCCTGGAGTCGCCCAGCCCCAACCAGACCTCTCTGTACTTCTGTGCCAGCAGTTTAACTAACACCGGGGAGCTGTTTTTTGGAGAA	TCRBV27-01*01	TCRBD02-01	TCRBJ02-02*01
1533	0.0255275	13.3873	0.002856	2	CASSLSVYNTGELFF	AACGCCTTGTTGCTGGGGGACTCGGCCCTGTATCTCTGTGCCAGCAGCTTGTCGGTCTATAACACCGGGGAGCTGTTTTTTGGAGAA	TCRBV05-05*01	TCRBD02-01	TCRBJ02-02*01
1534	0.0255441	13.3902	0.002856	2	CASSSTGGTGELFF	ATTCAGCGCACAGAGCAGCGGGACTCAGCCATGTATCGCTGTGCTAGCAGCTCGACAGGGGGAACCGGGGAGCTGTTTTTTGGAGAA	TCRBV07-07*01	TCRBD01-01*01	TCRBJ02-02*01
1535	0.0255608	13.393	0.002856	2	CASSFLLAGGRTGELFF	CCCAGCCCCAACCAGACCTCTCTGTACTTCTGTGCCAGCAGTTTCTTACTAGCGGGAGGGAGAACCGGGGAGCTGTTTTTTGGAGAA	TCRBV27-01*01	TCRBD02-01*02	TCRBJ02-02*01
1536	0.0255774	13.3959	0.002856	2	CARGTGKTAEAFF	AATGTGAGCACCTTGGAGCTGGGGGACTCGGCCCTTTATCTTTGCGCCAGGGGGACAGGGAAGACGGCTGAAGCTTTCTTTGGACAA	TCRBV05-01*01	TCRBD01-01*01	TCRBJ01-01*01
1537	0.0255941	13.3987	0.002856	2	CASSLMGGTEAFF	AAGATCCAGCGCACAGAGCGGGGGGACTCAGCCGTGTATCTCTGTGCCAGCAGCTTAATGGGGGGGACTGAAGCTTTCTTTGGACAA	TCRBV07-03*01	TCRBD02-01*01	TCRBJ01-01*01
1538	0.0256107	13.4016	0.002856	2	CASRRTAGKRTEAFF	CTGTCGGCTGCTCCCTCCCAGACATCTGTGTACTTCTGTGCCAGCAGGAGGACAGCGGGAAAGAGGACTGAAGCTTTCTTTGGACAA	TCRBV06-05*01	TCRBD02-01*02	TCRBJ01-01*01
1539	0.0256274	13.4044	0.002856	2	CASIAIGTGGTEAFF	ACATCGGCCCAAAAGAACCCGACAGCTTTCTATCTCTGTGCCAGTATCGCAATCGGGACAGGGGGCACTGAAGCTTTCTTTGGACAA	TCRBV19-01	TCRBD01-01*01	TCRBJ01-01*01
1540	0.025644	13.4073	0.002856	2	CASSPRQGHTEAFF	CTGGAGTCGCCCAGCCCCAACCAGACCTCTCTGTACTTCTGTGCCAGCAGTCCACGACAGGGGCACACTGAAGCTTTCTTTGGACAA	TCRBV27-01*01	TCRBD01-01*01	TCRBJ01-01*01
1541	0.0256607	13.4101	0.002856	2	CASSEQPNTEAFF	ACTCTGGAGTCTGCTGCCTCCTCCCAGACATCTGTATATTTCTGCGCCAGCAGTGAACAGCCTAACACTGAAGCTTTCTTTGGACAA	TCRBV10-01	TCRBD01-01*01	TCRBJ01-01*01
1542	0.0256773	13.413	0.002856	2	CSARQGRRNTEAFF	GTGACCAGTGCCCATCCTGAAGACAGCAGCTTCTACATCTGCAGTGCTCGACAGGGTAGGAGGAACACTGAAGCTTTCTTTGGACAA	unresolved	TCRBD01-01*01	TCRBJ01-01*01
1543	0.025694	13.4159	0.002856	2	CSVANLQGRPNTEAFF	AACATGAGCCCTGAAGACAGCAGCATATATCTCTGCAGCGTCGCCAACCTACAGGGACGGCCGAACACTGAAGCTTTCTTTGGACAA	TCRBV29-01*01	TCRBD01-01*01	TCRBJ01-01*01
1544	0.0257106	13.4187	0.002856	2	CSARDIHSGKLFF	ACAGTGACCAGTGCCCATCCTGAAGACAGCAGCTTCTACATCTGCAGTGCCCGGGACATCCATAGCGGAAAACTGTTTTTTGGCAGT	unresolved	unresolved	TCRBJ01-04*01
1545	0.0257273	13.4216	0.002856	2	CAWSVGAGENEKLFF	AAGAAGCTCCTCCTCAGTGACTCTGGCTTCTATCTCTGTGCCTGGAGTGTTGGGGCAGGAGAAAATGAAAAACTGTTTTTTGGCAGT	TCRBV30-01*02	TCRBD01-01*01	TCRBJ01-04*01
1546	0.0257439	13.4244	0.002856	2	CARSLDSYQPQHF	AATGTGAGTGCCTTGGAGCTGGGGGACTCGGCCCTGTATCTCTGTGCCAGAAGCTTGGACAGCTATCAGCCCCAGCATTTTGGTGAT	TCRBV05-03	TCRBD01-01*01	TCRBJ01-05*01
1547	0.0257606	13.4273	0.002856	2	CASSCCRDQPQHF	AGGATCCAGCAGGTAGTGCGAGGAGATTCGGCAGCTTATTTCTGTGCCAGCTCATGCTGTAGGGATCAGCCCCAGCATTTTGGTGAT	TCRBV18-01*01	unresolved	TCRBJ01-05*01
1548	0.0257772	13.4301	0.002856	2	CASSLEGHQPQHF	AATGTGAACGCCTTGGAGCTGGACGACTCGGCCCTGTATCTCTGTGCCAGCAGCTTGGAGGGTCATCAGCCCCAGCATTTTGGTGAT	TCRBV05-04*01	unresolved	TCRBJ01-05*01
1549	0.0257939	13.433	0.002856	2	CASSPRQSGPLTTNQPQHF	CCCTCACATACCTCTCAGTACCTCTGTGCCAGCAGCCCCCGGCAGTCAGGACCGCTAACCACTAATCAGCCCCAGCATTTTGGTGAT	unresolved	unresolved	TCRBJ01-05*01
1550	0.0258105	13.4359	0.002856	2	CASSRTDGFNQPQHF	CTGTCGGCTGCTCCCTCCCAGACATCTGTGTACTTCTGTGCCAGCTCCCGGACAGATGGTTTCAATCAGCCCCAGCATTTTGGTGAT	TCRBV06-05*01	TCRBD01-01*01	TCRBJ01-05*01
1551	0.0258272	13.4387	0.002856	2	CASSEERLGNQPQHF	GAGTCGGCTGCTCCCTCCCAGACATCTGTGTACTTCTGTGCCAGCAGCGAGGAGAGACTGGGCAATCAGCCCCAGCATTTTGGTGAT	TCRBV06-01*01	TCRBD02-01	TCRBJ01-05*01
1552	0.0258438	13.4416	0.002856	2	CASSQQGRGNQPQHF	GAGTCGGCTGCTCCCTCCCAAACATCTGTGTACTTCTGTGCCAGCAGCCAGCAGGGAAGGGGCAATCAGCCCCAGCATTTTGGTGAT	unresolved	TCRBD01-01*01	TCRBJ01-05*01
1553	0.0258605	13.4444	0.002856	2	CASSYSYRHSNQPQHF	TCGGCTGCTCCCTCCCAGACATCTGTGTACTTCTGTGCCAGCAGTTACTCGTACAGACATAGCAATCAGCCCCAGCATTTTGGTGAT	TCRBV06-05*01	TCRBD01-01*01	TCRBJ01-05*01
1554	0.0258771	13.4473	0.002856	2	CASSLMNSNQPQHF	ATCCAGCCCTCAGAACCCAGGGACTCAGCTGTGTACTTCTGTGCCAGCAGTTTAATGAATAGCAATCAGCCCCAGCATTTTGGTGAT	unresolved	unresolved	TCRBJ01-05*01
1555	0.0258938	13.4501	0.002856	2	CASSPERGASNQPQHF	TCCGCCAGCACCAACCAGACATCTATGTACCTCTGTGCCAGCAGTCCGGAGAGGGGCGCGTCCAATCAGCCCCAGCATTTTGGTGAT	TCRBV28-01*01	unresolved	TCRBJ01-05*01
1556	0.0259104	13.453	0.002856	2	CASSLGNQPQHF	CTGAAGGTGCAGCCTGCAGAACTGGAGGATTCTGGAGTTTATTTCTGTGCCAGCAGCCTGGGAAATCAGCCCCAGCATTTTGGTGAT	TCRBV14-01*01	unresolved	TCRBJ01-05*01
1557	0.0259271	13.4558	0.002856	2	CASSAGVGGYTF	CTGATCCTGGAGTCGCCCAGCCCCAACCAGACCTCTCTGTACTTCTGTGCCAGCAGTGCGGGGGTTGGTGGCTACACCTTCGGTTCG	TCRBV27-01*01	TCRBD02-01*01	TCRBJ01-02*01
1558	0.0259437	13.4587	0.002856	2	CASSLEGQGSGYTF	GTGAGCACCTTGGAGCTGGGGGACTCGGCCCTTTATCTTTGCGCCAGCAGCTTGGAGGGACAGGGTAGTGGCTACACCTTCGGTTCG	TCRBV05-01*01	TCRBD01-01*01	TCRBJ01-02*01
1559	0.0259604	13.4616	0.002856	2	CASSFPRTSSGYTF	ATCCAGCGCACAGAGCAGGGGGACTCGGCCATGTATCTCTGTGCCAGCAGCTTCCCCCGGACCTCGAGTGGCTACACCTTCGGTTCG	TCRBV07-09	unresolved	TCRBJ01-02*01
1560	0.0259771	13.4644	0.002856	2	CASSQAFGVGYGYTF	CACACCCTGCAGCCAGAAGACTCGGCCCTGTATCTCTGCGCCAGCAGCCAAGCCTTCGGGGTTGGGTATGGCTACACCTTCGGTTCG	TCRBV04-03*01	TCRBD02-01*01	TCRBJ01-02*01
1561	0.0259937	13.4673	0.002856	2	CASSLTQTGGERAYGYTF	CAGCCAGAAGACTCAGCCCTGTATCTCTGCGCCAGCAGCCTGACCCAGACAGGGGGCGAACGGGCCTATGGCTACACCTTCGGTTCG	TCRBV04-01*01	TCRBD01-01*01	TCRBJ01-02*01
1562	0.0260104	13.4701	0.002856	2	CASSREDYYGYTF	GAGATCCAGCACACAGAGCAGGGGGACTCGGCCATGTATCTCTGTGCCAGCAGCCGAGAGGATTACTATGGCTACACCTTCGGTTCG	TCRBV07-09	TCRBD02-01*02	TCRBJ01-02*01
1563	0.026027	13.473	0.002856	2	CSARDAGQSNYGYTF	ACCAGTGCCCATCCTGAAGACAGCAGCTTCTACATCTGCAGTGCTAGAGATGCGGGACAGTCTAACTATGGCTACACCTTCGGTTCG	unresolved	TCRBD01-01*01	TCRBJ01-02*01
1564	0.0260437	13.4758	0.002856	2	CASSQDLVRGRANYGYTF	CAGCCAGAAGACTCGGCCCTGTATCTCTGCGCCAGCAGCCAAGATCTAGTGAGGGGGAGAGCTAACTATGGCTACACCTTCGGTTCG	TCRBV04-03*01	TCRBD01-01*01	TCRBJ01-02*01
1565	0.0260603	13.4787	0.002856	2	CASSFDRSNYGYTF	ATCCAGCGCACACAGCAGGAGGACTCGGCCGTGTATCTCTGTGCCAGCAGCTTCGACAGGAGCAACTATGGCTACACCTTCGGTTCG	TCRBV07-02*01	TCRBD01-01*01	TCRBJ01-02*01
1566	0.026077	13.4815	0.002856	2	CASSPMTDYNYGYTF	CAGCAGGTAGTGCGAGGAGATTCGGCAGCTTATTTCTGTGCCAGCTCACCAATGACAGATTACAACTATGGCTACACCTTCGGTTCG	TCRBV18-01*01	TCRBD01-01*01	TCRBJ01-02*01
1567	0.0260936	13.4844	0.002856	2	CASSYSPGTSQDGYTF	TCGGCTGCTCCCTCCCAAACATCTGTGTACTTCTGTGCCAGCAGTTACTCGCCGGGGACATCTCAGGATGGCTACACCTTCGGTTCG	unresolved	TCRBD01-01*01	TCRBJ01-02*01
1568	0.0261103	13.4873	0.002856	2	CASSLADPRDGYTF	ATCCAGCGCACAGAGCAGGGGGACTCGGCCATGTATCTCTGTGCCAGCAGCTTAGCGGACCCTCGCGATGGCTACACCTTCGGTTCG	TCRBV07-09	unresolved	TCRBJ01-02*01
1569	0.0261269	13.4901	0.002856	2	CASSQNLGYTF	ACTCTGACGATCCAGCGCACACAGCAGGAGGACTCGGCCGTGTATCTCTGTGCCAGCAGCCAGAACTTGGGCTACACCTTCGGTTCG	TCRBV07-02*01	unresolved	TCRBJ01-02*01
1570	0.0261436	13.493	0.002856	2	CSVLVLGSSGYTF	ACTGTGAGCAACATGAGCCCTGAAGACAGCAGCATATATCTCTGCAGCGTCTTAGTCCTAGGCTCATCCGGCTACACCTTCGGTTCG	TCRBV29-01*01	TCRBD02-01	TCRBJ01-02*01
1571	0.0261602	13.4958	0.002856	2	CASSLAGQGRSYTF	GTGAACGCCTTGGAGCTGGACGACTCGGCCCTGTATCTCTGTGCCAGCAGCTTGGCCGGACAGGGGAGAAGCTACACCTTCGGTTCG	TCRBV05-04*01	TCRBD01-01*01	TCRBJ01-02*01
1572	0.0261769	13.4987	0.002856	2	CASSLAASGSGEQYF	CAGCGCACACAGCAGGAGGACTCGGCCGTGTATCTCTGTGCCAGCAGCTTAGCAGCTAGCGGGAGCGGGGAGCAGTACTTCGGGCCG	TCRBV07-02*01	TCRBD02-01*02	TCRBJ02-07*01
1573	0.0261935	13.5015	0.002856	2	CASSFTTGGIYEQYF	AGCACCTTGGAGCTGGGGGACTCGGCCCTTTATCTTTGCGCCAGCAGCTTCACGACAGGGGGGATCTACGAGCAGTACTTCGGGCCG	TCRBV05-01*01	TCRBD01-01*01	TCRBJ02-07*01
1574	0.0262102	13.5044	0.002856	2	CASSYGRTSYEQYF	TTGGAGTCGGCTGCTCCCTCCCAAACATCTGTGTACTTCTGTGCCAGCAGTTATGGGCGGACTTCCTACGAGCAGTACTTCGGGCCG	unresolved	TCRBD02-01	TCRBJ02-07*01
1575	0.0262268	13.5073	0.002856	2	CASSPGPLRNSYEQYF	TCGGCTGCTCCCTCCCAGACATCTGTGTACTTCTGTGCCAGCAGCCCCGGGCCCTTGCGAAACTCCTACGAGCAGTACTTCGGGCCG	unresolved	unresolved	TCRBJ02-07*01
1576	0.0262435	13.5101	0.002856	2	CASSEAPGRQGSYEQYF	GCTGCTCCCTCCCAGACATCTGTGTACTTCTGTGCCAGCAGTGAAGCGCCAGGGCGACAGGGATCCTACGAGCAGTACTTCGGGCCG	TCRBV06-01*01	TCRBD01-01*01	TCRBJ02-07*01
1577	0.0262601	13.513	0.002856	2	CASSQDAAYEQYF	CACCTACACGCCCTGCAGCCAGAAGACTCAGCCCTGTATCTCTGCGCCAGCAGCCAAGATGCGGCCTACGAGCAGTACTTCGGGCCG	TCRBV04-01*01	TCRBD02-01	TCRBJ02-07*01
1578	0.0262768	13.5158	0.002856	2	CASSYPTGEAYEQYF	GAGTCGGCTGCTCCCTCCCAAACATCTGTGTACTTCTGTGCCAGCAGTTACCCGACAGGGGAGGCATACGAGCAGTACTTCGGGCCG	unresolved	TCRBD01-01*01	TCRBJ02-07*01
1579	0.0262934	13.5187	0.002856	2	CASKLQGGNEQYF	AGGCTGGAGTCGGCTGCTCCCTCCCAGACATCTGTGTACTTCTGTGCCAGCAAGCTACAAGGAGGGAACGAGCAGTACTTCGGGCCG	TCRBV06-01*01	TCRBD02-01*02	TCRBJ02-07*01
1580	0.0263101	13.5215	0.002856	2	CASSLGYEQYV	ACTCTGAAGATCCAGCCCTCAGAACCCAGGGACTCAGCTGTGTACTTCTGTGCCAGCAGTTTGGGCTACGAGCAGTACGTCGGGCCG	unresolved	TCRBD01-01*01	TCRBJ02-07*01
1581	0.0263267	13.5244	0.002856	2	CASSYSGGDRYEQYV	CAGCGCACACAGCAGGAGGACTCGGCCGTGTATCTCTGTGCCAGCAGCTATTCAGGGGGCGACCGCTACGAGCAGTACGTCGGGCCG	TCRBV07-02*01	TCRBD01-01*01	TCRBJ02-07*01
1582	0.0263434	13.5272	0.002856	2	CASSYSLREGGTYEQYV	GCTGCTCCCTCCCAGACATCTGTGTACTTCTGTGCCAGCAGTTACTCGCTGAGGGAGGGCGGGACCTACGAGCAGTACGTCGGGCCG	unresolved	TCRBD02-01*02	TCRBJ02-07*01
1583	0.02636	13.5301	0.002856	2	CASSLDRPTYEQYV	GTGAGCACCTTGGAGCTGGGGGACTCGGCCCTTTATCTTTGCGCCAGCAGCTTGGATCGACCCACCTACGAGCAGTACGTCGGGCCG	TCRBV05-01*01	unresolved	TCRBJ02-07*01
1584	0.0263767	13.533	0.002856	2	CASSQGPNIQYF	CTCAAGATCCAGCCTGCAAAGCTTGAGGACTCGGCCGTGTATCTCTGTGCCAGCAGCCAGGGACCGAACATTCAGTACTTCGGCGCC	TCRBV11-02*02	unresolved	TCRBJ02-04*01
1585	0.0263934	13.5358	0.002856	2	CASSIGASFEQFF	ACTGTGACATCGGCCCAAAAGAACCCGACAGCTTTCTATCTCTGTGCCAGTAGTATAGGGGCTAGCTTTGAGCAGTTCTTCGGGCCA	TCRBV19-01	TCRBD02-01	TCRBJ02-01*01
1586	0.02641	13.5387	0.002856	2	CASSRRDFEQFF	CTGATTCTGGAGTCCGCCAGCACCAACCAGACATCTATGTACCTCTGTGCCAGCAGTCGCCGGGACTTTGAGCAGTTCTTCGGGCCA	TCRBV28-01*01	TCRBD02-01	TCRBJ02-01*01
1587	0.0264267	13.5415	0.002856	2	CSVSLWVAGEQFF	ACTGTGAGCAACATGAGCCCTGAAGACAGCAGCATATATCTCTGCAGCGTTTCCTTATGGGTGGCCGGTGAGCAGTTCTTCGGGCCA	TCRBV29-01*01	unresolved	TCRBJ02-01*01
1588	0.0264433	13.5444	0.002856	2	CASSLNPRRNEQFF	CTGGAGTCCGCCAGCACCAACCAGACATCTATGTACCTCTGTGCCAGCAGTTTAAACCCCCGGAGGAATGAGCAGTTCTTCGGGCCA	TCRBV28-01*01	TCRBD02-01*02	TCRBJ02-01*01
1589	0.02646	13.5472	0.002856	2	CASSPGGNEQFF	CTGAGGATCCAGCAGGTAGTGCGAGGAGATTCGGCAGCTTATTTCTGTGCCAGCTCACCAGGGGGCAATGAGCAGTTCTTCGGGCCA	TCRBV18-01*01	unresolved	TCRBJ02-01*01
1590	0.0264766	13.5501	0.002856	2	CASTRIAGVVYNEQFF	TCAGCTACCCGCTCCCAGACATCTGTGTATTTCTGCGCCAGCACGCGAATAGCGGGAGTAGTCTACAATGAGCAGTTCTTCGGGCCA	TCRBV10-02*01	TCRBD02-01*02	TCRBJ02-01*01
1591	0.0264933	13.5529	0.002856	2	CASRSRLYNEQFF	GGGTTGGAGTCGGCTGCTCCCTCCCAAACATCTGTGTACTTCTGTGCCAGCCGGTCCAGGCTCTACAATGAGCAGTTCTTCGGGCCA	unresolved	TCRBD01-01*01	TCRBJ02-01*01
1592	0.0265099	13.5558	0.002856	2	CSARDSDRDPSYNEQFF	GCCCATCCTGAAGACAGCAGCTTCTACATCTGCAGTGCTAGAGATTCTGATAGGGACCCCTCCTACAATGAGCAGTTCTTCGGGCCA	unresolved	unresolved	TCRBJ02-01*01
1593	0.0265266	13.5587	0.002856	2	CASSGTASYDNEQFF	AGCTCTCTGGAGCTGGGGGACTCAGCTTTGTATTTCTGTGCCAGCAGCGGGACAGCTTCTTACGACAATGAGCAGTTCTTCGGGCCA	TCRBV09-01	TCRBD01-01*01	TCRBJ02-01*01
1594	0.0265432	13.5615	0.002856	2	CASSSQGIRGTQYF	TTGGAGTCGGCTGCTCCCTCCCAAACATCTGTGTACTTCTGTGCCAGCAGTTCACAGGGGATACGGGGGACCCAGTACTTCGGGCCA	unresolved	TCRBD01-01*01	TCRBJ02-05*01
1595	0.0265599	13.5644	0.002856	2	CASTAKAGNRGTQYF	ACATCGGCCCAAAAGAACCCGACAGCTTTCTATCTCTGTGCCAGTACTGCTAAAGCGGGGAATCGCGGGACCCAGTACTTCGGGCCA	TCRBV19-01	TCRBD02-01*01	TCRBJ02-05*01
1596	0.0265765	13.5672	0.002856	2	CASSDEETQYF	ACTCTGAAGATCCGGTCCACAAAGCTGGAGGACTCAGCCATGTACTTCTGTGCCAGCAGTGACGAGGAGACCCAGTACTTCGGGCCA	TCRBV02-01*01	TCRBD02-01*02	TCRBJ02-05*01
1597	0.0265932	13.5701	0.002856	2	CSASLLISGRAGETQYF	GCCCATCCTGAAGACAGCAGCTTCTACATCTGCAGTGCTAGTCTTCTGATTAGCGGGAGGGCCGGAGAGACCCAGTACTTCGGGCCA	unresolved	TCRBD02-01*02	TCRBJ02-05*01
1598	0.0266098	13.5729	0.002856	2	CASSKGLAGGRETQYF	CGCACACAGCAGGAGGACTCGGCCGTGTATCTCTGTGCCAGCAGCAAGGGACTAGCGGGAGGGAGAGAGACCCAGTACTTCGGGCCA	TCRBV07-02*01	TCRBD02-01*02	TCRBJ02-05*01
1599	0.0266265	13.5758	0.002856	2	CASSLLRPGQSQETQYF	TTGGAGCTGGACGACTCGGCCCTGTATCTCTGTGCCAGCAGCTTGCTCCGCCCGGGACAGAGCCAAGAGACCCAGTACTTCGGGCCA	TCRBV05-04*01	TCRBD01-01*01	TCRBJ02-05*01
1600	0.0266431	13.5787	0.002856	2	CASSWTSGGVQETQYF	ACCTTGGAGCTGGGGGACTCGGCCCTTTATCTTTGCGCCAGCAGCTGGACTTCGGGGGGAGTACAAGAGACCCAGTACTTCGGGCCA	TCRBV05-01*01	TCRBD02-01*01	TCRBJ02-05*01
1601	0.0266598	13.5815	0.002856	2	CASSPLIRSDTQYF	ATCCAGCCCTCAGAACCCAGGGACTCAGCTGTGTACTTCTGTGCCAGCAGTCCCCTGATAAGGTCAGATACGCAGTATTTTGGCCCA	unresolved	unresolved	TCRBJ02-03*01
1602	0.0266764	13.5844	0.002856	2	CSAERLRETDTQYF	GTGACCAGTGCCCATCCTGAAGACAGCAGCTTCTACATCTGCAGTGCCGAAAGGCTCAGAGAGACAGATACGCAGTATTTTGGCCCA	unresolved	unresolved	TCRBJ02-03*01
1603	0.0266931	13.5872	0.002856	2	CASSLLQTDTQYF	AATGTGAACGCCTTGTTGCTGGGGGACTCGGCCCTCTATCTCTGTGCCAGCAGCTTACTACAGACAGATACGCAGTATTTTGGCCCA	TCRBV05-06*01	unresolved	TCRBJ02-03*01
1604	0.0267097	13.5901	0.002856	2	CASLQGAVTDTQYF	CTGGAGTCGGCTGCTCCCTCCCAGACATCTGTGTACTTCTGTGCCAGTCTACAGGGGGCTGTCACAGATACGCAGTATTTTGGCCCA	TCRBV06-01*01	TCRBD01-01*01	TCRBJ02-03*01
1605	0.0267264	13.5929	0.002856	2	CASSTGTDTQYF	CTGATTCTGGAGTCCGCCAGCACCAACCAGACATCTATGTACCTCTGTGCCAGCAGTACGGGCACAGATACGCAGTATTTTGGCCCA	TCRBV28-01*01	TCRBD02-01	TCRBJ02-03*01
1606	0.026743	13.5958	0.002856	2	CASSLVRIGELFF	ATTCTGGAGTCCGCCAGCACCAACCAGACATCTATGTACCTCTGTGCCAGCAGCCTGGTCAGGATCGGGGAGCTGTTTTTTGGAGAA	TCRBV28-01*01	TCRBD01-01*01	TCRBJ02-02*01
1607	0.0267597	13.5986	0.002856	2	CASSDRLREGLIGELFF	GCAGAGCTTGGGGACTCGGCCGTGTATCTCTGTGCCAGCAGCGATAGATTGCGGGAGGGCCTCATCGGGGAGCTGTTTTTTGGAGAA	TCRBV11-03*01	TCRBD02-01*02	TCRBJ02-02*01
1608	0.0267763	13.6015	0.002856	2	CASTTSGRLTGELFF	AATTCCCTGGAGCTTGGTGACTCTGCTGTGTATTTCTGTGCCAGCACCACTAGCGGGAGGCTCACCGGGGAGCTGTTTTTTGGAGAA	unresolved	TCRBD02-01*02	TCRBJ02-02*01
1609	0.026793	13.6044	0.002856	2	CASSPLPTSGTGELFF	TCTGCTGTACCCTCTCAGACATCTGTGTACTTCTGTGCCAGCAGCCCCCTTCCTACTAGCGGCACCGGGGAGCTGTTTTTTGGAGAA	TCRBV06-04	TCRBD02-01	TCRBJ02-02*01
1610	0.0268097	13.6072	0.002856	2	CASSKGLAGGDGELFF	TCCCTGGAGCTTGGTGACTCTGCTGTGTATTTCTGTGCCAGCAGCAAAGGACTAGCGGGAGGTGACGGGGAGCTGTTTTTTGGAGAA	unresolved	TCRBD02-01*02	TCRBJ02-02*01
1611	0.0268263	13.6101	0.002856	2	CASSLRTSGRSQGELFF	CTGGAGCTGGGGGACTCAGCTTTGTATTTCTGTGCCAGCAGCCTCAGGACTAGCGGGAGGTCACAAGGGGAGCTGTTTTTTGGAGAA	TCRBV09-01	TCRBD02-01*02	TCRBJ02-02*01
1612	0.026843	13.6129	0.002856	2	CASSFQSGRSTEAFF	CAGCGCACAGAGCAGGGGGACTCGGCCATGTATCTCTGTGCCAGCAGCTTCCAATCGGGAAGGAGCACTGAAGCTTTCTTTGGACAA	TCRBV07-09	TCRBD02-01*02	TCRBJ01-01*01
1613	0.0268596	13.6158	0.002856	2	CASRDDRSTEAFF	ACTGTGACATCGGCCCAAAAGAACCCGACAGCTTTCTATCTCTGTGCCAGTAGAGATGACAGATCCACTGAAGCTTTCTTTGGACAA	TCRBV19-01	TCRBD01-01*01	TCRBJ01-01*01
1614	0.0268763	13.6186	0.002856	2	CASSAGLYTEAFF	AAGATCCAGCCCTCAGAACCCAGGGACTCAGCTGTGTACTTCTGTGCCAGCAGTGCGGGACTCTACACTGAAGCTTTCTTTGGACAA	unresolved	TCRBD02-01	TCRBJ01-01*01
1615	0.0268929	13.6215	0.002856	2	CASSYVRDTEAFF	GGGTTGGAGTCGGCTGCTCCCTCCCAAACATCTGTGTACTTCTGTGCCAGCAGTTACGTAAGGGACACTGAAGCTTTCTTTGGACAA	unresolved	unresolved	TCRBJ01-01*01
1616	0.0269096	13.6243	0.002856	2	CASSPSGTVNTKAFF	CAGCAGGTAGTGCGAGGAGATTCGGCAGCTTATTTCTGTGCCAGCTCACCGTCTGGGACAGTGAACACTAAAGCTTTCTTTGGACAA	TCRBV18-01*01	TCRBD01-01*01	TCRBJ01-01*01
1617	0.0269262	13.6272	0.002856	2	CSVVGQGNEKLFF	ACTGTGAGCAACATGAGCCCTGAAGACAGCAGCATATATCTCTGCAGCGTTGTCGGGCAGGGTAATGAAAAACTGTTTTTTGGCAGT	TCRBV29-01*01	TCRBD01-01*01	TCRBJ01-04*01
1618	0.0269429	13.6301	0.002856	2	CASGSGVPNEKLFF	CTGAGCTCTCTGGAGCTGGGGGACTCAGCTTTGTATTTCTGTGCCAGCGGCTCAGGGGTACCTAATGAAAAACTGTTTTTTGGCAGT	TCRBV09-01	TCRBD01-01*01	TCRBJ01-04*01
1619	0.0269595	13.6329	0.002856	2	CASSQRGTGGNEKLFF	ACCCTGCAGCCAGAAGACTCGGCCCTGTATCTCTGCGCCAGCAGCCAAAGGGGGACAGGGGGAAATGAAAAACTGTTTTTTGGCAGT	TCRBV04-03*01	TCRBD01-01*01	TCRBJ01-04*01
1620	0.0269762	13.6358	0.002856	2	CASSLGQGGEKLFF	GTGAGCACCTTGGAGCTGGGGGACTCGGCCCTTTATCTTTGCGCCAGCAGCTTGGGACAGGGAGGGGAAAAACTGTTTTTTGGCAGT	TCRBV05-01*01	unresolved	TCRBJ01-04*01
1621	0.0269928	13.6386	0.002856	2	CASSRGQGSQPQHF	ATCCAGCCCTCAGAACCCAGGGACTCAGCTGTGTACTTCTGTGCCAGCAGCCGAGGACAGGGAAGTCAGCCCCAGCATTTTGGTGAT	unresolved	TCRBD01-01*01	TCRBJ01-05*01
1622	0.0270095	13.6415	0.002856	2	CASSPQGGQHQPQHF	CAGCGCACAGAGCAGGGGGACTCGGCCATGTATCTCTGTGCCAGCAGCCCCCAGGGGGGTCAACATCAGCCCCAGCATTTTGGTGAT	TCRBV07-09	TCRBD01-01*01	TCRBJ01-05*01
1623	0.0270261	13.6443	0.002856	2	CASSLLAPNQPQHF	CTGGAGTCCGCCAGCACCAACCAGACATCTATGTACCTCTGTGCCAGCAGTTTATTAGCCCCAAATCAGCCCCAGCATTTTGGTGAT	TCRBV28-01*01	TCRBD02-01	TCRBJ01-05*01
1624	0.0270428	13.6472	0.002856	2	CASSLADLQPQHF	ACGATCCAGCGCACACAGCAGGAGGACTCGGCCGTGTATCTCTGTGCCAGCAGCTTAGCGGACCTCCAGCCCCAGCATTTTGGTGAT	TCRBV07-02*01	unresolved	TCRBJ01-05*01
1625	0.0270594	13.6501	0.002856	2	CASSPLTGEQPQHF	ATCCAGCAGGTAGTGCGAGGAGATTCGGCAGCTTATTTCTGTGCCAGCTCACCATTGACAGGGGAACAGCCCCAGCATTTTGGTGAT	TCRBV18-01*01	TCRBD01-01*01	TCRBJ01-05*01
1626	0.0270761	13.6529	0.002856	2	CASSQRGPPDYTF	CACCTACACGCCCTGCAGCCAGAAGACTCAGCCCTGTATCTCTGCGCCAGCAGCCAAAGGGGACCCCCTGATTACACCTTCGGTTCG	TCRBV04-01*01	unresolved	TCRBJ01-02*01
1627	0.0270927	13.6558	0.002856	2	CASDAGVGYTF	CCTCTCACTGTGACATCGGCCCAAAAGAACCCGACAGCTTTCTATCTCTGTGCCAGTGACGCAGGAGTTGGCTACACCTTCGGTTCG	TCRBV19-01	unresolved	TCRBJ01-02*01
1628	0.0271094	13.6586	0.002856	2	CASSFEDYGYTF	TTGGAGATCCAGCGCACAGAGCAGGGGGACTCGGCCATGTATCTCTGTGCCAGCAGCTTTGAAGATTATGGCTACACCTTCGGTTCG	TCRBV07-09	unresolved	TCRBJ01-02*01
1629	0.027126	13.6615	0.002856	2	CAWSVRTGIYGYTF	TCTAAGAAGCTCCTCCTCAGTGACTCTGGCTTCTATCTCTGTGCCTGGAGTGTACGGACAGGGATCTATGGCTACACCTTCGGTTCG	TCRBV30-01*02	TCRBD01-01*01	TCRBJ01-02*01
1630	0.0271427	13.6643	0.002856	2	CASSPWDRGAYGYTF	CAGCGCACACAGCAGGAGGACTCGGCCGTGTATCTCTGTGCCAGCAGCCCCTGGGACAGGGGGGCCTATGGCTACACCTTCGGTTCG	TCRBV07-02*01	TCRBD01-01*01	TCRBJ01-02*01
1631	0.0271593	13.6672	0.002856	2	CASSPKGAYGYTF	AAGATCCAGCCCTCAGAACCCAGGGACTCAGCTGTGTACTTCTGTGCCAGCAGTCCGAAGGGGGCCTATGGCTACACCTTCGGTTCG	unresolved	TCRBD01-01*01	TCRBJ01-02*01
1632	0.027176	13.67	0.002856	2	CASSISETYGYTF	ACTGTGACATCGGCCCAAAAGAACCCGACAGCTTTCTATCTCTGTGCCAGTAGTATCTCAGAGACCTATGGCTACACCTTCGGTTCG	TCRBV19-01	unresolved	TCRBJ01-02*01
1633	0.0271926	13.6729	0.002856	2	CASSVSQGTYGYTF	GTGACATCGGCCCAAAAGAACCCGACAGCTTTCTATCTCTGTGCCAGTAGTGTGTCGCAGGGAACCTATGGCTACACCTTCGGTTCG	TCRBV19-01	TCRBD01-01*01	TCRBJ01-02*01
1634	0.0272093	13.6758	0.002856	2	CASSLGGSGLDYGYTF	CGCACAGAGCAGGGGGACTCGGCCATGTATCTCTGTGCCAGCAGCTTAGGGGGCTCAGGGCTGGACTATGGCTACACCTTCGGTTCG	TCRBV07-09	TCRBD01-01*01	TCRBJ01-02*01
1635	0.027226	13.6786	0.002856	2	CATSDSWGNGYTF	TCCCTAGAGTCTGCCATCCCCAACCAGACAGCTCTTTACTTCTGTGCCACCAGTGATTCTTGGGGGAATGGCTACACCTTCGGTTCG	unresolved	unresolved	TCRBJ01-02*01
1636	0.0272426	13.6815	0.002856	2	CASSGPGVFGF	ACTCTGAAGATCCGGTCCACAAAGCTGGAGGACTCAGCCATGTACTTCTGTGCCAGCAGTGGCCCAGGTGTTTTTGGATTCGGTTCG	TCRBV02-01*01	TCRBD01-01*01	TCRBJ01-02*01
1637	0.0272593	13.6843	0.002856	2	CSARGQGSKIGEQYF	ACCAGTGCCCATCCTGAAGACAGCAGCTTCTACATCTGCAGTGCTAGGGGTCAGGGTTCCAAGATTGGGGAGCAGTACTTCGGGCCG	unresolved	TCRBD01-01*01	TCRBJ02-07*01
1638	0.0272759	13.6872	0.002856	2	CSASPGSGEQYF	CTGACAGTGACCAGTGCCCATCCTGAAGACAGCAGCTTCTACATCTGCAGTGCTAGTCCCGGTAGTGGCGAGCAGTACTTCGGGCCG	unresolved	TCRBD02-01	TCRBJ02-07*01
1639	0.0272926	13.69	0.002856	2	CASSRSEGEQYF	CTGATTCTGGAGTCCGCCAGCACCAACCAGACATCTATGTACCTCTGTGCCAGCAGTAGAAGCGAAGGCGAGCAGTACTTCGGGCCG	TCRBV28-01*01	TCRBD02-01	TCRBJ02-07*01
1640	0.0273092	13.6929	0.002856	2	CATSGSGSLGYEQYF	GAGTCTGCCATCCCCAACCAGACAGCTCTTTACTTCTGTGCCACCAGTGGGTCGGGGTCGTTGGGCTACGAGCAGTACTTCGGGCCG	unresolved	TCRBD02-01*01	TCRBJ02-07*01
1641	0.0273259	13.6957	0.002856	2	CASSDGTTLSYEQYF	CAGCCTGCAAAGCTTGAGGACTCGGCCGTGTATCTCTGTGCCAGCAGCGACGGGACAACGCTTTCCTACGAGCAGTACTTCGGGCCG	TCRBV11-02*02	TCRBD01-01*01	TCRBJ02-07*01
1642	0.0273425	13.6986	0.002856	2	CASSPRIQQGASYEQYF	GTAGTGCGAGGAGATTCGGCAGCTTATTTCTGTGCCAGCTCACCACGAATCCAACAGGGGGCTTCCTACGAGCAGTACTTCGGGCCG	TCRBV18-01*01	TCRBD01-01*01	TCRBJ02-07*01
1643	0.0273592	13.7015	0.002856	2	CASSYQFRDRPYEQYF	TCGCCCAGCCCCAACCAGACCTCTCTGTACTTCTGTGCCAGCAGTTATCAATTCCGGGACAGACCCTACGAGCAGTACTTCGGGCCG	TCRBV27-01*01	TCRBD01-01*01	TCRBJ02-07*01
1644	0.0273758	13.7043	0.002856	2	CASSLDTSVTYEQYF	AACGCCTTGTTGCTGGGGGACTCGGCCCTCTATCTCTGTGCCAGCAGCTTGGATACTAGCGTTACCTACGAGCAGTACTTCGGGCCG	TCRBV05-06*01	TCRBD02-01	TCRBJ02-07*01
1645	0.0273925	13.7072	0.002856	2	CASSQGAGAGPTYEQYF	CTGCAGCCAGAAGACTCAGCCCTGTATCTCTGCGCCAGCAGCCAAGGCGCCGGAGCGGGACCGACCTACGAGCAGTACTTCGGGCCG	TCRBV04-01*01	TCRBD02-01*02	TCRBJ02-07*01
1646	0.0274091	13.71	0.002856	2	CSARRGIVDEQYF	ACAGTGACCAGTGCCCATCCTGAAGACAGCAGCTTCTACATCTGCAGTGCTAGGAGGGGTATCGTCGACGAGCAGTACTTCGGGCCG	unresolved	unresolved	TCRBJ02-07*01
1647	0.0274258	13.7129	0.002856	2	CASSPGGGDHEQYF	CTGAGCTCTCTGGAGCTGGGGGACTCAGCTTTGTATTTCTGTGCCAGCAGCCCCGGAGGGGGCGACCACGAGCAGTACTTCGGGCCG	TCRBV09-01	TCRBD01-01*01	TCRBJ02-07*01
1648	0.0274424	13.7157	0.002856	2	CASSTTSGIRAYEQYV	TCGGCTGCTCCCTCCCAGACATCTGTGTACTTCTGTGCCAGCAGTACGACTAGCGGAATTCGAGCCTACGAGCAGTACGTCGGGCCG	unresolved	TCRBD02-01	TCRBJ02-07*01
1649	0.0274591	13.7186	0.002856	2	CSARDRRIQPSGNTIYF	GCCCATCCTGAAGACAGCAGCTTCTACATCTGCAGTGCTAGAGATAGGAGGATCCAACCTTCTGGAAACACCATATATTTTGGAGAG	unresolved	TCRBD02-01*02	TCRBJ01-03*01
1650	0.0274757	13.7215	0.002856	2	CASSLTSSGNTIYF	ATCCAGCGCACAGAGCAGGGGGACTCGGCCATGTATCTCTGTGCCAGCAGCTTAACCAGCTCTGGAAACACCATATATTTTGGAGAG	TCRBV07-09	TCRBD01-01*01	TCRBJ01-03*01
1651	0.0274924	13.7243	0.002856	2	CAISEREAGNTIYF	CTGGAGTCCGCTACCAGCTCCCAGACATCTGTGTACTTCTGTGCCATCAGTGAGAGGGAGGCTGGAAACACCATATATTTTGGAGAG	TCRBV10-03*01	TCRBD02-01*02	TCRBJ01-03*01
1652	0.027509	13.7272	0.002856	2	CSASPGQGAYIQYF	GTGACCAGTGCCCATCCTGAAGACAGCAGCTTCTACATCTGCAGTGCTAGCCCGGGACAGGGGGCGTACATTCAGTACTTCGGCGCC	unresolved	TCRBD01-01*01	TCRBJ02-04*01
1653	0.0275257	13.73	0.002856	2	CASSTSGSSSDIQYF	CAGCGCACAGAGCGGGGGGACTCAGCCGTGTATCTCTGTGCCAGCTCCACTAGCGGGAGTTCATCGGACATTCAGTACTTCGGCGCC	TCRBV07-03*01	TCRBD02-01*02	TCRBJ02-04*01
1654	0.0275423	13.7329	0.002856	2	CASSQFLAKNIQYF	ATCCAGCCTGCAGAGCTTGGGGACTCGGCCGTGTATCTCTGTGCCAGCAGCCAGTTTCTAGCCAAAAACATTCAGTACTTCGGCGCC	TCRBV11-03*01	TCRBD01-01*01	TCRBJ02-04*01
1655	0.027559	13.7357	0.002856	2	CASSRGRIEQFF	CTTCACCTACACGCCCTGCAGCCAGAAGACTCAGCCCTGTATCTCTGCGCCAGCAGTCGAGGAAGAATTGAGCAGTTCTTCGGGCCA	TCRBV04-01*01	TCRBD02-01*02	TCRBJ02-01*01
1656	0.0275756	13.7386	0.002856	2	CASSHGRTDILGGEQFF	ACAGAGCAGGGGGACTCGGCCATGTATCTCTGTGCCAGCAGCCACGGTCGGACGGATATATTAGGGGGTGAGCAGTTCTTCGGGCCA	TCRBV07-09	TCRBD01-01*01	TCRBJ02-01*01
1657	0.0275923	13.7414	0.002856	2	CASSLYVGGNNEQFF	CAGCGCACAGAGCGGGGGGACTCAGCCGTGTATCTCTGTGCCAGCAGCTTATACGTGGGAGGGAATAATGAGCAGTTCTTCGGGCCA	TCRBV07-03*01	TCRBD02-01*02	TCRBJ02-01*01
1658	0.0276089	13.7443	0.002856	2	CASSLNFGGNEQFF	ATCCAGCGCACAGAGCGGGGGGACTCAGCCGTGTATCTCTGTGCCAGCAGCTTAAATTTTGGGGGGAATGAGCAGTTCTTCGGGCCA	TCRBV07-03*01	TCRBD02-01*01	TCRBJ02-01*01
1659	0.0276256	13.7472	0.002856	2	CASSLSIRNEQFF	ACTGTAACATCGGCCCAAAAGAACCCGACAGCTTTCTATCTCTGTGCCAGTAGCTTGTCGATACGGAATGAGCAGTTCTTCGGGCCA	TCRBV19-01	TCRBD02-01	TCRBJ02-01*01
1660	0.0276422	13.75	0.002856	2	CASTSRPGLAGENEQFF	GCTGCTCCCTCCCAAACATCTGTGTACTTCTGTGCCAGCACATCCCGACCCGGACTAGCGGGAGAGAATGAGCAGTTCTTCGGGCCA	unresolved	TCRBD02-01*02	TCRBJ02-01*01
1661	0.0276589	13.7529	0.002856	2	CASSLQVMGGNEQFF	AACGCCTTGGAGCTGGACGACTCGGCCCTGTATCTCTGTGCCAGCAGCTTACAGGTCATGGGTGGCAATGAGCAGTTCTTCGGGCCA	TCRBV05-04*01	TCRBD01-01*01	TCRBJ02-01*01
1662	0.0276756	13.7557	0.002856	2	CASRRREWGNEQFF	CTGGAGTCCGCCAGCACCAACCAGACATCTATGTACCTCTGTGCCAGCCGGAGAAGGGAATGGGGCAATGAGCAGTTCTTCGGGCCA	TCRBV28-01*01	unresolved	TCRBJ02-01*01
1663	0.0276922	13.7586	0.002856	2	CASTPAGGYNEQFF	CTGAGCTCTCTGGAGCTGGGGGACTCAGCTTTGTATTTCTGTGCCAGCACCCCAGCGGGAGGGTACAATGAGCAGTTCTTCGGGCCA	TCRBV09-01	TCRBD02-01*02	TCRBJ02-01*01
1664	0.0277089	13.7614	0.002856	2	CSARSSVGVYNEQFF	ACCAGTGCCCATCCTGAAGACAGCAGCTTCTACATCTGCAGTGCTAGATCTAGCGTAGGGGTCTACAATGAGCAGTTCTTCGGGCCA	unresolved	TCRBD02-01	TCRBJ02-01*01
1665	0.0277255	13.7643	0.002856	2	CSARPLSGSLYNEQFF	AGTGCCCATCCTGAAGACAGCAGCTTCTACATCTGCAGTGCTAGACCCCTCAGCGGGAGTCTCTACAATGAGCAGTTCTTCGGGCCA	unresolved	TCRBD02-01*02	TCRBJ02-01*01
1666	0.0277422	13.7671	0.002856	2	CASSQEGGYSYNEQFF	ACCCTGCAGCCAGAAGACTCGGCCCTGTATCTCTGCGCCAGCAGCCAAGAAGGGGGGTACTCCTACAATGAGCAGTTCTTCGGGCCA	TCRBV04-03*01	unresolved	TCRBJ02-01*01
1667	0.0277588	13.77	0.002856	2	CASSRLAGTYNEQFF	CAGCAGGTAGTGCGAGGAGATTCGGCAGCTTATTTCTGTGCCAGCTCACGCCTAGCGGGGACATACAATGAGCAGTTCTTCGGGCCA	TCRBV18-01*01	TCRBD02-01*01	TCRBJ02-01*01
1668	0.0277755	13.7729	0.002856	2	CSAPNQLAFVRNEQFF	AGTGCCCATCCTGAAGACAGCAGCTTCTACATCTGCAGTGCCCCAAATCAACTGGCATTCGTTCGAAATGAGCAGTTCTTCGGGCCA	unresolved	unresolved	TCRBJ02-01*01
1669	0.0277921	13.7757	0.002856	2	CASRYRVGEQFF	CTCAGGCTGGAGTCGGCTGCTCCCTCCCAGACATCTGTGTACTTCTGTGCCAGCAGATACAGGGTAGGGGAGCAGTTCTTCGGGCCA	TCRBV06-01*01	TCRBD01-01*01	TCRBJ02-01*01
1670	0.0278088	13.7786	0.002856	2	CASSPGTAYGETQYF	CAGCCCTCAGAACCCAGGGACTCAGCTGTGTACTTCTGTGCCAGCAGCCCCGGGACAGCGTACGGGGAGACCCAGTACTTCGGGCCA	unresolved	TCRBD01-01*01	TCRBJ02-05*01
1671	0.0278254	13.7814	0.002856	2	CASSFGGTLETQYF	CTGGAGTCGGCTGCTCCCTCCCAGACATCTGTGTACTTCTGTGCCAGCAGTTTTGGCGGGACTCTCGAGACCCAGTACTTCGGGCCA	TCRBV06-01*01	TCRBD02-01	TCRBJ02-05*01
1672	0.0278421	13.7843	0.002856	2	CASSLARVQETQYF	GTGAACGCCTTGGAGCTGGACGACTCGGCCCTGTATCTCTGTGCCAGCAGCTTGGCCAGGGTCCAAGAGACCCAGTACTTCGGGCCA	TCRBV05-04*01	TCRBD01-01*01	TCRBJ02-05*01
1673	0.0278587	13.7871	0.002856	2	CASPTRRSALQETQYF	TCGGCTGCTCCCTCCCAGACATCTGTGTACTTCTGTGCCAGCCCGACTCGGAGGAGCGCACTCCAAGAGACCCAGTACTTCGGGCCA	unresolved	TCRBD02-01*02	TCRBJ02-05*01
1674	0.0278754	13.79	0.002856	2	CASSQEPSGRASKTQYF	CTGCAGCCAGAAGACTCAGCCCTGTATCTCTGCGCCAGCAGCCAAGAACCTAGCGGGAGGGCCTCGAAGACCCAGTACTTCGGGCCA	TCRBV04-01*01	TCRBD02-01*02	TCRBJ02-05*01
1675	0.027892	13.7929	0.002856	2	CASSPHLLADTQYF	CTGAGCTCTCTGGAGCTGGGGGACTCAGCTTTGTATTTCTGTGCCAGCAGCCCTCACCTGCTCGCAGATACGCAGTATTTTGGCCCA	TCRBV09-01	unresolved	TCRBJ02-03*01
1676	0.0279087	13.7957	0.002856	2	CASRSGTDTQYF	CTCACTCTGTAGTCTGCTGCCTCCTCCCAGACATCTGTATATTTCTGCGCCAGCAGGAGTGGCACAGATACGCAGTATTTTGGCCCA	TCRBV10-01	TCRBD02-01*02	TCRBJ02-03*01
1677	0.0279253	13.7986	0.002856	2	CASSFYLGLAGGGTDTQYF	CTGGGGGACTCGGCCCTCTATCTCTGTGCCAGCAGCTTTTATCTCGGGCTAGCGGGAGGGGGCACAGATACGCAGTATTTTGGCCCA	TCRBV05-06*01	TCRBD02-01*02	TCRBJ02-03*01
1678	0.027942	13.8014	0.002856	2	CASSMRGSTDTQYF	GTGACATCGGCCCAAAAGAACCCGACAGCTTTCTATCTCTGTGCCAGTAGTATGAGGGGTAGCACAGATACGCAGTATTTTGGCCCA	TCRBV19-01	unresolved	TCRBJ02-03*01
1679	0.0279586	13.8043	0.002856	2	CASSHPGQGAASTDTQYF	GAGCTGGGGGACTCAGCTTTGTATTTCTGTGCCAGCAGTCATCCGGGACAGGGGGCCGCTAGCACAGATACGCAGTATTTTGGCCCA	TCRBV09-01	TCRBD01-01*01	TCRBJ02-03*01
1680	0.0279753	13.8071	0.002856	2	CSVAGELAGSTDTQYF	AACATGAGCCCTGAAGACAGCAGCATATATCTCTGCAGCGTAGCCGGGGAGTTAGCGGGAAGCACAGATACGCAGTATTTTGGCCCA	TCRBV29-01*01	TCRBD02-01*02	TCRBJ02-03*01
1681	0.0279919	13.81	0.002856	2	CASSSWTRNTDTQYF	AGCTCCTTGGAGCTGGGGGACTCAGCCCTGTACTTCTGTGCCAGCAGCTCGTGGACTAGAAACACAGATACGCAGTATTTTGGCCCA	TCRBV13-01*01	TCRBD02-01	TCRBJ02-03*01
1682	0.0280086	13.8128	0.002856	2	CASSRASSSVGELFF	CACACCCTGCAGCCAGAAGACTCGGCCCTGTATCTCTGCGCCAGCAGCCGAGCTTCAAGTTCGGTCGGGGAGCTGTTTTTTGGAGAA	TCRBV04-03*01	TCRBD02-01	TCRBJ02-02*01
1683	0.0280252	13.8157	0.002856	2	CASSPSATGGSGELFF	CAGGTAGTGCGAGGAGATTCGGCAGCTTATTTCTGTGCCAGCTCACCGTCCGCGACAGGGGGCAGCGGGGAGCTGTTTTTTGGAGAA	TCRBV18-01*01	TCRBD01-01*01	TCRBJ02-02*01
1684	0.0280419	13.8186	0.002856	2	CASTGYAGELFF	CTGAAGATCCAGCCCTCAGAACCCAGGGACTCAGCTGTGTACTTCTGTGCCAGCACAGGGTACGCCGGGGAGCTGTTTTTTGGAGAA	unresolved	TCRBD01-01*01	TCRBJ02-02*01
1685	0.0280585	13.8214	0.002856	2	CASSLVLAGAGELFF	CAGCGCACACAGCAGGAGGACTCGGCCGTGTATCTCTGTGCCAGCAGCTTAGTACTAGCGGGAGCCGGGGAGCTGTTTTTTGGAGAA	TCRBV07-02*01	TCRBD02-01*02	TCRBJ02-02*01
1686	0.0280752	13.8243	0.002856	2	CASSPGLAGGPGELFF	ACCCTGCAGCCAGAAGACTCGGCCCTGTATCTCTGCGCCAGCAGCCCCGGACTAGCGGGAGGGCCCGGGGAGCTGTTTTTTGGAGAA	TCRBV04-03*01	TCRBD02-01*02	TCRBJ02-02*01
1687	0.0280919	13.8271	0.002856	2	CASSLSSGIPGELFF	CAGCGCACAGAGCAGGGGGACTCGGCCATGTATCTCTGTGCCAGCAGCCTCTCAAGCGGGATACCCGGGGAGCTGTTTTTTGGAGAA	TCRBV07-09	TCRBD02-01*02	TCRBJ02-02*01
1688	0.0281085	13.83	0.002856	2	CASGGTSGSTGELFF	AGCACCTTGGAGCTGGGGGACTCGGCCCTTTATCTTTGCGCCAGCGGAGGGACTAGCGGGAGCACCGGGGAGCTGTTTTTTGGAGAA	TCRBV05-01*01	TCRBD02-01*02	TCRBJ02-02*01
1689	0.0281252	13.8328	0.002856	2	CASSQPGLPNTGELFF	CGCACAGAGCAGGGGGACTCGGCCATGTATCTCTGTGCCAGCAGCCAACCGGGACTACCGAACACCGGGGAGCTGTTTTTTGGAGAA	TCRBV07-09	TCRBD02-01	TCRBJ02-02*01
1690	0.0281418	13.8357	0.002856	2	CSAPREVNTGELFF	GTGACCAGTGCCCATCCTGAAGACAGCAGCTTCTACATCTGCAGTGCTCCACGGGAGGTCAACACCGGGGAGCTGTTTTTTGGAGAA	unresolved	TCRBD02-01*02	TCRBJ02-02*01
1691	0.0281585	13.8385	0.002856	2	CASNSAGGNTGELFF	AGCTCTCTGGAGCTGGGGGACTCAGCTTTGTATTTCTGTGCCAGCAACTCAGCGGGAGGAAACACCGGGGAGCTGTTTTTTGGAGAA	TCRBV09-01	TCRBD02-01*02	TCRBJ02-02*01
1692	0.0281751	13.8414	0.002856	2	CSASGQTNGELFF	ACAGTGACCAGTGCCCATCCTGAAGACAGCAGCTTCTACATCTGCAGTGCTTCCGGACAGACTAACGGGGAGCTGTTTTTTGGAGAA	unresolved	TCRBD01-01*01	TCRBJ02-02*01
1693	0.0281918	13.8443	0.002856	2	CASSLVRTGGTEAFF	CAGCGCACACAGCAGGAGGACTCGGCCGTGTATCTCTGTGCCAGCAGCTTAGTTCGGACAGGGGGCACTGAAGCTTTCTTTGGACAA	TCRBV07-02*01	TCRBD01-01*01	TCRBJ01-01*01
1694	0.0282084	13.8471	0.002856	2	CSARRTGMDTEAFF	GTGACCAGTGCCCATCCTGAAGACAGCAGCTTCTACATCTGCAGTGCTAGGCGGACAGGGATGGACACTGAAGCTTTCTTTGGACAA	unresolved	TCRBD01-01*01	TCRBJ01-01*01
1695	0.0282251	13.85	0.002856	2	CASSPRDSDTEAFF	ATCCAGCAGGTAGTGCGAGGAGATTCGGCAGCTTATTTCTGTGCCAGCTCACCACGGGACAGCGACACTGAAGCTTTCTTTGGACAA	TCRBV18-01*01	TCRBD01-01*01	TCRBJ01-01*01
1696	0.0282417	13.8528	0.002856	2	CASSQDPVPNTEAFF	CACGCCCTGCAGCCAGAAGACTCAGCCCTGTATCTCTGCGCCAGCAGCCAAGATCCGGTCCCTAACACTGAAGCTTTCTTTGGACAA	TCRBV04-01*01	TCRBD02-01	TCRBJ01-01*01
1697	0.0282584	13.8557	0.002856	2	CASSPAGTNTEAFF	ATCCAGCAGGTAGTGCGAGGAGATTCGGCAGCTTATTTCTGTGCCAGCTCACCCGCAGGGACTAACACTGAAGCTTTCTTTGGACAA	TCRBV18-01*01	TCRBD02-01	TCRBJ01-01*01
1698	0.028275	13.8585	0.002856	2	CASSYTTGFMNTEAFF	TCGGCTGCTCCCTCCCAGACATCTGTGTACTTCTGTGCCAGCAGTTACACTACGGGATTCATGAACACTGAAGCTTTCTTTGGACAA	TCRBV06-05*01	TCRBD02-01*02	TCRBJ01-01*01
1699	0.0282917	13.8614	0.002856	2	CASSPTDSQTEAFF	ATCCAGCAGGTAGTGCGAGGAGATTCGGCAGCTTATTTCTGTGCCAGCTCACCAACGGACAGTCAAACTGAAGCTTTCTTTGGACAA	TCRBV18-01*01	TCRBD01-01*01	TCRBJ01-01*01
1700	0.0283083	13.8643	0.002856	2	CASSPNAVRREAFF	ATCCAGCAGGTAGTGCGAGGAGATTCGGCAGCTTATTTCTGTGCCAGCTCACCAAACGCAGTTAGAAGGGAAGCTTTCTTTGGACAA	TCRBV18-01*01	unresolved	TCRBJ01-01*01
1701	0.028325	13.8671	0.002856	2	CASSLTVGHVEFF	GAGATCCAGCGCACAGAGCAGGGGGACTCGGCCATGTATCTCTGTGCCAGCAGCTTAACGGTCGGCCACGTGGAGTTCTTTGGACAA	TCRBV07-09	TCRBD02-01*02	TCRBJ01-01*01
1702	0.0283416	13.87	0.002856	2	CASSPPGQGVEKLFF	CAGCAGGTAGTGCGAGGAGATTCGGCAGCTTATTTCTGTGCCAGCTCACCACCGGGACAGGGTGTTGAAAAACTGTTTTTTGGCAGT	TCRBV18-01*01	TCRBD01-01*01	TCRBJ01-04*01
1703	0.0283583	13.8728	0.002856	2	CSAGDLHLGTNEKLFF	AACATGAGCCCTGAAGACAGCAGCATATATCTCTGCAGCGCAGGGGACCTACACCTAGGAACTAATGAAAAACTGTTTTTTGGCAGT	TCRBV29-01*01	TCRBD01-01*01	TCRBJ01-04*01
1704	0.0283749	13.8757	0.002856	2	CASSLAQGREKLFF	ATCCAGCGCACAGAGCAGGGGGACTCGGCCATGTATCTCTGTGCCAGCAGCTTAGCGCAGGGGAGGGAAAAACTGTTTTTTGGCAGT	TCRBV07-09	unresolved	TCRBJ01-04*01
1705	0.0283916	13.8785	0.002856	2	CASAGGAGEPQHF	ATCCTGGAGTCGCCCAGCCCCAACCAGACCTCTCTGTACTTCTGTGCCAGCGCCGGGGGGGCTGGGGAGCCCCAGCATTTTGGTGAT	TCRBV27-01*01	TCRBD02-01*01	TCRBJ01-05*01
1706	0.0284082	13.8814	0.002856	2	CASSLAPDWNQPQHF	GAGTCGGCTGCTCCCTCCCAAACATCTGTGTACTTCTGTGCCAGCAGTTTAGCCCCGGACTGGAATCAGCCCCAGCATTTTGGTGAT	unresolved	TCRBD02-01	TCRBJ01-05*01
1707	0.0284249	13.8842	0.002856	2	CASSRRGNQPQHF	ATCCTGGAGTCGCCCAGCCCCAACCAGACCTCTCTGTACTTCTGTGCCAGCAGTCGGAGGGGGAATCAGCCCCAGCATTTTGGTGAT	TCRBV27-01*01	unresolved	TCRBJ01-05*01
1708	0.0284415	13.8871	0.002856	2	CASNWGGLNQPQHF	GTGACATCGGCCCAAAAGAACCCGACAGCTTTCTATCTCTGTGCCAGTAATTGGGGGGGGCTCAATCAGCCCCAGCATTTTGGTGAT	TCRBV19-01	TCRBD02-01*01	TCRBJ01-05*01
1709	0.0284582	13.89	0.002856	2	CASVDRRYPSLNQPQHF	GCTGCTCCCTCCCAGACATCTGTGTACTTCTGTGCCAGCGTTGACAGGCGATACCCCTCCCTCAATCAGCCCCAGCATTTTGGTGAT	unresolved	TCRBD01-01*01	TCRBJ01-05*01
1710	0.0284748	13.8928	0.002856	2	CSAQEVPTGGNQPQHF	AGTGCCCATCCTGAAGACAGCAGCTTCTACATCTGCAGTGCCCAAGAGGTCCCGACAGGGGGCAATCAGCCCCAGCATTTTGGTGAT	unresolved	TCRBD01-01*01	TCRBJ01-05*01
1711	0.0284915	13.8957	0.002856	2	CASSLTTSNQPQHF	ATCCAGCGCACACAGCAGGAGGACTCGGCCGTGTATCTCTGTGCCAGCAGCCTTACAACTAGCAATCAGCCCCAGCATTTTGGTGAT	TCRBV07-02*01	TCRBD01-01*01	TCRBJ01-05*01
1712	0.0285082	13.8985	0.002856	2	CATYRGGHIYPVTSYSNQPQHF	ACAGCTCTTTACTTCTGTGCCACTTACCGGGGCGGGCACATCTACCCCGTAACATCGTATAGCAATCAGCCCCAGCATTTTGGTGAT	unresolved	unresolved	TCRBJ01-05*01
1713	0.0285248	13.9014	0.002856	2	CASSQAGNSNQPQHF	CAGCGCACAGAGCAGGGGGACTCGGCCATGTATCTCTGTGCCAGCAGCCAAGCTGGAAATAGCAATCAGCCCCAGCATTTTGGTGAT	TCRBV07-09	unresolved	TCRBJ01-05*01
1714	0.0285415	13.9042	0.002856	2	CASSLRSGSPFGYTF	CAGCGCACAGAGCAGGGGGACTCGGCCATGTATCTCTGTGCCAGCAGCTTAAGGTCAGGATCCCCGTTTGGCTACACCTTCGGTTCG	TCRBV07-09	TCRBD01-01*01	TCRBJ01-02*01
1715	0.0285581	13.9071	0.002856	2	CASSLEASWGSGYTF	CAGCGCACACAGCAGGAGGACTCGGCCGTGTATCTCTGTGCCAGCAGCTTAGAGGCCTCCTGGGGAAGTGGCTACACCTTCGGTTCG	TCRBV07-02*01	unresolved	TCRBJ01-02*01
1716	0.0285748	13.9099	0.002856	2	CASSTETGTGYTF	GGGTTGGAGTCGGCTGCTCCCTCCCAAACATCTGTGTACTTCTGTGCCAGCAGTACCGAGACAGGGACTGGCTACACCTTCGGTTCG	unresolved	TCRBD01-01*01	TCRBJ01-02*01
1717	0.0285914	13.9128	0.002856	2	CASSHEVYGYTF	CTGACGATCCAGCGCACACAGCAGGAGGACTCGGCCGTGTATCTCTGTGCCAGCAGCCACGAAGTTTATGGCTACACCTTCGGTTCG	TCRBV07-02*01	unresolved	TCRBJ01-02*01
1718	0.0286081	13.9157	0.002856	2	CASSGDGQGVYGYTF	AGCTCTCTGGAGCTGGGGGACTCAGCTTTGTATTTCTGTGCCAGCAGCGGAGACGGACAGGGGGTCTATGGCTACACCTTCGGTTCG	TCRBV09-01	TCRBD01-01*01	TCRBJ01-02*01
1719	0.0286247	13.9185	0.002856	2	CSASAGGLYGYTF	ACAGTGACCAGTGCCCATCCTGAAGACAGCAGCTTCTACATCTGCAGTGCTAGCGCAGGGGGCCTCTATGGCTACACCTTCGGTTCG	unresolved	TCRBD01-01*01	TCRBJ01-02*01
1720	0.0286414	13.9214	0.002856	2	CASSRDRGYGYTF	ACGATCCAGCGCACACAGCAGGAGGACTCGGCCGTGTATCTCTGTGCCAGCAGCCGTGACAGGGGCTATGGCTACACCTTCGGTTCG	TCRBV07-02*01	TCRBD01-01*01	TCRBJ01-02*01
1721	0.028658	13.9242	0.002856	2	CASSQDHGKGYGYTF	CACACCCTGCAGCCAGAAGACTCGGCCCTGTATCTCTGCGCCAGCAGCCAAGATCACGGGAAGGGCTATGGCTACACCTTCGGTTCG	TCRBV04-03*01	TCRBD02-01*02	TCRBJ01-02*01
1722	0.0286747	13.9271	0.002856	2	CAIIDLGGSGYGYTF	CAGCGCACAGAGCAGGGGGACTCGGCCATGTATCTCTGTGCTATAATCGACCTGGGGGGTAGCGGCTATGGCTACACCTTCGGTTCG	TCRBV07-09	TCRBD02-01	TCRBJ01-02*01
1723	0.0286913	13.9299	0.002856	2	CASSSSPGTGGGYGYTF	ACAGAGCAGGGGGACTCGGCCATGTATCTCTGTGCCAGCAGCTCTAGTCCCGGGACAGGGGGAGGCTATGGCTACACCTTCGGTTCG	TCRBV07-09	TCRBD01-01*01	TCRBJ01-02*01
1724	0.028708	13.9328	0.002856	2	CASSRTRTGVSYGYTF	CGCACACAGCAGGAGGACTCGGCCGTGTATCTCTGTGCCAGCAGCCGGACACGGACAGGAGTTAGCTATGGCTACACCTTCGGTTCG	TCRBV07-02*01	TCRBD01-01*01	TCRBJ01-02*01
1725	0.0287246	13.9357	0.002856	2	CASSGQAAYGYTF	AAGATCCGGTCCACAAAGCTGGAGGACTCAGCCATGTACTTCTGTGCCAGCAGTGGACAGGCTGCCTATGGCTACACCTTCGGTTCG	TCRBV02-01*01	TCRBD01-01*01	TCRBJ01-02*01
1726	0.0287413	13.9385	0.002856	2	CASSLDRDYGYTF	ACGATCCAGCGTACACAGCAGGAGGACTCGGCCGTGTATCTCTGTGCCAGCAGCTTAGACAGGGACTATGGCTACACCTTCGGTTCG	TCRBV07-02*01	TCRBD01-01*01	TCRBJ01-02*01
1727	0.0287579	13.9414	0.002856	2	CASSQEADYGYTF	CACCTACACACCCTGCAGCCAGAAGACTCGGCCCTGTATCTCTGCGCCAGCAGCCAAGAAGCAGACTATGGCTACACCTTCGGTTCG	TCRBV04-03*01	unresolved	TCRBJ01-02*01
1728	0.0287746	13.9442	0.002856	2	CASSSGDRGVANYGYTF	TTGGAGCTGGGGGACTCGGCCCTTTATCTTTGCGCCAGCAGCTCGGGGGACAGGGGAGTAGCTAACTATGGCTACACCTTCGGTTCG	TCRBV05-01*01	TCRBD01-01*01	TCRBJ01-02*01
1729	0.0287912	13.9471	0.002856	2	CASSSGQGYNYGYTF	CAGCCTGCAGAGCTTGGGGACTCGGCCGTGTATCTCTGTGCCAGCAGCTCGGGACAGGGATACAACTATGGCTACACCTTCGGTTCG	TCRBV11-03*01	TCRBD01-01*01	TCRBJ01-02*01
1730	0.0288079	13.9499	0.002856	2	CAISDNYGYTF	CTCCTCACTCTGGAGTCCGCTACCAGCTCCCAGACATCTGTGTACTTCTGTGCCATCAGTGACAACTATGGCTACACCTTCGGTTCG	TCRBV10-03*01	unresolved	TCRBJ01-02*01
1731	0.0288245	13.9528	0.002856	2	CASSTQYGYTF	CCGCTCAGGCTGGAGTTGGCTGCTCCCTCCCAGACATCTGTGTACTTCTGTGCCAGCAGCACCCAATATGGCTACACCTTCGGTTCG	TCRBV06-06	unresolved	TCRBJ01-02*01
1732	0.0288412	13.9556	0.002856	2	CASSRGPGQDGYTF	CTGGAGTCGCCCAGCCCCAACCAGACCTCTCTGTACTTCTGTGCCAGCAGCCGGGGGCCGGGGCAGGATGGCTACACCTTCGGTTCG	TCRBV27-01*01	unresolved	TCRBJ01-02*01
1733	0.0288578	13.9585	0.002856	2	CASRSTGGDGYTF	ACGATCCAGCGCACACAGCAGGAGGACTCGGCCGTGTATCTCTGTGCCAGCAGATCCACAGGGGGCGATGGCTACACCTTCGGTTCG	TCRBV07-02*01	TCRBD01-01*01	TCRBJ01-02*01
1734	0.0288745	13.9614	0.002856	2	CAISESQGGDGYTF	CTGGAGTCCGCTACCAGCTCCCAGACATCTGTGTACTTCTGTGCCATCAGTGAGTCGCAAGGGGGAGATGGCTACACCTTCGGTTCG	TCRBV10-03*01	TCRBD01-01*01	TCRBJ01-02*01
1735	0.0288911	13.9642	0.002856	2	CASTVASNGYTF	TTGGAGATCCAGCGCACAGAGCAGGGGGACTCGGCCATGTATCTCTGTGCCAGCACCGTCGCCTCCAATGGCTACACCTTCGGTTCG	TCRBV07-09	unresolved	TCRBJ01-02*01
1736	0.0289078	13.9671	0.002856	2	CASSYSVGGYNGYTF	GAGTCGGCTGCTCCCTCCCAAACATCTGTGTACTTCTGTGCCAGCAGTTACTCGGTTGGAGGGTACAATGGCTACACCTTCGGTTCG	unresolved	TCRBD02-01*02	TCRBJ01-02*01
1737	0.0289245	13.9699	0.002856	2	CASSFERREGGEQYF	GAGTCCGCCAGCACCAACCAGACATCTATGTACCTCTGTGCCAGCAGTTTCGAAAGGCGGGAGGGAGGGGAGCAGTACTTCGGGCCG	TCRBV28-01*01	TCRBD02-01*02	TCRBJ02-07*01
1738	0.0289411	13.9728	0.002856	2	CASSLAGRTSGSGEQYF	TTGGAGCTGGACGACTCGGCCCTGTATCTCTGTGCCAGCAGCTTGGCCGGGAGGACTAGCGGGAGTGGCGAGCAGTACTTCGGGCCG	TCRBV05-04*01	TCRBD02-01*02	TCRBJ02-07*01
1739	0.0289578	13.9756	0.002856	2	CSATLAGGPHYEQYF	ACCAGTGCCCATCCTGAAGACAGCAGCTTCTACATCTGCAGTGCTACTCTAGCGGGAGGTCCCCATTACGAGCAGTACTTCGGGCCG	unresolved	TCRBD02-01*02	TCRBJ02-07*01
1740	0.0289744	13.9785	0.002856	2	CASSEEGPSYEQYF	CTGGAGTCGGCTGCTCCCTCCCAGACATCTGTGTACTTCTGTGCCAGCAGTGAAGAAGGCCCTAGCTACGAGCAGTACTTCGGGCCG	TCRBV06-01*01	TCRBD02-01	TCRBJ02-07*01
1741	0.0289911	13.9813	0.002856	2	CASSRGTSGGSSYEQYF	CTGCAGCCAGAAGACTCGGCCCTGTATCTCTGCGCCAGCAGCCGGGGGACTAGCGGGGGCAGCTCCTACGAGCAGTACTTCGGGCCG	TCRBV04-03*01	TCRBD02-01*01	TCRBJ02-07*01
1742	0.0290077	13.9842	0.002856	2	CASSKPRTGLPYEQYF	TCGGCTGCTCCCTCCCAAACATCTGTGTACTTCTGTGCCAGCAGTAAGCCGAGGACAGGGTTGCCCTACGAGCAGTACTTCGGGCCG	unresolved	TCRBD01-01*01	TCRBJ02-07*01
1743	0.0290244	13.9871	0.002856	2	CASSQGHSTYEQYF	ATCAATTCCCTGGAGCTTGGTGACTCTGCTGTGTATTTCTGTGCCAGCAGCCAAGGACACAGTACCTACGAGCAGTACTTCGGGCCG	unresolved	TCRBD01-01*01	TCRBJ02-07*01
1744	0.029041	13.9899	0.002856	2	CASSGTGTYEQYF	AATGTGAACGCCTTGGAGCTGGACGACTCGGCCCTGTATCTCTGTGCCAGCAGCGGGACAGGGACCTACGAGCAGTACTTCGGGCCG	TCRBV05-04*01	TCRBD01-01*01	TCRBJ02-07*01
1745	0.0290577	13.9928	0.002856	2	CASVLGGGRTYEQYF	GAGTTGGCTGCTCCCTCCCAGACATCTGTGTACTTCTGTGCCAGCGTACTTGGGGGCGGCCGAACCTACGAGCAGTACTTCGGGCCG	TCRBV06-06	TCRBD01-01*01	TCRBJ02-07*01
1746	0.0290743	13.9956	0.002856	2	CASSQDLGYHYEQYF	CACGCCCTGCAGCCAGAAGACTCAGCCCTGTATCTCTGCGCCAGCAGCCAAGATCTAGGCTACCACTACGAGCAGTACTTCGGGCCG	TCRBV04-01*01	TCRBD02-01	TCRBJ02-07*01
1747	0.029091	13.9985	0.002856	2	CASRPITSGRVEQYV	GAGTCGGCTGCTCCCTCCCAAACATCTGTGTACTTCTGTGCCAGCAGACCGATCACTAGCGGGAGGGTCGAGCAGTACGTCGGGCCG	unresolved	TCRBD02-01*02	TCRBJ02-07*01
1748	0.0291076	14.0013	0.002856	2	CASSTGTGAYEQYV	CTACACGCCCTGCAGCCAGAAGACTCAGCCCTGTATCTCTGCGCCAGCAGTACCGGGACAGGGGCCTACGAGCAGTACGTCGGGCCG	TCRBV04-01*01	TCRBD01-01*01	TCRBJ02-07*01
1749	0.0291243	14.0042	0.002856	2	CASSPEDRTYEQYV	ATCCAGCAGGTAGTGCGAGGAGATTCGGCAGCTTATTTCTGTGCCAGCTCACCGGAAGACAGGACCTACGAGCAGTACGTCGGGCCG	TCRBV18-01*01	TCRBD01-01*01	TCRBJ02-07*01
1750	0.0291409	14.0071	0.002856	2	CASSRTSGIHEQYV	ATCCAGCGCACAGAGCAGCGGGACTCGGCCATGTATCGCTGTGCCAGCAGTCGGACTAGCGGGATCCACGAGCAGTACGTCGGGCCG	TCRBV07-06*01	TCRBD02-01*02	TCRBJ02-07*01
1751	0.0291576	14.0099	0.002856	2	CATSAGLGNTIYF	TCCCTAGAGTCTGCCATCCCCAACCAGACAGCTCTTTACTTCTGTGCCACCAGTGCGGGACTTGGAAACACCATATATTTTGGAGAG	unresolved	TCRBD02-01	TCRBJ01-03*01
1752	0.0291742	14.0128	0.002856	2	CASSREGLFSGNTIYF	GCCCTGCAGCCAGAAGACTCAGCCCTGTATCTCTGCGCCAGCAGCCGAGAGGGACTGTTCTCTGGAAACACCATATATTTTGGAGAG	TCRBV04-01*01	TCRBD02-01	TCRBJ01-03*01
1753	0.0291909	14.0156	0.002856	2	CATSVRGRVGAPSGANVLTF	GGGGACGCAGCCATGTACCTGTGTGCCACCAGCGTTCGAGGGCGGGTAGGGGCCCCCTCTGGGGCCAACGTCCTGACTTTCGGGGCC	TCRBV15-01*01	unresolved	TCRBJ02-06*01
1754	0.0292075	14.0185	0.002856	2	CSATQGDSGANVLTF	ACCAGTGCCCATCCTGAAGACAGCAGCTTCTACATCTGCAGTGCTACTCAAGGAGACTCTGGGGCCAACGTCCTGACTTTCGGGGCC	unresolved	TCRBD02-01*02	TCRBJ02-06*01
1755	0.0292242	14.0213	0.002856	2	CASSYLTGAGANVLTF	TCGGCTGCTCCCTCCCAGACATCTGTGTACTTCTGTGCCAGCAGTTACCTGACAGGGGCTGGGGCCAACGTCCTGACTTTCGGGGCC	TCRBV06-05*01	TCRBD01-01*01	TCRBJ02-06*01
1756	0.0292408	14.0242	0.002856	2	CASSYSRSGSKNIQYF	TCGGCTGCTCCCTCCCAAACATCTGTGTACTTCTGTGCCAGCAGTTACTCGAGGTCGGGATCTAAAAACATTCAGTACTTCGGCGCC	unresolved	TCRBD02-01*02	TCRBJ02-04*01
1757	0.0292575	14.027	0.002856	2	CSARDLSEPRGQFF	GTGACCAGTGCCCATCCTGAAGACAGCAGCTTCTACATCTGCAGTGCTAGAGATCTTAGCGAGCCGAGGGGGCAGTTCTTCGGGCCA	unresolved	unresolved	TCRBJ02-01*01
1758	0.0292741	14.0299	0.002856	2	CASSQASLGEQFF	CACCTACACGCCCTGCAGCCAGAAGACTCAGCCCTGTATCTCTGCGCCAGCAGCCAAGCTTCTCTGGGTGAGCAGTTCTTCGGGCCA	TCRBV04-01*01	unresolved	TCRBJ02-01*01
1759	0.0292908	14.0328	0.002856	2	CASSLGNEQFF	ACTCTGAAGATCCAGCGCACAGAGCGGGGGGACTCAGCCGTGTATCTCTGTGCCAGCAGCTTAGGGAATGAGCAGTTCTTCGGGCCA	TCRBV07-03*01	unresolved	TCRBJ02-01*01
1760	0.0293074	14.0356	0.002856	2	CSARRQGVNEQFF	ACAGTGACCAGTGCCCATCCTGAAGACAGCAGCTTCTACATCTGCAGTGCTAGAAGACAGGGAGTCAATGAGCAGTTCTTCGGGCCA	unresolved	TCRBD01-01*01	TCRBJ02-01*01
1761	0.0293241	14.0385	0.002856	2	CSALTSVGNEQFF	ACAGTGACCAGTGCCCATCCTGAAGACAGCAGCTTCTACATCTGCAGTGCCCTGACTAGCGTGGGCAATGAGCAGTTCTTCGGGCCA	unresolved	TCRBD02-01	TCRBJ02-01*01
1762	0.0293407	14.0413	0.002856	2	CASSESVLVGNEQFF	GAGTCTGCTGCCTCCTCCCAGACATCTGTATATTTCTGCGCCAGCAGTGAGTCGGTCCTAGTAGGCAATGAGCAGTTCTTCGGGCCA	TCRBV10-01	TCRBD02-01	TCRBJ02-01*01
1763	0.0293574	14.0442	0.002856	2	CASSSSGRARNEQFF	CAGCGCACAGAGCGGGGGGACTCAGCCGTGTATCTCTGTGCCAGCAGCTCCAGTGGGCGGGCCCGCAATGAGCAGTTCTTCGGGCCA	TCRBV07-03*01	TCRBD02-01	TCRBJ02-01*01
1764	0.0293741	14.047	0.002856	2	CATSDFKEDLYNEQFF	TCTGCCATCCCCAACCAGACAGCTCTTTACTTCTGTGCCACCAGTGATTTTAAGGAGGACCTTTACAATGAGCAGTTCTTCGGGCCA	unresolved	TCRBD02-01*02	TCRBJ02-01*01
1765	0.0293907	14.0499	0.002856	2	CASSLYRTPSYNEQFF	TCCGCCAGCACCAACCAGACATCTATGTACCTCTGTGCCAGCAGTTTATACCGAACCCCTTCCTACAATGAGCAGTTCTTCGGGCCA	TCRBV28-01*01	unresolved	TCRBJ02-01*01
1766	0.0294074	14.0527	0.002856	2	CASTNPRGQESYNEQFF	CTGGAGCTGGGGGACTCAGCTTTGTATTTCTGTGCCAGCACCAATCCTCGGGGCCAAGAGTCCTACAATGAGCAGTTCTTCGGGCCA	TCRBV09-01	unresolved	TCRBJ02-01*01
1767	0.029424	14.0556	0.002856	2	CSARDPTGVSSYNEQFF	GCCCATCCTGAAGACAGCAGCTTCTACATCTGCAGTGCTAGAGATCCCACGGGGGTCAGCTCCTACAATGAGCAGTTCTTCGGGCCA	unresolved	TCRBD02-01*01	TCRBJ02-01*01
1768	0.0294407	14.0585	0.002856	2	CASSFRDRGLYNEQFF	CGCACAGAGCAGGGGGACTCGGCCATGTATCTCTGTGCCAGCAGCTTCCGCGACAGGGGGTTATACAATGAGCAGTTCTTCGGGCCA	TCRBV07-09	TCRBD01-01*01	TCRBJ02-01*01
1769	0.0294573	14.0613	0.002856	2	CASSVGASGYNEQFF	GAGTCTGCTGCCTCCTCCCAGACATCTGTATATTTCTGCGCCAGCAGTGTCGGGGCTAGCGGATACAATGAGCAGTTCTTCGGGCCA	TCRBV10-01	TCRBD02-01	TCRBJ02-01*01
1770	0.029474	14.0642	0.002856	2	CASSMGLAGGPRYNEQFF	CAAAAGAACCCGACAGCTTTCTATCTCTGTGCCAGTAGCATGGGACTAGCGGGAGGCCCCAGATACAATGAGCAGTTCTTCGGGCCA	TCRBV19-01	TCRBD02-01*02	TCRBJ02-01*01
1771	0.0294906	14.067	0.002856	2	CASSQERSSGRAANEQFF	CAGCCAGAAGACTCAGCCCTGTATCTCTGCGCCAGCAGCCAAGAGAGGTCTAGCGGGAGGGCCGCAAATGAGCAGTTCTTCGGGCCA	TCRBV04-01*01	TCRBD02-01*02	TCRBJ02-01*01
1772	0.0295073	14.0699	0.002856	2	CASSLGTSGSDEQFF	CAGCAGGTAGTGCGAGGAGATTCGGCAGCTTATTTCTGTGCCAGCTCACTGGGGACTAGCGGGAGTGACGAGCAGTTCTTCGGGCCA	TCRBV18-01*01	TCRBD02-01*02	TCRBJ02-01*01
1773	0.0295239	14.0727	0.002856	2	CASSLDKGLAGATEQFF	TTGTTGCTGGGGGACTCGGCCCTCTATCTCTGTGCCAGCAGCTTAGATAAGGGACTAGCGGGAGCTACAGAGCAGTTCTTCGGGCCA	TCRBV05-06*01	TCRBD02-01*02	TCRBJ02-01*01
1774	0.0295406	14.0756	0.002856	2	CATSGTGAQYF	TTTCTTGACATCCGCTCACCAGGCCTGGGGGACGCAGCCATGTACCTGTGTGCCACCAGCGGTACTGGGGCCCAGTACTTCGGGCCA	TCRBV15-01*01	unresolved	TCRBJ02-05*01
1775	0.0295572	14.0785	0.002856	2	CASSVGRETQYF	CTGACCCTGGAGTCTGCCAGGCCCTCACATACCTCTCAGTACCTCTGTGCCAGCAGTGTGGGGCGGGAGACCCAGTACTTCGGGCCA	TCRBV25-01*01	TCRBD01-01*01	TCRBJ02-05*01
1776	0.0295739	14.0813	0.002856	2	CASSSRGGETQYF	ACGATCCAGCGCACACAGCAGGAGGACTCGGCCGTGTATCTCTGTGCCAGCAGCTCCAGGGGGGGCGAGACCCAGTACTTCGGGCCA	TCRBV07-02*01	unresolved	TCRBJ02-05*01
1777	0.0295905	14.0842	0.002856	2	CSVDDPAGGLETQYF	AGCAACATGAGCCCTGAAGACAGCAGCATATATCTCTGCAGCGTTGATGATCCCGCGGGAGGGTTAGAGACCCAGTACTTCGGGCCA	TCRBV29-01*01	TCRBD02-01*02	TCRBJ02-05*01
1778	0.0296072	14.087	0.002856	2	CASSLAAQETQYF	ACGATCCAGCGCACACAGCAGGAGGACTCGGCCGTGTATCTCTGTGCCAGCAGCTTAGCTGCCCAAGAGACCCAGTACTTCGGGCCA	TCRBV07-02*01	unresolved	TCRBJ02-05*01
1779	0.0296238	14.0899	0.002856	2	CASSVRGPLSEQTQYF	TCTGCCAGGCCCTCACATACCTCTCAGTACCTCTGTGCCAGCAGTGTCAGGGGTCCTCTATCAGAACAGACCCAGTACTTCGGGCCA	TCRBV25-01*01	TCRBD01-01*01	TCRBJ02-05*01
1780	0.0296405	14.0927	0.002856	2	CASNQGLAGGVAQYF	GCGTCTGCTGTACCCTCTCAGACATCTGTGTACTTCTGTGCCAGCAACCAAGGACTAGCGGGAGGTGTTGCGCAGTATTTTGGCCCA	TCRBV06-04	TCRBD02-01*02	TCRBJ02-03*01
1781	0.0296571	14.0956	0.002856	2	CASSLGLAADTQYF	ATCCAGCCTGCAGAGCTTGGGGACTCGGCCATGTATCTCTGTGCCAGCAGCCTCGGCCTAGCAGCCGATACGCAGTATTTTGGCCCA	TCRBV11-01*01	TCRBD02-01	TCRBJ02-03*01
1782	0.0296738	14.0984	0.002856	2	CASSILDTQYF	CCTCTCACTGTGACATCGGCCCAAAAGAACCCGACAGCTTTCTATCTCTGTGCCAGTAGTATATTAGATACGCAGTATTTTGGCCCA	TCRBV19-01	unresolved	TCRBJ02-03*01
1783	0.0296904	14.1013	0.002856	2	CATGDGYTDTQYF	TCCCTAGAGTCTGCCATCCCCAACCAGACAGCTCTTTACTTCTGTGCCACCGGGGACGGATACACAGATACGCAGTATTTTGGCCCA	unresolved	unresolved	TCRBJ02-03*01
1784	0.0297071	14.1042	0.002856	2	CARNLGGTDTQYF	AGTTCTAAGAAGCTCCTTCTCAGTGACTCTGGCTTCTATCTCTGTGCCCGGAACTTGGGGGGAACAGATACGCAGTATTTTGGCCCA	TCRBV30-01*01	TCRBD02-01*01	TCRBJ02-03*01
1785	0.0297237	14.107	0.002856	2	CASSTRTRSTDTQYF	CAGCGCACACAGCAGGAGGACTCCGCCGTGTATCTCTGTGCCAGCAGCACCCGAACAAGGTCAACAGATACGCAGTATTTTGGCCCA	TCRBV07-08*01	unresolved	TCRBJ02-03*01
1786	0.0297404	14.1099	0.002856	2	CASSETLPGELFF	ACTCTGGAGTCTGCTGCCTCCTCCCAGACATCTGTATATTTCTGCGCCAGCAGTGAGACTCTCCCTGGGGAGCTGTTTTTTGGAGAA	TCRBV10-01	TCRBD02-01	TCRBJ02-02*01
1787	0.029757	14.1127	0.002856	2	CSANTGGLDSGELFF	ACCAGTGCCCATCCTGAAGACAGCAGCTTCTACATCTGCAGTGCTAATACAGGGGGCTTAGACTCCGGGGAGCTGTTTTTTGGAGAA	unresolved	TCRBD01-01*01	TCRBJ02-02*01
1788	0.0297737	14.1156	0.002856	2	CASSLGQSTGELFF	ATTCAGCGCACAGAGCAGCGGGACTCAGCCATGTATCGCTGTGCCAGCAGCTTAGGGCAGTCCACCGGGGAGCTGTTTTTTGGAGAA	TCRBV07-07*01	TCRBD01-01*01	TCRBJ02-02*01
1789	0.0297904	14.1184	0.002856	2	CASSPRVMEATGELFF	ACCTTGGAGCTGGGGGACTCGGCCCTTTATCTTTGCGCCAGCAGCCCACGGGTCATGGAAGCCACCGGGGAGCTGTTTTTTGGAGAA	TCRBV05-01*01	TCRBD02-01	TCRBJ02-02*01
1790	0.029807	14.1213	0.002856	2	CASSVFQGNTGELFF	CGGTCCACAAAGCTGGAGGACTCAGCCATGTACTTCTGTGCCAGCAGTGTGTTCCAAGGGAACACCGGGGAGCTGTTTTTTGGAGAA	TCRBV02-01*01	unresolved	TCRBJ02-02*01
1791	0.0298237	14.1241	0.002856	2	CASSLNTGELFF	CTGACGATCCAGCGCACACAGCAGGAGGACTCGGCCGTGTATCTCTGTGCCAGCAGCCTAAACACCGGGGAGCTGTTTTTTGGAGAA	TCRBV07-02*01	TCRBD02-01	TCRBJ02-02*01
1792	0.0298403	14.127	0.002856	2	CSARDKEDGELFF	ACAGTGACCAGTGCCCATCCTGAAGACAGCAGCTTCTACATCTGCAGTGCTAGAGATAAGGAGGACGGGGAGCTGTTTTTTGGAGAA	unresolved	TCRBD02-01*02	TCRBJ02-02*01
1793	0.029857	14.1299	0.002856	2	CASSQGGLAGARELFF	ACCCTGCAGCCAGAAGACTCGGCCCTGTATCTCTGCGCCAGCAGCCAAGGCGGACTAGCGGGGGCGAGGGAGCTGTTTTTTGGAGAA	TCRBV04-03*01	TCRBD02-01*01	TCRBJ02-02*01
1794	0.0298736	14.1327	0.002856	2	CASSPVGGGEAFF	AAGGTGCAGCCTGCAGAACTGGAGGATTCTGGAGTTTATTTCTGTGCCAGCAGCCCAGTGGGTGGAGGTGAAGCTTTCTTTGGACAA	TCRBV14-01*01	TCRBD02-01*02	TCRBJ01-01*01
1795	0.0298903	14.1356	0.002856	2	CAWGTGGYTEAFF	AGTTCTAAGAAGCTCCTCCTCAGTGACTCTGGCTTCTATCTCTGTGCCTGGGGGACAGGGGGTTATACTGAAGCTTTCTTTGGACAA	TCRBV30-01*02	TCRBD01-01*01	TCRBJ01-01*01
1796	0.0299069	14.1384	0.002856	2	CSVERGRVTEAFF	ACTGTGAGCAACATGAGCCCTGAAGACAGCAGCATATATCTCTGCAGCGTTGAGAGGGGGCGCGTGACTGAAGCTTTCTTTGGACAA	TCRBV29-01*01	TCRBD01-01*01	TCRBJ01-01*01
1797	0.0299236	14.1413	0.002856	2	CASSFGGQGVTGTEAFF	ACACAGCAGGAGGACTCGGCCGTGTATCTCTGTGCCAGCAGCTTTGGAGGACAGGGAGTGACAGGGACTGAAGCTTTCTTTGGACAA	TCRBV07-02*01	TCRBD01-01*01	TCRBJ01-01*01
1798	0.0299402	14.1441	0.002856	2	CAISAQGSTEAFF	ACTCTGGAGTCCGCTACCAGCTCCCAGACATCTGTGTACTTCTGTGCCATCAGTGCTCAGGGTTCGACTGAAGCTTTCTTTGGACAA	TCRBV10-03*01	TCRBD01-01*01	TCRBJ01-01*01
1799	0.0299569	14.147	0.002856	2	CAISESRQTEAFF	ACTCTGGAGTCCGCTACCAGCTCCCAGACATCTGTGTACTTCTGTGCCATCAGTGAGTCAAGGCAGACTGAAGCTTTCTTTGGACAA	TCRBV10-03*01	unresolved	TCRBJ01-01*01
1800	0.0299735	14.1499	0.002856	2	CASSHSYTEAFF	CTGAAGGTGCAGCCTGCAGAACTGGAGGATTCTGGAGTTTATTTCTGTGCCAGCAGCCATTCATACACTGAAGCTTTCTTTGGACAA	TCRBV14-01*01	TCRBD01-01*01	TCRBJ01-01*01
1801	0.0299902	14.1527	0.002856	2	CASSLSGNTEAFF	GAGATCCAGCGCACAGAGCAGGGGGACTCGGCCATGTATCTCTGTGCCAGCAGCTTATCCGGGAACACTGAAGCTTTCTTTGGACAA	TCRBV07-09	TCRBD02-01	TCRBJ01-01*01
1802	0.0300068	14.1556	0.002856	2	CASSQETGTWTNTEAFF	GCAGAACTGGAGGATTCTGGAGTTTATTTCTGTGCCAGCAGCCAAGAGACAGGGACGTGGACGAACACTGAAGCTTTCTTTGGACAA	TCRBV14-01*01	TCRBD01-01*01	TCRBJ01-01*01
1803	0.0300235	14.1584	0.002856	2	CASSGGQGGFF	ACTCTCAAGATCCAGCCTGCAAAGCTTGAGGACTCGGCCGTGTATCTCTGTGCCAGCAGCGGTGGACAGGGGGGCTTCTTTGGACAA	TCRBV11-02*02	TCRBD01-01*01	TCRBJ01-01*01
1804	0.0300401	14.1613	0.002856	2	QQSRGEKLFF	TCTGAACTAAACCTGAGCTCTCTGGAGCTGGGGGACTCAGCTTTGTATTGCCAGCAGTCTAGAGGTGAAAAACTGTTTTTTGGCAGT	TCRBV09-01	TCRBD02-01	TCRBJ01-04*01
1805	0.0300568	14.1641	0.002856	2	CASSVRTPTNEKLFF	ACATCGGCCCAAAAGAACCCGACAGCTTTCTATCTCTGTGCCAGTAGTGTACGGACACCAACTAATGAAAAACTGTTTTTTGGCAGT	TCRBV19-01	TCRBD01-01*01	TCRBJ01-04*01
1806	0.0300734	14.167	0.002856	2	CSVAPDRGEKLFF	ACTGTGAGCAACATGAGCCCTGAAGACAGCAGCATATATCTCTGCAGCGTTGCCCCTGACAGGGGCGAAAAACTGTTTTTTGGCAGT	TCRBV29-01*01	TCRBD01-01*01	TCRBJ01-04*01
1807	0.0300901	14.1698	0.002856	2	CASSPWGGTPQHF	ACGATCCAGCGCACACAGCAGGAGGACTCGGCCGTGTATCTCTGTGCCAGCAGCCCGTGGGGCGGCACGCCCCAGCATTTTGGTGAT	TCRBV07-02*01	TCRBD01-01*01	TCRBJ01-05*01
1808	0.0301067	14.1727	0.002856	2	CASSNDRFQPQHF	AAGATCCGGTCCACAAAGCTGGAGGACTCAGCCATGTACTTCTGTGCCAGCAGCAATGACAGGTTTCAGCCCCAGCATTTTGGTGAT	TCRBV02-01*01	TCRBD01-01*01	TCRBJ01-05*01
1809	0.0301234	14.1756	0.002856	2	CASSHSQGVQPQHF	ATCCAGCGCACACAGCAGGAGGACTCGGCCGTGTATCTCTGTGCCAGCAGCCATTCACAGGGGGTTCAGCCCCAGCATTTTGGTGAT	TCRBV07-02*01	TCRBD01-01*01	TCRBJ01-05*01
1810	0.03014	14.1784	0.002856	2	CASSDEQGPSQPQHF	ACATCGGCCCAAAAGAACCCGACAGCTTTCTATCTCTGTGCCAGTAGTGATGAACAGGGCCCCAGTCAGCCCCAGCATTTTGGTGAT	TCRBV19-01	TCRBD01-01*01	TCRBJ01-05*01
1811	0.0301567	14.1813	0.002856	2	CASRGDRGPYQPQHF	ACATCGGCCCAAAAGAACCCGACAGCTTTCTATCTCTGTGCCAGTAGGGGGGACAGGGGACCCTATCAGCCCCAGCATTTTGGTGAT	TCRBV19-01	TCRBD01-01*01	TCRBJ01-05*01
1812	0.0301733	14.1841	0.002856	2	CASSLAMGLGGDQPQHF	ACAGAGCAGGGGGACTCGGCCATGTATCTCTGTGCCAGCAGCTTAGCCATGGGGTTAGGGGGCGATCAGCCCCAGCATTTTGGTGAT	TCRBV07-09	TCRBD01-01*01	TCRBJ01-05*01
1813	0.03019	14.187	0.002856	2	CASSLQDRINQPQHF	CAGCGCACACAGCAGGAGGACTCGGCCGTGTATCTCTGTGCCAGCAGCCTCCAAGACAGGATCAATCAGCCCCAGCATTTTGGTGAT	TCRBV07-02*01	TCRBD01-01*01	TCRBJ01-05*01
1814	0.0302067	14.1898	0.002856	2	CASSPDRVGNQPQHF	CGGTCCACAAAGCTGGAGGACTCAGCCATGTACTTCTGTGCCAGCAGTCCCGACAGGGTGGGCAATCAGCCCCAGCATTTTGGTGAT	TCRBV02-01*01	TCRBD01-01*01	TCRBJ01-05*01
1815	0.0302233	14.1927	0.002856	2	CASSLNWGNQPQHF	ATCCAGCGCACACAGCAGGAGGACTCCGCCGTGTATCTCTGTGCCAGCAGCTTAAACTGGGGCAATCAGCCCCAGCATTTTGGTGAT	TCRBV07-08*01	unresolved	TCRBJ01-05*01
1816	0.03024	14.1955	0.002856	2	CASSLGGAGNQPQHF	ACATCGGCCCAAAAGAACCCGACAGCTTTCTATCTCTGTGCCAGTAGTCTCGGGGGGGCGGGCAATCAGCCCCAGCATTTTGGTGAT	TCRBV19-01	TCRBD02-01*01	TCRBJ01-05*01
1817	0.0302566	14.1984	0.002856	2	CASSYDRAGNQPQHF	CTGTCGGCTGCTCCCTCCCAGACATCTGTGTACTTCTGTGCCAGCAGTTACGACCGCGCGGGCAATCAGCCCCAGCATTTTGGTGAT	TCRBV06-05*01	TCRBD02-01	TCRBJ01-05*01
1818	0.0302733	14.2013	0.002856	2	CSARQGPGNQPQHF	GTGACCAGTGCCCATCCTGAAGACAGCAGCTTCTACATCTGCAGTGCCAGACAGGGCCCGGGCAATCAGCCCCAGCATTTTGGTGAT	unresolved	TCRBD01-01*01	TCRBJ01-05*01
1819	0.0302899	14.2041	0.002856	2	CASSPQVSNQPQHF	ATCCAGCGCACAGAGCAGGGGGACTCGGCCATGTATCTCTGTGCCAGCAGCCCGCAAGTTAGCAATCAGCCCCAGCATTTTGGTGAT	TCRBV07-09	unresolved	TCRBJ01-05*01
1820	0.0303066	14.207	0.002856	2	CASSLTYNQPQHF	AAGATCCAGCCCTCAGAACCCAGGGACTCAGCTGTGTACTTCTGTGCCAGCAGTTTGACCTACAATCAGCCCCAGCATTTTGGTGAT	unresolved	unresolved	TCRBJ01-05*01
1821	0.0303232	14.2098	0.002856	2	CASSLYTNNNQPQHF	AACGCCTTGTTGCTGGGGGACTCGGCCCTCTATCTCTGTGCCAGCAGCTTGTACACGAATAACAATCAGCCCCAGCATTTTGGTGAT	TCRBV05-06*01	TCRBD01-01*01	TCRBJ01-05*01
1822	0.0303399	14.2127	0.002856	2	CASSRTGGGNQPQHF	AGCACCTTGGAGCTGGGGGACTCGGCCCTTTATCTTTGCGCCAGCAGCAGGACAGGGGGGGGAAATCAGCCCCAGCATTTTGGTGAT	TCRBV05-01*01	TCRBD01-01*01	TCRBJ01-05*01
1823	0.0303565	14.2155	0.002856	2	CASSLDGGAGQPQHF	CAGCGCACACAGCAGGAGGACTCGGCCGTGTATCTCTGTGCCAGCAGCTTAGATGGGGGCGCCGGGCAGCCCCAGCATTTTGGTGAT	TCRBV07-02*01	TCRBD01-01*01	TCRBJ01-05*01
1824	0.0303732	14.2184	0.002856	2	CASSVGSGMGGYTF	CTGAGCTCTCTGGAGCTGGGGGACTCAGCTTTGTATTTCTGTGCCAGCAGCGTAGGGTCTGGGATGGGTGGCTACACCTTCGGTTCG	TCRBV09-01	unresolved	TCRBJ01-02*01
1825	0.0303898	14.2213	0.002856	2	CASSMQERRGYTF	ACTGTGACATCGGCCCAAAAGAACCCGACAGCTTTCTATCTCTGTGCCAGTAGTATGCAGGAAAGGCGTGGCTACACCTTCGGTTCG	TCRBV19-01	TCRBD01-01*01	TCRBJ01-02*01
1826	0.0304065	14.2241	0.002856	2	CASSQVERSGYTF	CACATCAATTCCCTGGAGCTTGGTGACTCTGCTGTGTATTTCTGTGCCAGCAGCCAAGTAGAAAGGTCTGGCTACACCTTCGGTTCG	unresolved	unresolved	TCRBJ01-02*01
1827	0.0304231	14.227	0.002856	2	CATSAGRYGYTF	CTCACTGTGACATCGGCCCAAAAGAACCCGACAGCTTTCTATCTCTGTGCCACCTCCGCAGGGAGGTATGGCTACACCTTCGGTTCG	TCRBV19-01	TCRBD02-01*02	TCRBJ01-02*01
1828	0.0304398	14.2298	0.002856	2	CASSLDLLYGYTF	AAGATCCAGCCTGCAGAGCTTGGGGACTCGGCCGTGTATCTCTGTGCCAGCAGCTTAGATCTTCTCTATGGCTACACCTTCGGTTCG	TCRBV11-03*01	TCRBD02-01	TCRBJ01-02*01
1829	0.0304564	14.2327	0.002856	2	CASSFGDRLYGYTF	ATCCAGCCCTCAGAACCCAGGGACTCAGCTGTGTACTTCTGTGCCAGCAGTTTCGGGGACAGACTCTATGGCTACACCTTCGGTTCG	unresolved	TCRBD01-01*01	TCRBJ01-02*01
1830	0.0304731	14.2355	0.002856	2	CASSYGDSASYGYTF	CTGTCGGCTGCTCCCTCCCAGACATCTGTGTACTTCTGTGCCAGCAGTTACGGGGACTCTGCGAGCTATGGCTACACCTTCGGTTCG	TCRBV06-05*01	TCRBD02-01	TCRBJ01-02*01
1831	0.0304897	14.2384	0.002856	2	CSGGEAYGYTF	ACTCTGACAGTGACCAGTGCCCATCCTGAAGACAGCAGCTTCTACATCTGCTCGGGGGGAGAGGCCTATGGCTACACCTTCGGTTCG	TCRBV20-01*01	TCRBD02-01*01	TCRBJ01-02*01
1832	0.0305064	14.2412	0.002856	2	CASSGQGDYGYTF	AGGATCCAGCAGGTAGTGCGAGGAGATTCGGCAGCTTATTTCTGTGCCAGCTCCGGACAGGGGGACTATGGCTACACCTTCGGTTCG	TCRBV18-01*01	TCRBD01-01*01	TCRBJ01-02*01
1833	0.030523	14.2441	0.002856	2	CASRHPTKANYGYTF	ACATCGGCCCAAAAGAACCCGACAGCTTTCTATCTCTGTGCCAGTAGGCATCCTACCAAGGCTAACTATGGCTACACCTTCGGTTCG	TCRBV19-01	unresolved	TCRBJ01-02*01
1834	0.0305397	14.247	0.002856	2	CASSLDRGTNYGYTF	AGCACCTTGGAGCTGGGGGACTCGGCCCTTTATCTTTGCGCCAGCAGCTTGGACAGGGGGACTAACTATGGCTACACCTTCGGTTCG	TCRBV05-01*01	TCRBD01-01*01	TCRBJ01-02*01
1835	0.0305563	14.2498	0.002856	2	CASSTGHNYGYTF	ACTGTGACATCGGCCCAAAAGAACCCGACAGCTTTCTATCTCTGTGCCAGTAGTACCGGACACAACTATGGCTACACCTTCGGTTCG	TCRBV19-01	TCRBD01-01*01	TCRBJ01-02*01
1836	0.030573	14.2527	0.002856	2	CASSPYTGVGYTF	AATGTGAGCACCTTGGAGCTGGGGGACTCGGCCCTTTATCTTTGCGCCAGCAGCCCATACACAGGGGTGGGCTACACCTTCGGTTCG	TCRBV05-01*01	TCRBD01-01*01	TCRBJ01-02*01
1837	0.0305896	14.2555	0.002856	2	CASSVQQGTVGYTF	ATCCGGTCCACAAAGCTGGAGGACTCAGCCATGTACTTCTGTGCCAGCAGTGTTCAACAAGGGACGGTGGGCTACACCTTCGGTTCG	TCRBV02-01*01	unresolved	TCRBJ01-02*01
1838	0.0306063	14.2584	0.002856	2	CASSMYQRGYTF	CTCACTGTGACATCGGCCCAAAAGAACCCGACAGCTTTCTATCTCTGTGCCAGTAGTATGTACCAAAGGGGCTACACCTTCGGTTCG	TCRBV19-01	unresolved	TCRBJ01-02*01
1839	0.0306229	14.2612	0.002856	2	CASRKQGSEQYF	CTGATCCTGGAGTCGCCCAGCCCCAACCAGACCTCTCTGTACTTCTGTGCCAGCAGGAAACAGGGTTCCGAGCAGTACTTCGGGCCG	TCRBV27-01*01	TCRBD01-01*01	TCRBJ02-07*01
1840	0.0306396	14.2641	0.002856	2	CASRRTGVWYEQYF	ATCCAGCCTGCAAAGCTTGAGGACTCGGCCGTGTATCTCTGTGCCAGCAGAAGGACAGGGGTTTGGTACGAGCAGTACTTCGGGCCG	TCRBV11-02*02	TCRBD01-01*01	TCRBJ02-07*01
1841	0.0306563	14.2669	0.002856	2	CASSLLQGYEQYF	AATGTGAACGCCTTGTTGCTGGGGGACTCGGCCCTCTATCTCTGTGCCAGCAGCTTGCTCCAGGGGTACGAGCAGTACTTCGGGCCG	TCRBV05-06*01	TCRBD01-01*01	TCRBJ02-07*01
1842	0.0306729	14.2698	0.002856	2	CASSLPGARSYEQYF	AACGCCTTGTTGCTGGGGGACTCGGCCCTCTATCTCTGTGCCAGCAGCTTGCCCGGAGCCCGTAGCTACGAGCAGTACTTCGGGCCG	TCRBV05-06*01	TCRBD02-01*02	TCRBJ02-07*01
1843	0.0306896	14.2727	0.002856	2	CASSRASSYEQYF	ACTGTGACATCGGCCCAAAAGAACCCGACAGCTTTCTATCTCTGTGCCAGTAGTAGGGCCAGTTCCTACGAGCAGTACTTCGGGCCG	TCRBV19-01	TCRBD01-01*01	TCRBJ02-07*01
1844	0.0307062	14.2755	0.002856	2	CSATHSSYEQYF	CTGACAGTGACCAGTGCCCATCCTGAAGACAGCAGCTTCTACATCTGCAGTGCTACACACTCCTCCTACGAGCAGTACTTCGGGCCG	unresolved	unresolved	TCRBJ02-07*01
1845	0.0307229	14.2784	0.002856	2	CSARDSGTGPFPSYEQYF	CATCCTGAAGACAGCAGCTTCTACATCTGCAGTGCTAGAGATTCCGGGACAGGCCCCTTCCCATCCTACGAGCAGTACTTCGGGCCG	unresolved	TCRBD01-01*01	TCRBJ02-07*01
1846	0.0307395	14.2812	0.002856	2	CSARVGQPYEQYF	ACAGTGACCAGTGCCCATCCTGAAGACAGCAGCTTCTACATCTGCAGTGCTAGAGTAGGACAGCCCTACGAGCAGTACTTCGGGCCG	unresolved	TCRBD01-01*01	TCRBJ02-07*01
1847	0.0307562	14.2841	0.002856	2	CASSESLGQYYEQYF	CACACCCTGCAGCCAGAAGACTCGGCCCTGTATCTCTGCGCCAGCAGTGAGTCGCTGGGACAGTACTACGAGCAGTACTTCGGGCCG	TCRBV04-03*01	TCRBD01-01*01	TCRBJ02-07*01
1848	0.0307728	14.2869	0.002856	2	CASRPPTSVHEQYF	TTGGAGTCGGCTGCTCCCTCCCAAACATCTGTGTACTTCTGTGCCAGCAGGCCCCCGACTAGCGTCCACGAGCAGTACTTCGGGCCG	unresolved	TCRBD02-01	TCRBJ02-07*01
1849	0.0307895	14.2898	0.002856	2	CASSGTGGAQYF	CTGAAGATCCGGTCCACAAAGCTGGAGGACTCAGCCATGTACTTCTGTGCCAGCAGTGGTACAGGGGGCGCACAGTACTTCGGGCCG	TCRBV02-01*01	TCRBD01-01*01	TCRBJ02-07*01
1850	0.0308061	14.2927	0.002856	2	CASSEIPKREQYV	AAGATCCGGTCCACAAAGCTGGAGGACTCAGCCATGTACTTCTGTGCCAGCAGTGAAATTCCTAAGAGGGAGCAGTACGTCGGGCCG	TCRBV02-01*01	TCRBD02-01*02	TCRBJ02-07*01
1851	0.0308228	14.2955	0.002856	2	CASSQGVGYEQYV	AATGTGAGCACCTTGGAGCTGGGGGACTCGGCCCTTTATCTTTGCGCCAGCAGCCAGGGGGTGGGCTACGAGCAGTACGTCGGGCCG	TCRBV05-01*01	TCRBD01-01*01	TCRBJ02-07*01
1852	0.0308394	14.2984	0.002856	2	CASSYKRQGSYEQYV	GAGTTGGCTGCTCCCTCCCAGACATCTGTGTACTTCTGTGCCAGCAGTTACAAAAGACAGGGCTCCTACGAGCAGTACGTCGGGCCG	TCRBV06-06	TCRBD01-01*01	TCRBJ02-07*01
1853	0.0308561	14.3012	0.002856	2	CASRSAKRGSSYEQYV	TCGGCTGCTCCCTCCCAGACATCTGTGTACTTCTGTGCCAGCAGGTCAGCGAAGCGGGGGAGCTCCTACGAGCAGTACGTCGGGCCG	unresolved	TCRBD02-01*01	TCRBJ02-07*01
1854	0.0308727	14.3041	0.002856	2	CANSLSGPTSGSPIYF	CGCACAGAGCAGGGGGACTCGGCCATGTATCTCTGTGCCAACAGCCTTTCTGGACCGACCTCTGGGTCACCCATATATTTTGGAGAG	TCRBV07-09	unresolved	TCRBJ01-03*01
1855	0.0308894	14.3069	0.002856	2	CASSLSTYSGNTIYF	CACACCCTGCAGCCAGAAGACTCGGCCCTGTATCTCTGCGCCAGCAGCCTCTCTACGTACTCTGGAAACACCATATATTTTGGAGAG	TCRBV04-03*01	TCRBD02-01	TCRBJ01-03*01
1856	0.030906	14.3098	0.002856	2	CASSVEGAGNTIYF	CTGAGCTCTCTGGAGCTGGGGGACTCAGCTTTGTATTTCTGTGCCAGCAGCGTAGAGGGGGCTGGAAACACCATATATTTTGGAGAG	TCRBV09-01	TCRBD01-01*01	TCRBJ01-03*01
1857	0.0309227	14.3126	0.002856	2	CASSLDNSGANVLTF	GAGTCGGCTGCTCCCTCCCAAACATCTGTGTACTTCTGTGCCAGCAGCCTAGACAACTCTGGGGCCAACGTCCTGACTTTCGGGGCC	unresolved	unresolved	TCRBJ02-06*01
1858	0.0309393	14.3155	0.002856	2	CASSQGWDGGLVEDIQYF	GAGCTTGGTGACTCTGCTGTGTATTTCTGTGCCAGCAGCCAAGGGTGGGACGGGGGACTGGTTGAAGACATTCAGTACTTCGGCGCC	unresolved	TCRBD02-01	TCRBJ02-04*01
1859	0.030956	14.3184	0.002856	2	CASSDPARTPLAKNIQYF	GAGCAGGGGGACTCGGCCATGTATCTCTGTGCCAGCAGCGACCCCGCCAGGACACCTTTAGCCAAAAACATTCAGTACTTCGGCGCC	TCRBV07-09	TCRBD01-01*01	TCRBJ02-04*01
1860	0.0309726	14.3212	0.002856	2	CSAPTGLVAKNIQYF	ACCAGTGCCCATCCTGAAGACAGCAGCTTCTACATCTGCAGTGCTCCAACAGGGTTGGTAGCCAAAAACATTCAGTACTTCGGCGCC	unresolved	TCRBD01-01*01	TCRBJ02-04*01
1861	0.0309893	14.3241	0.002856	2	CASSETVAKNIQYF	GTGAGCACCTTGGAGCTGGGGGACTCGGCCCTTTATCTTTGCGCCAGCAGCGAAACGGTAGCCAAAAACATTCAGTACTTCGGCGCC	TCRBV05-01*01	TCRBD02-01	TCRBJ02-04*01
1862	0.0310059	14.3269	0.002856	2	CASSPRVLKNIQYF	ATCCAGCCTGCAGAGCTTGGGGACTCGGCCGTGTATCTCTGTGCCAGCAGCCCCAGGGTTCTAAAAAACATTCAGTACTTCGGCGCC	TCRBV11-03*01	TCRBD01-01*01	TCRBJ02-04*01
1863	0.0310226	14.3298	0.002856	2	CASSVNQGQGNF	CTGAATGTGAACGCCTTGGAGCTGGAGGACTCGGCCCTGTATCTCTGTGCCAGCAGCGTCAACCAGGGACAGGGGAACTTCGGCGCC	TCRBV05-08*01	TCRBD01-01*01	TCRBJ02-04*01
1864	0.0310392	14.3326	0.002856	2	CASSFLARTGGEGEQFF	ACAGAACGGGGGGACTCAGCCGTGTATCTCTGTGCCAGCAGCTTCCTCGCCCGCACGGGAGGGGAGGGTGAGCAGTTCTTCGGGCCA	TCRBV07-03*01	TCRBD02-01*02	TCRBJ02-01*01
1865	0.0310559	14.3355	0.002856	2	CASSQDPRERYEQFF	CACACCCTGCAGCCAGAAGACTCGGCCCTGTATCTCTGCGCCAGCAGCCAAGATCCCCGCGAGCGCTATGAGCAGTTCTTCGGGCCA	TCRBV04-03*01	TCRBD02-01	TCRBJ02-01*01
1866	0.0310726	14.3383	0.002856	2	CASSLTNLHRSRSDEQFF	GAGCAGGGGGACTCGGCCATGTATCTCTGTGCCAGCAGCTTAACGAATCTCCACCGTAGTCGGTCTGATGAGCAGTTCTTCGGGCCA	TCRBV07-09	TCRBD02-01	TCRBJ02-01*01
1867	0.0310892	14.3412	0.002856	2	CASSPGRQTSGNDEQFF	ACAGAGCAGGGGGACTCGGCCATGTATCTCTGTGCCAGCAGCCCCGGGCGGCAGACTAGCGGGAATGATGAGCAGTTCTTCGGGCCA	TCRBV07-09	TCRBD02-01*02	TCRBJ02-01*01
1868	0.0311059	14.3441	0.002856	2	CASSLVRGDEQFF	ACGATCCAGCGCACAGAGCAGCGGGACTCGGCCATGTATCGCTGTGCCAGCAGCTTAGTAAGGGGGGATGAGCAGTTCTTCGGGCCA	TCRBV07-06*01	unresolved	TCRBJ02-01*01
1869	0.0311225	14.3469	0.002856	2	CAWSVSGRADEQFF	TCTAAGAAGCTCCTCCTCAGTGACTCTGGCTTCTATCTCTGTGCCTGGAGTGTAAGCGGGAGGGCCGATGAGCAGTTCTTCGGGCCA	TCRBV30-01*02	TCRBD02-01*02	TCRBJ02-01*01
1870	0.0311392	14.3498	0.002856	2	CASSVETSGRDEQFF	AGCTCTCTGGAGCTGGGGGACTCAGCTTTGTATTTCTGTGCCAGCAGCGTAGAGACTAGCGGGAGAGATGAGCAGTTCTTCGGGCCA	TCRBV09-01	TCRBD02-01*02	TCRBJ02-01*01
1871	0.0311558	14.3526	0.002856	2	CASSSGGNEQFF	CTCAGGCTGCTGTCGGCTGCTCCCTCCCAGACATCTGTGTACTTCTGTGCCAGCAGTTCAGGGGGTAATGAGCAGTTCTTCGGGCCA	TCRBV06-05*01	TCRBD01-01*01	TCRBJ02-01*01
1872	0.0311725	14.3555	0.002856	2	CAWEYVSGYNEQFF	TCTAAGAAGCTCCTCCTCAGTGACTCTGGCTTCTATCTCTGTGCCTGGGAGTACGTTAGCGGGTATAATGAGCAGTTCTTCGGGCCA	TCRBV30-01*02	TCRBD02-01	TCRBJ02-01*01
1873	0.0311891	14.3583	0.002856	2	CASSTSGRARNEQFF	CAGCCCTCAGAACCCAGGGACTCAGCTGTGTACTTCTGTGCCAGCAGCACTAGCGGGAGGGCCAGGAATGAGCAGTTCTTCGGGCCA	unresolved	TCRBD02-01*02	TCRBJ02-01*01
1874	0.0312058	14.3612	0.002856	2	CATSEWGTSMGNEQFF	TCTGCCATCCCCAACCAGACAGCTCTTTACTTCTGTGCCACCAGTGAATGGGGGACTAGCATGGGCAATGAGCAGTTCTTCGGGCCA	unresolved	TCRBD02-01	TCRBJ02-01*01
1875	0.0312224	14.3641	0.002856	2	CASSPRLAGGGNEQFF	CGCACAGAGCAGGGGGACTCGGCCATGTATCTCTGTGCCAGCAGCCCCCGACTAGCGGGAGGGGGCAATGAGCAGTTCTTCGGGCCA	TCRBV07-09	TCRBD02-01*02	TCRBJ02-01*01
1876	0.0312391	14.3669	0.002856	2	CASSEGLAGGLAVYNEQFF	CCCTCACATACCTCTCAGTACCTCTGTGCCAGCAGTGAAGGGCTAGCGGGAGGTCTAGCGGTTTACAATGAGCAGTTCTTCGGGCCA	unresolved	TCRBD02-01*02	TCRBJ02-01*01
1877	0.0312557	14.3698	0.002856	2	CASSESELYNEQFF	CTGGAGTCTGCTGCCTCCTCCCAGACATCTGTATATTTCTGCGCCAGCAGTGAGTCAGAGTTGTACAATGAGCAGTTCTTCGGGCCA	TCRBV10-01	TCRBD02-01*02	TCRBJ02-01*01
1878	0.0312724	14.3726	0.002856	2	CASSPLGYNEQFF	AACCTGAGCTCTCTGGAGCTGGGGGACTCAGCTTTGTATTTCTGTGCCAGCAGCCCACTTGGGTACAATGAGCAGTTCTTCGGGCCA	TCRBV09-01	unresolved	TCRBJ02-01*01
1879	0.031289	14.3755	0.002856	2	CAISGTGYNEQFF	ACTCTGGAGTCCGCTACCAGCTCCCAGACATCTGTGTACTTCTGTGCCATCAGTGGGACTGGCTACAATGAGCAGTTCTTCGGGCCA	TCRBV10-03*01	TCRBD02-01	TCRBJ02-01*01
1880	0.0313057	14.3783	0.002856	2	CSAEIWELSYNEQFF	ACCAGTGCCCATCCTGAAGACAGCAGCTTCTACATCTGCAGTGCCGAGATTTGGGAGCTCTCCTACAATGAGCAGTTCTTCGGGCCA	unresolved	TCRBD02-01*02	TCRBJ02-01*01
1881	0.0313223	14.3812	0.002856	2	CATSAGRARESSYNEQFF	ATCCCCAACCAGACAGCTCTTTACTTCTGTGCCACCAGTGCTGGGCGGGCCAGGGAGAGCTCCTACAATGAGCAGTTCTTCGGGCCA	unresolved	unresolved	TCRBJ02-01*01
1882	0.031339	14.384	0.002856	2	CASSYSGGGTYNEQFF	TCGGCTGCTCCCTCCCAGACATCTGTGTACTTCTGTGCCAGCAGTTACTCGGGGGGAGGAACCTACAATGAGCAGTTCTTCGGGCCA	TCRBV06-05*01	TCRBD02-01	TCRBJ02-01*01
1883	0.0313556	14.3869	0.002856	2	CASSLAPPGEQFF	GAGATCCAGCGCACAGAGCAGGGGAACTCGGCCATGTATCTCTGTGCCAGCAGCTTAGCCCCCCCGGGGGAGCAGTTCTTCGGGCCA	TCRBV07-09	TCRBD02-01*01	TCRBJ02-01*01
1884	0.0313723	14.3898	0.002856	2	CASSYARGVGETQYF	CTGTCGGCTGCTCCCTCCCAGACATCTGTGTACTTCTGTGCCAGCAGTTACGCACGGGGTGTAGGTGAGACCCAGTACTTCGGGCCA	TCRBV06-05*01	TCRBD02-01*01	TCRBJ02-05*01
1885	0.0313889	14.3926	0.002856	2	CAWGSGGRSQETQYF	AAGAAGCTCCTCCTCAGTGACTCTGGCTTCTATCTCTGTGCCTGGGGTAGCGGAGGGAGAAGCCAAGAGACCCAGTACTTCGGGCCA	TCRBV30-01*02	TCRBD02-01	TCRBJ02-05*01
1886	0.0314056	14.3955	0.002856	2	CASSQVGGSGKETQYF	ACCCTGCAGCCAGAAGACTCGGCCCTGTATCTCTGCGCCAGCAGCCAAGTCGGTGGTAGCGGAAAAGAGACCCAGTACTTCGGGCCA	TCRBV04-03*01	TCRBD02-01	TCRBJ02-05*01
1887	0.0314222	14.3983	0.002856	2	CASSVSDPDTQYF	AACCTGAGCTCTCTGGAGCTGGGGGACTCAGCTTTGTATTTCTGTGCCAGCAGCGTAAGTGATCCAGATACGCAGTATTTTGGCCCA	TCRBV09-01	unresolved	TCRBJ02-03*01
1888	0.0314389	14.4012	0.002856	2	CSARDYKMFLPDTQYF	AGTGCCCATCCTGAAGACAGCAGCTTCTACATCTGCAGTGCTAGAGATTATAAGATGTTCCTCCCAGATACGCAGTATTTTGGCCCA	unresolved	unresolved	TCRBJ02-03*01
1889	0.0314555	14.404	0.002856	2	CASSFRGQTDTQYF	ATCCAGCGCACACAGCAGGAGGACTCGGCCGTGTATCTCTGTGCCAGCAGCTTCCGTGGGCAGACAGATACGCAGTATTTTGGCCCA	TCRBV07-02*01	TCRBD01-01*01	TCRBJ02-03*01
1890	0.0314722	14.4069	0.002856	2	CASSALRGLAGFTDTQYF	GAACCCAGGGACTCAGCTGTGTACTTCTGTGCCAGCAGTGCCCTCAGGGGACTAGCGGGATTCACAGATACGCAGTATTTTGGCCCA	unresolved	TCRBD02-01*02	TCRBJ02-03*01
1891	0.0314889	14.4097	0.002856	2	CASSQKPGTDTQYF	CTACACACCCTGCAGCCAGAAGACTCGGCCCTGTATCTCTGCGCCAGCAGCCAAAAGCCGGGCACAGATACGCAGTATTTTGGCCCA	TCRBV04-03*01	TCRBD02-01	TCRBJ02-03*01
1892	0.0315055	14.4126	0.002856	2	CATGRTGRTDTQYF	CTAGAGTCTGCCATCCCCAACCAGACAGCTCTTTACTTCTGTGCCACCGGGAGGACAGGGCGCACAGATACGCAGTATTTTGGCCCA	unresolved	TCRBD01-01*01	TCRBJ02-03*01
1893	0.0315222	14.4155	0.002856	2	CASSHDGQRTDTQYF	CACACCCTGCAGCCAGAAGACTCGGCCCTGTATCTCTGCGCCAGCAGCCACGATGGACAGCGCACAGATACGCAGTATTTTGGCCCA	TCRBV04-03*01	TCRBD01-01*01	TCRBJ02-03*01
1894	0.0315388	14.4183	0.002856	2	CASNPWGTATDTQYF	CACGCCCTGCAGCCAGAAGACTCAGCCCTGTATCTCTGCGCCAGCAACCCGTGGGGCACCGCCACAGATACGCAGTATTTTGGCCCA	TCRBV04-01*01	TCRBD01-01*01	TCRBJ02-03*01
1895	0.0315555	14.4212	0.002856	2	CASSYEGRTDTQYF	TTGGAGTCGGCTGCTCCCTCCCAAACATCTGTGTACTTCTGTGCCAGCAGTTATGAGGGCCGAACAGATACGCAGTATTTTGGCCCA	unresolved	TCRBD02-01*02	TCRBJ02-03*01
1896	0.0315721	14.424	0.002856	2	CASSLFGEEDTQYF	ATCCAGCGCACAGAGCAGCGGGACTCGGCCATGTATCGCTGTGCCAGCAGCTTATTTGGAGAGGAAGATACGCAGTATTTTGGCCCA	TCRBV07-06*01	TCRBD02-01*02	TCRBJ02-03*01
1897	0.0315888	14.4269	0.002856	2	CATGRGQDTQYF	CTGTCCCTAGAGTCTGCCATCCCCAACCAGACAGCTCTTTACTTCTGTGCCACCGGCAGGGGGCAAGATACGCAGTATTTTGGCCCA	unresolved	TCRBD01-01*01	TCRBJ02-03*01
1898	0.0316054	14.4297	0.002856	2	CASRTPGLAGGPSGELFF	GAACCCAGGGACTCAGCTGTGTACTTCTGTGCCAGCAGGACTCCGGGACTAGCGGGAGGGCCTTCTGGGGAGCTGTTTTTTGGAGAA	unresolved	TCRBD02-01*02	TCRBJ02-02*01
1899	0.0316221	14.4326	0.002856	2	CASSPLGLHGGELFF	CAGCGCACAGAGCGGGGGGACTCAGCCGTGTATCTCTGTGCCAGCAGCCCACTGGGACTCCACGGCGGGGAGCTGTTTTTTGGAGAA	TCRBV07-03*01	TCRBD02-01	TCRBJ02-02*01
1900	0.0316387	14.4355	0.002856	2	CASSQESQGSLSGELFF	CTGCAGCCAGAAGACTCGGCCCTGTATCTCTGCGCCAGCAGCCAAGAATCTCAGGGGAGTTTATCCGGGGAGCTGTTTTTTGGAGAA	TCRBV04-03*01	TCRBD01-01*01	TCRBJ02-02*01
1901	0.0316554	14.4383	0.002856	2	CSAQSGWAGELFF	ACTGTGAGCAACATGAGCCCTGAAGACAGCAGCATATATCTCTGCAGCGCCCAATCAGGGTGGGCCGGGGAGCTGTTTTTTGGAGAA	TCRBV29-01*01	TCRBD01-01*01	TCRBJ02-02*01
1902	0.031672	14.4412	0.002856	2	CASPEEGYAGELFF	ATCCAGCGCACACAGCAGGAGGACTCGGCCGTGTATCTCTGTGCCAGCCCGGAGGAGGGTTACGCCGGGGAGCTGTTTTTTGGAGAA	TCRBV07-02*01	TCRBD02-01*02	TCRBJ02-02*01
1903	0.0316887	14.444	0.002856	2	CASSQTAGAGELFF	GTGCAGCCTGCAGAACTGGAGGATTCTGGAGTTTATTTCTGTGCCAGCAGCCAAACAGCGGGAGCCGGGGAGCTGTTTTTTGGAGAA	TCRBV14-01*01	TCRBD02-01*02	TCRBJ02-02*01
1904	0.0317053	14.4469	0.002856	2	CASRQPGELFF	CCTCTCACTGTGACATCGGCCCAAAAGAACCCGACAGCTTTCTATCTCTGTGCCAGTAGACAGCCCGGGGAGCTGTTTTTTGGAGAA	TCRBV19-01	TCRBD01-01*01	TCRBJ02-02*01
1905	0.031722	14.4497	0.002856	2	CATSDLAGTGELFF	CTAGAGTCTGCCATCCCCAACCAGACAGCTCTTTACTTCTGTGCCACCAGTGATTTAGCGGGCACCGGGGAGCTGTTTTTTGGAGAA	unresolved	TCRBD02-01	TCRBJ02-02*01
1906	0.0317386	14.4526	0.002856	2	CASSGEQGRTGELFF	AGCTCTCTGGAGCTGGGGGACTCAGCTTTGTATTTCTGTGCCAGCAGCGGGGAACAGGGGCGCACCGGGGAGCTGTTTTTTGGAGAA	TCRBV09-01	TCRBD01-01*01	TCRBJ02-02*01
1907	0.0317553	14.4554	0.002856	2	CSARGRLNTGELFF	GTGACCAGTGCCCATCCTGAAGACAGCAGCTTCTACATCTGCAGTGCTAGAGGACGCCTTAACACCGGGGAGCTGTTTTTTGGAGAA	unresolved	unresolved	TCRBJ02-02*01
1908	0.0317719	14.4583	0.002856	2	CASSPPGTNTGELFF	CAGCAGGTAGTGCGAGGAGATTCGGCAGCTTATTTCTGTGCCAGCTCACCACCAGGGACGAACACCGGGGAGCTGTTTTTTGGAGAA	TCRBV18-01*01	unresolved	TCRBJ02-02*01
1909	0.0317886	14.4612	0.002856	2	CAIRREENTGELFF	ATCCAGCCCTCAGAACCCAGGGACTCAGCTGTGTACTTCTGTGCCATCAGGCGGGAGGAGAACACCGGGGAGCTGTTTTTTGGAGAA	unresolved	TCRBD02-01*02	TCRBJ02-02*01
1910	0.0318052	14.464	0.002856	2	CATSRDWAANGDGELFF	CCAGGCCTGGGGGACGCAGCCATGTACCTGTGTGCCACCAGCAGAGATTGGGCGGCAAATGGGGACGGGGAGCTGTTTTTTGGAGAA	TCRBV15-01*01	unresolved	TCRBJ02-02*01
1911	0.0318219	14.4669	0.002856	2	CASSQDASGRAFAELFF	CTGCAGCCAGAAGACTCAGCCCTGTATCTCTGCGCCAGCAGCCAAGACGCTAGCGGGCGTGCGTTCGCGGAGCTGTTTTTTGGAGAA	TCRBV04-01*01	TCRBD02-01	TCRBJ02-02*01
1912	0.0318385	14.4697	0.002856	2	CASSLETEELFF	TTGGAGATCCAGCGCACAGAGCAGGGGGACTCGGCCATGTATCTCTGTGCCAGCAGCTTAGAAACCGAGGAGCTGTTTTTTGGAGAA	TCRBV07-09	unresolved	TCRBJ02-02*01
1913	0.0318552	14.4726	0.002856	2	CASGESGWSSEAFF	GTGACATCGGCCCAAAAGAACCCGACAGCTTTCTATCTCTGTGCCAGCGGGGAGTCGGGGTGGAGCTCTGAAGCTTTCTTTGGACAA	TCRBV19-01	TCRBD02-01	TCRBJ01-01*01
1914	0.0318718	14.4754	0.002856	2	CASSRGWPVGTEAFF	ACATCGGCCCAAAAGAACCCGACAGCTTTCTATCTCTGTGCCAGTAGTAGAGGTTGGCCCGTTGGTACTGAAGCTTTCTTTGGACAA	TCRBV19-01	TCRBD02-01*02	TCRBJ01-01*01
1915	0.0318885	14.4783	0.002856	2	CASSLIDTEAFF	CTCAAGATCCAGCCTGCAGAGCTTGGGGACTCGGCCGTGTATCTCTGTGCCAGCAGCTTAATCGATACTGAAGCTTTCTTTGGACAA	TCRBV11-03*01	unresolved	TCRBJ01-01*01
1916	0.0319052	14.4811	0.002856	2	CATSRGGGQGTEAFF	CGCTCACCAGGCCTGGGGGACGCAGCCATGTACCTGTGTGCCACCAGCAGAGGCGGGGGCCAGGGGACTGAAGCTTTCTTTGGACAA	TCRBV15-01*01	TCRBD02-01*01	TCRBJ01-01*01
1917	0.0319218	14.484	0.002856	2	CASSDRGGRTEAFF	CTGGAGTCGGCTGCTCCCTCCCAGACATCTGTGTACTTCTGTGCCAGCAGTGATCGGGGGGGGAGGACTGAAGCTTTCTTTGGACAA	TCRBV06-01*01	TCRBD02-01*01	TCRBJ01-01*01
1918	0.0319385	14.4869	0.002856	2	CAITSTEYTEAFF	ACTCTGGAGTCCGCTACCAGCTCCCAGACATCTGTGTACTTCTGTGCCATCACCTCGACAGAATACACTGAAGCTTTCTTTGGACAA	TCRBV10-03*01	TCRBD01-01*01	TCRBJ01-01*01
1919	0.0319551	14.4897	0.002856	2	CASSPTGWGDTEAFF	CAGCGCACAGAGCAGGGGGACTCGGCCATGTATCTCTGTGCCAGCAGCCCGACCGGGTGGGGAGACACTGAAGCTTTCTTTGGACAA	TCRBV07-09	TCRBD02-01*02	TCRBJ01-01*01
1920	0.0319718	14.4926	0.002856	2	CASSIRGRLNTEAFF	ACATCGGCCCAAAAGAACCCGACAGCTTTCTATCTCTGTGCCAGTAGTATCAGGGGACGGTTGAACACTGAAGCTTTCTTTGGACAA	TCRBV19-01	TCRBD01-01*01	TCRBJ01-01*01
1921	0.0319884	14.4954	0.002856	2	CASSYGSVNTEAFF	CTGGAGTTGGCTGCTCCCTCCCAGACATCTGTGTACTTCTGTGCCAGCAGTTACGGGTCTGTGAACACTGAAGCTTTCTTTGGACAA	TCRBV06-06	unresolved	TCRBJ01-01*01
1922	0.0320051	14.4983	0.002856	2	CASSRSLNTEAFF	AGGCTGCTGTCGGCTGCTCCCTCCCAGACATCTGTGTACTTCTGTGCCAGCAGTCGAAGTCTGAACACTGAAGCTTTCTTTGGACAA	TCRBV06-05*01	unresolved	TCRBJ01-01*01
1923	0.0320217	14.5011	0.002856	2	CASSTFDRVMNTEAFF	TCGGCCCAAAAGAACCCGACAGCTTTCTATCTCTGTGCCAGTAGTACCTTCGACAGGGTTATGAACACTGAAGCTTTCTTTGGACAA	TCRBV19-01	TCRBD01-01*01	TCRBJ01-01*01
1924	0.0320384	14.504	0.002856	2	CSARDPASNTEAFF	GTGACCAGTGCCCATCCTGAAGACAGCAGCTTCTACATCTGCAGTGCTAGAGATCCCGCCTCGAACACTGAAGCTTTCTTTGGACAA	unresolved	unresolved	TCRBJ01-01*01
1925	0.032055	14.5069	0.002856	2	CASSYSRSGTANTEAFF	GCTGCTCCCTCCCAGACATCTGTGTACTTCTGTGCCAGCAGTTACTCGCGCTCCGGGACAGCGAACACTGAAGCTTTCTTTGGACAA	unresolved	TCRBD01-01*01	TCRBJ01-01*01
1926	0.0320717	14.5097	0.002856	2	CASSLSADPNTEAFF	GAGTCGCCCAGCCCCAACCAGACCTCTCTGTACTTCTGTGCCAGCAGTTTATCCGCAGATCCGAACACTGAAGCTTTCTTTGGACAA	TCRBV27-01*01	TCRBD01-01*01	TCRBJ01-01*01
1927	0.0320883	14.5126	0.002856	2	CASSWQGGTNTEAFF	ACATCGGCCCAAAAGAACCCGACAGCTTTCTATCTCTGTGCCAGTAGTTGGCAGGGGGGAACGAACACTGAAGCTTTCTTTGGACAA	TCRBV19-01	TCRBD01-01*01	TCRBJ01-01*01
1928	0.032105	14.5154	0.002856	2	CSARGNTEAFF	ACTCTGACAGTGACCAGTGCCCATCCTGAAGACAGCAGCTTCTACATCTGCAGTGCTAGAGGCAACACTGAAGCTTTCTTTGGACAA	TCRBV20-01*01	unresolved	TCRBJ01-01*01
1929	0.0321216	14.5183	0.002856	2	CASSPTEVRTEAFF	ATCCAGCGCACACAGCAGGAGGACTCCGCCGTGTATCTCTGTGCCAGCAGCCCCACGGAGGTACGAACTGAAGCTTTCTTTGGACAA	TCRBV07-08*01	TCRBD02-01*02	TCRBJ01-01*01
1930	0.0321383	14.5211	0.002856	2	CASSFTPDEAFF	TTGGAGATCCAGCGCACAGAGCAGGGGGACTCGGCCATGTATCTCTGTGCCAGCAGCTTTACACCAGATGAAGCTTTCTTTGGACAA	TCRBV07-09	TCRBD01-01*01	TCRBJ01-01*01
1931	0.0321549	14.524	0.002856	2	CATERGAEAFF	CCGCTCAGGCTGCTGTCGGCTGCTCCCTCCCAGACATCTGTGTACTTCTGTGCCACCGAAAGGGGGGCCGAAGCTTTCTTTGGACAA	TCRBV06-05*01	unresolved	TCRBJ01-01*01
1932	0.0321716	14.5268	0.002856	2	CAIRTGVNEKLFF	ACTCTGGAGTCCGCTACCAGCTCCCAGACATCTGTGTACTTCTGTGCCATCCGAACCGGGGTTAATGAAAAACTGTTTTTTGGCAGT	TCRBV10-03*01	TCRBD02-01*01	TCRBJ01-04*01
1933	0.0321882	14.5297	0.002856	2	CAVSRGITNEKLFF	CTGCTGTCGGCTGCTCCCTCCCAGACATCTGTGTACTTCTGTGCCGTATCGAGGGGTATAACTAATGAAAAACTGTTTTTTGGCAGT	TCRBV06-05*01	unresolved	TCRBJ01-04*01
1934	0.0322049	14.5326	0.002856	2	CASSPGQGDEKLFF	ATCCAGCGCACAGAGCAGGGGGACTCGGCCATGTATCTCTGTGCCAGCAGCCCGGGACAGGGAGACGAAAAACTGTTTTTTGGCAGT	TCRBV07-09	TCRBD01-01*01	TCRBJ01-04*01
1935	0.0322215	14.5354	0.002856	2	CSARGAGVGEKLFF	GTGACCAGTGCCCATCCTGAAGACAGCAGCTTCTACATCTGCAGTGCTAGAGGGGCCGGGGTTGGAGAAAAACTGTTTTTTGGCAGT	unresolved	TCRBD02-01*01	TCRBJ01-04*01
1936	0.0322382	14.5383	0.002856	2	CATSRSRRAFQPQHF	GAGTCTGCCATCCCCAACCAGACAGCTCTTTACTTCTGTGCCACCAGTCGGTCTAGAAGGGCGTTTCAGCCCCAGCATTTTGGTGAT	unresolved	unresolved	TCRBJ01-05*01
1937	0.0322548	14.5411	0.002856	2	CAWSRQGYQPQHF	AGTTCTAAGAAGCTCCTTCTCAGTGACTCTGGCTTCTATCTCTGTGCCTGGAGTAGACAGGGCTATCAGCCCCAGCATTTTGGTGAT	TCRBV30-01*01	TCRBD01-01*01	TCRBJ01-05*01
1938	0.0322715	14.544	0.002856	2	CASSLAWTGDQPQHF	CAGCGCACACAGCAGGAGGACTCGGCCGTGTATCTCTGTGCCAGCAGCTTAGCGTGGACAGGGGATCAGCCCCAGCATTTTGGTGAT	TCRBV07-02*01	TCRBD01-01*01	TCRBJ01-05*01
1939	0.0322881	14.5468	0.002856	2	CASRHQPQHF	TCCACTCTGAAGATCCAGCCCTCAGAACCCAGGGACTCAGCTGTGTACTTCTGTGCCAGCAGACATCAGCCCCAGCATTTTGGTGAT	unresolved	unresolved	TCRBJ01-05*01
1940	0.0323048	14.5497	0.002856	2	CASSYEHFTNQPQHF	GAGTTGGCTGCTCCCTCCCAGACATCTGTGTACTTCTGTGCCAGCAGTTACGAGCACTTCACTAATCAGCCCCAGCATTTTGGTGAT	TCRBV06-06	TCRBD02-01	TCRBJ01-05*01
1941	0.0323214	14.5525	0.002856	2	CASSIEALGTNQPQHF	TCGGCCCAAAAGAACCCGACAGCTTTCTATCTCTGTGCCAGTAGTATCGAGGCTTTGGGAACTAATCAGCCCCAGCATTTTGGTGAT	TCRBV19-01	unresolved	TCRBJ01-05*01
1942	0.0323381	14.5554	0.002856	2	CASSESGNQPQHF	AAGATCCGGTCCACAAAGCTGGAGGACTCAGCCATGTACTTCTGTGCCAGCAGTGAATCGGGGAATCAGCCCCAGCATTTTGGTGAT	TCRBV02-01*01	TCRBD02-01*01	TCRBJ01-05*01
1943	0.0323548	14.5583	0.002856	2	CASSAGTGLGSNQPQHF	TCAGAACCCAGGGACTCAGCTGTGTACTTCTGTGCCAGCAGTGCCGGGACAGGGTTAGGGAGCAATCAGCCCCAGCATTTTGGTGAT	unresolved	TCRBD01-01*01	TCRBJ01-05*01
1944	0.0323714	14.5611	0.002856	2	CASSTDRSNQPQHF	GTGAACGCCTTGGAGCTGGACGACTCGGCCCTGTATCTCTGTGCCAGCAGTACGGACAGGTCCAATCAGCCCCAGCATTTTGGTGAT	TCRBV05-04*01	TCRBD01-01*01	TCRBJ01-05*01
1945	0.0323881	14.564	0.002856	2	CASSQGSSYNQPQHF	AATTCCCTGGAGCTTGGTGACTCTGCTGTGTATTTCTGTGCCAGCAGCCAAGGCAGTAGTTACAATCAGCCCCAGCATTTTGGTGAT	unresolved	unresolved	TCRBJ01-05*01
1946	0.0324047	14.5668	0.002856	2	CASSLATGDQPQHF	ATCCAGCGCACAGAGCAGCGGGACTCGGCCATGTATCGCTGTGCCAGCAGCTTAGCTACAGGGGACCAGCCCCAGCATTTTGGTGAT	TCRBV07-06*01	TCRBD01-01*01	TCRBJ01-05*01
1947	0.0324214	14.5697	0.002856	2	CASSRPRGGAGIYTF	GAGTCCGCCAGCACCAACCAGACATCTATGTACCTCTGTGCCAGCAGTCGACCACGCGGGGGGGCTGGAATCTACACCTTCGGTTCG	TCRBV28-01*01	TCRBD02-01*01	TCRBJ01-02*01
1948	0.032438	14.5725	0.002856	2	CASSPTEDSFYYGYTF	CGCACACAGCAGGAGGACTCGGCCGTGTATCTCTGTGCCAGCAGCCCTACCGAGGACAGCTTTTACTATGGCTACACCTTCGGTTCG	TCRBV07-02*01	TCRBD01-01*01	TCRBJ01-02*01
1949	0.0324547	14.5754	0.002856	2	CASSPRALGGYYGYTF	CGCACACAGCAGGAGGACTCGGCCGTGTATCTCTGTGCCAGCAGCCCAAGGGCCTTAGGGGGGTACTATGGCTACACCTTCGGTTCG	TCRBV07-02*01	unresolved	TCRBJ01-02*01
1950	0.0324713	14.5783	0.002856	2	CASSLEADYGYTF	ACGATCCAGCGCACACAGCAGGAGGACTCGGCCGTGTATCTCTGTGCCAGCAGCTTAGAGGCTGACTATGGCTACACCTTCGGTTCG	TCRBV07-02*01	unresolved	TCRBJ01-02*01
1951	0.032488	14.5811	0.002856	2	CSARPTGPTNYGYTF	ACCAGTGCCCATCCTGAAGACAGCAGCTTCTACATCTGCAGTGCTAGGCCAACAGGACCAACTAACTATGGCTACACCTTCGGTTCG	unresolved	TCRBD01-01*01	TCRBJ01-02*01
1952	0.0325046	14.584	0.002856	2	CASSPPSAGYGYTF	ATCCAGCGCACACAGCAGGAGGACTCGGCCGTGTATCTCTGTGCCAGCAGCCCTCCCTCCGCGGGATATGGCTACACCTTCGGTTCG	TCRBV07-02*01	TCRBD02-01*02	TCRBJ01-02*01
1953	0.0325213	14.5868	0.002856	2	CASSLQGQSYGYTF	ATCCAGCGCACACAGCAGGAGGACTCGGCCGTGTATCTCTGTGCCAGCAGCTTACAGGGACAGTCATATGGCTACACCTTCGGTTCG	TCRBV07-02*01	TCRBD01-01*01	TCRBJ01-02*01
1954	0.0325379	14.5897	0.002856	2	CASSLGQGARENGYTF	CGCACACAGCAGGAGGACTCGGCCGTGTATCTCTGTGCCAGCAGCTTGGGGCAGGGGGCGCGGGAGAATGGCTACACCTTCGGTTCG	TCRBV07-02*01	TCRBD01-01*01	TCRBJ01-02*01
1955	0.0325546	14.5925	0.002856	2	CATSTTRLGRDRDGYTF	GCCATCCCCAACCAGACAGCTCTTTACTTCTGTGCCACCAGCACCACCCGATTAGGGCGGGACAGGGACGGCTACACCTTCGGTTCG	unresolved	TCRBD01-01*01	TCRBJ01-02*01
1956	0.0325712	14.5954	0.002856	2	CSAHRSQGVEQYF	ACAGTGACCAGTGCCCATCCTGAAGACAGCAGCTTCTACATCTGCAGTGCCCACCGGTCGCAGGGCGTCGAGCAGTACTTCGGGCCG	unresolved	TCRBD01-01*01	TCRBJ02-07*01
1957	0.0325879	14.5982	0.002856	2	CASSQVGGPGEQYF	CTACACGCCCTGCAGCCAGAAGACTCAGCCCTGTATCTCTGCGCCAGCAGCCAGGTCGGAGGGCCTGGCGAGCAGTACTTCGGGCCG	TCRBV04-01*01	TCRBD02-01*02	TCRBJ02-07*01
1958	0.0326045	14.6011	0.002856	2	CASSLGRGGEQYF	AAGATCCAGCCTGCAAAGCTTGAGGACTCGGCCGTGTATCTCTGTGCCAGCAGCTTAGGGAGAGGGGGCGAGCAGTACTTCGGGCCG	TCRBV11-02*02	TCRBD01-01*01	TCRBJ02-07*01
1959	0.0326212	14.604	0.002856	2	CASSYRDSPFYEQYF	CTGTCGGCTGCTCCCTCCCAGACATCTGTGTACTTCTGTGCCAGCAGTTACAGGGACTCACCTTTCTACGAGCAGTACTTCGGGCCG	TCRBV06-05*01	TCRBD02-01	TCRBJ02-07*01
1960	0.0326378	14.6068	0.002856	2	CASSTETFSYEQYF	GTGAGCACCTTGGAGCTGGGGGACTCGGCCCTTTATCTTTGCGCCAGCAGCACCGAGACTTTTTCCTACGAGCAGTACTTCGGGCCG	TCRBV05-01*01	TCRBD02-01	TCRBJ02-07*01
1961	0.0326545	14.6097	0.002856	2	CASNDGLSYEQYF	ATTCTGGAGTCCGCCAGCACCAACCAGACATCTATGTACCTCTGTGCCAGCAACGACGGTCTCTCCTACGAGCAGTACTTCGGGCCG	TCRBV28-01*01	unresolved	TCRBJ02-07*01
1962	0.0326711	14.6125	0.002856	2	CASSSPGLAGAYEQYF	TCGGCTGCTCCCTCCCAAACATCTGTGTACTTCTGTGCCAGCAGTTCCCCCGGGCTAGCGGGGGCCTACGAGCAGTACTTCGGGCCG	unresolved	TCRBD02-01*01	TCRBJ02-07*01
1963	0.0326878	14.6154	0.002856	2	CASSSSDQYYEQYF	ATCCAGCGCACACAGCAGGAGGACTCCGCCGTGTATCTCTGTGCCAGCAGCTCCAGCGACCAATACTACGAGCAGTACTTCGGGCCG	TCRBV07-08*01	TCRBD02-01	TCRBJ02-07*01
1964	0.0327044	14.6182	0.002856	2	CASSLGLAGGLNYEQYF	TTGGAGCTGGACGACTCGGCCCTGTATCTCTGTGCCAGCAGCTTGGGATTAGCGGGAGGTTTAAACTACGAGCAGTACTTCGGGCCG	TCRBV05-04*01	TCRBD02-01*02	TCRBJ02-07*01
1965	0.0327211	14.6211	0.002856	2	CSAPLAGGDHEQYF	GTGACCAGTGCCCATCCTGAAGACAGCAGCTTCTACATCTGCAGTGCACCTCTAGCGGGAGGTGACCACGAGCAGTACTTCGGGCCG	unresolved	TCRBD02-01*02	TCRBJ02-07*01
1966	0.0327377	14.6239	0.002856	2	CASSLGLLANEQYF	CTGGAGTCGCCCAGCCCCAACCAGACCTCTCTGTACTTCTGTGCCAGCAGTTTAGGGCTTCTAGCTAACGAGCAGTACTTCGGGCCG	TCRBV27-01*01	TCRBD02-01	TCRBJ02-07*01
1967	0.0327544	14.6268	0.002856	2	CASSLVASNEQYF	AATGTGAACGCCTTGTTGCTGGGGGACTCGGCCCTCTATCTCTGTGCCAGCAGCTTAGTGGCCTCCAACGAGCAGTACTTCGGGCCG	TCRBV05-06*01	TCRBD01-01*01	TCRBJ02-07*01
1968	0.0327711	14.6297	0.002856	2	CAISETGPLEQYV	ACTCTGGAGTCCGCTACCAGCTCCCAGACATCTGTGTACTTCTGTGCCATCAGTGAAACGGGACCGCTCGAGCAGTACGTCGGGCCG	TCRBV10-03*01	unresolved	TCRBJ02-07*01
1969	0.0327877	14.6325	0.002856	2	CASNLGGNYEQYV	AAGATCCAGCCCTCAGAACCCAGGGACTCAGCTGTGTATTTTTGTGCTAGTAACCTGGGGGGGAACTACGAGCAGTACGTCGGGCCG	TCRBV12-05*01	TCRBD02-01*01	TCRBJ02-07*01
1970	0.0328044	14.6354	0.002856	2	CASSVNPAERDIYEQYV	CTGGAGCTGGGGGACTCAGCTTTGTATTTCTGTGCCAGCAGCGTGAACCCCGCGGAGCGGGATATATACGAGCAGTACGTCGGGCCG	TCRBV09-01	TCRBD02-01*02	TCRBJ02-07*01
1971	0.032821	14.6382	0.002856	2	CASTDQQGFGNTIYF	ACATCGGCCCAAAAGAACCCGACAGCTTTCTATCTCTGTGCCAGTACCGATCAACAGGGATTTGGAAACACCATATATTTTGGAGAG	TCRBV19-01	TCRBD01-01*01	TCRBJ01-03*01
1972	0.0328377	14.6411	0.002856	2	CASSPLFGANVLTF	CTGGAGTCCGCCAGCACCAACCAGACATCTATGTACCTCTGTGCCAGCAGTCCACTGTTCGGGGCCAACGTCCTGACTTTCGGGGCC	TCRBV28-01*01	TCRBD02-01	TCRBJ02-06*01
1973	0.0328543	14.6439	0.002856	2	CASSLGTSRDIQYF	CTGGAGTCCGCCAGCACCAACCAGACATCTATGTACCTCTGTGCCAGCAGTTTGGGGACATCGAGGGACATTCAGTACTTCGGCGCC	TCRBV28-01*01	TCRBD01-01*01	TCRBJ02-04*01
1974	0.032871	14.6468	0.002856	2	CASSLETGALAKNIQYF	TTGGAGCTGGAGGACTCGGCCCTGTATCTCTGTGCCAGCAGCTTGGAAACGGGAGCGCTAGCCAAAAACATTCAGTACTTCGGCGCC	TCRBV05-08*01	TCRBD02-01*02	TCRBJ02-04*01
1975	0.0328876	14.6497	0.002856	2	CASTTSAPDGQFF	ACTGTGACATCGGCCCAAAAGAACCCGACAGCTTTCTATCTCTGTGCCAGTACCACTAGCGCTCCGGACGGGCAGTTCTTCGGGCCA	TCRBV19-01	TCRBD02-01	TCRBJ02-01*01
1976	0.0329043	14.6525	0.002856	2	CASSPRDRRTAQFF	ATCCAGCGCACAGAGCAGGGGGACTCGGCCATGTATCTCTGTGCCAGCAGCCCCCGGGACAGGAGAACTGCGCAGTTCTTCGGGCCA	TCRBV07-09	TCRBD01-01*01	TCRBJ02-01*01
1977	0.0329209	14.6554	0.002856	2	CASSVGLVGEQFF	GAGATCCAGCGCACAGAGCAGGGGGACTCGGCCATGTATCTCTGTGCCAGCAGCGTCGGACTAGTCGGTGAGCAGTTCTTCGGGCCA	TCRBV07-09	TCRBD02-01	TCRBJ02-01*01
1978	0.0329376	14.6582	0.002856	2	CASSQKGGFAEQFF	CTACACACCCTGCAGCCAGAAGACTCGGCCCTGTATCTCTGCGCCAGCAGCCAAAAGGGGGGGTTTGCTGAGCAGTTCTTCGGGCCA	TCRBV04-03*01	TCRBD02-01*01	TCRBJ02-01*01
1979	0.0329542	14.6611	0.002856	2	CASSQVFGGVAEQFF	CACGCCCTGCAGCCAGAAGACTCAGCCCTGTATCTCTGCGCCAGCAGCCAAGTTTTTGGGGGAGTGGCTGAGCAGTTCTTCGGGCCA	TCRBV04-01*01	unresolved	TCRBJ02-01*01
1980	0.0329709	14.6639	0.002856	2	CARSPLLLWDEQFF	GTGAGTGCCTTGGAGCTGGGGGACTCGGCCCTGTATCTCTGTGCCAGAAGCCCTTTGTTGCTTTGGGATGAGCAGTTCTTCGGGCCA	TCRBV05-03	unresolved	TCRBJ02-01*01
1981	0.0329875	14.6668	0.002856	2	CASSQGGASGRDEQFF	CCTGCAGAGCTTGGGGACTCGGCCGTGTATCTCTGTGCCAGCAGCCAAGGGGGGGCTAGCGGGAGGGATGAGCAGTTCTTCGGGCCA	TCRBV11-03*01	TCRBD02-01*02	TCRBJ02-01*01
1982	0.0330042	14.6696	0.002856	2	CATSDRIAGGGDEQFF	TCTGCCATCCCCAACCAGACAGCTCTTTACTTCTGTGCCACCAGTGATAGAATAGCGGGAGGCGGCGATGAGCAGTTCTTCGGGCCA	unresolved	TCRBD02-01*02	TCRBJ02-01*01
1983	0.0330208	14.6725	0.002856	2	CASSQATGIYDEQFF	CACACCCTGCAGCCAGAAGACTCGGCCCTGTATCTCTGTGCCAGCAGCCAAGCTACGGGAATCTACGATGAGCAGTTCTTCGGGCCA	TCRBV04-02*01	TCRBD02-01*02	TCRBJ02-01*01
1984	0.0330375	14.6754	0.002856	2	CAISVAVDEQFF	CTCACTCTGGAGTCCGCTACCAGCTCCCAGACATCTGTGTACTTCTGTGCCATCAGTGTAGCGGTAGATGAGCAGTTCTTCGGGCCA	TCRBV10-03*01	TCRBD02-01	TCRBJ02-01*01
1985	0.0330541	14.6782	0.002856	2	CASSITGINEQFF	ACTGTGACATCGGCCCAAAAGAACCCGACAGCTTTCTATCTCTGTGCCAGTAGTATAACCGGGATTAATGAGCAGTTCTTCGGGCCA	TCRBV19-01	TCRBD02-01*02	TCRBJ02-01*01
1986	0.0330708	14.6811	0.002856	2	CASSIIGGGPRNEQFF	TCGGCCCAAAAGAACCCGACAGCTTTCTATCTCTGTGCCAGTAGTATAATCGGGGGAGGGCCGAGGAATGAGCAGTTCTTCGGGCCA	TCRBV19-01	TCRBD02-01*02	TCRBJ02-01*01
1987	0.0330874	14.6839	0.002856	2	CASRPRENEQFF	CTCAGGCTGGAGTTGGCTGCTCCCTCCCAGACATCTGTGTACTTCTGTGCCAGCAGGCCCAGGGAGAATGAGCAGTTCTTCGGGCCA	TCRBV06-06	unresolved	TCRBJ02-01*01
1988	0.0331041	14.6868	0.002856	2	CASSLMGNEQFF	CTGAAGATCCAGCCCTCAGAACCCAGGGACTCAGCTGTGTACTTCTGTGCCAGCAGTTTAATGGGCAATGAGCAGTTCTTCGGGCCA	unresolved	unresolved	TCRBJ02-01*01
1989	0.0331207	14.6896	0.002856	2	CASSIQGLAGVFRNEQFF	CAAAAGAACCCGACAGCTTTCTATCTCTGTGCCAGTAGTATTCAGGGACTAGCGGGAGTATTTCGCAATGAGCAGTTCTTCGGGCCA	TCRBV19-01	TCRBD02-01*02	TCRBJ02-01*01
1990	0.0331374	14.6925	0.002856	2	CASSFPSITSGRAPNEQFF	CAGGAGGACTCGGCCGTGTATCTCTGTGCCAGCAGCTTCCCCAGTATAACTAGCGGGAGGGCCCCCAATGAGCAGTTCTTCGGGCCA	TCRBV07-02*01	TCRBD02-01*02	TCRBJ02-01*01
1991	0.033154	14.6953	0.002856	2	CASSPSVYNEQFF	AGGATCCAGCAGGTAGTGCGAGGAGATTCGGCAGCTTATTTCTGTGCCAGCTCACCCTCGGTTTACAATGAGCAGTTCTTCGGGCCA	TCRBV18-01*01	TCRBD02-01	TCRBJ02-01*01
1992	0.0331707	14.6982	0.002856	2	CAISERAGGYNEQFF	GAGTCCGCTACCAGCTCCCAGACATCTGTGTACTTCTGTGCCATCAGTGAAAGAGCGGGGGGTTACAATGAGCAGTTCTTCGGGCCA	TCRBV10-03*01	TCRBD02-01*01	TCRBJ02-01*01
1993	0.0331874	14.7011	0.002856	2	CSARVSLGYNEQFF	GTGACCAGTGCCCATCCTGAAGACAGCAGCTTCTACATCTGCAGTGCTAGAGTATCTCTAGGTTACAATGAGCAGTTCTTCGGGCCA	unresolved	TCRBD02-01	TCRBJ02-01*01
1994	0.033204	14.7039	0.002856	2	CASSIGPAYNEQFF	GTGACATCGGCCCAAAAGAACCCGACAGCTTTCTATCTCTGTGCCAGTAGTATTGGGCCAGCTTACAATGAGCAGTTCTTCGGGCCA	TCRBV19-01	TCRBD01-01*01	TCRBJ02-01*01
1995	0.0332207	14.7068	0.002856	2	CASSQDATTYNEQFF	CACGCCCTGCAGCCAGAAGACTCAGCCCTGTATCTCTGCGCCAGCAGCCAAGATGCGACGACTTACAATGAGCAGTTCTTCGGGCCA	TCRBV04-01*01	TCRBD02-01	TCRBJ02-01*01
1996	0.0332373	14.7096	0.002856	2	CTSSQEGRDQDVYNEQFF	CAGCAAGAAGACTCAGCTGCGTATCTCTGCACCAGCAGCCAAGAGGGCCGGGACCAAGATGTGTACAATGAGCAGTTCTTCGGGCCA	TCRBV01-01*01	unresolved	TCRBJ02-01*01
1997	0.033254	14.7125	0.002856	2	CASSYLPVAGGLYNEQFF	GCTCCCTCCCAGACATCTGTGTACTTCTGTGCCAGCAGTTACTTACCCGTAGCGGGAGGGCTCTACAATGAGCAGTTCTTCGGGCCA	unresolved	TCRBD02-01*02	TCRBJ02-01*01
1998	0.0332706	14.7153	0.002856	2	CAISESNSLLYNEQFF	TCCGCTACCAGCTCCCAGACATCTGTGTACTTCTGTGCCATCAGTGAGTCGAATAGTTTACTCTACAATGAGCAGTTCTTCGGGCCA	TCRBV10-03*01	TCRBD02-01	TCRBJ02-01*01
1999	0.0332873	14.7182	0.002856	2	CASTLGASGYSYNEQFF	ACACAGCAGGAGGACTCGGCCGTGTATCTCTGTGCCAGCACCCTCGGCGCTAGCGGTTATTCCTACAATGAGCAGTTCTTCGGGCCA	TCRBV07-02*01	TCRBD02-01	TCRBJ02-01*01
[truncated: 58,054 more rows]

## Sheet: Hoja1
1.6652e-05	1	3.09867
1.6652e-05	1	0.311295
1.6652e-05	1	0.299871
1.6652e-05	1	0.289876
1.6652e-05	1	0.221334
1.6652e-05	1	0.167071
1.6652e-05	1	0.119949
1.6652e-05	1	0.102813
1.6652e-05	1	0.101385
1.6652e-05	1	0.097101
1.6652e-05	1	0.094245
1.6652e-05	1	0.079966
1.6652e-05	1	0.064258
1.6652e-05	1	0.06283
1.6652e-05	1	0.061402
1.6652e-05	1	0.059974
1.6652e-05	1	0.045695
1.6652e-05	1	0.042839
1.6652e-05	1	0.041411
1.6652e-05	1	0.038555
1.6652e-05	1	0.037127
1.6652e-05	1	0.035699
1.6652e-05	1	0.034271
1.6652e-05	1	0.027131
3.33039e-05	2	0.05569
3.33039e-05	2	0.028559
4.99559e-05	3	0.031415
4.99559e-05	3	0.029987
4.99559e-05	3	0.025703
4.99559e-05	3	0.024275
4.99559e-05	3	0.018563
6.66078e-05	4	0.032843
6.66078e-05	4	0.019991
8.32598e-05	5	0.022847
9.99117e-05	6	0.021419
0.000133216	8	0.015708
0.000149868	9	0.017136
0.000199823	12	0.01428
0.000249779	15	0.011424
0.000299735	18	0.012852
0.000382995	23	0.009996
0.00076599	46	0.008568
0.00114899	69	0.00714
0.003014	181	0.005712
0.00824272	495	0.004284
0.0454265	2728	0.002856
0.955556	57384	0.001428
1.0166
