# Supplementary material for: Changes in the TCRβ Repertoire and Tumor Immune Signature From a Cutaneous Melanoma Patient Immunized With the CSF-470 Vaccine: A Case Report
Source: Front Immunol. 2018 May 3;9:955. doi: 10.3389/fimmu.2018.00955 (PMC5944263; doi:10.3389/fimmu.2018.00955)
Supplement: Table S3 — Peripheral blood mononuclear cells-POST-1 productive rearrangements. [file table_3.xlsx]

## Sheet: POST1 Productive Rearrengements
Clones (#)	Clones (%)	Cumulative frequency (%)	Productive frequency (%)	Templates	Amino acid	Rearrangement	v_resolved	d_resolved	j_resolved
1	6.81153e-05	5.3712	5.3712	921	CASSTRGSWNTGELFF	TCCTTGGAGCTGGGGGACTCAGCCCTGTACTTCTGTGCCAGCAGCACCCGGGGTAGCTGGAACACCGGGGAGCTGTTTTTTGGAGAA	TCRBV13-01*01	TCRBD02-01*01	TCRBJ02-02*01
2	0.000136231	6.17601	0.804806	138	CASSLEGHQPQHF	AATGTGAACGCCTTGTTGCTGGGGGACTCGGCCCTCTATCTCTGTGCCAGCAGCTTGGAGGGTCATCAGCCCCAGCATTTTGGTGAT	TCRBV05-06*01	unresolved	TCRBJ01-05*01
3	0.000204346	6.78836	0.612352	105	CASGTGQFSNQPQHF	CGGTCCACAAAGCTGGAGGACTCAGCCATGTACTTCTGTGCCAGTGGGACGGGACAGTTTAGCAATCAGCCCCAGCATTTTGGTGAT	TCRBV02-01*01	TCRBD01-01*01	TCRBJ01-05*01
4	0.000272461	7.31907	0.530705	91	CASSLVGQGFYGYTF	AACGCCTTGTTGCTGGGGGACTCGGCCCTGTATCTCTGTGCCAGCAGCTTGGTGGGACAGGGTTTCTATGGCTACACCTTCGGTTCG	TCRBV05-05*01	TCRBD01-01*01	TCRBJ01-02*01
5	0.000340576	7.78562	0.466554	80	CASSIDRWGAVHTEAFF	GCCCAAAAGAACCCGACAGCTTTCTATCTCTGTGCCAGTAGTATAGATCGTTGGGGGGCCGTCCACACTGAAGCTTTCTTTGGACAA	TCRBV19-01	unresolved	TCRBJ01-01*01
6	0.000408692	8.15303	0.367411	63	CASSYSTDRDTWVNTEAFF	CCCTCCCAAACATCTGTGTACTTCTGTGCCAGCAGTTACTCGACCGACCGGGACACCTGGGTGAACACTGAAGCTTTCTTTGGACAA	unresolved	TCRBD01-01*01	TCRBJ01-01*01
7	0.000476807	8.43879	0.285764	49	CASSPGQALEKLFF	ATCCAGCGCACAGAGCAGGGGGACTCGGCCATGTATCTCTGTGCCAGCAGCCCTGGACAGGCACTTGAAAAACTGTTTTTTGGCAGT	TCRBV07-09	TCRBD01-01*01	TCRBJ01-04*01
8	0.000544922	8.68374	0.244941	42	CASSIKGGTYNEQFF	CTGTCGGCTGCTCCCTCCCAGACATCTGTGTACTTCTGTGCCAGCAGTATTAAGGGTGGAACGTACAATGAGCAGTTCTTCGGGCCA	TCRBV06-05*01	unresolved	TCRBJ02-01*01
9	0.000613037	8.92284	0.239109	41	CASSLGLAGTDTQYF	AACGCCTTGTTGCTGGGGGACTCGGCCCTCTATCTCTGTGCCAGCAGCTTGGGGCTAGCGGGAACAGATACGCAGTATTTTGGCCCA	TCRBV05-06*01	TCRBD02-01*02	TCRBJ02-03*01
10	0.000681153	9.10947	0.186622	32	CASSFGYEQYF	TCCCTGATTCTGGAGTCCGCCAGCACCAACCAGACATCTATGTACCTCTGTGCCAGCAGTTTCGGGTACGAGCAGTACTTCGGGCCG	TCRBV28-01*01	TCRBD02-01	TCRBJ02-07*01
11	0.000749268	9.29026	0.18079	31	CASRETSGDPSDEQYF	TCGGCCCAAAAGAACCCGACAGCTTTCTATCTCTGTGCCAGTAGGGAGACTAGCGGGGACCCCAGCGACGAGCAGTACTTCGGGCCG	TCRBV19-01	TCRBD02-01*01	TCRBJ02-07*01
12	0.000817383	9.46521	0.174958	30	CASERGSGANVLTF	CTGGAGTCCGCCAGCACCAACCAGACATCTATGTACCTCTGTGCCAGTGAAAGAGGCTCTGGGGCCAACGTCCTGACTTTCGGGGCC	TCRBV28-01*01	TCRBD02-01*02	TCRBJ02-06*01
13	0.000885498	9.61101	0.145798	25	CASSLVRTTNTEAFF	CAGCCTGCAGAGCTTGGGGACTCGGCCGTGTATCTCTGTGCCAGCAGCTTAGTGAGGACAACGAACACTGAAGCTTTCTTTGGACAA	TCRBV11-03*01	TCRBD01-01*01	TCRBJ01-01*01
14	0.000953614	9.75098	0.139966	24	CASSPRLAGGLITDTQYF	GAGCTGGGGGACTCGGCCCTTTATCTTTGCGCCAGCAGCCCTAGACTAGCGGGAGGACTTATCACAGATACGCAGTATTTTGGCCCA	TCRBV05-01*01	TCRBD02-01*02	TCRBJ02-03*01
15	0.00102173	9.89094	0.139966	24	CASRTGTKEFF	CCCCTCACTCTGTAGTCTGCTGCCTCCTCCCAGACATCTGTATATTTCTGCGCCAGCAGGACCGGGACTAAGGAGTTCTTCGGGCCA	TCRBV10-01	TCRBD02-01	TCRBJ02-01*01
16	0.00108984	9.99009	0.099143	17	CASSQDPTDPRLDTQYF	CTGGAGCTTGGTGACTCTGCTGTGTATTTCTGTGCCAGCAGCCAAGACCCCACGGACCCCCGCCTAGATACGCAGTATTTTGGCCCA	unresolved	unresolved	TCRBJ02-03*01
17	0.00115796	10.0601	0.069983	12	CAWRYEVPRGYTF	AGTTCTAAGAAGCTCCTTCTCAGTGACTCTGGCTTCTATCTCTGTGCCTGGAGGTACGAAGTGCCGAGGGGCTACACCTTCGGTTCG	TCRBV30-01*01	TCRBD02-01*02	TCRBJ01-02*01
18	0.00122607	10.1301	0.069983	12	CASRYAVDTEAFF	CACCTACACACCCTGCAGCCAGAAGACTCGGCCCTGTATCTCTGCGCCAGCCGCTACGCGGTGGACACTGAAGCTTTCTTTGGACAA	TCRBV04-03*01	TCRBD02-01	TCRBJ01-01*01
19	0.00129419	10.2	0.069983	12	CATSDSTWDSNQPQHF	TCTGCCATCCCCAACCAGACAGCTCTTTACTTCTGTGCCACCAGTGATTCCACATGGGATAGCAATCAGCCCCAGCATTTTGGTGAT	unresolved	unresolved	TCRBJ01-05*01
20	0.00136231	10.27	0.069983	12	CASSSGQVQETQYF	ATCCAGCCTGCAAAGCTTGAGGACTCGGCCGTGTATCTCTGTGCCAGCAGCTCGGGACAGGTACAAGAGACCCAGTACTTCGGGCCA	TCRBV11-02*02	TCRBD01-01*01	TCRBJ02-05*01
21	0.00143042	10.34	0.069983	12	CASSLGDREQFF	TTGGAGATCCAGCGCACAGAGCAGGGGGACTCGGCCATGTATCTCTGTGCCAGCAGCTTAGGGGACAGGGAGCAGTTCTTCGGGCCA	TCRBV07-09	TCRBD01-01*01	TCRBJ02-01*01
22	0.00149854	10.41	0.069983	12	CASRRERGHTDTQYF	AATGCCTTGGAGCTGGAGGACTCGGCCCTGTATCTCTGTGCCAGCAGAAGGGAGCGGGGCCACACAGATACGCAGTATTTTGGCCCA	TCRBV05-08*01	TCRBD02-01*01	TCRBJ02-03*01
23	0.00156665	10.4741	0.064151	11	CASSLGTVNDEQFF	ATCCAGCGCACACAGCAGGAGGACTCCGCCGTGTATCTCTGTGCCAGCAGCTTAGGGACAGTAAACGATGAGCAGTTCTTCGGGCCA	TCRBV07-08*01	TCRBD01-01*01	TCRBJ02-01*01
24	0.00163477	10.5383	0.064151	11	CASSLTSSGTGSRNQPQHF	CCCAACCAGACCTCTCTGTACTTCTGTGCCAGCAGTCTAACCTCATCCGGGACAGGGTCTCGCAATCAGCCCCAGCATTTTGGTGAT	TCRBV27-01*01	TCRBD01-01*01	TCRBJ01-05*01
25	0.00170288	10.6024	0.064151	11	CASSLTDTQYF	ACTCTGAAGATCCGGTCCACAAAGCTGGAGGACTCAGCCATGTACTTCTGTGCCAGCAGTCTGACAGATACGCAGTATTTTGGCCCA	TCRBV02-01*01	TCRBD02-01	TCRBJ02-03*01
26	0.001771	10.6608	0.058319	10	CASSPLRGFYEQYV	GTGAACGCCTTGTTGCTGGGGGACTCGGCCCTCTATCTCTGTGCCAGCAGCCCCCTGAGGGGATTCTACGAGCAGTACGTCGGGCCG	TCRBV05-06*01	unresolved	TCRBJ02-07*01
27	0.00183911	10.7191	0.058319	10	CASSPTSGSSYEQYF	CACGCCCTGCAGCCAGAAGACTCAGCCCTGTATCTCTGCGCCAGCAGCCCGACTAGCGGGAGCTCCTACGAGCAGTACTTCGGGCCG	TCRBV04-01*01	TCRBD02-01*02	TCRBJ02-07*01
28	0.00190723	10.7716	0.052487	9	CASSLAPGGQD	ACTCTGACGATTCAGCGCACAGAGCAGCGGGACTCAGCCATGTATCGCTGTGCTAGCAGCTTAGCGCCCGGGGGGCAGGACGGGCCG	TCRBV07-07*01	TCRBD02-01*01	TCRBJ02-07*01
29	0.00197534	10.8241	0.052487	9	CASSHLTSTSGRETDTDTQYF	CAGACATCTATGTACCTCTGTGCCAGCAGTCACCTAACATCGACTAGCGGGAGAGAAACGGACACAGATACGCAGTATTTTGGCCCA	TCRBV28-01*01	TCRBD02-01*02	TCRBJ02-03*01
30	0.00204346	10.8765	0.052487	9	CASTIWGATEAFF	AATGTGAACGCCTTGGAGCTGGACGACTCGGCCCTGTATCTCTGTGCCAGCACCATCTGGGGGGCCACTGAAGCTTTCTTTGGACAA	TCRBV05-04*01	unresolved	TCRBJ01-01*01
31	0.00211157	10.9232	0.046655	8	CASSQTSGRHDEQFF	CACACCCTGCAGCCAGAAGACTCGGCCCTGTATCTCTGCGCCAGCAGCCAGACTAGCGGGAGGCACGATGAGCAGTTCTTCGGGCCA	TCRBV04-03*01	TCRBD02-01*02	TCRBJ02-01*01
32	0.00217969	10.9698	0.046655	8	CASSYPELGLAGKVQYF	GCTGCTCCCTCCCAAACATCTGTGTACTTCTGTGCCAGCAGTTACCCGGAACTGGGACTAGCGGGAAAGGTGCAGTACTTCGGGCCG	unresolved	TCRBD02-01*02	TCRBJ02-07*01
33	0.0022478	11.0165	0.046655	8	CASSFRPAEREGDEQFF	TTGTTGCTGGGGGACTCGGCCCTGTATCTCTGTGCCAGCAGCTTTCGGCCGGCTGAGCGGGAGGGCGATGAGCAGTTCTTCGGGCCA	TCRBV05-05*01	TCRBD02-01*02	TCRBJ02-01*01
34	0.00231592	11.0573	0.040823	7	CASSLVRTTNTEAFF	CAGCCTGCAGAGCTTGGGGACTCGGCCGTGTATCTCTGTGCCAGCAGCTTAGTCCGTACCACGAACACTGAAGCTTTCTTTGGACAA	TCRBV11-03*01	unresolved	TCRBJ01-01*01
35	0.00238403	11.0981	0.040823	7	CASRQISGTAQDTQYF	TCGGCTGCTCCCTCCCAAACATCTGTGTACTTCTGTGCCAGCAGACAAATTAGCGGGACCGCTCAAGATACGCAGTATTTTGGCCCA	unresolved	TCRBD02-01*02	TCRBJ02-03*01
36	0.00245215	11.139	0.040823	7	CASSQTAGRGEAQYF	CACACCCTGCAGCCAGAAGACTCGGCCCTGTATCTCTGCGCCAGCAGCCAAACAGCGGGAAGGGGTGAGGCCCAGTACTTCGGGCCA	TCRBV04-03*01	TCRBD02-01*02	TCRBJ02-05*01
37	0.00252026	11.1798	0.040823	7	CASSEWTPYNEKLFF	CGGTCCACAAAGCTGGAGGACTCAGCCATGTACTTCTGTGCCAGCAGTGAATGGACACCATATAATGAAAAACTGTTTTTTGGCAGT	TCRBV02-01*01	TCRBD01-01*01	TCRBJ01-04*01
38	0.00258838	11.2206	0.040823	7	CAISESQGADLNYGYTF	GCTACCAGCTCCCAGACATCTGTGTACTTCTGTGCCATCAGTGAGTCACAGGGGGCCGATCTCAACTATGGCTACACCTTCGGTTCG	TCRBV10-03*01	TCRBD01-01*01	TCRBJ01-02*01
39	0.00265649	11.2556	0.034992	6	CASSSRPGGREQYV	GTGAACGCCTTGGAGCTGGACGACTCGGCCCTGTATCTCTGTGCCAGCAGCTCTAGGCCGGGGGGACGCGAGCAGTACGTCGGGCCG	TCRBV05-04*01	TCRBD02-01*01	TCRBJ02-07*01
40	0.00272461	11.2906	0.034992	6	CATSAGDNEQFF	CTGTCCCTAGAGTCTGCCATCCCCAACCAGACAGCTCTTTACTTCTGTGCCACCAGTGCAGGGGACAATGAGCAGTTCTTCGGGCCA	unresolved	TCRBD01-01*01	TCRBJ02-01*01
41	0.00279273	11.3256	0.034992	6	CASSREDYYGYTF	GAGATCCAGCGCACAGAGCAGGGGGACTCGGCCATGTATCTCTGTGCCAGCAGCCGAGAGGATTACTATGGCTACACCTTCGGTTCG	TCRBV07-09	TCRBD02-01*02	TCRBJ01-02*01
42	0.00286084	11.3606	0.034992	6	CASSLVGQGDVNQPQHF	GCAGAGCTTGGGGACTCGGCCGTGTATCTCTGTGCCAGCAGCCTAGTGGGACAGGGGGATGTAAATCAGCCCCAGCATTTTGGTGAT	TCRBV11-03*01	TCRBD01-01*01	TCRBJ01-05*01
43	0.00292896	11.3956	0.034992	6	CASSPLGELFF	ATCCTGAGGATCCAGCAGGTAGTGCGAGGAGATTCGGCAGCTTATTTCTGTGCCAGCTCACCTCTAGGGGAGCTGTTTTTTGGAGAA	TCRBV18-01*01	TCRBD02-01	TCRBJ02-02*01
44	0.00299707	11.4306	0.034992	6	CASSEVSGQGLWGFNTEAFF	TCCCAGACATCTGTGTACTTCTGTGCCAGCAGTGAAGTGTCGGGACAGGGTCTTTGGGGGTTTAACACTGAAGCTTTCTTTGGACAA	TCRBV06-01*01	TCRBD01-01*01	TCRBJ01-01*01
45	0.00306519	11.4656	0.034992	6	CASSHRASGSSETQYF	TCGCCCAGCCCCAACCAGACCTCTCTGTACTTCTGTGCCAGCAGTCACCGAGCTAGCGGGAGTTCAGAGACCCAGTACTTCGGGCCA	TCRBV27-01*01	TCRBD02-01*02	TCRBJ02-05*01
46	0.0031333	11.4947	0.02916	5	CASSQEQGAGNQPQHF	ACCCTGCAGCCAGAAGACTCGGCCCTGTATCTCTGCGCCAGCAGCCAGGAACAGGGGGCCGGCAATCAGCCCCAGCATTTTGGTGAT	TCRBV04-03*01	TCRBD01-01*01	TCRBJ01-05*01
47	0.00320142	11.5239	0.02916	5	CASSRREGGTSLDEQFF	GCTGTACCCTCTCAGACATCTGTGTACTTCTGTGCCAGCAGCAGAAGAGAAGGAGGAACCTCTCTTGATGAGCAGTTCTTCGGGCCA	TCRBV06-04	TCRBD02-01*02	TCRBJ02-01*01
48	0.00326953	11.553	0.02916	5	CASSQGLGLEQYV	CACCTACACACCCTGCAGCCAGAAGACTCGGCCCTGTATCTCTGCGCCAGCAGCCAAGGATTGGGGCTCGAGCAGTACGTCGGGCCG	TCRBV04-03*01	TCRBD01-01*01	TCRBJ02-07*01
49	0.00333765	11.5822	0.02916	5	CSVDLAGQWNYGYTF	AGCAACATGAGCCCTGAAGACAGCAGCATATATCTCTGCAGCGTTGACTTGGCAGGGCAGTGGAACTATGGCTACACCTTCGGTTCG	TCRBV29-01*01	TCRBD01-01*01	TCRBJ01-02*01
50	0.00340576	11.6114	0.02916	5	CASSPTGETNEKLFF	CTGTCGGCTGCTCCCTCCCAGACATCTGTGTACTTCTGTGCCAGCAGTCCAACAGGGGAAACTAATGAAAAACTGTTTTTTGGCAGT	TCRBV06-05*01	TCRBD01-01*01	TCRBJ01-04*01
51	0.00347388	11.6405	0.02916	5	CASSANRAQNTEAFF	CAGCGCACAGAGCAGCGGGACTCGGCCATGTATCGCTGTGCCAGCAGCGCCAACAGGGCCCAGAACACTGAAGCTTTCTTTGGACAA	TCRBV07-06*01	TCRBD01-01*01	TCRBJ01-01*01
52	0.00354199	11.6697	0.02916	5	CASSIPGKGEQFF	ACTGTGACATCGGCCCAAAAGAACCCGACAGCTTTCTATCTCTGTGCCAGTAGTATCCCAGGGAAGGGTGAGCAGTTCTTCGGGCCA	TCRBV19-01	TCRBD01-01*01	TCRBJ02-01*01
53	0.00361011	11.6988	0.02916	5	CSAVDLGLAGTDTQYF	AGTGCCCATCCTGAAGACAGCAGCTTCTACATCTGCAGTGCTGTTGATTTGGGACTAGCGGGCACAGATACGCAGTATTTTGGCCCA	unresolved	TCRBD02-01	TCRBJ02-03*01
54	0.00367822	11.728	0.02916	5	CASSTGLADPLERYF	CAGCCCTCAGAACCCAGGGACTCAGCTGTGTACTTCTGTGCCAGCAGTACGGGACTAGCGGACCCTTTAGAGCGGTACTTCGGGCCG	unresolved	TCRBD02-01	TCRBJ02-07*01
55	0.00374634	11.7572	0.02916	5	CASSATGGSGANVLTF	CGCACAGAGCGGGGGGACTCAGCCGTGTATCTCTGTGCCAGCAGCGCGACAGGGGGCTCTGGGGCCAACGTCCTGACTTTCGGGGCC	TCRBV07-03*01	TCRBD01-01*01	TCRBJ02-06*01
56	0.00381445	11.7863	0.02916	5	CASSQDSVTGETGFHPNTGELFF	GCTGTGTATTTCTGTGCCAGCAGCCAAGATTCGGTTACTGGGGAGACAGGGTTTCACCCGAACACCGGGGAGCTGTTTTTTGGAGAA	unresolved	TCRBD01-01*01	TCRBJ02-02*01
57	0.00388257	11.8155	0.02916	5	CASSIRFSRGNSYNEQFF	AGCACCAACCAGACATCTATGTACCTCTGTGCCAGCTCCATACGGTTCTCTCGCGGCAACTCCTACAATGAGCAGTTCTTCGGGCCA	TCRBV28-01*01	TCRBD02-01	TCRBJ02-01*01
58	0.00395068	11.8446	0.02916	5	CASKEDSWGTGELFF	GAGTCCGCCAGCACCAACCAGACATCTATGTACCTCTGTGCCAGCAAAGAAGACAGCTGGGGCACCGGGGAGCTGTTTTTTGGAGAA	TCRBV28-01*01	TCRBD01-01*01	TCRBJ02-02*01
59	0.0040188	11.8738	0.02916	5	CASSSGGGPPETQYF	GAGTCGCCCAGCCCCAACCAGACCTCTCTGTACTTCTGTGCCAGCAGTTCCGGGGGAGGGCCCCCTGAGACCCAGTACTTCGGGCCA	TCRBV27-01*01	TCRBD02-01*02	TCRBJ02-05*01
60	0.00408692	11.8971	0.023328	4	CASSQEQGGYGYTF	CTACACACCCTGCAGCCAGAAGACTCGGCCCTGTATCTCTGCGCCAGCAGCCAAGAACAGGGTGGCTATGGCTACACCTTCGGTTCG	TCRBV04-03*01	TCRBD01-01*01	TCRBJ01-02*01
61	0.00415503	11.9205	0.023328	4	CASSQAVSLAGGYNEQFF	CAGCCAGAAGACTCAGCCCTGTATCTCTGCGCCAGCAGCCAAGCCGTATCCCTAGCGGGGGGTTACAATGAGCAGTTCTTCGGGCCA	TCRBV04-01*01	TCRBD02-01*01	TCRBJ02-01*01
62	0.00422315	11.9438	0.023328	4	CASSQTLIGGERVYEQYF	CAGCCAGAAGACTCGGCCCTGTATCTCTGCGCCAGCAGCCAAACTTTGATCGGGGGGGAAAGGGTGTACGAGCAGTACTTCGGGCCG	TCRBV04-03*01	TCRBD02-01*01	TCRBJ02-07*01
63	0.00429126	11.9671	0.023328	4	CAWSVSPYSYEQYV	TCTAAGAAGCTCCTCCTCAGTGACTCTGGCTTCTATCTCTGTGCCTGGAGTGTTAGCCCCTACAGCTACGAGCAGTACGTCGGGCCG	TCRBV30-01*02	unresolved	TCRBJ02-07*01
64	0.00435938	11.9904	0.023328	4	CASSQTPGQVSYGYTF	CCCTCAGAACCCAGGGACTCAGCTGTGTACTTCTGTGCCAGCAGTCAGACCCCGGGACAGGTATCGTATGGCTACACCTTCGGTTCG	unresolved	TCRBD01-01*01	TCRBJ01-02*01
65	0.00442749	12.0138	0.023328	4	CASSSGASGNTIYF	GTGACATCGGCCCAAAAGAACCCGACAGCTTTCTATCTCTGTGCCAGTAGCTCAGGGGCGTCCGGAAACACCATATATTTTGGAGAG	TCRBV19-01	TCRBD01-01*01	TCRBJ01-03*01
66	0.00449561	12.0371	0.023328	4	CASSATRDRHYGYTF	CAGCCTGCAGAGCTTGGGGACTCGGCCGTGTATCTCTGTGCCAGCAGCGCAACCCGGGACAGACACTATGGCTACACCTTCGGTTCG	TCRBV11-03*01	TCRBD01-01*01	TCRBJ01-02*01
67	0.00456372	12.0604	0.023328	4	CASEGAGGYTF	CCTCTCACTGTGACATCGGCCCAAAAGAACCCGACAGCTTTCTATCTCTGTGCCAGCGAGGGGGCCGGCGGCTACACCTTCGGTTCG	TCRBV19-01	TCRBD01-01*01	TCRBJ01-02*01
68	0.00463184	12.0838	0.023328	4	CASSEAEGNEQFF	AAGATCCGGTCCACAAAGCTGGAGGACTCAGCCATGTACTTCTGTGCCAGCAGTGAAGCCGAGGGGAATGAGCAGTTCTTCGGGCCA	TCRBV02-01*01	unresolved	TCRBJ02-01*01
69	0.00469995	12.1071	0.023328	4	CASSSWTSGVGGEQYV	TCCGCCAGCACCAACCAGACATCTATGTACCTCTGTGCCAGCAGTTCTTGGACTAGCGGCGTGGGAGGTGAGCAGTACGTCGGGCCG	TCRBV28-01*01	TCRBD02-01	TCRBJ02-07*01
70	0.00476807	12.1304	0.023328	4	CASSPARLAGVTGELFF	ACAGAGCAGGGGGACTCGGCCATGTATCTCTGTGCCAGCAGCCCCGCCAGACTAGCGGGAGTCACCGGGGAGCTGTTTTTTGGAGAA	TCRBV07-09	TCRBD02-01*02	TCRBJ02-02*01
71	0.00483618	12.1537	0.023328	4	CASSPSRREGWTGELFF	GCCCAAAAGAACCCGACAGCTTTCTATCTCTGTGCCAGTAGTCCATCTCGGCGGGAGGGATGGACCGGGGAGCTGTTTTTTGGAGAA	TCRBV19-01	TCRBD02-01*02	TCRBJ02-02*01
72	0.0049043	12.1771	0.023328	4	CATTITAGFGNTEAFF	CGCACAGAGCAGGGGGACTCGGCCATGTATCTCTGTGCCACCACAATAACAGCAGGGTTTGGGAACACTGAAGCTTTCTTTGGACAA	TCRBV07-09	TCRBD01-01*01	TCRBJ01-01*01
73	0.00497241	12.2004	0.023328	4	CASSLSGTSGRANTGELFF	CCCAACCAGACCTCTCTGTACTTCTGTGCCAGCAGTTTGTCCGGGACTAGCGGGAGGGCGAACACCGGGGAGCTGTTTTTTGGAGAA	TCRBV27-01*01	TCRBD02-01*02	TCRBJ02-02*01
74	0.00504053	12.2237	0.023328	4	CASSPRLSSGANVLTF	GCCTTGTTGCTGGGGGACTCGGCCCTGTATCTCTGTGCCAGCAGCCCACGTTTGTCCTCTGGGGCCAACGTCCTGACTTTCGGGGCC	TCRBV05-05*01	unresolved	TCRBJ02-06*01
75	0.00510864	12.247	0.023328	4	CASSLITGELFF	CTGAATGTGAACGCCTTGTTGCTGGGGGACTCGGCCCTCTATCTCTGTGCCAGCAGCCTCATTACCGGGGAGCTGTTTTTTGGAGAA	TCRBV05-06*01	unresolved	TCRBJ02-02*01
76	0.00517676	12.2704	0.023328	4	CASSEVGAGGLRTEAFF	GCTGCTCCCTCCCAGACATCTGTGTACTTCTGTGCCAGCAGTGAAGTGGGGGCAGGGGGTTTGAGGACTGAAGCTTTCTTTGGACAA	TCRBV06-01*01	TCRBD01-01*01	TCRBJ01-01*01
77	0.00524487	12.2937	0.023328	4	CASSLPRFSNGYTF	GTGAACGCCTTGGAGCTGGACGACTCGGCCCTGTATCTCTGTGCCAGCAGCTTGCCAAGATTCTCGAATGGCTACACCTTCGGTTCG	TCRBV05-04*01	unresolved	TCRBJ01-02*01
78	0.00531299	12.317	0.023328	4	CASSLAGGRYEQYV	ATCCGGTCCACAAAGCTGGAGGACTCAGCCATGTACTTCTGTGCCAGCAGTTTAGCGGGAGGTCGTTACGAGCAGTACGTCGGGCCG	TCRBV02-01*01	TCRBD02-01*02	TCRBJ02-07*01
79	0.0053811	12.3404	0.023328	4	CASSQMDSNTEAFF	ATCCAGCCTGCAAAGCTTGAGGACTCGGCCGTGTATCTCTGTGCCAGCAGCCAGATGGACAGCAACACTGAAGCTTTCTTTGGACAA	TCRBV11-02*02	TCRBD01-01*01	TCRBJ01-01*01
80	0.00544922	12.3637	0.023328	4	CASSFRGIYGYTF	AAGATCCAGCCCTCAGAACCCAGGGACTCAGCTGTGTACTTCTGTGCCAGCAGTTTCAGGGGGATCTATGGCTACACCTTCGGTTCG	unresolved	TCRBD01-01*01	TCRBJ01-02*01
81	0.00551734	12.387	0.023328	4	CASSSRETSGYNEQFF	CGCACAGAGCAGGGGGACTCGGCCATGTATCTCTGTGCCAGCAGCTCTCGGGAGACTAGCGGCTACAATGAGCAGTTCTTCGGGCCA	TCRBV07-09	TCRBD02-01	TCRBJ02-01*01
82	0.00558545	12.4103	0.023328	4	CASSYSRNYGYTF	AGGCTGCTGTCGGCTGCTCCCTCCCAGACATCTGTGTACTTCTGTGCCAGCAGTTATTCCAGGAACTATGGCTACACCTTCGGTTCG	TCRBV06-05*01	TCRBD01-01*01	TCRBJ01-02*01
83	0.00565357	12.4278	0.017496	3	CASSQFGAREGTEAFF	ACCCTGCAGCCAGAAGACTCGGCCCTGTATCTCTGCGCCAGCAGCCAATTCGGAGCCAGGGAGGGCACTGAAGCTTTCTTTGGACAA	TCRBV04-03*01	TCRBD02-01*02	TCRBJ01-01*01
84	0.00572168	12.4453	0.017496	3	CATSDGGRGRETQYF	GAGTCTGCCATCCCCAACCAGACAGCTCTTTACTTCTGTGCCACCAGTGATGGTGGCAGGGGACGCGAGACCCAGTACTTCGGGCCA	unresolved	TCRBD01-01*01	TCRBJ02-05*01
85	0.0057898	12.4628	0.017496	3	CASSQELQSNYGYTF	CACACCCTGCAGCCAGAAGACTCGGCCCTGTATCTCTGCGCCAGCAGCCAAGAGCTACAGAGTAACTATGGCTACACCTTCGGTTCG	TCRBV04-03*01	TCRBD01-01*01	TCRBJ01-02*01
86	0.00585791	12.4803	0.017496	3	CAWTSGTGGDEKLFF	AAGAAGCTCCTTCTCAGTGACTCTGGCTTCTATCTCTGTGCCTGGACCTCTGGGACAGGGGGTGACGAAAAACTGTTTTTTGGCAGT	TCRBV30-01*01	TCRBD01-01*01	TCRBJ01-04*01
87	0.00592603	12.4978	0.017496	3	CASSAGTWENTEAFF	CACACCCTGCAGCCAGAAGACTCGGCCCTGTATCTCTGCGCCAGCAGCGCTGGGACTTGGGAAAACACTGAAGCTTTCTTTGGACAA	TCRBV04-03*01	TCRBD02-01	TCRBJ01-01*01
88	0.00599414	12.5153	0.017496	3	CASSYGRDYGYTF	AGGCTGCTGTCGGCTGCTCCCTCCCAGACATCTGTGTACTTCTGTGCCAGCAGTTACGGCAGGGACTATGGCTACACCTTCGGTTCG	TCRBV06-05*01	TCRBD01-01*01	TCRBJ01-02*01
89	0.00606226	12.5328	0.017496	3	CASTGRANTEAFF	ACCCTGGAGTCTGCCAGGCCCTCACATACCTCTCAGTACCTCTGTGCCAGCACCGGACGGGCGAACACTGAAGCTTTCTTTGGACAA	TCRBV25-01*01	unresolved	TCRBJ01-01*01
90	0.00613037	12.5503	0.017496	3	CSARSHVGSSGNTIYF	AGTGCCCATCCTGAAGACAGCAGCTTCTACATCTGCAGTGCTAGATCGCATGTAGGGTCCTCTGGAAACACCATATATTTTGGAGAG	unresolved	unresolved	TCRBJ01-03*01
91	0.00619849	12.5678	0.017496	3	CARPALKGQPQHF	ACGATTCAGCGCACAGAGCAGCGGGACTCAGCCATGTATCGCTGTGCTAGGCCCGCTTTAAAAGGTCAGCCCCAGCATTTTGGTGAT	TCRBV07-07*01	unresolved	TCRBJ01-05*01
92	0.0062666	12.5853	0.017496	3	CASSQDAQGAYEQYV	CACGCCCTGCAGCCAGAAGACTCAGCCCTGTATCTCTGCGCCAGCAGCCAAGATGCGCAGGGAGCCTACGAGCAGTACGTCGGGCCG	TCRBV04-01*01	unresolved	TCRBJ02-07*01
93	0.00633472	12.6028	0.017496	3	CASSNQGAGQPQHF	CTGGAGTCGCCCAGCCCCAACCAGACCTCTCTGTACTTCTGTGCCAGCAGTAACCAGGGAGCGGGTCAGCCCCAGCATTTTGGTGAT	TCRBV27-01*01	TCRBD02-01	TCRBJ01-05*01
94	0.00640283	12.6203	0.017496	3	CASSVAAEGSYNEQFF	TCTCTGGAGCTGGGGGACTCAGCTTTGTATTTCTGTGCCAGCAGCGTAGCGGCCGAGGGGTCCTACAATGAGCAGTTCTTCGGGCCA	TCRBV09-01	unresolved	TCRBJ02-01*01
95	0.00647095	12.6378	0.017496	3	CASSSGQTNKEETQYF	CCTGCAAAGCTTGAGGACTCGGCCGTGTATCTCTGTGCCAGCAGCTCGGGACAGACAAACAAAGAAGAGACCCAGTACTTCGGGCCA	TCRBV11-02*02	TCRBD01-01*01	TCRBJ02-05*01
96	0.00653906	12.6553	0.017496	3	CASNSAGGNTGELFF	AGCTCTCTGGAGCTGGGGGACTCAGCTTTGTATTTCTGTGCCAGCAACTCAGCGGGAGGAAACACCGGGGAGCTGTTTTTTGGAGAA	TCRBV09-01	TCRBD02-01*02	TCRBJ02-02*01
97	0.00660718	12.6728	0.017496	3	CASSPGAHALLAKNIQYF	CAGCCAGAAGACTCAGCCCTGTATCTCTGCGCCAGCAGCCCGGGGGCCCACGCACTCCTAGCCAAAAACATTCAGTACTTCGGCGCC	TCRBV04-01*01	unresolved	TCRBJ02-04*01
98	0.00667529	12.6903	0.017496	3	CASSSPWASYNEQFF	CTGTCGGCTGCTCCCTCCCAGACATCTGTGTACTTCTGTGCCAGCAGTTCTCCTTGGGCGTCTTACAATGAGCAGTTCTTCGGGCCA	TCRBV06-05*01	TCRBD01-01*01	TCRBJ02-01*01
99	0.00674341	12.7078	0.017496	3	CASSYSAAQETQYF	CTGGAGTTGGCTGCTCCCTCCCAGACATCTGTGTACTTCTGTGCCAGCAGTTACTCGGCAGCCCAAGAGACCCAGTACTTCGGGCCA	TCRBV06-06	unresolved	TCRBJ02-05*01
100	0.00681153	12.7253	0.017496	3	CASSGDTYEQYF	TTGGAGATCCAGCGCACAGAGCAGGGGGACTCGGCCATGTATCTCTGTGCCAGCAGCGGGGATACCTACGAGCAGTACTTCGGGCCG	TCRBV07-09	unresolved	TCRBJ02-07*01
101	0.00687964	12.7428	0.017496	3	CASSPRAATGELFF	CTGAGCTCTCTGGAGCTGGGGGACTCAGCTTTGTATTTCTGTGCCAGCAGCCCCAGGGCTGCTACCGGGGAGCTGTTTTTTGGAGAA	TCRBV09-01	TCRBD01-01*01	TCRBJ02-02*01
102	0.00694776	12.7603	0.017496	3	CASSHVRTSGRGNTGELFF	CTTGGTGACTCTGCTGTGTATTTCTGTGCCAGCAGCCACGTAAGGACTAGCGGGAGGGGGAACACCGGGGAGCTGTTTTTTGGAGAA	unresolved	TCRBD02-01*02	TCRBJ02-02*01
103	0.00701587	12.7778	0.017496	3	CASSESSGRRERAFF	GAGTCAGCTACCCGCTCCCAGACATCTGTGTATTTCTGCGCCAGCAGTGAGTCATCAGGCCGTAGGGAACGAGCTTTCTTTGGACAA	TCRBV10-02*01	unresolved	TCRBJ01-01*01
104	0.00708399	12.7953	0.017496	3	CASSPGTGGYGYTF	ATCCAGCCCTCAGAACCCAGGGACTCAGCTGTGTACTTCTGTGCCAGCAGTCCCGGGACAGGGGGTTATGGCTACACCTTCGGTTCG	unresolved	TCRBD01-01*01	TCRBJ01-02*01
105	0.0071521	12.8128	0.017496	3	CASSLGGPADTQYF	GTGAACGCCTTGGAGCTGGACGACTCGGCCCTGTATCTCTGTGCCAGCAGCTTGGGTGGGCCCGCAGATACGCAGTATTTTGGCCCA	TCRBV05-04*01	TCRBD01-01*01	TCRBJ02-03*01
106	0.00722022	12.8302	0.017496	3	CASSVEGEETQYF	AACCTGAGCTCTCTGGAGCTGGGGGACTCAGCTTTGTATTTCTGTGCCAGCAGCGTAGAAGGGGAAGAGACCCAGTACTTCGGGCCA	TCRBV09-01	TCRBD01-01*01	TCRBJ02-05*01
107	0.00728833	12.8477	0.017496	3	CASSLSNTGTYGYTF	GAGTCGCCCAGCCCCAACCAGACCTCTCTGTACTTCTGTGCCAGCAGTCTCTCGAATACCGGGACCTATGGCTACACCTTCGGTTCG	TCRBV27-01*01	unresolved	TCRBJ01-02*01
108	0.00735645	12.8652	0.017496	3	CSARQGAWWGNTIYF	ACCAGTGCCCATCCTGAAGACAGCAGCTTCTACATCTGCAGTGCTAGACAGGGGGCATGGTGGGGAAACACCATATATTTTGGAGAG	unresolved	TCRBD01-01*01	TCRBJ01-03*01
109	0.00742456	12.8827	0.017496	3	CASSPQTAGGLETQYF	TCCGCCAGCACCAACCAGACATCTATGTACCTCTGTGCCAGCAGTCCACAAACGGCGGGGGGCTTAGAGACCCAGTACTTCGGGCCA	TCRBV28-01*01	TCRBD02-01*01	TCRBJ02-05*01
110	0.00749268	12.9002	0.017496	3	CSARDIQGLLGQFF	GTGACCAGTGCCCATCCTGAAGACAGCAGCTTCTACATCTGCAGTGCTAGAGATATCCAGGGTCTTTTAGGGCAGTTCTTCGGGCCA	unresolved	TCRBD01-01*01	TCRBJ02-01*01
111	0.00756079	12.9177	0.017496	3	CASSLALWDTASYEQYF	TTGGAGCTGGGGGACTCGGCCCTTTATCTTTGCGCCAGCAGCTTGGCCCTATGGGACACGGCTTCCTACGAGCAGTACTTCGGGCCG	TCRBV05-01*01	TCRBD01-01*01	TCRBJ02-07*01
112	0.00762891	12.9352	0.017496	3	CASSVDGAGVEEKLFF	TCTCTGGAGCTGGGGGACTCAGCTTTGTATTTCTGTGCCAGCAGCGTGGATGGAGCAGGGGTGGAAGAAAAACTGTTTTTTGGCAGT	TCRBV09-01	TCRBD01-01*01	TCRBJ01-04*01
113	0.00769702	12.9527	0.017496	3	CASSFGAGYGYTF	ATCCTGGAGTCGCCCAGCCCCAACCAGACCTCTCTGTACTTCTGTGCCAGCAGCTTTGGGGCAGGCTATGGCTACACCTTCGGTTCG	TCRBV27-01*01	TCRBD01-01*01	TCRBJ01-02*01
114	0.00776514	12.9702	0.017496	3	CASSIGDRRTFF	CTCACTGTGACATCGGCCCAAAAGAACCCGACAGCTTTCTATCTCTGTGCCAGTAGTATAGGGGACAGGAGAACTTTCTTTGGACAA	TCRBV19-01	TCRBD01-01*01	TCRBJ01-01*01
115	0.00783325	12.9877	0.017496	3	CASSVRAGAYNEQFF	AGCTCTCTGGAGCTGGGGGACTCAGCTTTGTATTTCTGTGCCAGCAGCGTACGAGCGGGAGCATACAATGAGCAGTTCTTCGGGCCA	TCRBV09-01	TCRBD02-01*02	TCRBJ02-01*01
116	0.00790137	13.0052	0.017496	3	CASSSGQGSTDTQYF	CAGCGCACAGAGCAGGGGGACTCGGCCATGTATCTCTGTGCCAGCAGCTCAGGACAGGGCTCCACAGATACGCAGTATTTTGGCCCA	TCRBV07-09	TCRBD01-01*01	TCRBJ02-03*01
117	0.00796948	13.0227	0.017496	3	CASSKGGHPGETQYF	CAGTCCACGGAGTCAGGGGACACAGCACTGTATTTCTGTGCCAGCAGCAAAGGCGGACATCCGGGAGAGACCCAGTACTTCGGGCCA	TCRBV21-01*01	TCRBD01-01*01	TCRBJ02-05*01
118	0.0080376	13.0402	0.017496	3	CASSTSYDGYTF	CTCAGGCTGGAGTTGGCTGCTCCCTCCCAGACATCTGTGTACTTCTGTGCCAGCAGCACCAGCTACGACGGCTACACCTTCGGTTCG	TCRBV06-06	unresolved	TCRBJ01-02*01
119	0.00810571	13.0577	0.017496	3	CASSSGGGSNQPQHF	GAGTCGCCCAGCCCCAACCAGACCTCTCTGTACTTCTGTGCCAGCAGTTCGGGGGGGGGTAGCAATCAGCCCCAGCATTTTGGTGAT	TCRBV27-01*01	TCRBD02-01*01	TCRBJ01-05*01
120	0.00817383	13.0752	0.017496	3	CSAREEGGSYNEQFF	ACCAGTGCCCATCCTGAAGACAGCAGCTTCTACATCTGCAGTGCTAGGGAAGAGGGTGGGTCCTACAATGAGCAGTTCTTCGGGCCA	unresolved	TCRBD02-01*02	TCRBJ02-01*01
121	0.00824195	13.0927	0.017496	3	CAISEYRTGLYYGYTF	TCCGCTACCAGCTCCCAGACATCTGTGTACTTCTGTGCCATCAGTGAGTACAGGACAGGGCTGTACTATGGCTACACCTTCGGTTCG	TCRBV10-03*01	TCRBD01-01*01	TCRBJ01-02*01
122	0.00831006	13.1102	0.017496	3	CASSGGTTNYGYTF	CTGGAGTCTGCCAGGCCCTCACATACCTCTCAGTACCTCTGTGCCAGCAGTGGCGGGACCACTAACTATGGCTACACCTTCGGTTCG	TCRBV25-01*01	TCRBD02-01*02	TCRBJ01-02*01
123	0.00837818	13.1277	0.017496	3	CASSQGRDPDETQYF	CAGCGCACAGAGCAGGGGGACTCGGCCATGTATCTCTGTGCCAGCAGCCAGGGACGAGACCCGGACGAGACCCAGTACTTCGGGCCA	TCRBV07-09	unresolved	TCRBJ02-05*01
124	0.00844629	13.1452	0.017496	3	CASSQADEQFF	ACTCTGAAGATCCGGTCCACAAAGCTGGAGGACTCAGCCATGTACTTCTGTGCCAGCAGCCAGGCTGATGAGCAGTTCTTCGGGCCA	TCRBV02-01*01	TCRBD01-01*01	TCRBJ02-01*01
125	0.00851441	13.1627	0.017496	3	CASSASEGNTIYF	GAGATCCAGCGCACAGAGCAGGGGGACTCGGCCATGTATCTCTGTGCCAGCAGCGCCTCAGAGGGAAACACCATATATTTTGGAGAG	TCRBV07-09	unresolved	TCRBJ01-03*01
126	0.00858252	13.1743	0.011664	2	CASSEGLARRETQYF	CGGTCCACAAAGCTGGAGGACTCAGCCATGTACTTCTGTGCCAGCAGTGAAGGTCTAGCGAGACGAGAGACCCAGTACTTCGGGCCA	TCRBV02-01*01	TCRBD02-01	TCRBJ02-05*01
127	0.00865064	13.186	0.011664	2	CASSQTDQGQETQYF	CACACCCTGCAGCCAGAAGACTCGGCCCTGTATCTCTGCGCCAGCAGCCAAACGGACCAAGGCCAAGAGACCCAGTACTTCGGGCCA	TCRBV04-03*01	unresolved	TCRBJ02-05*01
128	0.00871875	13.1977	0.011664	2	CSARDLGVGKYF	CTGACAGTGACCAGTGCCCATCCTGAAGACAGCAGCTTCTACATCTGCAGTGCTAGAGATCTCGGAGTGGGCAAGTACTTCGGGCCG	unresolved	unresolved	TCRBJ02-07*01
129	0.00878687	13.2093	0.011664	2	CASSQGQGNAETQYF	CACGCCCTGCAGCCAGAAGACTCAGCCCTGTATCTCTGCGCCAGCAGCCAAGGGCAGGGCAATGCGGAGACCCAGTACTTCGGGCCA	TCRBV04-01*01	TCRBD01-01*01	TCRBJ02-05*01
130	0.00885498	13.221	0.011664	2	CSVESGNYGYTF	CTGACTGTGAGCAACATGAGCCCTGAAGACAGCAGCATATATCTCTGCAGCGTTGAATCTGGGAACTATGGCTACACCTTCGGTTCG	TCRBV29-01*01	unresolved	TCRBJ01-02*01
131	0.0089231	13.2327	0.011664	2	CASSWDRDIYGYTF	GTGAGCACCTTGGAGCTGGGGGACTCGGCCCTTTATCTTTGCGCCAGCAGCTGGGACAGGGATATCTATGGCTACACCTTCGGTTCG	TCRBV05-01*01	TCRBD01-01*01	TCRBJ01-02*01
132	0.00899121	13.2443	0.011664	2	CASSQGAGIISGANVLTF	CAGCCAGAAGACTCGGCCCTGTATCTCTGCGCCAGCAGCCAAGGGGCCGGAATAATTTCTGGGGCCAACGTCCTGACTTTCGGGGCC	TCRBV04-03*01	TCRBD01-01*01	TCRBJ02-06*01
133	0.00905933	13.256	0.011664	2	CASSQDQRSYEQYF	GTGAGCACCTTGGAGCTGGGGGACTCGGCCCTTTATCTTTGCGCCAGCAGCCAGGACCAGCGGAGCTACGAGCAGTACTTCGGGCCG	TCRBV05-01*01	TCRBD02-01	TCRBJ02-07*01
134	0.00912744	13.2676	0.011664	2	CASSQPGQGANEQFF	CACGCCCTGCAGCCAGAAGACTCAGCCCTGTATCTCTGCGCCAGCAGCCAGCCGGGACAGGGGGCTAATGAGCAGTTCTTCGGGCCA	TCRBV04-01*01	TCRBD01-01*01	TCRBJ02-01*01
135	0.00919556	13.2793	0.011664	2	CSAIVGASGADEQFF	ACCAGTGCCCATCCTGAAGACAGCAGCTTCTACATCTGCAGTGCTATCGTCGGGGCTAGCGGAGCAGATGAGCAGTTCTTCGGGCCA	unresolved	TCRBD02-01	TCRBJ02-01*01
136	0.00926367	13.291	0.011664	2	CASSQHTPGQIRVGTQYF	GAACCGGGAGACACGGCACTGTATCTCTGCGCCAGCAGTCAGCATACCCCGGGACAGATCCGGGTCGGTACGCAGTATTTTGGCCCA	TCRBV23-01*01	TCRBD01-01*01	TCRBJ02-03*01
137	0.00933179	13.3026	0.011664	2	CAWSVPGSSTDTQYF	AAGAAGCTCCTCCTCAGTGACTCTGGCTTCTATCTCTGTGCCTGGAGTGTGCCCGGGTCTAGCACAGATACGCAGTATTTTGGCCCA	TCRBV30-01*02	TCRBD02-01	TCRBJ02-03*01
138	0.0093999	13.3143	0.011664	2	CASSLDSYTEAFF	AGGCTGGAGTTGGCTGCTCCCTCCCAGACATCTGTGTACTTCTGTGCCAGCAGCCTCGACAGCTACACTGAAGCTTTCTTTGGACAA	TCRBV06-06	TCRBD01-01*01	TCRBJ01-01*01
139	0.00946802	13.326	0.011664	2	CASSQKPGLHNEQFF	CACACCCTGCAGCCAGAAGACTCGGCCCTGTATCTCTGCGCCAGCAGCCAAAAGCCGGGACTACACAATGAGCAGTTCTTCGGGCCA	TCRBV04-03*01	TCRBD02-01	TCRBJ02-01*01
140	0.00953614	13.3376	0.011664	2	CASSEAEGETQYF	AAGATCCGGTCCACAAAGCTGGAGGACTCAGCCATGTACTTCTGTGCCAGCAGTGAAGCTGAGGGTGAGACCCAGTACTTCGGGCCA	TCRBV02-01*01	TCRBD02-01*02	TCRBJ02-05*01
141	0.00960425	13.3493	0.011664	2	CASSEQKETQYF	CTGACCCTGGAGTCTGCCAGGCCCTCACATACCTCTCAGTACCTCTGTGCCAGCAGTGAACAGAAAGAGACCCAGTACTTCGGGCCA	TCRBV25-01*01	TCRBD01-01*01	TCRBJ02-05*01
142	0.00967237	13.361	0.011664	2	CASSGPYEQYF	TCCCTGATTCTGGAGTCCGCCAGCACCAACCAGACATCTATGTACCTCTGTGCCAGCAGTGGGCCGTACGAGCAGTACTTCGGGCCG	TCRBV28-01*01	TCRBD01-01*01	TCRBJ02-07*01
143	0.00974048	13.3726	0.011664	2	CASSIVGAYEQYF	ACTGTGACATCGGCCCAAAAGAACCCGACAGCTTTCTATCTCTGTGCCAGTAGTATAGTGGGCGCCTACGAGCAGTACTTCGGGCCG	TCRBV19-01	TCRBD01-01*01	TCRBJ02-07*01
144	0.0098086	13.3843	0.011664	2	CASSYSRRGRLYEQYF	CCTGCAAAGCTTGAGGACTCGGCCGTGTATCTCTGTGCCAGCAGCTACTCCCGTCGGGGGCGCTTATACGAGCAGTACTTCGGGCCG	TCRBV11-02*02	unresolved	TCRBJ02-07*01
145	0.00987671	13.396	0.011664	2	CASSLASNEKLFF	AAGATCCAGCCCTCAGAACCCAGGGACTCAGCTGTGTACTTCTGTGCCAGCAGTTTAGCTTCCAATGAAAAACTGTTTTTTGGCAGT	unresolved	unresolved	TCRBJ01-04*01
146	0.00994483	13.4076	0.011664	2	CASSQVQGSGWEQYF	CACGCCCTGCAGCCAGAAGACTCAGCCCTGTATCTCTGCGCCAGCAGCCAAGTACAGGGATCCGGATGGGAGCAGTACTTCGGGCCG	TCRBV04-01*01	TCRBD01-01*01	TCRBJ02-07*01
147	0.0100129	13.4193	0.011664	2	CASSRTGPEETQYF	GTGAACGCCTTGGAGCTGGACGACTCGGCCCTGTATCTCTGTGCCAGCAGCCGGACAGGGCCGGAGGAGACCCAGTACTTCGGGCCA	TCRBV05-04*01	TCRBD01-01*01	TCRBJ02-05*01
148	0.0100811	13.4309	0.011664	2	CASSPGGSNTEAFF	ATGAGCTCCTTGGAGCTGGGGGACTCAGCCCTGTACTTCTGTGCCAGCAGCCCAGGGGGTTCGAACACTGAAGCTTTCTTTGGACAA	TCRBV13-01*01	TCRBD01-01*01	TCRBJ01-01*01
149	0.0101492	13.4426	0.011664	2	CASSHVAGVQYF	CTGACCCTGGAGTCTGCCAGGCCCTCACATACCTCTCAGTACCTCTGTGCCAGCAGCCACGTGGCGGGAGTTCAGTACTTCGGGCCG	TCRBV25-01*01	TCRBD02-01*02	TCRBJ02-07*01
150	0.0102173	13.4543	0.011664	2	CASSPDYLGDRRLNTEAFF	CCCAGGGACTCAGCTGTGTACTTCTGTGCCAGCAGCCCCGATTATCTAGGGGACAGGAGATTGAACACTGAAGCTTTCTTTGGACAA	unresolved	TCRBD01-01*01	TCRBJ01-01*01
151	0.0102854	13.4659	0.011664	2	CAINPPDRPNTEAFF	AGCTCCTTGGAGCTGGGGGACTCAGCCCTGTACTTCTGTGCCATCAACCCGCCGGACAGGCCGAACACTGAAGCTTTCTTTGGACAA	TCRBV13-01*01	TCRBD01-01*01	TCRBJ01-01*01
152	0.0103535	13.4776	0.011664	2	CASSPTVQGNEQFF	CTACACACCCTGCAGCCAGAAGACTCGGCCCTGTATCTCTGCGCCAGCAGCCCTACTGTACAGGGAAATGAGCAGTTCTTCGGGCCA	TCRBV04-03*01	TCRBD01-01*01	TCRBJ02-01*01
153	0.0104216	13.4893	0.011664	2	CASSYFGQFRKKLFF	GAGTCGGCTGCTCCCTCCCAAACATCTGTGTACTTCTGTGCCAGCAGTTACTTCGGGCAGTTTCGGAAAAAACTGTTTTTTGGCAGT	unresolved	unresolved	TCRBJ01-04*01
154	0.0104897	13.5009	0.011664	2	CASSEAESQPQHF	CACCTACACGCCCTGCAGCCAGAAGACTCAGCCCTGTATCTCTGCGCCAGCAGCGAAGCGGAGAGTCAGCCCCAGCATTTTGGTGAT	TCRBV04-01*01	TCRBD02-01*02	TCRBJ01-05*01
155	0.0105579	13.5126	0.011664	2	CSAQQEYNEQFF	CTGACAGTGACCAGTGCCCATCCTGAAGACAGCAGCTTCTACATCTGCAGTGCTCAGCAAGAGTACAATGAGCAGTTCTTCGGGCCA	unresolved	unresolved	TCRBJ02-01*01
156	0.010626	13.5243	0.011664	2	CASSQTILQGGPTQYF	GCCCTGCAGCCAGAAGACTCAGCCCTGTATCTCTGCGCCAGCAGCCAGACGATCCTCCAGGGAGGGCCTACGCAGTATTTTGGCCCA	TCRBV04-01*01	TCRBD02-01*02	TCRBJ02-03*01
157	0.0106941	13.5359	0.011664	2	CASTIGPGKTQYF	ATTCTGGAGTCCGCCAGCACCAACCAGACATCTATGTACCTCTGTGCCAGCACCATTGGGCCGGGGAAGACCCAGTACTTCGGGCCA	TCRBV28-01*01	TCRBD02-01*01	TCRBJ02-05*01
158	0.0107622	13.5476	0.011664	2	CATRAGADTQYF	CTGAAGATCCGGTCCACAAAGCTGGAGGACTCAGCCATGTACTTCTGTGCCACAAGAGCGGGAGCAGATACGCAGTATTTTGGCCCA	TCRBV02-01*01	TCRBD02-01*02	TCRBJ02-03*01
159	0.0108303	13.5592	0.011664	2	CASSLGVEVTEAFF	ATCCAGCGCACACAGCAGGAGGACTCCGCCGTGTATCTCTGTGCCAGCAGCTTAGGGGTAGAGGTCACTGAAGCTTTCTTTGGACAA	TCRBV07-08*01	TCRBD02-01*02	TCRBJ01-01*01
160	0.0108984	13.5709	0.011664	2	CASSKNTEAFF	CTGCTGGGGTTGGAGTCGGCTGCTCCCTCCCAAACATCTGTGTACTTCTGTGCCAGCAGTAAGAACACTGAAGCTTTCTTTGGACAA	unresolved	unresolved	TCRBJ01-01*01
161	0.0109666	13.5826	0.011664	2	CASSQEEAGLGYGYTF	ACCCTGCAGCCAGAAGACTCGGCCCTGTATCTCTGCGCCAGCAGCCAAGAGGAGGCGGGCCTGGGCTATGGCTACACCTTCGGTTCG	TCRBV04-03*01	TCRBD02-01	TCRBJ01-02*01
162	0.0110347	13.5942	0.011664	2	CSHRGGKYNEQFF	ACAGTGACCAGTGCCCATCCTGAAGACAGCAGCTTCTACATCTGCAGCCACCGTGGGGGGAAGTACAATGAGCAGTTCTTCGGGCCA	unresolved	TCRBD02-01*01	TCRBJ02-01*01
163	0.0111028	13.6059	0.011664	2	CASSLGLAGGRETQYF	CCTGCAAAGCTTGAGGACTCGGCCGTGTATCTCTGTGCCAGCAGCTTAGGGCTAGCGGGAGGGAGAGAGACCCAGTACTTCGGGCCA	TCRBV11-02*02	TCRBD02-01*02	TCRBJ02-05*01
164	0.0111709	13.6176	0.011664	2	CAWRRPPTGSLDTGELFF	CTTCTCAGTGACTCTGGCTTCTATCTCTGTGCCTGGAGGAGGCCCCCGACGGGCAGTTTAGACACCGGGGAGCTGTTTTTTGGAGAA	TCRBV30-01*01	unresolved	TCRBJ02-02*01
165	0.011239	13.6292	0.011664	2	CATSVEGRGYREKLFF	TCTGCCATCCCCAACCAGACAGCTCTTTACTTCTGTGCCACCAGTGTTGAGGGCAGGGGATATCGCGAAAAACTGTTTTTTGGCAGT	unresolved	TCRBD01-01*01	TCRBJ01-04*01
166	0.0113071	13.6409	0.011664	2	CASSESGTSVYEQYF	GAGTCTGCCAGGCCCTCACATACCTCTCAGTACCTCTGTGCCAGCAGTGAATCTGGGACTAGCGTGTACGAGCAGTACTTCGGGCCG	TCRBV25-01*01	TCRBD02-01	TCRBJ02-07*01
167	0.0113752	13.6526	0.011664	2	CASSPRQGYEQYF	GAGATCCAGCGCACAGAGCAGGGGGACTCGGCCATGTATCTCTGTGCCAGCAGCCCCCGTCAAGGCTACGAGCAGTACTTCGGGCCG	TCRBV07-09	unresolved	TCRBJ02-07*01
168	0.0114434	13.6642	0.011664	2	CASTRTSYNEQFF	ACGATCCAGCGCACAGAGCAGCGGGACTCGGCCATGTATCGCTGTGCCAGCACCCGAACCTCCTACAATGAGCAGTTCTTCGGGCCA	TCRBV07-06*01	unresolved	TCRBJ02-01*01
169	0.0115115	13.6759	0.011664	2	CASSLNLPMVQETQYF	ACCTTGGAGCTGGGGGACTCGGCCCTTTATCTTTGCGCCAGCAGCTTGAATCTACCGATGGTCCAAGAGACCCAGTACTTCGGGCCA	TCRBV05-01*01	TCRBD02-01	TCRBJ02-05*01
170	0.0115796	13.6876	0.011664	2	CSVESAGGVGGELFF	AGCAACATGAGCCCTGAAGACAGCAGCATATATCTCTGCAGCGTTGAATCAGCAGGGGGCGTGGGCGGGGAGCTGTTTTTTGGAGAA	TCRBV29-01*01	TCRBD01-01*01	TCRBJ02-02*01
171	0.0116477	13.6992	0.011664	2	CASSFGTGELFF	CTGAATGTGAACGCCTTGTTGCTGGGGGACTCGGCCCTCTATCTCTGTGCCAGCAGCTTCGGTACCGGGGAGCTGTTTTTTGGAGAA	TCRBV05-06*01	TCRBD02-01	TCRBJ02-02*01
172	0.0117158	13.7109	0.011664	2	CASSLSMNTEAFF	GAGATCCAGCGCACAGAGCAGGGGGACTCGGCCATGTATCTCTGTGCCAGCAGCTTATCTATGAACACTGAAGCTTTCTTTGGACAA	TCRBV07-09	TCRBD02-01	TCRBJ01-01*01
173	0.0117839	13.7225	0.011664	2	CASSIASGLGEQFF	GTGACATCGGCCCAAAAGAACCCGACAGCTTTCTATCTCTGTGCCAGTAGTATCGCTAGCGGGTTGGGTGAGCAGTTCTTCGGGCCA	TCRBV19-01	TCRBD02-01	TCRBJ02-01*01
174	0.0118521	13.7342	0.011664	2	CSVKRGTGSFETQYF	AGCAACATGAGCCCTGAAGACAGCAGCATATATCTCTGCAGCGTAAAGCGCGGGACAGGGTCTTTTGAGACCCAGTACTTCGGGCCA	TCRBV29-01*01	TCRBD01-01*01	TCRBJ02-05*01
175	0.0119202	13.7459	0.011664	2	CASRLNSTQRGSTDTQYF	GAGCAGGGGGACTCGGCCGTGTATGTCTGTGCAAGTCGCTTAAATAGCACCCAGCGGGGTAGCACAGATACGCAGTATTTTGGCCCA	TCRBV12-02*01	TCRBD02-01*01	TCRBJ02-03*01
176	0.0119883	13.7575	0.011664	2	CASSIRQGGTEAFF	GTGAACGCCTTGGAGCTGGACGACTCGGCCCTGTATCTCTGTGCCAGCAGCATTCGACAGGGTGGCACTGAAGCTTTCTTTGGACAA	TCRBV05-04*01	TCRBD01-01*01	TCRBJ01-01*01
177	0.0120564	13.7692	0.011664	2	CASSLTGGNTEAFF	ATCCAGCCCTCAGAACCCAGGGACTCAGCTGTGTACTTCTGTGCCAGCAGCCTAACAGGGGGTAACACTGAAGCTTTCTTTGGACAA	unresolved	TCRBD01-01*01	TCRBJ01-01*01
178	0.0121245	13.7809	0.011664	2	CASKRGAWKAFF	CTCACTGTGACATCGGCCCAAAAGAACCCGACAGCTTTCTATCTCTGTGCCAGTAAACGGGGGGCATGGAAAGCTTTCTTTGGACAA	TCRBV19-01	TCRBD02-01*01	TCRBJ01-01*01
179	0.0121926	13.7925	0.011664	2	CALGAAGGGETQYF	ATCCGGTCCACAAAGCTGGAGGACTCAGCCATGTACTTCTGTGCCTTAGGGGCAGCGGGAGGCGGGGAGACCCAGTACTTCGGGCCA	TCRBV02-01*01	TCRBD02-01*02	TCRBJ02-05*01
180	0.0122607	13.8042	0.011664	2	CASSPLGGYTDTQYF	CACGCCCTGCAGCCAGAAGACTCAGCCCTGTATCTCTGCGCCAGCAGCCCCTTGGGGGGGTACACAGATACGCAGTATTTTGGCCCA	TCRBV04-01*01	TCRBD02-01*01	TCRBJ02-03*01
181	0.0123289	13.8159	0.011664	2	CASSQTQRETGELFF	CAGCGCACACAGCAGGAGGACTCCGCCGTGTATCTCTGTGCCAGCAGTCAGACCCAGAGAGAAACCGGGGAGCTGTTTTTTGGAGAA	TCRBV07-08*01	unresolved	TCRBJ02-02*01
182	0.012397	13.8275	0.011664	2	CASSFSGNTEAFF	ACGATCCAGCGCACACAGCAGGAGGACTCGGCCGTGTATCTCTGTGCCAGCAGCTTTTCCGGGAACACTGAAGCTTTCTTTGGACAA	TCRBV07-02*01	TCRBD02-01	TCRBJ01-01*01
183	0.0124651	13.8392	0.011664	2	CASSYGEIGGYTF	AGGCTGCTGTCGGCTGCTCCCTCCCAGACATCTGTGTACTTCTGTGCCAGCAGTTACGGGGAAATTGGTGGCTACACCTTCGGTTCG	TCRBV06-05*01	unresolved	TCRBJ01-02*01
184	0.0125332	13.8508	0.011664	2	CASSEASEIQETQYF	CGGTCCACAAAGCTGGAGGACTCAGCCATGTACTTCTGTGCCAGCAGTGAAGCGTCAGAGATACAAGAGACCCAGTACTTCGGGCCA	TCRBV02-01*01	unresolved	TCRBJ02-05*01
185	0.0126013	13.8625	0.011664	2	CASRFEGRGTGELFF	GAGTCAGCTACCCGCTCCCAGACATCTGTGTATTTCTGCGCCAGCCGCTTCGAGGGTCGGGGCACCGGGGAGCTGTTTTTTGGAGAA	TCRBV10-02*01	TCRBD02-01	TCRBJ02-02*01
186	0.0126694	13.8742	0.011664	2	CSARFGNEKLFF	CTGACAGTGACCAGTGCCCATCCTGAAGACAGCAGCTTCTACATCTGCAGTGCTAGATTTGGGAATGAAAAACTGTTTTTTGGCAGT	unresolved	unresolved	TCRBJ01-04*01
187	0.0127376	13.8858	0.011664	2	CSAGSGNQPQHF	CTGACAGTGACCAGTGCCCATCCTGAAGACAGCAGCTTCTACATCTGCAGTGCAGGGAGCGGCAATCAGCCCCAGCATTTTGGTGAT	unresolved	TCRBD02-01*02	TCRBJ01-05*01
188	0.0128057	13.8975	0.011664	2	CASSVDREAQPQHF	CTGAGCTCTCTGGAGCTGGGGGACTCAGCTTTGTATTTCTGTGCCAGCAGCGTAGATAGGGAGGCACAGCCCCAGCATTTTGGTGAT	TCRBV09-01	TCRBD02-01*02	TCRBJ01-05*01
189	0.0128738	13.9092	0.011664	2	CASSRIPAGGLDTDTQYF	CAGCCAGAAGACTCAGCCCTGTATCTCTGCGCCAGCAGCCGAATCCCAGCGGGAGGACTCGACACAGATACGCAGTATTTTGGCCCA	TCRBV04-01*01	TCRBD02-01*02	TCRBJ02-03*01
190	0.0129419	13.9208	0.011664	2	CASSLGGQKTGELFF	AGCACCTTGGAGCTGGGGGACTCGGCCCTTTATCTTTGCGCCAGCAGCTTGGGAGGGCAGAAGACCGGGGAGCTGTTTTTTGGAGAA	TCRBV05-01*01	TCRBD02-01*02	TCRBJ02-02*01
191	0.01301	13.9325	0.011664	2	CASSLMAKGVTEAFF	CAGCGCACAGAGCAGGGGGACTCGGCCATGTATCTCTGTGCCAGCAGCTTAATGGCAAAAGGGGTTACTGAAGCTTTCTTTGGACAA	TCRBV07-09	TCRBD01-01*01	TCRBJ01-01*01
192	0.0130781	13.9442	0.011664	2	CASSPSTGGLTEAFF	AATTCCCTGGAGCTTGGTGACTCTGCTGTGTATTTCTGTGCCAGCAGCCCTTCGACAGGGGGACTCACTGAAGCTTTCTTTGGACAA	unresolved	TCRBD01-01*01	TCRBJ01-01*01
193	0.0131462	13.9558	0.011664	2	CATSDPLSPREQYF	CTAGAGTCTGCCATCCCCAACCAGACAGCTCTTTACTTCTGTGCCACCAGTGATCCCCTGTCACCCCGGGAGCAGTACTTCGGGCCG	unresolved	TCRBD02-01	TCRBJ02-07*01
194	0.0132144	13.9675	0.011664	2	CASSWFVNEQFF	CTCAAGATCCAGCCTGCAGAGCTTGGGGACTCGGCCGTGTATCTCTGTGCCAGCAGCTGGTTTGTTAATGAGCAGTTCTTCGGGCCA	TCRBV11-03*01	unresolved	TCRBJ02-01*01
195	0.0132825	13.9792	0.011664	2	CSARTGTGVTGELFF	ACCAGTGCCCATCCTGAAGACAGCAGCTTCTACATCTGCAGTGCTAGGACCGGGACAGGGGTCACCGGGGAGCTGTTTTTTGGAGAA	unresolved	TCRBD01-01*01	TCRBJ02-02*01
196	0.0133506	13.9908	0.011664	2	CASNPGGLAEAFF	GAGATCCAGCGCACAGAGCAGGGGGACTCGGCCATGTATCTCTGTGCCAGCAACCCGGGGGGTTTGGCTGAAGCTTTCTTTGGACAA	TCRBV07-09	TCRBD02-01*01	TCRBJ01-01*01
197	0.0134187	14.0025	0.011664	2	CASSFEGLGTEAFF	CTGGAGTCGCCCAGCCCCAACCAGACCTCTCTGTACTTCTGTGCCAGCAGTTTCGAGGGGTTGGGCACTGAAGCTTTCTTTGGACAA	TCRBV27-01*01	unresolved	TCRBJ01-01*01
198	0.0134868	14.0141	0.011664	2	CASSYSGGDNQPQHF	CTGTCGGCTGCTCCCTCCCAGACATCTGTGTACTTCTGTGCCAGCAGTTACTCGGGGGGGGACAATCAGCCCCAGCATTTTGGTGAT	TCRBV06-05*01	TCRBD02-01*01	TCRBJ01-05*01
199	0.0135549	14.0258	0.011664	2	CASSLVWANKNIQYF	CAGCCTGCAAAGCTTGAGGACTCGGCCGTGTATCTCTGTGCCAGCAGCTTAGTGTGGGCCAACAAAAACATTCAGTACTTCGGCGCC	TCRBV11-02*02	TCRBD01-01*01	TCRBJ02-04*01
200	0.0136231	14.0375	0.011664	2	CASSSTPYTEAFF	ATCCTGGAGTCGCCCAGCCCCAACCAGACCTCTCTGTACTTCTGTGCCAGCAGTTCGACACCATACACTGAAGCTTTCTTTGGACAA	TCRBV27-01*01	TCRBD01-01*01	TCRBJ01-01*01
201	0.0136912	14.0491	0.011664	2	CASSSGGQTNTEAFF	CAGCCTGCAGAGCTTGGGGACTCGGCCGTGTATCTCTGTGCCAGCAGCTCCGGGGGACAGACGAACACTGAAGCTTTCTTTGGACAA	TCRBV11-03*01	TCRBD01-01*01	TCRBJ01-01*01
202	0.0137593	14.0608	0.011664	2	CASSIGDRDGEAFF	CTGCTGTCGGCTGCTCCCTCCCAGACATCTGTGTACTTCTGTGCCAGCAGTATTGGGGACAGGGACGGTGAAGCTTTCTTTGGACAA	TCRBV06-05*01	TCRBD01-01*01	TCRBJ01-01*01
203	0.0138274	14.0725	0.011664	2	CASSQGDSANYGYTF	CAGCCTGCAGAACTGGAGGATTCTGGAGTTTATTTCTGTGCCAGCAGCCAAGGCGATTCTGCTAACTATGGCTACACCTTCGGTTCG	TCRBV14-01*01	TCRBD02-01	TCRBJ01-02*01
204	0.0138955	14.0841	0.011664	2	CATSVFWGEQFF	CTGTCCCTAGAGTCTGCCATCCCCAACCAGACAGCTCTTTACTTCTGTGCCACCAGTGTTTTTTGGGGTGAGCAGTTCTTCGGGCCA	unresolved	unresolved	TCRBJ02-01*01
205	0.0139636	14.0958	0.011664	2	CASSYGGGTYQETQYF	TCGGCTGCTCCCTCCCAGACATCTGTGTACTTCTGTGCCAGCAGTTACGGGGGCGGGACGTACCAAGAGACCCAGTACTTCGGGCCA	TCRBV06-05*01	unresolved	TCRBJ02-05*01
206	0.0140317	14.1075	0.011664	2	CASSPGARQSTDTQYF	ACCCTGCAGCCAGAAGACTCGGCCCTGTATCTCTGCGCCAGCAGCCCCGGCGCGCGACAAAGCACAGATACGCAGTATTTTGGCCCA	TCRBV04-03*01	TCRBD01-01*01	TCRBJ02-03*01
207	0.0140999	14.1191	0.011664	2	CATSRDERGANTGELFF	CCAGGCCTGGGGGACGCAGCCATGTACCTGTGTGCCACCAGCAGAGATGAACGGGGGGCCAACACCGGGGAGCTGTTTTTTGGAGAA	TCRBV15-01*01	TCRBD02-01*01	TCRBJ02-02*01
208	0.014168	14.1308	0.011664	2	CASSHRTPSSGNTIYF	TCGGCTGCTCCCTCCCAGACATCTGTGTACTTCTGTGCCAGCAGTCACAGGACCCCCAGCTCTGGAAACACCATATATTTTGGAGAG	unresolved	TCRBD01-01*01	TCRBJ01-03*01
209	0.0142361	14.1424	0.011664	2	CASSVGVTRGNEQFF	AGCTCTCTGGAGCTGGGGGACTCAGCTTTGTATTTCTGTGCCAGCAGCGTAGGGGTGACTAGAGGCAATGAGCAGTTCTTCGGGCCA	TCRBV09-01	TCRBD02-01	TCRBJ02-01*01
210	0.0143042	14.1541	0.011664	2	CASSQEMRTTDTQYF	CACACCCTGCAGCCAGAAGACTCGGCCCTGTATCTCTGCGCCAGCAGCCAAGAAATGAGGACCACAGATACGCAGTATTTTGGCCCA	TCRBV04-03*01	unresolved	TCRBJ02-03*01
211	0.0143723	14.1658	0.011664	2	CASSSGLTRTEAFF	GTGAGCACCTTGGAGCTGGGGGACTCGGCCCTTTATCTTTGCGCCAGCAGCTCCGGACTTACCCGGACTGAAGCTTTCTTTGGACAA	TCRBV05-01*01	TCRBD02-01	TCRBJ01-01*01
212	0.0144404	14.1774	0.011664	2	CASSYTSGRQTVPNF	CTGTCGGCTGCTCCCTCCCAGACATCTGTGTACTTCTGTGCCAGCAGTTATACATCCGGGCGACAGACAGTACCGAACTTTGGACAA	TCRBV06-05*01	TCRBD01-01*01	TCRBJ01-01*01
213	0.0145085	14.1891	0.011664	2	CASSLFARVEGREDYEQYF	CTGGGGGACTCGGCCCTTTATCTTTGCGCCAGCAGCTTGTTTGCACGGGTGGAGGGGCGGGAGGACTACGAGCAGTACTTCGGGCCG	TCRBV05-01*01	TCRBD02-01*02	TCRBJ02-07*01
214	0.0145767	14.2008	0.011664	2	CASSNRLAGDSGANVLTF	GAGCTGGGGGACTCAGCTTTGTATTTCTGTGCCAGCAGCAATCGACTAGCGGGGGACTCTGGGGCCAACGTCCTGACTTTCGGGGCC	TCRBV09-01	TCRBD02-01*01	TCRBJ02-06*01
215	0.0146448	14.2124	0.011664	2	CASSQDWASGREGNEQFF	CAGCCAGAAGACTCGGCCCTGTATCTCTGCGCCAGCAGCCAAGATTGGGCTAGCGGGAGGGAGGGAAATGAGCAGTTCTTCGGGCCA	TCRBV04-03*01	TCRBD02-01*02	TCRBJ02-01*01
216	0.0147129	14.2241	0.011664	2	CASSLRGQGAEETQYF	CGCACAGAGCGGGGGGACTCAGCCGTGTATCTCTGTGCCAGCAGCTTACGGGGACAGGGGGCGGAGGAGACCCAGTACTTCGGGCCA	TCRBV07-03*01	TCRBD01-01*01	TCRBJ02-05*01
217	0.014781	14.2358	0.011664	2	CASSGGLAGGTDTQYF	CCTGCAAAGCTTGAGGACTCGGCCGTGTATCTCTGTGCCAGCAGCGGGGGACTAGCGGGAGGCACAGATACGCAGTATTTTGGCCCA	TCRBV11-02*02	TCRBD02-01*02	TCRBJ02-03*01
218	0.0148491	14.2474	0.011664	2	CASSPTGTRRTDTQYF	TCCGCCAGCACCAACCAGACATCTATGTACCTCTGTGCCAGCAGTCCGACCGGGACTAGGCGCACAGATACGCAGTATTTTGGCCCA	TCRBV28-01*01	TCRBD02-01	TCRBJ02-03*01
219	0.0149172	14.2591	0.011664	2	CASSFEVTEAFF	CTGATTCTGGAGTCCGCCAGCACCAACCAGACATCTATGTACCTCTGTGCCAGCAGTTTCGAGGTCACTGAAGCTTTCTTTGGACAA	TCRBV28-01*01	TCRBD02-01*02	TCRBJ01-01*01
220	0.0149854	14.2708	0.011664	2	CASRGRGLTNTEAFF	GAGTCTGCCAGGCCCTCACATACCTCTCAGTACCTCTGTGCCAGCAGGGGGAGGGGCCTCACTAACACTGAAGCTTTCTTTGGACAA	TCRBV25-01*01	TCRBD02-01*02	TCRBJ01-01*01
221	0.0150535	14.2824	0.011664	2	CASSTGQANQPQHF	GTGAACGCCTTGGAGCTGGAGGACTCGGCCCTGTATCTCTGTGCCAGCAGCACGGGACAGGCGAATCAGCCCCAGCATTTTGGTGAT	TCRBV05-08*01	TCRBD01-01*01	TCRBJ01-05*01
222	0.0151216	14.2941	0.011664	2	CASRAPSSGVGNQPQHF	ACAAAGCTGGAGGACTCAGCCATGTACTTCTGTGCCAGCAGAGCACCCAGTTCAGGGGTGGGCAATCAGCCCCAGCATTTTGGTGAT	TCRBV02-01*01	TCRBD01-01*01	TCRBJ01-05*01
223	0.0151897	14.3057	0.011664	2	CASSLFRAPYEQYF	GTGAACGCCTTGGAGCTGGACGACTCGGCCCTGTATCTCTGTGCCAGCAGCTTGTTCCGGGCCCCCTACGAGCAGTACTTCGGGCCG	TCRBV05-04*01	unresolved	TCRBJ02-07*01
224	0.0152578	14.3174	0.011664	2	CAISDSMSGNEQFF	CTGGAGTCCGCTACCAGCTCCCAGACATCTGTGTACTTCTGTGCCATCAGTGACTCTATGTCTGGCAATGAGCAGTTCTTCGGGCCA	TCRBV10-03*01	TCRBD02-01	TCRBJ02-01*01
225	0.0153259	14.3291	0.011664	2	CSVEGTRTGSWEQFF	AGCAACATGAGCCCTGAAGACAGCAGCATATATCTCTGCAGCGTTGAAGGTACGAGGACCGGTTCATGGGAGCAGTTCTTCGGGCCA	TCRBV29-01*01	unresolved	TCRBJ02-01*01
226	0.015394	14.3407	0.011664	2	CSAKKPPGIYGYTF	GTGACCAGTGCCCATCCTGAAGACAGCAGCTTCTACATCTGCAGTGCGAAAAAACCCCCGGGAATTTATGGCTACACCTTCGGTTCG	unresolved	TCRBD02-01*02	TCRBJ01-02*01
227	0.0154622	14.3524	0.011664	2	CASSLVDWVLGRTYNEQFF	CTTGGGGACTCGGCCGTGTATCTCTGTGCCAGCAGCTTAGTAGATTGGGTGCTAGGACGGACCTACAATGAGCAGTTCTTCGGGCCA	TCRBV11-03*01	unresolved	TCRBJ02-01*01
228	0.0155303	14.3641	0.011664	2	CASSIRRGLDTQYF	GTGACATCGGCCCAAAAGAACCCGACAGCTTTCTATCTCTGTGCCAGTAGTATACGCAGGGGCTTAGATACGCAGTATTTTGGCCCA	TCRBV19-01	TCRBD01-01*01	TCRBJ02-03*01
229	0.0155984	14.3757	0.011664	2	CASSTRGSWNTGELFF	CTCCTTGGAGCTGGGGACTCAGCCCTGTACTTCTGTGCCAGCAGCACCCGGGGTAGCTGGAACACCGGGGAGCTGTTTTTTGGAGAA	TCRBV13-01*01	TCRBD02-01*01	TCRBJ02-02*01
230	0.0156665	14.3874	0.011664	2	CASTLAGANTGELFF	GAGTCGCCCAGCCCCAACCAGACCTCTCTGTACTTCTGTGCCAGCACCTTAGCGGGAGCGAACACCGGGGAGCTGTTTTTTGGAGAA	TCRBV27-01*01	TCRBD02-01*02	TCRBJ02-02*01
231	0.0157346	14.3991	0.011664	2	CASSAGTGAFF	ACTCTCAAGATCCAGCCTGCAAAGCTTGAGGACTCGGCCGTGTATCTCTGTGCCAGCAGCGCCGGGACAGGGGCTTTCTTTGGACAA	TCRBV11-02*02	TCRBD01-01*01	TCRBJ01-01*01
232	0.0158027	14.4107	0.011664	2	CASSLRVGSNQPQHF	CAGCGCACACAGCAGGAGGACTCGGCCGTGTATCTCTGTGCCAGCAGCTTACGGGTCGGAAGCAATCAGCCCCAGCATTTTGGTGAT	TCRBV07-02*01	TCRBD02-01	TCRBJ01-05*01
233	0.0158709	14.4224	0.011664	2	CSAREMGGLNYGYTF	ACCAGTGCCCATCCTGAAGACAGCAGCTTCTACATCTGCAGTGCTAGAGAGATGGGGGGTCTGAACTATGGCTACACCTTCGGTTCG	unresolved	TCRBD02-01*01	TCRBJ01-02*01
234	0.015939	14.434	0.011664	2	CASSYDRLSYNEQFF	CTGTCGGCTGCTCCCTCCCAGACATCTGTGTACTTCTGTGCCAGCAGTTACGACAGGCTATCCTACAATGAGCAGTTCTTCGGGCCA	TCRBV06-05*01	TCRBD01-01*01	TCRBJ02-01*01
235	0.0160071	14.4457	0.011664	2	CSAREGGRWETQYF	GTGACCAGTGCCCATCCTGAAGACAGCAGCTTCTACATCTGCAGTGCTAGAGAAGGGGGGCGTTGGGAGACCCAGTACTTCGGGCCA	unresolved	unresolved	TCRBJ02-05*01
236	0.0160752	14.4574	0.011664	2	CASSSQGSSTDTQYF	AACGCCTTGGAGCTGGACGACTCGGCCCTGTATCTCTGTGCCAGCAGCTCGCAGGGGTCTAGCACAGATACGCAGTATTTTGGCCCA	TCRBV05-04*01	TCRBD01-01*01	TCRBJ02-03*01
237	0.0161433	14.469	0.011664	2	CASSQGNQPQHF	CTCAAGATCCAGCCTGCAAAGCTTGAGGACTCGGCCGTGTATCTCTGTGCCAGCAGCCAAGGCAATCAGCCCCAGCATTTTGGTGAT	TCRBV11-02*02	unresolved	TCRBJ01-05*01
238	0.0162114	14.4807	0.011664	2	CASSLGLDRYF	ACCTTGGAGATCCAGCGCACAGAGCAGGGGGACTCGGCCATGTATCTCTGTGCCAGCAGCTTGGGACTAGATAGGTACTTCGGGCCG	TCRBV07-09	TCRBD02-01	TCRBJ02-07*01
239	0.0162795	14.4924	0.011664	2	CASSWAQVPYEQYF	GTGCAGCCTGCAGAACTGGAGGATTCTGGAGTTTATTTCTGTGCCAGCAGCTGGGCTCAGGTTCCCTACGAGCAGTACTTCGGGCCG	TCRBV14-01*01	TCRBD01-01*01	TCRBJ02-07*01
240	0.0163477	14.504	0.011664	2	CSAQSVSSGSEQYV	GTGACCAGTGCCCATCCTGAAGACAGCAGCTTCTACATCTGCAGTGCCCAAAGTGTGTCTAGCGGGAGTGAGCAGTACGTCGGGCCG	unresolved	TCRBD02-01*02	TCRBJ02-07*01
241	0.0164158	14.5157	0.011664	2	CASSERDRGLQYF	ACTCTGGAGTCTGCTGCCTCCTCCCAGACATCTGTATATTTCTGCGCCAGCAGTGAGCGGGACAGGGGGCTTCAGTACTTCGGCGCC	TCRBV10-01	TCRBD01-01*01	TCRBJ02-04*01
242	0.0164839	14.5274	0.011664	2	CASSQETSLIVEQFF	CACACCCTGCAGCCAGAAGACTCGGCCCTGTATCTCTGCGCCAGCAGCCAAGAAACTAGCTTGATAGTTGAGCAGTTCTTCGGGCCA	TCRBV04-03*01	TCRBD02-01	TCRBJ02-01*01
243	0.016552	14.539	0.011664	2	CASSEHLQETQYF	ACTCTGGAGTCTGCTGCCTCCTCCCAGACATCTGTATATTTCTGCGCCAGCAGTGAGCATCTGCAAGAGACCCAGTACTTCGGGCCA	TCRBV10-01	unresolved	TCRBJ02-05*01
244	0.0166201	14.5507	0.011664	2	CASSLGQGEYQETQYF	CGCACAGAGCAGGGGGACTCGGCCATGTATCTCTGTGCCAGCAGCTTGGGACAGGGGGAGTACCAAGAGACCCAGTACTTCGGGCCA	TCRBV07-09	TCRBD01-01*01	TCRBJ02-05*01
245	0.0166882	14.5624	0.011664	2	CASSQRERGRPTDTQYF	ACAAAGCTGGAGGACTCAGCCATGTACTTCTGTGCCAGCAGCCAAAGAGAGAGGGGGCGCCCCACAGATACGCAGTATTTTGGCCCA	TCRBV02-01*01	TCRBD01-01*01	TCRBJ02-03*01
246	0.0167564	14.574	0.011664	2	CASSGLVGLIKPQHF	GAGTCCGCCAGCACCAACCAGACATCTATGTACCTCTGTGCCAGCAGCGGGCTGGTCGGCTTGATCAAACCCCAGCATTTTGGTGAT	TCRBV28-01*01	unresolved	TCRBJ01-05*01
247	0.0168245	14.5857	0.011664	2	CASSFDYYGYTF	TTGGAGATCCAGCGCACAGAGCAGGGGGACTCGGCCATGTATCTCTGTGCCAGCAGCTTCGACTACTATGGCTACACCTTCGGTTCG	TCRBV07-09	TCRBD02-01	TCRBJ01-02*01
248	0.0168926	14.5973	0.011664	2	CASSSAGVPREQYV	GTGAACGCCTTGTTGCTGGGGGACTCGGCCCTGTATCTCTGTGCCAGCAGCTCGGCGGGAGTCCCGAGGGAGCAGTACGTCGGGCCG	TCRBV05-05*01	TCRBD02-01*02	TCRBJ02-07*01
249	0.0169607	14.609	0.011664	2	CASSSAGGHNEQFF	GTGAACGCCTTGGAGCTGGACGACTCGGCCCTGTATCTCTGTGCCAGCAGCTCAGCGGGAGGGCACAATGAGCAGTTCTTCGGGCCA	TCRBV05-04*01	TCRBD02-01*02	TCRBJ02-01*01
250	0.0170288	14.6207	0.011664	2	CASSLGMGDTQYF	ATCCTGGAGTCGCCCAGCCCCAACCAGACCTCTCTGTACTTCTGTGCCAGCAGTTTAGGTATGGGAGATACGCAGTATTTTGGCCCA	TCRBV27-01*01	unresolved	TCRBJ02-03*01
251	0.0170969	14.6323	0.011664	2	CASSPGMTGTDTQYF	CAGCCTGCAGAACTGGAGGATTCTGGAGTTTATTTCTGTGCCAGCAGCCCAGGGATGACCGGAACAGATACGCAGTATTTTGGCCCA	TCRBV14-01*01	TCRBD01-01*01	TCRBJ02-03*01
252	0.017165	14.644	0.011664	2	CSVRKAGGPNTGELFF	AACATGAGCCCTGAAGACAGCAGCATATATCTCTGCAGCGTTCGGAAAGCGGGAGGGCCGAACACCGGGGAGCTGTTTTTTGGAGAA	TCRBV29-01*01	TCRBD02-01*02	TCRBJ02-02*01
253	0.0172332	14.6557	0.011664	2	CASSIREDTEAFF	GAGATCCAGCGCACAGAGCAGGGGGACTCGGCCATGTATCTCTGTGCCAGCAGCATAAGGGAGGACACTGAAGCTTTCTTTGGACAA	TCRBV07-09	TCRBD02-01*02	TCRBJ01-01*01
254	0.0173013	14.6673	0.011664	2	CASSQEDRYGYTF	AAGGTGCAGCCTGCAGAACTGGAGGATTCTGGAGTTTATTTCTGTGCCAGCAGCCAAGAGGATCGGTATGGCTACACCTTCGGTTCG	TCRBV14-01*01	unresolved	TCRBJ01-02*01
255	0.0173694	14.679	0.011664	2	CASSLDRRREGYTF	ATCCAGCCTGCAGAGCTTGGGGACTCGGCCGTGTATCTCTGTGCCAGCAGCTTAGATCGCAGGAGAGAAGGCTACACCTTCGGTTCG	TCRBV11-03*01	unresolved	TCRBJ01-02*01
256	0.0174375	14.6907	0.011664	2	CAISELRILGDEQYF	GAGTCCGCTACCAGCTCCCAGACATCTGTGTACTTCTGTGCCATCAGTGAATTACGCATCCTCGGCGACGAGCAGTACTTCGGGCCG	TCRBV10-03*01	unresolved	TCRBJ02-07*01
257	0.0175056	14.7023	0.011664	2	CASRLAGGPETQYF	ATCCAGCCCTCAGAACCCAGGGACTCAGCTGTGTACTTCTGTGCCAGCAGACTAGCGGGAGGGCCGGAGACCCAGTACTTCGGGCCA	unresolved	TCRBD02-01*02	TCRBJ02-05*01
258	0.0175737	14.714	0.011664	2	CASSRGTGYGYTF	AAGATCCAGCCCTCAGAACCCAGGGACTCAGCTGTGTACTTCTGTGCCAGCAGCCGAGGGACAGGTTATGGCTACACCTTCGGTTCG	unresolved	TCRBD01-01*01	TCRBJ01-02*01
259	0.0176419	14.7256	0.011664	2	CASTSERPLLVGPEQYF	GCTGCTCCCTCCCAAACATCTGTGTACTTCTGTGCCAGCACTTCGGAACGGCCTCTACTAGTAGGTCCCGAGCAGTACTTCGGGCCG	unresolved	TCRBD02-01	TCRBJ02-07*01
260	0.01771	14.7373	0.011664	2	CASSYGGGGTTGELFF	TTGGCTGCTCCCTCCCAGACATCTGTGTACTTCTGTGCCAGCAGTTACGGTGGAGGAGGGACCACCGGGGAGCTGTTTTTTGGAGAA	TCRBV06-06	TCRBD02-01*02	TCRBJ02-02*01
261	0.0177781	14.749	0.011664	2	CASSDSAGWTNTEAFF	TCTCTGGAGCTGGGGGACTCAGCTTTGTATTTCTGTGCCAGCAGCGACTCGGCTGGGTGGACTAACACTGAAGCTTTCTTTGGACAA	TCRBV09-01	TCRBD02-01	TCRBJ01-01*01
262	0.0178462	14.7606	0.011664	2	CASSQTPYEQYF	CTGATTCTGGAGTCCGCCAGCACCAACCAGACATCTATGTACCTCTGTGCCAGCAGTCAAACACCCTACGAGCAGTACTTCGGGCCG	TCRBV28-01*01	TCRBD01-01*01	TCRBJ02-07*01
263	0.0179143	14.7723	0.011664	2	CASSDGVAKNIQYF	ATCCGGTCCACAAAGCTGGAGGACTCAGCCATGTACTTCTGTGCCAGCAGTGACGGGGTAGCCAAAAACATTCAGTACTTCGGCGCC	TCRBV02-01*01	TCRBD02-01*01	TCRBJ02-04*01
264	0.0179824	14.784	0.011664	2	CASSFTREAGGELFF	GAGTCCGCCAGCACCAACCAGACATCTATGTACCTCTGTGCCAGCAGTTTTACGAGGGAGGCGGGGGGGGAGCTGTTTTTTGGAGAA	TCRBV28-01*01	TCRBD02-01	TCRBJ02-02*01
265	0.0180505	14.7956	0.011664	2	CSARAGLAITGELFF	ACCAGTGCCCATCCTGAAGACAGCAGCTTCTACATCTGCAGTGCTAGAGCGGGACTAGCGATCACCGGGGAGCTGTTTTTTGGAGAA	unresolved	TCRBD02-01	TCRBJ02-02*01
266	0.0181187	14.8073	0.011664	2	CASSQNRYAANGELFF	CGCACAGAGCGGGGGGACTCAGCCGTGTATCTCTGTGCCAGCAGCCAAAACCGATACGCTGCCAACGGGGAGCTGTTTTTTGGAGAA	TCRBV07-03*01	unresolved	TCRBJ02-02*01
267	0.0181868	14.819	0.011664	2	CSVGGAEAFF	TCAACTCTGACTGTGAGCAACATGAGCCCTGAAGACAGCAGCATATATCTCTGCAGCGTTGGGGGGGCGGAAGCTTTCTTTGGACAA	TCRBV29-01*01	unresolved	TCRBJ01-01*01
268	0.0182549	14.8306	0.011664	2	CAIRDRVNEKLFF	ACTCTGGAGTCCGCTACCAGCTCCCAGACATCTGTGTACTTCTGTGCCATCCGGGACAGGGTTAATGAAAAACTGTTTTTTGGCAGT	TCRBV10-03*01	TCRBD01-01*01	TCRBJ01-04*01
269	0.018323	14.8423	0.011664	2	CSAREGSSSNQPQHF	ACCAGTGCCCATCCTGAAGACAGCAGCTTCTACATCTGCAGTGCTAGAGAGGGGAGCTCCAGCAATCAGCCCCAGCATTTTGGTGAT	unresolved	TCRBD02-01*02	TCRBJ01-05*01
270	0.0183911	14.854	0.011664	2	CASSHGDSFYGYTF	ATCCAGCGCACACAGCAGGAGGACTCGGCCGTGTATCTCTGTGCCAGCAGCCACGGGGACAGTTTCTATGGCTACACCTTCGGTTCG	TCRBV07-02*01	TCRBD01-01*01	TCRBJ01-02*01
271	0.0184592	14.8656	0.011664	2	CASSSSSGRAFEQFF	CAGCGCACACAGCAGGAGGACTCGGCCGTGTATCTCTGTGCCAGCAGCTCGTCTAGCGGGAGGGCCTTTGAGCAGTTCTTCGGGCCA	TCRBV07-02*01	TCRBD02-01*02	TCRBJ02-01*01
272	0.0185273	14.8773	0.011664	2	CASSPELESSYNEQFF	TCCCTGGAGCTTGGTGACTCTGCTGTGTATTTCTGTGCCAGCAGCCCAGAATTAGAGAGCTCCTACAATGAGCAGTTCTTCGGGCCA	unresolved	TCRBD02-01	TCRBJ02-01*01
273	0.0185955	14.8889	0.011664	2	CASSLLTGEAYNEQFF	GCTACGAAGCTTGAGGATTCAGCAGTGTATTTTTGTGCCAGCAGCCTCCTCACAGGGGAGGCCTACAATGAGCAGTTCTTCGGGCCA	TCRBV16-01	TCRBD01-01*01	TCRBJ02-01*01
274	0.0186636	14.9006	0.011664	2	CASSSGLAGDTQYF	ATCCAGCGCACAGAGCGGGGGGACTCAGCCGTGTATCTCTGTGCCAGCAGCTCGGGACTAGCAGGGGATACGCAGTATTTTGGCCCA	TCRBV07-03*01	TCRBD02-01	TCRBJ02-03*01
275	0.0187317	14.9123	0.011664	2	CASGRDFDTGELFF	ATCCAGCCCTCAGAACCCAGGGACTCAGCTGTGTATTTTTGTGCTAGTGGGAGGGACTTTGACACCGGGGAGCTGTTTTTTGGAGAA	TCRBV12-05*01	TCRBD02-01	TCRBJ02-02*01
276	0.0187998	14.9239	0.011664	2	CATSAPQTGVYGYTF	GAGTCTGCCATCCCCAACCAGACAGCTCTTTACTTCTGTGCCACCAGTGCCCCCCAGACAGGAGTCTATGGCTACACCTTCGGTTCG	unresolved	TCRBD01-01*01	TCRBJ01-02*01
277	0.0188679	14.9356	0.011664	2	CSAHRVSYGYTF	CTGACAGTGACCAGTGCCCATCCTGAAGACAGCAGCTTCTACATCTGCAGTGCTCACCGGGTCTCCTATGGCTACACCTTCGGTTCG	unresolved	TCRBD02-01	TCRBJ01-02*01
278	0.018936	14.9473	0.011664	2	CASSYWDRDLDGYTF	CAGCCTGCAGAACTGGAGGATTCTGGAGTTTATTTCTGTGCCAGCAGCTATTGGGACAGGGATTTGGATGGCTACACCTTCGGTTCG	TCRBV14-01*01	TCRBD01-01*01	TCRBJ01-02*01
279	0.0190042	14.9589	0.011664	2	CASSIRTGRVHTF	AAGATCCAGCCTGCAGAGCTTGGGGACTCGGCCATGTATCTCTGTGCCAGCAGCATTCGGACAGGGCGTGTGCACACCTTCGGTTCG	TCRBV11-01*01	TCRBD01-01*01	TCRBJ01-02*01
280	0.0190723	14.9706	0.011664	2	CASSLPGQNYEQYF	GTGAACGCCTTGGAGCTGGACGACTCGGCCCTGTATCTCTGTGCCAGCAGCTTGCCGGGACAGAACTACGAGCAGTACTTCGGGCCG	TCRBV05-04*01	TCRBD01-01*01	TCRBJ02-07*01
281	0.0191404	14.9823	0.011664	2	CASSPAGVSVNIQYF	AACGCCTTGTTGCTGGGGGACTCGGCCCTCTATCTCTGTGCCAGCAGCCCGGCGGGAGTAAGTGTAAACATTCAGTACTTCGGCGCC	TCRBV05-06*01	TCRBD02-01*02	TCRBJ02-04*01
282	0.0192085	14.9939	0.011664	2	CASSVGAGSKNIQYF	AGCTCTCTGGAGCTGGGGGACTCAGCTTTGTATTTCTGTGCCAGCAGCGTAGGGGCAGGGTCCAAAAACATTCAGTACTTCGGCGCC	TCRBV09-01	TCRBD01-01*01	TCRBJ02-04*01
283	0.0192766	15.0056	0.011664	2	CASSAGGGGNEQFF	CTGAGCTCTCTGGAGCTGGGGGACTCAGCTTTGTATTTCTGTGCCAGCAGCGCGGGGGGGGGAGGGAATGAGCAGTTCTTCGGGCCA	TCRBV09-01	TCRBD02-01*01	TCRBJ02-01*01
284	0.0193447	15.0172	0.011664	2	CASSIGGRGNEQFF	GTGACATCGGCCCAAAAGAACCCGACAGCTTTCTATCTCTGTGCCAGTAGTATTGGCGGGAGGGGAAATGAGCAGTTCTTCGGGCCA	TCRBV19-01	TCRBD02-01*02	TCRBJ02-01*01
285	0.0194128	15.0289	0.011664	2	CASSIGGGDLKTQYF	ACATCGGCCCAAAAGAACCCGACAGCTTTCTATCTCTGTGCCAGTAGTATAGGAGGGGGCGACTTAAAGACCCAGTACTTCGGGCCA	TCRBV19-01	TCRBD01-01*01	TCRBJ02-05*01
286	0.019481	15.0406	0.011664	2	CASSAYRTDTQYF	AATGTGAGCACCTTGGAGCTGGGGGACTCGGCCCTTTATCTTTGCGCCAGCAGCGCCTATCGCACAGATACGCAGTATTTTGGCCCA	TCRBV05-01*01	TCRBD02-01	TCRBJ02-03*01
287	0.0195491	15.0522	0.011664	2	CASSLQTTSTDTQYF	CAGCGCACACAGCAGGAGGACTCGGCCGTGTATCTCTGTGCCAGCAGCTTACAGACTACTAGCACAGATACGCAGTATTTTGGCCCA	TCRBV07-02*01	TCRBD02-01	TCRBJ02-03*01
288	0.0196172	15.0639	0.011664	2	CASSLVRTTNTEAFF	CAGCCTGCAGAGCTTGGGGACTCGGCCGTGTATCTCTGTGCCAGCAGCTTAGTCCGGACAACGAACACTGAAGCTTTCTTTGGACAA	TCRBV11-03*01	TCRBD01-01*01	TCRBJ01-01*01
289	0.0196853	15.0756	0.011664	2	CASSLGRASEKLFF	ATGAGCTCCTTGGAGCTGGGGGACTCAGCCCTGTACTTCTGTGCCAGCAGCTTGGGCAGGGCTTCTGAAAAACTGTTTTTTGGCAGT	TCRBV13-01*01	TCRBD01-01*01	TCRBJ01-04*01
290	0.0197534	15.0872	0.011664	2	CATSRETGGEKLFF	ATCCGCTCACCAGGCCTGGGGGACGCAGCCATGTACCTGTGTGCCACCAGCAGAGAAACAGGGGGAGAAAAACTGTTTTTTGGCAGT	TCRBV15-01*01	TCRBD01-01*01	TCRBJ01-04*01
291	0.0198215	15.0989	0.011664	2	CASSAARLRDQPQHF	CGGTCCACAAAGCTGGAGGACTCAGCCATGTACTTCTGTGCCAGCAGTGCGGCAAGACTGAGGGATCAGCCCCAGCATTTTGGTGAT	TCRBV02-01*01	TCRBD02-01*02	TCRBJ01-05*01
292	0.0198897	15.1106	0.011664	2	CATSRDQTGLSGYTF	CGCTCACCAGGCCTGGGGGACGCAGCCATGTACCTGTGTGCCACCAGCAGAGATCAGACAGGGTTAAGTGGCTACACCTTCGGTTCG	TCRBV15-01*01	TCRBD01-01*01	TCRBJ01-02*01
293	0.0199578	15.1222	0.011664	2	CASSQDLWSGVNYEQYF	CTGCAGCCAGAAGACTCGGCCCTGTATCTCTGCGCCAGCAGCCAAGATCTATGGTCAGGCGTCAACTACGAGCAGTACTTCGGGCCG	TCRBV04-03*01	TCRBD01-01*01	TCRBJ02-07*01
294	0.0200259	15.1339	0.011664	2	CASSLAWGQGATEAFF	CGCACAGAGCAGGGGGACTCGGCCATGTATCTCTGTGCCAGCAGCTTAGCGTGGGGACAGGGGGCCACTGAAGCTTTCTTTGGACAA	TCRBV07-09	TCRBD01-01*01	TCRBJ01-01*01
295	0.020094	15.1456	0.011664	2	CASTAKLGQGIEKLFF	TCGGCTGCTCCCTCCCAGACATCTGTGTACTTCTGTGCCAGCACTGCAAAACTGGGACAGGGGATTGAAAAACTGTTTTTTGGCAGT	unresolved	TCRBD01-01*01	TCRBJ01-04*01
296	0.0201621	15.1572	0.011664	2	CASSPTGPLMATNEKLFF	GTGCGAGGAGATTCGGCAGCTTATTTCTGTGCCAGCTCACCCACAGGTCCCCTTATGGCAACTAATGAAAAACTGTTTTTTGGCAGT	TCRBV18-01*01	TCRBD01-01*01	TCRBJ01-04*01
297	0.0202302	15.1689	0.011664	2	CASSLFAGDNQPQHF	CAGCCCTCAGAACCCAGGGACTCAGCTGTGTACTTCTGTGCCAGCAGTTTATTCGCAGGGGACAATCAGCCCCAGCATTTTGGTGAT	unresolved	TCRBD01-01*01	TCRBJ01-05*01
298	0.0202983	15.1805	0.011664	2	CASSKSLRGGESEQYF	CCCTCAGAACCCAGGGACTCAGCTGTGTACTTCTGTGCCAGCAGCAAGTCTCTCAGGGGGGGGGAGAGCGAGCAGTACTTCGGGCCG	unresolved	unresolved	TCRBJ02-07*01
299	0.0203665	15.1922	0.011664	2	CASSQSAGSPYEQYF	ACATCGGCCCAAAAGAACCCGACAGCTTTCTATCTCTGTGCCAGTAGTCAATCGGCGGGGTCCCCCTACGAGCAGTACTTCGGGCCG	TCRBV19-01	TCRBD02-01*01	TCRBJ02-07*01
300	0.0204346	15.2039	0.011664	2	CASSIYSGANVLTF	GTGAGCACCTTGGAGCTGGGGGACTCGGCCCTTTATCTTTGCGCCAGCAGCATCTACTCTGGGGCCAACGTCCTGACTTTCGGGGCC	TCRBV05-01*01	TCRBD02-01	TCRBJ02-06*01
301	0.0205027	15.2155	0.011664	2	CASSQDHVSNSPLHF	CACACCCTGCAGCCAGAAGACTCGGCCCTGTATCTCTGCGCCAGCAGCCAAGATCATGTTTCAAATTCACCCCTCCACTTTGGGAAC	TCRBV04-03*01	TCRBD01-01*01	TCRBJ01-06*01
302	0.0205708	15.2272	0.011664	2	CASRWGTVTYNEQFF	GAGTCCGCCAGCACCAACCAGACATCTATGTACCTCTGTGCCAGCAGGTGGGGGACGGTAACCTACAATGAGCAGTTCTTCGGGCCA	TCRBV28-01*01	unresolved	TCRBJ02-01*01
303	0.0206389	15.2389	0.011664	2	CASSPFDPLQGSIRGTQYF	ACCAACCAGACATCTATGTACCTCTGTGCCAGCAGCCCTTTTGACCCACTACAGGGCAGTATAAGGGGGACCCAGTACTTCGGGCCA	TCRBV28-01*01	TCRBD01-01*01	TCRBJ02-05*01
304	0.020707	15.2505	0.011664	2	CASSYSEGAETQYF	TTGGAGTCGGCTGCTCCCTCCCAAACATCTGTGTACTTCTGTGCCAGCAGTTACTCCGAGGGGGCAGAGACCCAGTACTTCGGGCCA	unresolved	TCRBD01-01*01	TCRBJ02-05*01
305	0.0207752	15.2622	0.011664	2	CASRGAGELHSTQYF	GAGTCCGCCAGCACCAACCAGACATCTATGTACCTCTGTGCCAGCAGGGGAGCGGGGGAACTACACAGTACGCAGTATTTTGGCCCA	TCRBV28-01*01	TCRBD02-01*01	TCRBJ02-03*01
306	0.0208433	15.2739	0.011664	2	CASSQEAESEAFF	CACCTACACACCCTGCAGCCAGAAGACTCGGCCCTGTATCTCTGCGCCAGCAGCCAAGAGGCGGAAAGTGAAGCTTTCTTTGGACAA	TCRBV04-03*01	TCRBD02-01	TCRBJ01-01*01
307	0.0209114	15.2855	0.011664	2	CASSRDRAGEKLFF	GTGACATCGGCCCAAAAGAACCCGACAGCTTTCTATCTCTGTGCCAGTAGTCGGGACAGGGCGGGCGAAAAACTGTTTTTTGGCAGT	TCRBV19-01	TCRBD01-01*01	TCRBJ01-04*01
308	0.0209795	15.2972	0.011664	2	CASSIQQGNQPQHF	GTGACATCGGCCCAAAAGAACCCGACAGCTTTCTATCTCTGTGCCAGTAGTATCCAGCAGGGCAATCAGCCCCAGCATTTTGGTGAT	TCRBV19-01	TCRBD01-01*01	TCRBJ01-05*01
309	0.0210476	15.3088	0.011664	2	CASRTTSSGWIGNQPQHF	CAAAAGAACCCGACAGCTTTCTATCTCTGTGCCAGTAGGACTACTAGTAGTGGGTGGATAGGCAATCAGCCCCAGCATTTTGGTGAT	TCRBV19-01	TCRBD02-01	TCRBJ01-05*01
310	0.0211157	15.3205	0.011664	2	CATSDLQDYGYTF	TCCCTAGAGTCTGCCATCCCCAACCAGACAGCTCTTTACTTCTGTGCCACCAGTGATTTGCAAGACTATGGCTACACCTTCGGTTCG	unresolved	unresolved	TCRBJ01-02*01
311	0.0211838	15.3322	0.011664	2	CASSPRTSGSYEQYF	CAGCAGGTAGTGCGAGGAGATTCGGCAGCTTATTTCTGTGCCAGCTCACCTCGGACTAGCGGCTCCTACGAGCAGTACTTCGGGCCG	TCRBV18-01*01	TCRBD02-01	TCRBJ02-07*01
312	0.021252	15.3438	0.011664	2	CASSSPWGEGGSGNTIYF	CAGCAGGAGGACTCGGCCGTGTATCTCTGTGCCAGCAGCTCCCCTTGGGGGGAGGGTGGCTCTGGAAACACCATATATTTTGGAGAG	TCRBV07-02*01	TCRBD02-01*02	TCRBJ01-03*01
313	0.0213201	15.3555	0.011664	2	CASSEGGLAGDTQYF	GAGTCAGCTACCCGCTCCCAGACATCTGTGTATTTCTGCGCCAGCAGTGAAGGGGGACTAGCGGGAGATACGCAGTATTTTGGCCCA	TCRBV10-02*01	TCRBD02-01	TCRBJ02-03*01
314	0.0213882	15.3672	0.011664	2	CASSPDRVDQPQHF	ATCCGGTCCACAAAGCTGGAGGACTCAGCCATGTACTTCTGTGCCAGCAGCCCGGACAGGGTTGATCAGCCCCAGCATTTTGGTGAT	TCRBV02-01*01	TCRBD01-01*01	TCRBJ01-05*01
315	0.0214563	15.3788	0.011664	2	CASSPGDDNEQYF	AATGTGAATGCCTTGGAGCTGGAGGACTCGGCCCTGTATCTCTGTGCCAGCAGCCCCGGGGACGACAACGAGCAGTACTTCGGGCCG	TCRBV05-08*01	unresolved	TCRBJ02-07*01
316	0.0215244	15.3905	0.011664	2	CASSRGSWDTIYF	ACTGTGACATCGGCCCAAAAGAACCCGACAGCTTTCTATCTCTGTGCCAGTAGCCGTGGGTCCTGGGACACCATATATTTTGGAGAG	TCRBV19-01	unresolved	TCRBJ01-03*01
317	0.0215925	15.4022	0.011664	2	CASSVQGPSSGNTIYF	TCGGCTGCTCCCTCCCAGACATCTGTGTACTTCTGTGCCAGCAGTGTACAGGGGCCTAGCTCTGGAAACACCATATATTTTGGAGAG	TCRBV06-01*01	TCRBD01-01*01	TCRBJ01-03*01
318	0.0216606	15.4138	0.011664	2	CASSQGRGAGNTIYF	CAGCCTGCAGAACTGGAGGATTCTGGAGTTTATTTCTGTGCCAGCAGCCAAGGTCGGGGGGCTGGAAACACCATATATTTTGGAGAG	TCRBV14-01*01	TCRBD02-01*01	TCRBJ01-03*01
319	0.0217288	15.4255	0.011664	2	CASSVGGTGGSEQFF	AGCTCTCTGGAGCTGGGGGACTCAGCTTTGTATTTCTGTGCCAGCAGCGTAGGGGGGACAGGGGGTAGTGAGCAGTTCTTCGGGCCA	TCRBV09-01	TCRBD01-01*01	TCRBJ02-01*01
320	0.0217969	15.4372	0.011664	2	CSARDSKSSSYNEQFF	AGTGCCCATCCTGAAGACAGCAGCTTCTACATCTGCAGTGCTAGAGATTCAAAGTCAAGCTCCTACAATGAGCAGTTCTTCGGGCCA	unresolved	unresolved	TCRBJ02-01*01
321	0.021865	15.4488	0.011664	2	CSAHAADGSRSGELFF	AGTGCCCATCCTGAAGACAGCAGCTTCTACATCTGCAGTGCTCATGCAGCAGACGGCTCCCGGTCCGGGGAGCTGTTTTTTGGAGAA	unresolved	unresolved	TCRBJ02-02*01
322	0.0219331	15.4605	0.011664	2	CASSRSMRVDTEAFF	CAGCCTGCAGAACTGGAGGATTCTGGAGTTTATTTCTGTGCCAGCAGCCGCTCAATGAGGGTCGACACTGAAGCTTTCTTTGGACAA	TCRBV14-01*01	TCRBD02-01*02	TCRBJ01-01*01
323	0.0220012	15.4721	0.011664	2	CASSPRGEANTEAFF	AGCTCTCTGGAGCTGGGGGACTCAGCTTTGTATTTCTGTGCCAGCAGCCCCCGAGGAGAGGCTAACACTGAAGCTTTCTTTGGACAA	TCRBV09-01	TCRBD02-01*02	TCRBJ01-01*01
324	0.0220693	15.4838	0.011664	2	CASSFERANQPQHF	CTGGAGTCCGCCAGCACCAACCAGACATCTATGTACCTCTGTGCCAGCAGTTTTGAAAGGGCGAATCAGCCCCAGCATTTTGGTGAT	TCRBV28-01*01	unresolved	TCRBJ01-05*01
325	0.0221375	15.4955	0.011664	2	CASSPRIQAGKSSYNEQFF	CGAGGAGATTCGGCAGCTTATTTCTGTGCCAGCTCACCCCGGATCCAAGCGGGCAAGAGCTCCTACAATGAGCAGTTCTTCGGGCCA	TCRBV18-01*01	TCRBD02-01	TCRBJ02-01*01
326	0.0222056	15.5071	0.011664	2	CASSLGASGTYNEQFF	TCCGCCAGCACCAACCAGACATCTATGTACCTCTGTGCCAGCAGTTTAGGGGCTAGCGGGACCTACAATGAGCAGTTCTTCGGGCCA	TCRBV28-01*01	TCRBD02-01*02	TCRBJ02-01*01
327	0.0222737	15.5188	0.011664	2	CSARRTSGSVHNEQFF	AGTGCCCATCCTGAAGACAGCAGCTTCTACATCTGCAGTGCTAGAAGGACTAGCGGGAGTGTCCACAATGAGCAGTTCTTCGGGCCA	unresolved	TCRBD02-01*02	TCRBJ02-01*01
328	0.0223418	15.5305	0.011664	2	CSVVGTGQETQYF	ACTGTGAGCAACATGAGCCCTGAAGACAGCAGCATATATCTCTGCAGCGTTGTAGGGACAGGGCAAGAGACCCAGTACTTCGGGCCA	TCRBV29-01*01	TCRBD01-01*01	TCRBJ02-05*01
329	0.0224099	15.5421	0.011664	2	CASSWATGQETQYF	GTGAACGCCTTGGAGCTGGAGGACTCGGCCCTGTATCTCTGTGCCAGCAGCTGGGCGACAGGCCAAGAGACCCAGTACTTCGGGCCA	TCRBV05-08*01	TCRBD01-01*01	TCRBJ02-05*01
330	0.022478	15.5538	0.011664	2	CSAQALAETGTDTQYF	AGTGCCCATCCTGAAGACAGCAGCTTCTACATCTGCAGTGCTCAGGCTTTGGCAGAAACTGGCACAGATACGCAGTATTTTGGCCCA	unresolved	TCRBD01-01*01	TCRBJ02-03*01
331	0.0225461	15.5655	0.011664	2	CASLDREFGRVTEAFF	CGCACACAGCAGGAGGACTCGGCCGTGTATCTCTGTGCCAGCCTGGACAGGGAGTTCGGTCGGGTCACTGAAGCTTTCTTTGGACAA	TCRBV07-02*01	TCRBD01-01*01	TCRBJ01-01*01
332	0.0226143	15.5771	0.011664	2	CASSLGPETEAFF	AAGATCCAGCCTGCAAAGCTTGAGGACTCGGCCGTGTATCTCTGTGCCAGCAGCTTAGGGCCGGAAACTGAAGCTTTCTTTGGACAA	TCRBV11-02*02	unresolved	TCRBJ01-01*01
333	0.0226824	15.5888	0.011664	2	CASSLNWDNQPQHF	GTGAACGCCTTGTTGCTGGGGGACTCGGCCCTGTATCTCTGTGCCAGCAGCTTGAATTGGGACAATCAGCCCCAGCATTTTGGTGAT	TCRBV05-05*01	unresolved	TCRBJ01-05*01
334	0.0227505	15.6004	0.011664	2	CASSSLDGNTIYF	ACGATCCAGCGCACACAGCAGGAGGACTCGGCCGTGTATCTCTGTGCCAGCAGCTCCCTCGATGGAAACACCATATATTTTGGAGAG	TCRBV07-02*01	unresolved	TCRBJ01-03*01
335	0.0228186	15.6121	0.011664	2	CASSLVPGGGIGELFF	TCGCCCAGCCCCAACCAGACCTCTCTGTACTTCTGTGCCAGCAGTTTGGTCCCAGGGGGCGGTATCGGGGAGCTGTTTTTTGGAGAA	TCRBV27-01*01	TCRBD01-01*01	TCRBJ02-02*01
336	0.0228867	15.6238	0.011664	2	CSAREGAEAGELFF	GTGACCAGTGCCCATCCTGAAGACAGCAGCTTCTACATCTGCAGTGCTAGAGAGGGGGCGGAGGCCGGGGAGCTGTTTTTTGGAGAA	unresolved	TCRBD01-01*01	TCRBJ02-02*01
337	0.0229548	15.6354	0.011664	2	CASSLGSASNSEAFF	AACGCCTTGGAGCTGGACGACTCGGCCCTGTATCTCTGTGCCAGCAGCTTGGGTTCTGCCTCTAATAGTGAAGCTTTCTTTGGACAA	TCRBV05-04*01	TCRBD02-01	TCRBJ01-01*01
338	0.023023	15.6471	0.011664	2	CASSPSPTGKVSTEAFF	CTGCAGCCAGAAGACTCAGCCCTGTATCTCTGCGCCAGCAGCCCCTCCCCGACGGGGAAAGTGAGCACTGAAGCTTTCTTTGGACAA	TCRBV04-01*01	TCRBD02-01*01	TCRBJ01-01*01
339	0.0230911	15.6588	0.011664	2	CASMRTGLKEKLFF	CTGGAGTTGGCTGCTCCCTCCCAGACATCTGTGTACTTCTGTGCCAGCATGAGGACAGGACTGAAAGAAAAACTGTTTTTTGGCAGT	TCRBV06-06	TCRBD01-01*01	TCRBJ01-04*01
340	0.0231592	15.6704	0.011664	2	CASSISLALLPQHF	GTGACATCGGCCCAAAAGAACCCGACAGCTTTCTATCTCTGTGCCAGTAGTATCTCCCTAGCTTTGTTGCCCCAGCATTTTGGTGAT	TCRBV19-01	TCRBD02-01	TCRBJ01-05*01
341	0.0232273	15.6821	0.011664	2	CASSPGGEQYF	CCGCTCAGGCTGGAGTTGGCTGCTCCCTCCCAGACATCTGTGTACTTCTGTGCCAGCAGCCCAGGGGGCGAGCAGTACTTCGGGCCG	TCRBV06-06	TCRBD01-01*01	TCRBJ02-07*01
342	0.0232954	15.6938	0.011664	2	CASSPGTGKFNEQFF	CAGCCCTCAGAACCCAGGGACTCAGCTGTGTACTTCTGTGCCAGCAGTCCCGGGACAGGGAAGTTTAATGAGCAGTTCTTCGGGCCA	unresolved	TCRBD01-01*01	TCRBJ02-01*01
343	0.0233635	15.7054	0.011664	2	CASSPRTSKSLNEQFF	CCTGCAGAGCTTGGGGACTCGGCCGTGTATCTCTGTGCCAGCAGCCCTCGGACTAGCAAGTCTTTGAATGAGCAGTTCTTCGGGCCA	TCRBV11-03*01	TCRBD02-01	TCRBJ02-01*01
344	0.0234316	15.7171	0.011664	2	CASSLVPGTETQYF	ATCCAGCCTGCAGAGCTTGGGGACTCGGCCGTGTATCTCTGTGCCAGCAGCTTAGTTCCGGGTACGGAGACCCAGTACTTCGGGCCA	TCRBV11-03*01	TCRBD02-01	TCRBJ02-05*01
345	0.0234998	15.7288	0.011664	2	CASSLEWRVANTEAFF	TCGCCCAGCCCCAACCAGACCTCTCTGTACTTCTGTGCCAGCAGTTTGGAGTGGAGGGTAGCGAACACTGAAGCTTTCTTTGGACAA	TCRBV27-01*01	TCRBD02-01*02	TCRBJ01-01*01
346	0.0235679	15.7404	0.011664	2	CASSLDRDQPQHF	GAGATCCAGCGCACAGAGCAGGGGGACTCGGCCATGTATCTCTGTGCCAGCAGCCTAGACAGGGATCAGCCCCAGCATTTTGGTGAT	TCRBV07-09	TCRBD01-01*01	TCRBJ01-05*01
347	0.023636	15.7521	0.011664	2	CASSLDGGDYGYTF	ATCCAGCCCTCAGAACCCAGGGACTCAGCTGTGTACTTCTGTGCCAGCAGTTTGGACGGCGGGGACTATGGCTACACCTTCGGTTCG	unresolved	TCRBD02-01*01	TCRBJ01-02*01
348	0.0237041	15.7637	0.011664	2	CASSPATGTNYGYTF	CACACCCTGCAGCCAGAAGACTCGGCCCTGTATCTCTGCGCCAGCAGCCCTGCAACAGGGACTAACTATGGCTACACCTTCGGTTCG	TCRBV04-03*01	TCRBD01-01*01	TCRBJ01-02*01
349	0.0237722	15.7754	0.011664	2	CASSEGTGGSYEQYV	GAGTCGGCTGCTCCCTCCCAGACATCTGTGTACTTCTGTGCCAGCAGTGAAGGGACAGGGGGCTCCTACGAGCAGTACGTCGGGCCG	TCRBV06-01*01	TCRBD01-01*01	TCRBJ02-07*01
350	0.0238403	15.7871	0.011664	2	CASSLTAPVWQFF	GAGATCCAGCGCACAGAGCAGGGGGACTCGGCCATGTATCTCTGTGCCAGCAGCTTGACGGCGCCAGTCTGGCAGTTCTTCGGGCCA	TCRBV07-09	unresolved	TCRBJ02-01*01
351	0.0239085	15.7987	0.011664	2	CSARNGPLNEQFF	ACAGTGACCAGTGCCCATCCTGAAGACAGCAGCTTCTACATCTGCAGTGCTAGAAACGGCCCCCTGAATGAGCAGTTCTTCGGGCCA	unresolved	unresolved	TCRBJ02-01*01
352	0.0239766	15.8104	0.011664	2	CASSSHISQGNEQFF	CAGCCCTCAGAACCCAGGGACTCAGCTGTGTACTTCTGTGCCAGCAGCTCTCACATATCCCAGGGGAATGAGCAGTTCTTCGGGCCA	unresolved	TCRBD01-01*01	TCRBJ02-01*01
353	0.0240447	15.8221	0.011664	2	CSARDRKRERRETQYF	AGTGCCCATCCTGAAGACAGCAGCTTCTACATCTGCAGTGCTAGAGATCGCAAGCGGGAGAGACGGGAGACCCAGTACTTCGGGCCA	unresolved	TCRBD02-01*02	TCRBJ02-05*01
354	0.0241128	15.8337	0.011664	2	CASSQGIGLGETQYF	AATTCCCTGGAGCTTGGTGACTCTGCTGTGTATTTCTGTGCCAGCAGCCAAGGGATCGGACTAGGCGAGACCCAGTACTTCGGGCCA	unresolved	TCRBD02-01	TCRBJ02-05*01
355	0.0241809	15.8454	0.011664	2	CSVPKGGLLTDTQYF	AGCAACATGAGCCCTGAAGACAGCAGCATATATCTCTGCAGCGTACCGAAAGGGGGCCTCCTCACAGATACGCAGTATTTTGGCCCA	TCRBV29-01*01	TCRBD01-01*01	TCRBJ02-03*01
356	0.024249	15.8571	0.011664	2	CASSSRQLSDYGYTF	CAGCAGGTAGTGCGAGGAGATTCGGCAGCTTATTTCTGTGCCAGCTCATCACGACAGCTCTCGGACTATGGCTACACCTTCGGTTCG	TCRBV18-01*01	TCRBD01-01*01	TCRBJ01-02*01
357	0.0243171	15.8687	0.011664	2	CASSCRTVAGANVLTF	TCCACGGAGTCAGGGGACACAGCACTGTATTTCTGTGCCAGCAGCTGTCGGACTGTCGCTGGGGCCAACGTCCTGACTTTCGGGGCC	TCRBV21-01*01	TCRBD02-01	TCRBJ02-06*01
358	0.0243853	15.8804	0.011664	2	CASSGDSVAKNIQYF	CGGTCCACAAAGCTGGAGGACTCAGCCATGTACTTCTGTGCCAGCAGTGGGGACAGTGTGGCCAAAAACATTCAGTACTTCGGCGCC	TCRBV02-01*01	TCRBD01-01*01	TCRBJ02-04*01
359	0.0244534	15.892	0.011664	2	CASSLGLQPNEQFF	ATCCAGCGCACACAGCAGGAGGACTCGGCCGTGTATCTCTGTGCCAGCAGCTTAGGACTACAACCCAATGAGCAGTTCTTCGGGCCA	TCRBV07-02*01	TCRBD02-01	TCRBJ02-01*01
360	0.0245215	15.9037	0.011664	2	CASSSTGGRRELFF	ATCCAGCCTGCAAAGCTTGAGGACTCGGCCGTGTATCTCTGTGCCAGCAGCTCTACAGGGGGTCGTCGGGAACTGTTTTTTGGCAGT	TCRBV11-02*02	TCRBD01-01*01	TCRBJ01-04*01
361	0.0245896	15.9154	0.011664	2	CASSLARSFVDNQPQHF	ACAGAGCAGCGGGACTCGGCCATGTATCGCTGTGCCAGCAGCTTAGCGAGGTCATTCGTAGACAATCAGCCCCAGCATTTTGGTGAT	TCRBV07-06*01	TCRBD02-01*02	TCRBJ01-05*01
362	0.0246577	15.927	0.011664	2	CASSQSESSGANVLTF	CAGGTAGTGCGAGGAGATTCGGCAGCTTATTTCTGTGCCAGCTCACAGTCCGAGAGCTCTGGGGCCAACGTCCTGACTTTCGGGGCC	TCRBV18-01*01	TCRBD02-01*02	TCRBJ02-06*01
363	0.0247258	15.9387	0.011664	2	CASSYSEEAGLTDTQYF	GCTGCTCCCTCCCAGACATCTGTGTACTTCTGTGCCAGCAGTTACTCTGAGGAAGCGGGACTAACAGATACGCAGTATTTTGGCCCA	unresolved	TCRBD02-01	TCRBJ02-03*01
364	0.024794	15.9504	0.011664	2	CASSAGGIGELFF	AAGATCCGGTCCACAAAGCTGGAGGACTCAGCCATGTACTTCTGTGCCAGCAGTGCCGGGGGAATCGGGGAGCTGTTTTTTGGAGAA	TCRBV02-01*01	TCRBD02-01*01	TCRBJ02-02*01
365	0.0248621	15.962	0.011664	2	CASSTRGSWNTGELFF	TCTCTGGAGCTGGGGGACTCAGCCCTGTACTTCTGTGCCAGCAGCACCCGGGGTAGCTGGAACACCGGGGAGCTGTTTTTTGGAGAA	TCRBV13-01*01	TCRBD02-01*01	TCRBJ02-02*01
366	0.0249302	15.9737	0.011664	2	CASSPPRTGAWAFF	CTGGAGTCCGCCAGCACCAACCAGACATCTATGTACCTCTGTGCCAGCAGTCCCCCCCGGACAGGGGCATGGGCTTTCTTTGGACAA	TCRBV28-01*01	TCRBD01-01*01	TCRBJ01-01*01
367	0.0249983	15.9854	0.011664	2	CSARIPGGEQYF	CTGACAGTGACCAGTGCCCATCCTGAAGACAGCAGCTTCTACATCTGCAGTGCTCGGATACCGGGAGGCGAGCAGTACTTCGGGCCG	unresolved	TCRBD02-01*02	TCRBJ02-07*01
368	0.0250664	15.997	0.011664	2	CSARDKAHAYEQYF	GTGACCAGTGCCCATCCTGAAGACAGCAGCTTCTACATCTGCAGTGCTAGAGATAAGGCCCACGCCTACGAGCAGTACTTCGGGCCG	unresolved	unresolved	TCRBJ02-07*01
369	0.0251345	16.0087	0.011664	2	CASSQVVALGTPVRNTIYF	CTTGGTGACTCTGCTGTGTATTTCTGTGCCAGCAGCCAAGTAGTCGCTTTGGGGACTCCGGTCAGAAACACCATATATTTTGGAGAG	unresolved	TCRBD02-01	TCRBJ01-03*01
370	0.0252026	16.0204	0.011664	2	CATSESGTLGDTQYF	GAGTCTGCCATCCCCAACCAGACAGCTCTTTACTTCTGTGCCACCAGTGAGTCCGGGACCCTGGGGGATACGCAGTATTTTGGCCCA	unresolved	unresolved	TCRBJ02-03*01
371	0.0252708	16.032	0.011664	2	CASGRTAVGELFF	ATCCTGGAGTCGCCCAGCCCCAACCAGACCTCTCTGTACTTCTGTGCCAGCGGAAGGACCGCCGTCGGGGAGCTGTTTTTTGGAGAA	TCRBV27-01*01	unresolved	TCRBJ02-02*01
372	0.0253389	16.0437	0.011664	2	CASSPSGGGYTF	CTGAGGATCCAGCAGGTAGTGCGAGGAGATTCGGCAGCTTATTTCTGTGCCAGCTCACCGTCAGGGGGTGGCTACACCTTCGGTTCG	TCRBV18-01*01	TCRBD01-01*01	TCRBJ01-02*01
373	0.025407	16.0553	0.011664	2	CASSTQTSGINYNEQFF	TTGGAGCTGGGGGACTCAGCCCTGTACTTCTGTGCCAGCAGCACGCAGACTAGCGGGATTAACTACAATGAGCAGTTCTTCGGGCCA	TCRBV13-01*01	TCRBD02-01*02	TCRBJ02-01*01
374	0.0254751	16.067	0.011664	2	CASSSRQGWNTEAFF	CAGCCCTCAGAACCCAGGGACTCAGCTGTGTACTTCTGTGCCAGCAGTTCACGCCAGGGGTGGAACACTGAAGCTTTCTTTGGACAA	unresolved	TCRBD01-01*01	TCRBJ01-01*01
375	0.0255432	16.0787	0.011664	2	CASSLVSAEQYF	CTGACGATCCAGCGCACACAGCAGGAGGACTCGGCCGTGTATCTCTGTGCCAGCAGCTTGGTCTCGGCGGAGCAGTACTTCGGGCCG	TCRBV07-02*01	unresolved	TCRBJ02-07*01
376	0.0256113	16.0903	0.011664	2	CASSFRGVGPARYNEQFF	GAGCAGGGGGACTCGGCCATGTATCTCTGTGCCAGCAGCTTTCGAGGGGTGGGCCCAGCCAGATACAATGAGCAGTTCTTCGGGCCA	TCRBV07-09	unresolved	TCRBJ02-01*01
377	0.0256794	16.102	0.011664	2	CASSLDREETQYF	AAGATCCAGCGCACAGAGCGGGGGGACTCAGCCGTGTATCTCTGTGCCAGCAGCTTAGACAGGGAAGAGACCCAGTACTTCGGGCCA	TCRBV07-03*01	TCRBD01-01*01	TCRBJ02-05*01
378	0.0257476	16.1137	0.011664	2	CASSTRGSWNTGELFF	TCCACAAAGCTGGAGGACTCAGCCATGTACTTCTGTGCCAGCAGCACCCGGGGTAGCTGGAACACCGGGGAGCTGTTTTTTGGAGAA	TCRBV02-01*01	TCRBD02-01*01	TCRBJ02-02*01
379	0.0258157	16.1253	0.011664	2	CASSFRGSEEKLFF	GTGAACGCCTTGTTGCTGGGGGACTCGGCCCTCTATCTCTGTGCCAGCAGCTTCAGGGGGTCAGAAGAAAAACTGTTTTTTGGCAGT	TCRBV05-06*01	TCRBD01-01*01	TCRBJ01-04*01
380	0.0258838	16.137	0.011664	2	CASSLVGQGFYGYTF	AACGCCTTGGAGCTGGACGACTCGGCCCTGTATCTCTGTGCCAGCAGCTTGGTGGGACAGGGTTTCTATGGCTACACCTTCGGTTCG	TCRBV05-04*01	TCRBD01-01*01	TCRBJ01-02*01
381	0.0259519	16.1487	0.011664	2	CSARTGGYGYTF	CTGACAGTGACCAGTGCCCATCCTGAAGACAGCAGCTTCTACATCTGCAGTGCTAGGACAGGGGGCTATGGCTACACCTTCGGTTCG	unresolved	TCRBD01-01*01	TCRBJ01-02*01
382	0.02602	16.1603	0.011664	2	CGSRGHGYTF	TTCATCCTGAGTTCTAAGAAGCTCCTTCTCAGTGACTCTGGCTTCTATCTCTGTGGAAGCAGGGGCCATGGCTACACCTTCGGTTCG	TCRBV30-01*01	TCRBD01-01*01	TCRBJ01-02*01
383	0.0260881	16.172	0.011664	2	CASSLNINEQFF	TTGGAGATCCAGCGCACAGAGCAGGGGGACTCGGCCATGTATCTCTGTGCCAGCAGCTTAAACATCAATGAGCAGTTCTTCGGGCCA	TCRBV07-09	TCRBD01-01*01	TCRBJ02-01*01
384	0.0261563	16.1836	0.011664	2	CASSIGIQYRLAANTGELFF	AACCCGACAGCTTTCTATCTCTGTGCCAGTAGTATAGGCATCCAGTACAGACTAGCGGCCAACACCGGGGAGCTGTTTTTTGGAGAA	TCRBV19-01	TCRBD02-01	TCRBJ02-02*01
385	0.0262244	16.1953	0.011664	2	CASRTGTDKYGYTF	GTGACATCGGCCCAAAAGAACCCGACAGCTTTCTATCTCTGTGCCAGTAGAACCGGGACAGACAAATATGGCTACACCTTCGGTTCG	TCRBV19-01	TCRBD01-01*01	TCRBJ01-02*01
386	0.0262925	16.207	0.011664	2	CASFRTGAGGTSGANVLTF	TCAGGGGACACAGCACTGTATTTCTGTGCCAGCTTTCGAACCGGGGCAGGGGGAACATCTGGGGCCAACGTCCTGACTTTCGGGGCC	TCRBV21-01*01	TCRBD01-01*01	TCRBJ02-06*01
387	0.0263606	16.2186	0.011664	2	CASSNNGKLAGEVNEQFF	CAGCAGGAGGACTCCGCCGTGTATCTCTGTGCCAGCAGCAATAACGGGAAACTAGCGGGAGAGGTCAATGAGCAGTTCTTCGGGCCA	TCRBV07-08*01	TCRBD02-01*02	TCRBJ02-01*01
388	0.0264287	16.2303	0.011664	2	CASSLAGGRYEQYV	ATCCGGTCCACAAAGCTGGAGGACTCAGCCATGTACTTCTGTGCCAGCAGTTTAGCGGGAGGTCGTTACGAGCAGTACGTCGGGCCA	TCRBV02-01*01	TCRBD02-01*02	unresolved
389	0.0264968	16.242	0.011664	2	CASSYGTGGADTQYF	AACGCCTTGTTGCTGGGGGACTCGGCCCTGTATCTCTGTGCCAGCAGCTACGGGACAGGGGGCGCAGATACGCAGTATTTTGGCCCA	TCRBV05-05*01	TCRBD01-01*01	TCRBJ02-03*01
390	0.0265649	16.2536	0.011664	2	CASSLEGHQPQHF	AATGTGAACGCCTTGGAGCTGGAGGACTCGGCCCTGTATCTCTGTGCCAGCAGCTTGGAGGGTCATCAGCCCCAGCATTTTGGTGAT	TCRBV05-08*01	unresolved	TCRBJ01-05*01
391	0.0266331	16.2653	0.011664	2	CASSLGFSYYGYTF	CTGGAGTCCGCCAGCACCAACCAGACATCTATGTACCTCTGTGCCAGCAGTTTAGGGTTTTCCTACTATGGCTACACCTTCGGTTCG	TCRBV28-01*01	unresolved	TCRBJ01-02*01
392	0.0267012	16.277	0.011664	2	CASRLVRGYEQYF	ACTCTGGAGTCTGCTGCCTCCTCCCAGACATCTGTATATTTCTGCGCCAGCAGGCTCGTAAGGGGCTACGAGCAGTACTTCGGGCCG	TCRBV10-01	TCRBD01-01*01	TCRBJ02-07*01
393	0.0267693	16.2886	0.011664	2	CASSLGTTETDEQFF	GAGTCCGCCAGCACCAACCAGACATCTATGTACCTCTGTGCCAGCAGTTTGGGGACTACCGAGACGGATGAGCAGTTCTTCGGGCCA	TCRBV28-01*01	TCRBD02-01	TCRBJ02-01*01
394	0.0268374	16.3003	0.011664	2	CASSLLAGDRFF	TTGGAGATCCAGCGCACAGAGCAGGGGGACTCGGCCATGTATCTCTGTGCCAGCAGCTTATTAGCGGGAGATAGATTCTTCGGGCCA	TCRBV07-09	TCRBD02-01*02	TCRBJ02-01*01
395	0.0269055	16.312	0.011664	2	CASSGQGDYGYTF	AGGATCCAGCAGGTAGTGCGAGGAGATTCGGCAGCTTATTTCTGTGCCAGCTCCGGACAGGGGGACTATGGCTACACCTTCGGTTCG	TCRBV18-01*01	TCRBD01-01*01	TCRBJ01-02*01
396	0.0269736	16.3236	0.011664	2	CAIGQGKWRLAGDSSYEQYV	GGGGACACAGCACTGTATTTCTGTGCCATAGGACAGGGGAAGTGGCGTCTAGCGGGGGATAGCTCCTACGAGCAGTACGTCGGGCCG	TCRBV21-01*01	TCRBD02-01*01	TCRBJ02-07*01
397	0.0270418	16.3353	0.011664	2	CASSLTLLDTQYF	ATCCTGGAGTCGCCCAGCCCCAACCAGACCTCTCTGTACTTCTGTGCCAGCAGTTTGACTCTACTAGATACGCAGTATTTTGGCCCA	TCRBV27-01*01	TCRBD02-01	TCRBJ02-03*01
398	0.0271099	16.3469	0.011664	2	CASSTRGRQGPTEAFF	TCCACGGAGTCAGGGGACACAGCACTGTATTTCTGTGCCAGCAGCACCCGAGGAAGACAGGGACCCACTGAAGCTTTCTTTGGACAA	TCRBV21-01*01	TCRBD01-01*01	TCRBJ01-01*01
399	0.027178	16.3586	0.011664	2	CASSVALGYNEQFF	CTGAGCTCTCTGGAGCTGGGGGACTCAGCTTTGTATTTCTGTGCCAGCAGCGTAGCGTTAGGTTACAATGAGCAGTTCTTCGGGCCA	TCRBV09-01	unresolved	TCRBJ02-01*01
400	0.0272461	16.3703	0.011664	2	CASSTISGIGYNEQFF	TCCACGGAGTCAGGGGACACAGCACTGTATTTCTGTGCCAGCAGCACGATTAGCGGGATTGGCTACAATGAGCAGTTCTTCGGGCCA	TCRBV21-01*01	TCRBD02-01*02	TCRBJ02-01*01
401	0.0273142	16.3819	0.011664	2	CASSQDHRGMYEQYF	CACACCCTGCAGCCAGAAGACTCGGCCCTGTATCTCTGCGCCAGCAGCCAAGATCACAGGGGGATGTACGAGCAGTACTTCGGGCCG	TCRBV04-03*01	TCRBD01-01*01	TCRBJ02-07*01
402	0.0273823	16.3936	0.011664	2	CASSTTGGLNQPQHF	CTGTCGGCTGCTCCCTCCCAGACATCTGTGTACTTCTGTGCCAGCAGCACGACAGGGGGCCTCAATCAGCCCCAGCATTTTGGTGAT	TCRBV06-05*01	TCRBD01-01*01	TCRBJ01-05*01
403	0.0274504	16.4053	0.011664	2	CASGQETYEQYF	ATGAATGTGAGCACCTTGGAGCTGGGGGACTCGGCCCTTTATCTTTGCGCCAGTGGACAGGAGACCTACGAGCAGTACTTCGGGCCG	TCRBV05-01*01	TCRBD01-01*01	TCRBJ02-07*01
404	0.0275186	16.4169	0.011664	2	CASSSRQGPYEQYF	ATCCAGCGCACACAGCAGGAGGACTCGGCCGTGTATCTCTGTGCCAGCAGCTCTCGACAGGGTCCCTACGAGCAGTACTTCGGGCCG	TCRBV07-02*01	TCRBD01-01*01	TCRBJ02-07*01
405	0.0275867	16.4286	0.011664	2	CASRTSGNEQFF	CTGAAGATCCAGCCCTCAGAACCCAGGGACTCAGCTGTGTACTTCTGTGCCAGCAGAACAAGCGGGAATGAGCAGTTCTTCGGGCCA	unresolved	TCRBD02-01	TCRBJ02-01*01
406	0.0276548	16.4403	0.011664	2	CASSLGQFAFNEQFF	CAGCGCACACAGCAGGAGGACTCCGCCGTGTATCTCTGTGCCAGCAGCTTAGGACAGTTCGCCTTCAATGAGCAGTTCTTCGGGCCA	TCRBV07-08*01	TCRBD01-01*01	TCRBJ02-01*01
407	0.0277229	16.4519	0.011664	2	CASSQGIETQYF	TTGGAGATCCAGCGCACAGAGCAGGGGGACTCGGCCATGTATCTCTGTGCCAGCAGCCAAGGGATTGAGACCCAGTACTTCGGGCCA	TCRBV07-09	unresolved	TCRBJ02-05*01
408	0.027791	16.4636	0.011664	2	CASSYGAPWAEGQETQYF	GCTCCCTCCCAGACATCTGTGTACTTCTGTGCCAGCAGTTACGGCGCCCCGTGGGCCGAGGGCCAGGAGACCCAGTACTTCGGGCCA	unresolved	TCRBD02-01*02	TCRBJ02-05*01
409	0.0278591	16.4752	0.011664	2	CATPGQGAWEQYF	TCCCTAGAGTCTGCCATCCCCAACCAGACAGCTCTTTACTTCTGTGCCACCCCGGGACAGGGGGCTTGGGAGCAGTACTTCGGGCCG	unresolved	TCRBD01-01*01	TCRBJ02-07*01
410	0.0279273	16.4869	0.011664	2	CASSYSSWGFNYGYTF	TCGGCTGCTCCCTCCCAGACATCTGTGTACTTCTGTGCCAGCAGTTACTCGTCATGGGGTTTTAACTATGGCTACACCTTCGGTTCG	TCRBV06-05*01	unresolved	TCRBJ01-02*01
411	0.0279954	16.4986	0.011664	2	CASHAGGGPSYEQYF	AATTCCCTGGAGCTTGGTGACTCTGCTGTGTATTTCTGTGCCAGCCATGCAGGGGGAGGGCCCTCCTACGAGCAGTACTTCGGGCCG	unresolved	unresolved	TCRBJ02-07*01
412	0.0280635	16.5102	0.011664	2	CASSALRGLAGFTDTQYF	GAACCCAGGGACTCAGCTGTGTACTTCTGTGCCAGCAGTGCCCTCAGGGGACTAGCGGGATTCACAGATACGCAGTATTTTGGCCCA	unresolved	TCRBD02-01*02	TCRBJ02-03*01
413	0.0281316	16.5219	0.011664	2	CASSLEVGETQYF	AATGTGAACGCCTTGGAGCTGGACGACTCGGCCCTGTATCTCTGTGCCAGCAGCTTGGAGGTTGGGGAGACCCAGTACTTCGGGCCA	TCRBV05-04*01	unresolved	TCRBJ02-05*01
414	0.0281997	16.5336	0.011664	2	CASYEPGTLSYEQYF	GAGTCAGCTACCCGCTCCCAGACATCTGTGTATTTCTGCGCCAGCTACGAGCCGGGGACCCTCTCCTACGAGCAGTACTTCGGGCCG	TCRBV10-02*01	unresolved	TCRBJ02-07*01
415	0.0282678	16.5452	0.011664	2	CASSYGDRGVWPQHF	CAGCGCACAGAGCAGCGGGACTCGGCCATGTATCGCTGTGCCAGCAGCTACGGGGACAGGGGTGTTTGGCCCCAGCATTTTGGTGAT	TCRBV07-06*01	TCRBD01-01*01	TCRBJ01-05*01
416	0.0283359	16.5569	0.011664	2	CASSGRTSRYEQYF	ATCCAGCGCACAGAGCAGGGGGACTCGGCCATGTATCTCTGTGCCAGCAGCGGACGGACTAGTCGGTACGAGCAGTACTTCGGGCCG	TCRBV07-09	TCRBD02-01	TCRBJ02-07*01
417	0.0284041	16.5686	0.011664	2	CASSFNPGYSGNTIYF	TCCGCCAGCACCAACCAGACATCTATGTACCTCTGTGCCAGCAGTTTCAACCCGGGTTACTCTGGAAACACCATATATTTTGGAGAG	TCRBV28-01*01	TCRBD02-01	TCRBJ01-03*01
418	0.0284722	16.5802	0.011664	2	CASSLRDYQETQYF	ATCCAGCGCACAGAGCAGGGGGACTCGGCCATGTATCTCTGTGCCAGCAGCTTAAGGGATTACCAAGAGACCCAGTACTTCGGGCCA	TCRBV07-09	unresolved	TCRBJ02-05*01
419	0.0285403	16.5919	0.011664	2	CASSLSVRTEAFF	ACGATCCAGCGCACAGAGCAGCGGGACTCGGCCATGTATCGCTGTGCCAGCAGCTTATCTGTGCGAACTGAAGCTTTCTTTGGACAA	TCRBV07-06*01	TCRBD02-01	TCRBJ01-01*01
420	0.0286084	16.6036	0.011664	2	CASTYGASSYEQYF	ATCCAGCGCACAGAGCAGGGGGACTCGGCCATGTATCTCTGTGCCAGCACCTACGGGGCTAGCTCCTACGAGCAGTACTTCGGGCCG	TCRBV07-09	unresolved	TCRBJ02-07*01
421	0.0286765	16.6152	0.011664	2	CASSQDFGRKETQYF	CAGCCTGCAGAACTGGAGGATTCTGGAGTTTATTTCTGTGCCAGCAGCCAAGATTTTGGGCGCAAAGAGACCCAGTACTTCGGGCCA	TCRBV14-01*01	TCRBD01-01*01	TCRBJ02-05*01
422	0.0287446	16.6269	0.011664	2	CASSLRIWTSGNTGELFF	GAGCTGGGGGACTCGGCCCTTTATCTTTGCGCCAGCAGCTTAAGAATTTGGACTAGCGGGAACACCGGGGAGCTGTTTTTTGGAGAA	TCRBV05-01*01	TCRBD02-01	TCRBJ02-02*01
423	0.0288128	16.6385	0.011664	2	CASSLRLAGGEQYF	CTGGAGTCAGCTACCCGCTCCCAGACATCTGTGTATTTCTGCGCCAGCAGTTTAAGACTAGCGGGAGGTGAGCAGTACTTCGGGCCG	TCRBV10-02*01	TCRBD02-01*02	TCRBJ02-07*01
424	0.0288809	16.6502	0.011664	2	CASRGGAYNEQFF	AATGTGAACGCCTTGGAGCTGGACGACTCGGCCCTGTATCTCTGTGCCAGCCGGGGTGGGGCCTACAATGAGCAGTTCTTCGGGCCA	TCRBV05-04*01	TCRBD02-01*01	TCRBJ02-01*01
425	0.028949	16.6619	0.011664	2	CASSPRADREAFF	AGGATCCAGCAGGTAGTGCGAGGAGATTCGGCAGCTTATTTCTGTGCCAGCTCACCACGGGCCGACAGGGAAGCTTTCTTTGGACAA	TCRBV18-01*01	TCRBD01-01*01	TCRBJ01-01*01
426	0.0290171	16.6735	0.011664	2	CASSEALAGSYEQYV	CGGTCCACAAAGCTGGAGGACTCAGCCATGTACTTCTGTGCCAGCAGTGAGGCCCTAGCGGGATCCTACGAGCAGTACGTCGGGCCG	TCRBV02-01*01	TCRBD02-01*02	TCRBJ02-07*01
427	0.0290852	16.6852	0.011664	2	CASSLTGQGQETQYF	CAGCGCACAGAGCAGGGGGACTCGGCCATGTATCTCTGTGCCAGCAGCTTAACGGGACAGGGTCAAGAGACCCAGTACTTCGGGCCA	TCRBV07-09	TCRBD01-01*01	TCRBJ02-05*01
428	0.0291533	16.6969	0.011664	2	CASSIGAGGNYGYTF	ACATCGGCCCAAAAGAACCCGACAGCTTTCTATCTCTGTGCCAGTAGTATAGGAGCAGGGGGCAACTATGGCTACACCTTCGGTTCG	TCRBV19-01	TCRBD01-01*01	TCRBJ01-02*01
429	0.0292214	16.7085	0.011664	2	CASSLVSTGEQFF	AAGATCCAGCCTGCAGAGCTTGGGGACTCGGCCGTGTATCTCTGTGCCAGCAGCTTAGTCAGTACCGGTGAGCAGTTCTTCGGGCCA	TCRBV11-03*01	unresolved	TCRBJ02-01*01
430	0.0292896	16.7202	0.011664	2	CASSLARVWNEQFF	ATCCAGCGCACAGAGCAGGGGGACTCGGCCATGTATCTCTGTGCCAGCAGCTTAGCTAGAGTTTGGAATGAGCAGTTCTTCGGGCCA	TCRBV07-09	TCRBD02-01	TCRBJ02-01*01
431	0.0293577	16.7319	0.011664	2	CASSLLGGDYNEQFF	CAGCCTGCAGAGCTTGGGGACTCGGCCGTGTATCTCTGTGCCAGCAGCTTATTAGGGGGGGACTACAATGAGCAGTTCTTCGGGCCA	TCRBV11-03*01	TCRBD02-01*01	TCRBJ02-01*01
432	0.0294258	16.7435	0.011664	2	CASRPPLAGDQETQYF	CGCACAGAGCAGGGGGACTCGGTCATGTATCTCTGTGCCAGCAGACCCCCGTTAGCGGGAGATCAGGAGACCCAGTACTTCGGGCCA	TCRBV07-09	TCRBD02-01*02	TCRBJ02-05*01
433	0.0294939	16.7552	0.011664	2	CASSAKMNTEAFF	GAGATCCAGCGCACAGAGCAGGGGGACTCGGCCATGTATCTCTGTGCCAGCAGCGCCAAGATGAACACTGAAGCTTTCTTTGGACAA	TCRBV07-09	unresolved	TCRBJ01-01*01
434	0.029562	16.7668	0.011664	2	CASSMELWNTEAFF	GTGACATCGGCCCAAAAGAACCCGACAGCTTTCTATCTCTGTGCCAGTAGTATGGAGTTATGGAACACTGAAGCTTTCTTTGGACAA	TCRBV19-01	TCRBD02-01*02	TCRBJ01-01*01
435	0.0296301	16.7785	0.011664	2	CASSEAFRVNEQFF	GTGACATCGGCCCAAAAGAACCCGACAGCTTTCTATCTCTGTGCCAGTAGTGAAGCCTTCCGGGTCAATGAGCAGTTCTTCGGGCCA	TCRBV19-01	TCRBD02-01	TCRBJ02-01*01
436	0.0296982	16.7902	0.011664	2	CASSTGTRSYGYTF	GTGACATCGGCCCAAAAGAACCCGACAGCTTTCTATCTCTGTGCCAGTAGTACCGGGACCCGGAGCTATGGCTACACCTTCGGTTCG	TCRBV19-01	unresolved	TCRBJ01-02*01
437	0.0297664	16.8018	0.011664	2	CASSQRTGQETQYF	GTGCAGCCTGCAGAACTGGAGGATTCTGGAGTTTATTTCTGTGCCAGCAGCCAAAGGACAGGACAAGAGACCCAGTACTTCGGGCCA	TCRBV14-01*01	TCRBD01-01*01	TCRBJ02-05*01
438	0.0298345	16.8135	0.011664	2	CASSMYSEEGETQYF	ACATCGGCCCAAAAGAACCCGACAGCTTTCTATCTCTGTGCCAGTAGTATGTATTCAGAGGAAGGAGAGACCCAGTACTTCGGGCCA	TCRBV19-01	TCRBD02-01*02	TCRBJ02-05*01
439	0.0299026	16.8252	0.011664	2	CASSFGNQPQHF	TTGGAGATCCAGCGCACAGAGCAGGGGGACTCGGCCATGTATCTCTGTGCCAGCAGCTTCGGCAATCAGCCCCAGCATTTTGGTGAT	TCRBV07-09	TCRBD02-01	TCRBJ01-05*01
440	0.0299707	16.8368	0.011664	2	CASSLAGELFF	ACTCTCAAGATCCAGCCTGCAGAGCTTGGGGACTCGGCCGTGTATCTCTGTGCCAGCAGCTTAGCCGGGGAGCTGTTTTTTGGAGAA	TCRBV11-03*01	unresolved	TCRBJ02-02*01
441	0.0300388	16.8485	0.011664	2	CASTQSNTGELFF	AAGATCCAGCCCTCAGAACCCAGGGACTCAGCTGTGTACTTCTGTGCCAGCACTCAGTCAAACACCGGGGAGCTGTTTTTTGGAGAA	unresolved	TCRBD01-01*01	TCRBJ02-02*01
442	0.0301069	16.8602	0.011664	2	CASSGEGRTGELFF	ATCCAGCAGGTAGTGCGAGGAGATTCGGCAGCTTATTTCTGTGCCAGCTCGGGAGAGGGGAGAACCGGGGAGCTGTTTTTTGGAGAA	TCRBV18-01*01	unresolved	TCRBJ02-02*01
443	0.0301751	16.8718	0.011664	2	CASSTPPGPSTDTQYF	TCGGCCCAAAAGAACCCGACAGCTTTCTATCTCTGTGCCAGTAGTACCCCGCCGGGGCCAAGCACAGATACGCAGTATTTTGGCCCA	TCRBV19-01	unresolved	TCRBJ02-03*01
444	0.0302432	16.8835	0.011664	2	CASSLQSGGGRGTGELFF	AGCACCAACCAGACATCTATGTACCTCTGTGCCAGCAGCCTTCAAAGTGGGGGAGGGCGGGGGACCGGGGAGCTGTTTTTTGGAGAA	TCRBV28-01*01	TCRBD02-01	TCRBJ02-02*01
445	0.0303113	16.8952	0.011664	2	CAISESTGAYEQYF	CTGGAGTCCGCTACCAGCTCCCAGACATCTGTGTACTTCTGTGCCATCAGTGAGTCGACGGGCGCCTACGAGCAGTACTTCGGGCCG	TCRBV10-03*01	unresolved	TCRBJ02-07*01
446	0.0303794	16.9068	0.011664	2	CASTVQETQYF	ACTCTGAAGATCCGGTCCACAAAGCTGGAGGACTCAGCCATGTACTTCTGTGCCAGCACCGTGCAAGAGACCCAGTACTTCGGGCCA	TCRBV02-01*01	TCRBD02-01	TCRBJ02-05*01
447	0.0304475	16.9185	0.011664	2	CASSLMLAQGLGGELFF	ACAAAGCTGGAGGACTCAGCCATGTACTTCTGTGCCAGCAGCTTAATGTTGGCACAGGGTCTCGGAGGGGAGCTGTTTTTTGGAGAA	TCRBV02-01*01	TCRBD01-01*01	TCRBJ02-02*01
448	0.0305156	16.9301	0.011664	2	CASSGAGGSNEQFF	ATCCGGTCCACAAAGCTGGAGGACTCAGCCATGTACTTCTGTGCCAGCAGTGGAGCGGGAGGGAGCAATGAGCAGTTCTTCGGGCCA	TCRBV02-01*01	TCRBD02-01*02	TCRBJ02-01*01
449	0.0305837	16.9418	0.011664	2	CASSLRSDTQYF	CTGAAGATCCGGTCCACAAAGCTGGAGGACTCAGCCATGTACTTCTGTGCCAGCAGTCTCCGGAGCGATACGCAGTATTTTGGCCCA	TCRBV02-01*01	TCRBD02-01*02	TCRBJ02-03*01
450	0.0306519	16.9535	0.011664	2	CASSTSGRAGTQYF	CTGGAGTCTGCTGCCTCCTCCCAGACATCTGTATATTTCTGCGCCAGCAGTACTAGCGGGAGAGCCGGGACGCAGTATTTTGGCCCA	TCRBV10-01	TCRBD02-01*02	TCRBJ02-03*01
451	0.03072	16.9651	0.011664	2	CASSGSGGRTDF	CTGAAGATCCGGTCCACAAAGCTGGAGGACTCAGCCATGTACTTCTGTGCCAGCAGTGGAAGCGGCGGGAGAACGGACTTCGGCGCC	TCRBV02-01*01	TCRBD02-01*02	TCRBJ02-04*01
452	0.0307881	16.9768	0.011664	2	CASSLNFDTGELFF	ATCAATTCCCTGGAGCTTGGTGACTCTGCTGTGTATTTCTGTGCCAGCAGCCTCAATTTCGACACCGGGGAGCTGTTTTTTGGAGAA	unresolved	unresolved	TCRBJ02-02*01
453	0.0308562	16.9885	0.011664	2	CASSFPQSRANVLTF	GAGTCTGCTGCCTCCTCCCAGACATCTGTATATTTCTGCGCCAGCAGTTTTCCACAAAGTCGGGCCAACGTCCTGACTTTCGGGGCC	TCRBV10-01	TCRBD01-01*01	TCRBJ02-06*01
454	0.0309243	17.0001	0.011664	2	CASSESTGPGTQYF	CTGGAGTCTGCTGCCTCCTCCCAGACATCTGTATATTTCTGCGCCAGCAGTGAGTCTACCGGTCCGGGGACCCAGTACTTCGGGCCA	TCRBV10-01	TCRBD02-01	TCRBJ02-05*01
455	0.0309924	17.0118	0.011664	2	CASSPFVRLSGANVLTF	ACGGAGTCAGGGGACACAGCACTGTATTTCTGTGCCAGCAGCCCCTTCGTTAGGCTCTCTGGGGCCAACGTCCTGACTTTCGGGGCC	TCRBV21-01*01	unresolved	TCRBJ02-06*01
456	0.0310606	17.0235	0.011664	2	CASSEGQGWTQYF	ACTCTGGAGTCTGCTGCCTCCTCCCAGACATCTGTATATTTCTGCGCCAGCAGTGAGGGACAGGGATGGACCCAGTACTTCGGGCCA	TCRBV10-01	TCRBD01-01*01	TCRBJ02-05*01
457	0.0311287	17.0351	0.011664	2	CAISIDIANTEAFF	CTGGAGTCCGCTACCAGCTCCCAGACATCTGTGTACTTCTGTGCCATCAGCATAGACATCGCCAACACTGAAGCTTTCTTTGGACAA	TCRBV10-03*01	TCRBD01-01*01	TCRBJ01-01*01
458	0.0311968	17.0468	0.011664	2	CAISDQGRVDTEAFF	GAGTCCGCTACCAGCTCCCAGACATCTGTGTACTTCTGTGCCATCAGTGACCAGGGGAGGGTAGACACTGAAGCTTTCTTTGGACAA	TCRBV10-03*01	TCRBD02-01*02	TCRBJ01-01*01
459	0.0312649	17.0584	0.011664	2	CASNKRAANTEAFF	ATCCAGTCCACGGAGTCAGGGGACACAGCACTGTATTTCTGTGCCAGCAACAAGAGGGCGGCGAACACTGAAGCTTTCTTTGGACAA	TCRBV21-01*01	TCRBD02-01*02	TCRBJ01-01*01
460	0.031333	17.0643	0.005832	1	CASSPFSTPQETQYF	CAGCAGGTAGTGCGAGGAGATTCGGCAGCTTATTTCTGTGCCAGCTCACCCTTTAGTACCCCCCAAGAGACCCAGTACTTCGGGCCA	TCRBV18-01*01	TCRBD02-01	TCRBJ02-05*01
461	0.0314011	17.0701	0.005832	1	CASSPQRERKKETQYF	CGCACACAGCAGGAGGACTCGGCCGTGTATCTCTGTGCCAGCAGCCCCCAGCGGGAGAGGAAGAAAGAGACCCAGTACTTCGGGCCA	TCRBV07-02*01	TCRBD02-01*02	TCRBJ02-05*01
462	0.0314692	17.0759	0.005832	1	CSAKTSGFTDTQYF	GTGACCAGTGCCCATCCTGAAGACAGCAGCTTCTACATCTGCAGTGCTAAGACTAGCGGATTCACAGATACGCAGTATTTTGGCCCA	unresolved	TCRBD02-01	TCRBJ02-03*01
463	0.0315374	17.0818	0.005832	1	CASSSGPNTDTQYF	GTGAGCACCTTGGAGCTGGGGGACTCGGCCCTTTATCTTTGCGCCAGCAGCTCCGGACCTAACACAGATACGCAGTATTTTGGCCCA	TCRBV05-01*01	unresolved	TCRBJ02-03*01
464	0.0316055	17.0876	0.005832	1	CASSQARAGSAGELFF	ACCCTGCAGCCAGAAGACTCGGCCCTGTATCTCTGCGCCAGCAGCCAAGCTAGGGCAGGGAGTGCCGGGGAGCTGTTTTTTGGAGAA	TCRBV04-03*01	unresolved	TCRBJ02-02*01
465	0.0316736	17.0934	0.005832	1	CAWSVLGLAVTGELFF	AAGCTCCTTCTCAGTGACTCTGGCTTCTATCTCTGTGCCTGGAGTGTACTAGGACTAGCGGTCACCGGGGAGCTGTTTTTTGGAGAA	TCRBV30-01*01	TCRBD02-01	TCRBJ02-02*01
466	0.0317417	17.0993	0.005832	1	CSGNRGPLAFF	ACTCTGACTGTGAGCAACATGAGCCCTGAAGACAGCAGCATATATCTCTGCAGCGGAAACAGGGGCCCCCTCGCTTTCTTTGGACAA	TCRBV29-01*01	TCRBD01-01*01	TCRBJ01-01*01
467	0.0318098	17.1051	0.005832	1	CSASQRGRFEAFF	ACAGTGACCAGTGCCCATCCTGAAGACAGCAGCTTCTACATCTGCAGTGCTAGTCAAAGGGGCAGGTTTGAAGCTTTCTTTGGACAA	unresolved	TCRBD01-01*01	TCRBJ01-01*01
468	0.0318779	17.1109	0.005832	1	CAWSEMNMAEAFF	AGTTCTAAGAAGCTCCTCCTCAGTGACTCTGGCTTCTATCTCTGTGCCTGGAGTGAGATGAATATGGCTGAAGCTTTCTTTGGACAA	TCRBV30-01*02	unresolved	TCRBJ01-01*01
469	0.0319461	17.1168	0.005832	1	CAWSRMGRTEAFF	AGTTCTAAGAAGCTCCTTCTCAGTGACTCTGGCTTCTATCTCTGTGCCTGGAGTCGAATGGGGCGCACTGAAGCTTTCTTTGGACAA	TCRBV30-01*01	TCRBD01-01*01	TCRBJ01-01*01
470	0.0320142	17.1226	0.005832	1	CATSPGNTEAFF	CTGTCCCTAGAGTCTGCCATCCCCAACCAGACAGCTCTTTACTTCTGTGCCACCTCTCCGGGGAACACTGAAGCTTTCTTTGGACAA	unresolved	TCRBD02-01	TCRBJ01-01*01
471	0.0320823	17.1284	0.005832	1	CASSQAAGASYEQYF	CACACCCTGCAGCCAGAAGACTCGGCCCTGTATCTCTGCGCCAGCAGCCAAGCTGCGGGAGCTTCCTACGAGCAGTACTTCGGGCCG	TCRBV04-03*01	TCRBD02-01*02	TCRBJ02-07*01
472	0.0321504	17.1343	0.005832	1	CAWAVRPGQGTHQPQHF	CTCCTCCTCAGTGACTCTGGCTTCTATCTCTGTGCCTGGGCTGTTCGACCCGGACAGGGGACTCACCAGCCCCAGCATTTTGGTGAT	TCRBV30-01*02	TCRBD01-01*01	TCRBJ01-05*01
473	0.0322185	17.1401	0.005832	1	CAWSTGTGGRDEQYF	AAGAAGCTCCTTCTCAGTGACTCTGGCTTCTATCTCTGTGCCTGGAGTACCGGGACAGGGGGCAGGGACGAGCAGTACTTCGGGCCG	TCRBV30-01*01	TCRBD01-01*01	TCRBJ02-07*01
474	0.0322866	17.1459	0.005832	1	CSANPGRSYEQYF	ACAGTGACCAGTGCCCATCCTGAAGACAGCAGCTTCTACATCTGCAGTGCTAACCCCGGCCGCTCCTACGAGCAGTACTTCGGGCCG	unresolved	unresolved	TCRBJ02-07*01
475	0.0323547	17.1518	0.005832	1	CAWSWAEAYEQYV	AGTTCTAAGAAGCTCCTCCTCAGTGACTCTGGCTTCTATCTCTGTGCCTGGAGTTGGGCAGAGGCCTACGAGCAGTACGTCGGGCCG	TCRBV30-01*02	unresolved	TCRBJ02-07*01
476	0.0324229	17.1576	0.005832	1	CAWSADRAIQETQYF	AAGAAGCTCCTTCTCAGTGACTCTGGCTTCTATCTCTGTGCCTGGAGTGCGGACAGGGCTATCCAAGAGACCCAGTACTTCGGGCCA	TCRBV30-01*01	TCRBD01-01*01	TCRBJ02-05*01
477	0.032491	17.1634	0.005832	1	CAWTAGTGSIQETQYF	AAGCTCCTTCTCAGTGACTCTGGCTTCTATCTCTGTGCCTGGACTGCTGGGACAGGGTCAATTCAAGAGACCCAGTACTTCGGGCCA	TCRBV30-01*01	TCRBD01-01*01	TCRBJ02-05*01
478	0.0325591	17.1693	0.005832	1	CAWSRGENQPQHF	AGTTCTAAGAAGCTCCTTCTCAGTGACTCTGGCTTCTATCTCTGTGCCTGGAGTAGGGGGGAGAATCAGCCCCAGCATTTTGGTGAT	TCRBV30-01*01	unresolved	TCRBJ01-05*01
479	0.0326272	17.1751	0.005832	1	CATSRDLGYEQYV	GACATCCGCTCACCAGGCCTGGGGGACGCAGCCATGTACCTGTGTGCCACCAGCAGAGATCTTGGCTACGAGCAGTACGTCGGGCCG	TCRBV15-01*01	unresolved	TCRBJ02-07*01
480	0.0326953	17.1809	0.005832	1	CAWTGGFKTQYF	CTGAGTTCTAAGAAGCTCCTTCTCAGTGACTCTGGCTTCTATCTCTGTGCCTGGACGGGGGGTTTCAAGACCCAGTACTTCGGGCCA	TCRBV30-01*01	TCRBD02-01*01	TCRBJ02-05*01
481	0.0327634	17.1868	0.005832	1	CASSQAGTSGRNEQYF	ACCCTGCAGCCAGAAGACTCGGCCCTGTATCTCTGCGCCAGCAGCCAAGCAGGGACTAGCGGGAGGAATGAGCAGTACTTCGGGCCG	TCRBV04-03*01	TCRBD02-01*02	TCRBJ02-07*01
482	0.0328316	17.1926	0.005832	1	CASSQDRGAYEQYV	CTGCTGTCGGCTGCTCCCTCCCAGACATCTGTGTACTTCTGTGCCAGCAGTCAGGACAGGGGGGCCTACGAGCAGTACGTCGGGCCG	TCRBV06-05*01	TCRBD01-01*01	TCRBJ02-07*01
483	0.0328997	17.1984	0.005832	1	CSARDLLAGAVDTQYF	AGTGCCCATCCTGAAGACAGCAGCTTCTACATCTGCAGTGCTAGAGATCTACTAGCGGGAGCCGTAGATACGCAGTATTTTGGCCCA	unresolved	TCRBD02-01*02	TCRBJ02-03*01
484	0.0329678	17.2042	0.005832	1	CAWTQGRTDTQYF	AGTTCTAAGAAGCTCCTTCTCAGTGACTCTGGCTTCTATCTCTGTGCCTGGACCCAGGGCCGCACAGATACGCAGTATTTTGGCCCA	TCRBV30-01*01	TCRBD01-01*01	TCRBJ02-03*01
485	0.0330359	17.2101	0.005832	1	CSATAIGLAGAFSSYEQYF	CCTGAAGACAGCAGCTTCTACATCTGCAGTGCCACCGCTATAGGACTAGCGGGAGCGTTTAGCTCCTACGAGCAGTACTTCGGGCCG	unresolved	TCRBD02-01*02	TCRBJ02-07*01
486	0.033104	17.2159	0.005832	1	CASALRSGNTIYF	AGTTCTAAGAAGCTCCTCCTCAGTGACTCTGGCTTCTATCTCTGTGCCTCGGCCCTGCGCTCTGGAAACACCATATATTTTGGAGAG	TCRBV30-01*02	unresolved	TCRBJ01-03*01
487	0.0331721	17.2217	0.005832	1	CAWKAGVLETQYF	AGTTCTAAGAAGCTCCTCCTCAGTGACTCTGGCTTCTATCTCTGTGCCTGGAAGGCGGGGGTTTTGGAGACCCAGTACTTCGGGCCA	TCRBV30-01*02	TCRBD02-01*01	TCRBJ02-05*01
488	0.0332402	17.2276	0.005832	1	CAWEGGNTEAFF	CTGAGTTCTAAGAAGCTCCTCCTCAGTGACTCTGGCTTCTATCTCTGTGCCTGGGAGGGGGGGAACACTGAAGCTTTCTTTGGACAA	TCRBV30-01*02	unresolved	TCRBJ01-01*01
489	0.0333084	17.2334	0.005832	1	CAWSGAGSRAEAFF	TCTAAGAAGCTCCTTCTCAGTGACTCTGGCTTCTATCTCTGTGCCTGGAGTGGGGCAGGGTCGCGGGCGGAAGCTTTCTTTGGACAA	TCRBV30-01*01	unresolved	TCRBJ01-01*01
490	0.0333765	17.2392	0.005832	1	CAWSGLTRDQPQHF	TCTAAGAAGCTCCTCCTCAGTGACTCTGGCTTCTATCTCTGTGCCTGGAGTGGACTAACGCGTGATCAGCCCCAGCATTTTGGTGAT	TCRBV30-01*02	TCRBD02-01	TCRBJ01-05*01
491	0.0334446	17.2451	0.005832	1	CATSSRPSRGNQPQHF	TCACCAGGCCTGGGGGACGCAGCCATGTACCTGTGTGCCACCAGCAGCCGACCATCTCGGGGCAATCAGCCCCAGCATTTTGGTGAT	TCRBV15-01*01	TCRBD02-01	TCRBJ01-05*01
492	0.0335127	17.2509	0.005832	1	CASSQDPPVPYGYTF	CACACCCTGCAGCCAGAAGACTCGGCCCTGTATCTCTGCGCCAGCAGCCAAGATCCCCCGGTCCCCTATGGCTACACCTTCGGTTCG	TCRBV04-03*01	TCRBD02-01	TCRBJ01-02*01
493	0.0335808	17.2567	0.005832	1	CASSQVLVNYGYTF	CTACACACCCTGCAGCCAGAAGACTCGGCCCTGTATCTCTGCGCCAGCAGCCAAGTTTTGGTTAACTATGGCTACACCTTCGGTTCG	TCRBV04-03*01	unresolved	TCRBJ01-02*01
494	0.0336489	17.2626	0.005832	1	CAWSLTGSGEAFF	AGTTCTAAGAAGCTCCTCCTCAGTGACTCTGGCTTCTATCTCTGTGCCTGGAGCCTGACAGGGTCAGGTGAAGCTTTCTTTGGACAA	TCRBV30-01*02	TCRBD01-01*01	TCRBJ01-01*01
495	0.033717	17.2684	0.005832	1	CAWSLGVQETQYF	AGTTCTAAGAAGCTCCTTCTCAGTGACTCTGGCTTCTATCTCTGTGCCTGGAGTTTAGGGGTCCAAGAGACCCAGTACTTCGGGCCA	TCRBV30-01*01	TCRBD01-01*01	TCRBJ02-05*01
496	0.0337852	17.2742	0.005832	1	CAWSVSVNYGYTF	AGTTCTAAGAAGCTCCTCCTCAGTGACTCTGGCTTCTATCTCTGTGCCTGGAGTGTATCGGTTAACTATGGCTACACCTTCGGTTCG	TCRBV30-01*02	TCRBD02-01	TCRBJ01-02*01
497	0.0338533	17.2801	0.005832	1	CAWAAGQSYEQYF	AGTTCTAAGAAGCTCCTTCTCAGTGACTCTGGCTTCTATCTCTGTGCCTGGGCCGCGGGACAGAGTTACGAGCAGTACTTCGGGCCG	TCRBV30-01*01	TCRBD01-01*01	TCRBJ02-07*01
498	0.0339214	17.2859	0.005832	1	CASSHGLAGVKYEQYF	ACCCTGCAGCCAGAAGACTCGGCCCTGTATCTCTGCGCCAGCAGCCACGGACTAGCGGGAGTGAAATACGAGCAGTACTTCGGGCCG	TCRBV04-03*01	TCRBD02-01*02	TCRBJ02-07*01
499	0.0339895	17.2917	0.005832	1	CASSQDSGVQETQYF	CACACCCTGCAGCCAGAAGACTCGGCCCTGTATCTCTGCGCCAGCAGCCAAGATTCGGGTGTCCAAGAGACCCAGTACTTCGGGCCA	TCRBV04-03*01	TCRBD02-01	TCRBJ02-05*01
500	0.0340576	17.2976	0.005832	1	CASSPVAVQETQYF	CTACACACCCTGCAGCCAGAAGACTCGGCCCTGTATCTCTGCGCCAGCAGCCCCGTAGCGGTACAAGAGACCCAGTACTTCGGGCCA	TCRBV04-03*01	TCRBD02-01	TCRBJ02-05*01
501	0.0341257	17.3034	0.005832	1	CASSQGSQGPGTDTQYF	CTGCAGCCAGAAGACTCGGCCCTGTATCTCTGCGCCAGCAGCCAAGGGTCGCAGGGCCCGGGCACAGATACGCAGTATTTTGGCCCA	TCRBV04-03*01	TCRBD01-01*01	TCRBJ02-03*01
502	0.0341939	17.3092	0.005832	1	CAWGDWNQPQHF	CTGAGTTCTAAGAAGCTCCTCCTCAGTGACTCTGGCTTCTATCTCTGTGCCTGGGGGGACTGGAATCAGCCCCAGCATTTTGGTGAT	TCRBV30-01*02	TCRBD02-01	TCRBJ01-05*01
503	0.034262	17.3151	0.005832	1	CASSPEVGGGGETQYF	ACCCTGCAGCCAGAAGACTCGGCCCTGTATCTCTGCGCCAGCAGCCCGGAAGTTGGTGGAGGCGGGGAGACCCAGTACTTCGGGCCA	TCRBV04-03*01	TCRBD02-01	TCRBJ02-05*01
504	0.0343301	17.3209	0.005832	1	CAWSVWWDQPQHF	AGTTCTAAGAAGCTCCTCCTCAGTGACTCTGGCTTCTATCTCTGTGCCTGGAGTGTATGGTGGGATCAGCCCCAGCATTTTGGTGAT	TCRBV30-01*02	unresolved	TCRBJ01-05*01
505	0.0343982	17.3267	0.005832	1	CAWSVYTDNQPQHF	TCTAAGAAGCTCCTCCTCAGTGACTCTGGCTTCTATCTCTGTGCCTGGAGTGTATACACCGACAATCAGCCCCAGCATTTTGGTGAT	TCRBV30-01*02	TCRBD01-01*01	TCRBJ01-05*01
506	0.0344663	17.3326	0.005832	1	CASSQDHGKGYGYTF	CACACCCTGCAGCCAGAAGACTCGGCCCTGTATCTCTGCGCCAGCAGCCAAGATCACGGGAAGGGCTATGGCTACACCTTCGGTTCG	TCRBV04-03*01	TCRBD02-01*02	TCRBJ01-02*01
507	0.0345344	17.3384	0.005832	1	CAWSGKLDYGYTF	AGTTCTAAGAAGCTCCTTCTCAGTGACTCTGGCTTCTATCTCTGTGCCTGGAGTGGGAAGTTGGACTATGGCTACACCTTCGGTTCG	TCRBV30-01*01	unresolved	TCRBJ01-02*01
508	0.0346025	17.3442	0.005832	1	CASSLEGGDTDTQYF	CAGCGCACACAGCAGGAGGACTCCGCCGTGTATCTCTGTGCCAGCAGCTTAGAGGGCGGGGACACAGATACGCAGTATTTTGGCCCA	TCRBV07-08*01	TCRBD02-01*01	TCRBJ02-03*01
509	0.0346707	17.35	0.005832	1	CAWSLGYGYTF	ATCCTGAGTTCTAAGAAGCTCCTCCTCAGTGACTCTGGCTTCTATCTCTGTGCCTGGAGCCTGGGGTATGGCTACACCTTCGGTTCG	TCRBV30-01*02	unresolved	TCRBJ01-02*01
510	0.0347388	17.3559	0.005832	1	CAWSATVGGYTF	CTGAGTTCTAAGAAGCTCCTTCTCAGTGACTCTGGCTTCTATCTCTGTGCCTGGAGTGCGACGGTGGGGGGCTACACCTTCGGTTCG	TCRBV30-01*01	unresolved	TCRBJ01-02*01
511	0.0348069	17.3617	0.005832	1	CAWRSGMGNEQFF	AGTTCTAAGAAGCTCCTCCTCAGTGACTCTGGCTTCTATCTCTGTGCCTGGAGAAGCGGGATGGGGAATGAGCAGTTCTTCGGGCCA	TCRBV30-01*02	TCRBD02-01*02	TCRBJ02-01*01
512	0.034875	17.3675	0.005832	1	CSGCAYTGTEAFF	ACTGTGAGCAACATGAGCCCTGAAGACAGCAGCATATATCTCTGCAGCGGATGCGCCTATACAGGCACTGAAGCTTTCTTTGGACAA	TCRBV29-01*01	TCRBD01-01*01	TCRBJ01-01*01
513	0.0349431	17.3734	0.005832	1	CASKRTGAAYEQYV	GTGAACGCCTTGTTGCTGGGGGACTCGGCCCTCTATCTCTGTGCCAGCAAGCGGACAGGTGCGGCCTACGAGCAGTACGTCGGGCCG	TCRBV05-06*01	TCRBD01-01*01	TCRBJ02-07*01
514	0.0350112	17.3792	0.005832	1	CACGLRLGEKLFF	AGTTCTAAGAAGCTCCTTCTCAGTGACTCTGGCTTCTATCTCTGTGCCTGTGGATTACGCTTGGGTGAAAAACTGTTTTTTGGCAGT	TCRBV30-01*01	unresolved	TCRBJ01-04*01
515	0.0350794	17.385	0.005832	1	CAWSLGLAQPHKIYEQYF	CTTCTCAGTGACTCTGGCTTCTATCTCTGTGCCTGGAGTCTAGGACTAGCGCAACCTCATAAAATCTACGAGCAGTACTTCGGGCCG	TCRBV30-01*01	TCRBD02-01	TCRBJ02-07*01
516	0.0351475	17.3909	0.005832	1	CAWSWGAYEQYF	CTGAGTTCTAAGAAGCTCCTTCTCAGTGACTCTGGCTTCTATCTCTGTGCCTGGAGTTGGGGGGCCTACGAGCAGTACTTCGGGCCG	TCRBV30-01*01	TCRBD02-01*01	TCRBJ02-07*01
517	0.0352156	17.3967	0.005832	1	CSVVQGTYEQYF	CTGACTGTGAGCAACATGAGCCCTGAAGACAGCAGCATATATCTCTGCAGCGTTGTACAGGGAACCTACGAGCAGTACTTCGGGCCG	TCRBV29-01*01	TCRBD01-01*01	TCRBJ02-07*01
518	0.0352837	17.4025	0.005832	1	CAWRASLNEQYF	CTGAGTTCTAAGAAGCTCCTTCTCAGTGACTCTGGCTTCTATCTCTGTGCCTGGAGAGCCAGTTTGAACGAGCAGTACTTCGGGCCG	TCRBV30-01*01	unresolved	TCRBJ02-07*01
519	0.0353518	17.4084	0.005832	1	CASSPQFGGDSGIQYF	ACCCTGCAGCCAGAAGACTCGGCCCTGTATCTCTGCGCCAGCAGCCCCCAGTTCGGGGGAGATAGCGGTATACAGTACTTCGGGCCG	TCRBV04-03*01	TCRBD02-01	TCRBJ02-07*01
520	0.0354199	17.4142	0.005832	1	CAWSVIGGRKDTQYF	AAGAAGCTCCTTCTCAGTGACTCTGGCTTCTATCTCTGTGCCTGGAGTGTAATAGGCGGGCGGAAAGATACGCAGTATTTTGGCCCA	TCRBV30-01*01	TCRBD02-01	TCRBJ02-03*01
521	0.035488	17.42	0.005832	1	CASSQSPGPENTEAFF	ACCCTGCAGCCAGAAGACTCGGCCCTGTATCTCTGCGCCAGCAGCCAGTCCCCGGGACCGGAGAACACTGAAGCTTTCTTTGGACAA	TCRBV04-03*01	unresolved	TCRBJ01-01*01
522	0.0355562	17.4259	0.005832	1	CAWGQGNQPQHF	CTGAGTTCTAAGAAGCTCCTTCTCAGTGACTCTGGCTTCTATCTCTGTGCCTGGGGACAGGGCAATCAGCCCCAGCATTTTGGTGAT	TCRBV30-01*01	TCRBD01-01*01	TCRBJ01-05*01
523	0.0356243	17.4317	0.005832	1	CASSRDRPYGYTF	AGTTCTAAGAAGCTCCTTCTCAGTGACTCTGGCTTCTATCTCTGTGCCTCGAGCCGGGACAGGCCCTATGGCTACACCTTCGGTTCG	TCRBV30-01*01	TCRBD01-01*01	TCRBJ01-02*01
524	0.0356924	17.4375	0.005832	1	CASSLRRASYEQYF	ATGAGCTCCTTGGAGCTGGGGGACTCAGCCCTGTACTTCTGTGCCAGCAGCTTGCGACGGGCGTCCTACGAGCAGTACTTCGGGCCG	TCRBV13-01*01	unresolved	TCRBJ02-07*01
525	0.0357605	17.4434	0.005832	1	CASSLGSSSYNEQFF	AGCACCTTGGAGCTGGGGGACTCGGCCCTTTATCTTTGCGCCAGCAGCTTGGGGTCTAGCTCCTACAATGAGCAGTTCTTCGGGCCA	TCRBV05-01*01	TCRBD02-01	TCRBJ02-01*01
526	0.0358286	17.4492	0.005832	1	CATSMAAPQETQYF	ATCCGCTCACCAGGCCTGGGGGACGCAGCCATGTACCTGTGTGCCACCAGCATGGCAGCCCCTCAAGAGACCCAGTACTTCGGGCCA	TCRBV15-01*01	unresolved	TCRBJ02-05*01
527	0.0358967	17.455	0.005832	1	CASSQGSAGGQETQYF	GCCCTGCAGCCAGAAGACTCAGCCCTGTATCTCTGCGCCAGCAGCCAAGGTTCAGCGGGGGGACAAGAGACCCAGTACTTCGGGCCA	TCRBV04-01*01	TCRBD02-01*01	TCRBJ02-05*01
528	0.0359649	17.4609	0.005832	1	CAWNLAEQETQYF	AGTTCTAAGAAGCTCCTTCTCAGTGACTCTGGCTTCTATCTCTGTGCCTGGAACCTCGCGGAACAAGAGACCCAGTACTTCGGGCCA	TCRBV30-01*01	TCRBD02-01	TCRBJ02-05*01
529	0.036033	17.4667	0.005832	1	CAWERDRKETQYF	AGTTCTAAGAAGCTCCTTCTCAGTGACTCTGGCTTCTATCTCTGTGCCTGGGAAAGGGACAGGAAAGAGACCCAGTACTTCGGGCCA	TCRBV30-01*01	TCRBD01-01*01	TCRBJ02-05*01
530	0.0361011	17.4725	0.005832	1	CSVDPRGIKETQYF	GTGAGCAACATGAGCCCTGAAGACAGCAGCATATATCTCTGCAGCGTTGACCCGCGGGGGATCAAAGAGACCCAGTACTTCGGGCCA	TCRBV29-01*01	TCRBD02-01*01	TCRBJ02-05*01
531	0.0361692	17.4784	0.005832	1	CAWGGQGRGYTF	CTGAGTTCTAAGAAGCTCCTTCTCAGTGACTCTGGCTTCTATCTCTGTGCCTGGGGGGGACAGGGTCGTGGCTACACCTTCGGTTCG	TCRBV30-01*01	TCRBD01-01*01	TCRBJ01-02*01
532	0.0362373	17.4842	0.005832	1	CAWSGQGIRGYTF	AGTTCTAAGAAGCTCCTCCTCAGTGACTCTGGCTTCTATCTCTGTGCCTGGAGTGGACAGGGAATACGTGGCTACACCTTCGGTTCG	TCRBV30-01*02	TCRBD01-01*01	TCRBJ01-02*01
533	0.0363054	17.49	0.005832	1	CASSQGRGQSYGYTF	CACGCCCTGCAGCCAGAAGACTCAGCCCTGTATCTCTGCGCCAGCAGCCAAGGGCGAGGACAGAGCTATGGCTACACCTTCGGTTCG	TCRBV04-01*01	TCRBD01-01*01	TCRBJ01-02*01
534	0.0363735	17.4958	0.005832	1	CASSQDIAGVYEQYF	CACACCCTGCAGCCAGAAGACTCGGCCCTGTATCTCTGCGCCAGCAGCCAAGACATAGCGGGAGTTTACGAGCAGTACTTCGGGCCG	TCRBV04-03*01	TCRBD02-01*02	TCRBJ02-07*01
535	0.0364417	17.5017	0.005832	1	CSVEPQGTTQYF	CTGACTGTGAGCAACATGAGCCCTGAAGACAGCAGCATATATCTCTGCAGCGTTGAGCCACAGGGGACGACCCAGTACTTCGGGCCA	TCRBV29-01*01	TCRBD01-01*01	TCRBJ02-05*01
536	0.0365098	17.5075	0.005832	1	CALPVQGNTEAFF	AGTTCTAAGAAGCTCCTCCTCAGTGACTCTGGCTTCTATCTCTGTGCCCTACCGGTACAGGGGAACACTGAAGCTTTCTTTGGACAA	TCRBV30-01*02	TCRBD01-01*01	TCRBJ01-01*01
537	0.0365779	17.5133	0.005832	1	CASSQGPQKPTNEKLFF	CTGCAGCCAGAAGACTCAGCCCTGTATCTCTGCGCCAGCAGCCAAGGACCCCAGAAGCCAACTAATGAAAAACTGTTTTTTGGCAGT	TCRBV04-01*01	unresolved	TCRBJ01-04*01
538	0.036646	17.5192	0.005832	1	CASSYEGNQPQHF	AATGTGAGCACCTTGGAGCTGGGGGACTCGGCCCTTTATCTTTGCGCCAGCAGCTATGAGGGCAATCAGCCCCAGCATTTTGGTGAT	TCRBV05-01*01	TCRBD02-01*02	TCRBJ01-05*01
539	0.0367141	17.525	0.005832	1	CAWSVGAYSNQPQHF	AAGAAGCTCCTTCTCAGTGACTCTGGCTTCTATCTCTGTGCCTGGAGTGTGGGAGCTTATAGCAATCAGCCCCAGCATTTTGGTGAT	TCRBV30-01*01	TCRBD02-01*02	TCRBJ01-05*01
540	0.0367822	17.5308	0.005832	1	CSAVQTPANYGYTF	GTGAGCAACATGAGCCCTGAAGACAGCAGCATATATCTCTGCAGCGCTGTACAGACGCCCGCTAACTATGGCTACACCTTCGGTTCG	TCRBV29-01*01	TCRBD01-01*01	TCRBJ01-02*01
541	0.0368504	17.5367	0.005832	1	CAWSVDRRETQYF	AGTTCTAAGAAGCTCCTTCTCAGTGACTCTGGCTTCTATCTCTGTGCCTGGAGTGTGGATAGGAGAGAGACCCAGTACTTCGGGCCA	TCRBV30-01*01	TCRBD02-01*02	TCRBJ02-05*01
542	0.0369185	17.5425	0.005832	1	CASSITSGRRTDTQYF	GCCCTGCAGCCAGAAGACTCAGCCCTGTATCTCTGCGCCAGCAGCATCACTAGCGGGAGGCGGACAGATACGCAGTATTTTGGCCCA	TCRBV04-01*01	TCRBD02-01*02	TCRBJ02-03*01
543	0.0369866	17.5483	0.005832	1	CAWSVGGPYGYTF	AGTTCTAAGAAGCTCCTCCTCAGTGACTCTGGCTTCTATCTCTGTGCCTGGAGTGTTGGGGGCCCCTATGGCTACACCTTCGGTTCG	TCRBV30-01*02	TCRBD01-01*01	TCRBJ01-02*01
544	0.0370547	17.5542	0.005832	1	CASSPGLAGDEQFF	CTACACACCCTGCAGCCAGAAGACTCGGCCCTGTATCTCTGCGCCAGCAGCCCAGGACTAGCGGGAGATGAGCAGTTCTTCGGGCCA	TCRBV04-03*01	TCRBD02-01*02	TCRBJ02-01*01
545	0.0371228	17.56	0.005832	1	CASSQDGSSYNEQFF	CACACCCTGCAGCCAGAAGACTCGGCCCTGTATCTCTGCGCCAGCAGCCAAGATGGCAGCTCCTACAATGAGCAGTTCTTCGGGCCA	TCRBV04-03*01	TCRBD01-01*01	TCRBJ02-01*01
546	0.0371909	17.5658	0.005832	1	CSVEEVIANEQFF	ACTGTGAGCAACATGAGCCCTGAAGACAGCAGCATATATCTCTGCAGCGTTGAAGAGGTGATCGCAAATGAGCAGTTCTTCGGGCCA	TCRBV29-01*01	unresolved	TCRBJ02-01*01
547	0.037259	17.5717	0.005832	1	CSATLLAGVRETQYF	ACCAGTGCCCATCCTGAAGACAGCAGCTTCTACATCTGCAGTGCTACACTGCTAGCGGGAGTCCGAGAGACCCAGTACTTCGGGCCA	unresolved	TCRBD02-01*02	TCRBJ02-05*01
548	0.0373272	17.5775	0.005832	1	CAWSEQETQYF	ATCCTGAGTTCTAAGAAGCTCCTTCTCAGTGACTCTGGCTTCTATCTCTGTGCCTGGAGTGAGCAAGAGACCCAGTACTTCGGGCCA	TCRBV30-01*01	unresolved	TCRBJ02-05*01
549	0.0373953	17.5833	0.005832	1	CASSHKETQYF	AACCTTCACCTACACGCCCTGCAGCCAGAAGACTCAGCCCTGTATCTCTGCGCCAGCAGCCATAAAGAGACCCAGTACTTCGGGCCA	TCRBV04-01*01	TCRBD02-01	TCRBJ02-05*01
550	0.0374634	17.5892	0.005832	1	CAWSVTDRAVTDTQYF	AAGCTCCTTCTCAGTGACTCTGGCTTCTATCTCTGTGCCTGGAGTGTAACGGACAGGGCTGTCACAGATACGCAGTATTTTGGCCCA	TCRBV30-01*01	TCRBD01-01*01	TCRBJ02-03*01
551	0.0375315	17.595	0.005832	1	CASSQRSLSTDTQYF	CACGCCCTGCAGCCAGAAGACTCAGCCCTGTATCTCTGCGCCAGCAGCCAAAGGTCACTAAGCACAGATACGCAGTATTTTGGCCCA	TCRBV04-01*01	TCRBD02-01	TCRBJ02-03*01
552	0.0375996	17.6008	0.005832	1	CSARGGEPQHF	ACTCTGACAGTGACCAGTGCCCATCCTGAAGACAGCAGCTTCTACATCTGCAGTGCTAGAGGGGGCGAGCCCCAGCATTTTGGTGAT	TCRBV20-01*01	TCRBD01-01*01	TCRBJ01-05*01
553	0.0376677	17.6067	0.005832	1	CAWSWQGGGYTF	CTGAGTTCTAAGAAGCTCCTCCTCAGTGACTCTGGCTTCTATCTCTGTGCCTGGAGTTGGCAGGGCGGTGGCTACACCTTCGGTTCG	TCRBV30-01*02	TCRBD01-01*01	TCRBJ01-02*01
554	0.0377358	17.6125	0.005832	1	CASSQDPTDYGYTF	CTACACACCCTGCAGCCAGAAGACTCGGCCCTGTATCTCTGCGCCAGCAGCCAAGATCCTACGGACTATGGCTACACCTTCGGTTCG	TCRBV04-03*01	TCRBD02-01	TCRBJ01-02*01
555	0.037804	17.6183	0.005832	1	CASRPPGRNYGYTF	CTACACGCCCTGCAGCCAGAAGACTCAGCCCTGTATCTCTGCGCCAGCAGACCCCCCGGCAGGAACTATGGCTACACCTTCGGTTCG	TCRBV04-01*01	TCRBD01-01*01	TCRBJ01-02*01
556	0.0378721	17.6242	0.005832	1	CASSHGPELAHSSYEQYF	CAGCCAGAAGACTCGGCCCTGTATCTCTGCGCCAGCAGCCACGGCCCCGAACTAGCGCACAGCTCCTACGAGCAGTACTTCGGGCCG	TCRBV04-03*01	TCRBD02-01	TCRBJ02-07*01
557	0.0379402	17.63	0.005832	1	CAWTDYPGGAYEQYF	AAGAAGCTCCTTCTCAGTGACTCTGGCTTCTATCTCTGTGCCTGGACCGACTACCCGGGAGGGGCCTACGAGCAGTACTTCGGGCCG	TCRBV30-01*01	TCRBD02-01*02	TCRBJ02-07*01
558	0.0380083	17.6358	0.005832	1	CASSQDHAVAGGGKQYF	CTGCAGCCAGAAGACTCGGCCCTGTATCTCTGCGCCAGCAGCCAAGATCATGCAGTAGCGGGAGGGGGGAAGCAGTACTTCGGGCCG	TCRBV04-03*01	TCRBD02-01*02	TCRBJ02-07*01
559	0.0380764	17.6416	0.005832	1	CASSPGQGNRETQYF	CACGCCCTGCAGCCAGAAGACTCAGCCCTGTATCTCTGCGCCAGCAGCCCGGGACAGGGGAACCGGGAGACCCAGTACTTCGGGCCA	TCRBV04-01*01	TCRBD01-01*01	TCRBJ02-05*01
560	0.0381445	17.6475	0.005832	1	CASSSGPQETQYF	AATGTGAACGCCTTGTTGCTGGGGGACTCGGCCCTCTATCTCTGTGCCAGCAGCTCAGGGCCCCAAGAGACCCAGTACTTCGGGCCA	TCRBV05-06*01	TCRBD01-01*01	TCRBJ02-05*01
561	0.0382127	17.6533	0.005832	1	CASSLGLASQETQYF	AGCTCCTTGGAGCTGGGGGACTCAGCCCTGTACTTCTGTGCCAGCAGCCTTGGACTAGCGTCACAAGAGACCCAGTACTTCGGGCCA	TCRBV13-01*01	TCRBD02-01	TCRBJ02-05*01
562	0.0382808	17.6591	0.005832	1	CASSQDIGARDTQYF	CACGCCCTGCAGCCAGAAGACTCAGCCCTGTATCTCTGCGCCAGCAGCCAAGATATAGGGGCCAGAGATACGCAGTATTTTGGCCCA	TCRBV04-01*01	TCRBD01-01*01	TCRBJ02-03*01
563	0.0383489	17.665	0.005832	1	CSGTGTSGNTDTQYF	AGCAACATGAGCCCTGAAGACAGCAGCATATATCTCTGCAGCGGCACCGGGACTAGCGGGAACACAGATACGCAGTATTTTGGCCCA	TCRBV29-01*01	TCRBD02-01*02	TCRBJ02-03*01
564	0.038417	17.6708	0.005832	1	CATSEGWSFDQPQHF	CGCTCACCAGGCCTGGGGGACGCAGCCATGTACCTGTGTGCCACCAGCGAGGGGTGGTCTTTCGATCAGCCCCAGCATTTTGGTGAT	TCRBV15-01*01	unresolved	TCRBJ01-05*01
565	0.0384851	17.6766	0.005832	1	CSVAPTGEQYF	ACTCTGACTGTGAGCAACATGAGCCCTGAAGACAGCAGCATATATCTCTGCAGCGTTGCACCCACAGGGGAGCAGTACTTCGGGCCG	TCRBV29-01*01	TCRBD01-01*01	TCRBJ02-07*01
566	0.0385532	17.6825	0.005832	1	CASSQAFTPGATYEQYF	CTGCAGCCAGAAGACTCGGCCCTGTATCTCTGCGCCAGCAGCCAAGCCTTCACCCCAGGGGCAACCTACGAGCAGTACTTCGGGCCG	TCRBV04-03*01	TCRBD01-01*01	TCRBJ02-07*01
567	0.0386213	17.6883	0.005832	1	CASSKGQGSSETQYF	CTGTCGGCTGCTCCCTCCCAGACATCTGTGTACTTCTGTGCCAGCAGTAAGGGACAGGGGTCTTCGGAGACCCAGTACTTCGGGCCA	TCRBV06-05*01	TCRBD01-01*01	TCRBJ02-05*01
568	0.0386895	17.6941	0.005832	1	CSAPKSSGGQETQYF	ACCAGTGCCCATCCTGAAGACAGCAGCTTCTACATCTGCAGTGCCCCTAAGTCTAGCGGGGGGCAAGAGACCCAGTACTTCGGGCCA	unresolved	TCRBD02-01*01	TCRBJ02-05*01
569	0.0387576	17.7	0.005832	1	CSVEKVGSTDTQYF	GTGAGCAACATGAGCCCTGAAGACAGCAGCATATATCTCTGCAGCGTTGAGAAGGTCGGTAGCACAGATACGCAGTATTTTGGCCCA	TCRBV29-01*01	unresolved	TCRBJ02-03*01
570	0.0388257	17.7058	0.005832	1	CAWSVSRWTEAFF	AGTTCTAAGAAGCTCCTCCTCAGTGACTCTGGCTTCTATCTCTGTGCCTGGAGTGTGAGCAGGTGGACTGAAGCTTTCTTTGGACAA	TCRBV30-01*02	TCRBD01-01*01	TCRBJ01-01*01
571	0.0388938	17.7116	0.005832	1	CSVLRDRGSTEAFF	GTGAGCAACATGAGCCCTGAAGACAGCAGCATATATCTCTGCAGCGTTTTAAGGGACAGAGGATCCACTGAAGCTTTCTTTGGACAA	TCRBV29-01*01	TCRBD01-01*01	TCRBJ01-01*01
572	0.0389619	17.7175	0.005832	1	CAGKGALDTEAFF	AGTTCTAAGAAGCTCCTTCTCAGTGACTCTGGCTTCTATCTCTGTGCCGGAAAGGGGGCGCTGGACACTGAAGCTTTCTTTGGACAA	TCRBV30-01*01	TCRBD01-01*01	TCRBJ01-01*01
573	0.03903	17.7233	0.005832	1	CATSPPLNTEAFF	GACATCCGCTCACCAGGCCTGGGGGACGCAGCCATGTACCTGTGTGCCACCAGCCCACCGTTGAACACTGAAGCTTTCTTTGGACAA	TCRBV15-01*01	unresolved	TCRBJ01-01*01
574	0.0390982	17.7291	0.005832	1	CASSQDPTVNTEAFF	CACACCCTGCAGCCAGAAGACTCGGCCCTGTATCTCTGCGCCAGCAGCCAAGACCCAACGGTGAACACTGAAGCTTTCTTTGGACAA	TCRBV04-03*01	TCRBD02-01	TCRBJ01-01*01
575	0.0391663	17.735	0.005832	1	CAWSAGPYGYTF	CTGAGTTCTAAGAAGCTCCTCCTCAGTGACTCTGGCTTCTATCTCTGTGCCTGGAGTGCGGGGCCCTATGGCTACACCTTCGGTTCG	TCRBV30-01*02	unresolved	TCRBJ01-02*01
576	0.0392344	17.7408	0.005832	1	CASSHPGDYGYTF	CACCTACACACCCTGCAGCCAGAAGACTCGGCCCTGTATCTCTGCGCCAGCAGCCACCCAGGGGACTATGGCTACACCTTCGGTTCG	TCRBV04-03*01	TCRBD01-01*01	TCRBJ01-02*01
577	0.0393025	17.7466	0.005832	1	CASSFISKWDEQYF	GTGAACGCCTTGTTGCTGGGGGACTCGGCCCTCTATCTCTGTGCCAGCAGCTTTATCTCTAAGTGGGACGAGCAGTACTTCGGGCCG	TCRBV05-06*01	unresolved	TCRBJ02-07*01
578	0.0393706	17.7525	0.005832	1	CASSFIAGDYEQYV	ATCCAGCGCACACAGCAGGAGGACTCCGCCGTGTATCTCTGTGCCAGCAGCTTTATAGCGGGTGACTACGAGCAGTACGTCGGGCCG	TCRBV07-08*01	TCRBD02-01	TCRBJ02-07*01
579	0.0394387	17.7583	0.005832	1	CAWSPGLRNEQFF	AGTTCTAAGAAGCTCCTCCTCAGTGACTCTGGCTTCTATCTCTGTGCCTGGAGTCCCGGTCTTCGCAATGAGCAGTTCTTCGGGCCA	TCRBV30-01*02	TCRBD02-01	TCRBJ02-01*01
580	0.0395068	17.7641	0.005832	1	CASAAGGSETQYF	AGGCTGGAGTTGGCTGCTCCCTCCCAGACATCTGTGTACTTCTGTGCCAGCGCGGCGGGAGGGTCGGAGACCCAGTACTTCGGGCCA	TCRBV06-06	TCRBD02-01*02	TCRBJ02-05*01
581	0.039575	17.77	0.005832	1	CAARGGETQYF	CCCCTGACCCTGGAGTCTGCCAGGCCCTCACATACCTCTCAGTACCTCTGTGCCGCAAGGGGGGGAGAGACCCAGTACTTCGGGCCA	TCRBV25-01*01	TCRBD02-01*01	TCRBJ02-05*01
582	0.0396431	17.7758	0.005832	1	CASSQRADQETQYF	CTACACGCCCTGCAGCCAGAAGACTCAGCCCTGTATCTCTGCGCCAGCAGCCAGCGTGCGGATCAAGAGACCCAGTACTTCGGGCCA	TCRBV04-01*01	TCRBD02-01	TCRBJ02-05*01
583	0.0397112	17.7816	0.005832	1	CASSPLGLGTSGTTDTQYF	CCCAGGGACTCAGCTGTGTACTTCTGTGCCAGCAGTCCCCTAGGCCTCGGGACTAGCGGAACCACAGATACGCAGTATTTTGGCCCA	unresolved	TCRBD02-01	TCRBJ02-03*01
584	0.0397793	17.7874	0.005832	1	CAWWSTAEASRTGELFF	CTCCTTCTCAGTGACTCTGGCTTCTATCTCTGTGCCTGGTGGTCAACGGCCGAGGCGTCTCGCACCGGGGAGCTGTTTTTTGGAGAA	TCRBV30-01*01	TCRBD02-01*02	TCRBJ02-02*01
585	0.0398474	17.7933	0.005832	1	CAWSPSRTGVGEAFF	AAGAAGCTCCTTCTCAGTGACTCTGGCTTCTATCTCTGTGCCTGGAGTCCATCCCGGACAGGGGTTGGTGAAGCTTTCTTTGGACAA	TCRBV30-01*01	TCRBD01-01*01	TCRBJ01-01*01
586	0.0399155	17.7991	0.005832	1	CASSQDGGTLNTEAFF	GCCCTGCAGCCAGAAGACTCAGCCCTGTATCTCTGCGCCAGCAGCCAAGATGGTGGGACCTTAAACACTGAAGCTTTCTTTGGACAA	TCRBV04-01*01	unresolved	TCRBJ01-01*01
587	0.0399837	17.8049	0.005832	1	CAWRRQQNEKLFF	AGTTCTAAGAAGCTCCTCCTCAGTGACTCTGGCTTCTATCTCTGTGCCTGGAGAAGACAGCAGAATGAAAAACTGTTTTTTGGCAGT	TCRBV30-01*02	TCRBD01-01*01	TCRBJ01-04*01
588	0.0400518	17.8108	0.005832	1	CAWATGGGQPQHF	AGTTCTAAGAAGCTCCTTCTCAGTGACTCTGGCTTCTATCTCTGTGCCTGGGCTACAGGGGGCGGTCAGCCCCAGCATTTTGGTGAT	TCRBV30-01*01	TCRBD01-01*01	TCRBJ01-05*01
589	0.0401199	17.8166	0.005832	1	CASSPRTGGNQPQHF	CACACCCTGCAGCCAGAAGACTCGGCCCTGTATCTCTGCGCCAGCAGCCCCAGGACAGGGGGCAATCAGCCCCAGCATTTTGGTGAT	TCRBV04-03*01	TCRBD01-01*01	TCRBJ01-05*01
590	0.040188	17.8224	0.005832	1	CASSQEGASGRRQYF	AATTCCCTGGAGCTTGGTGACTCTGCTGTGTATTTCTGTGCCAGCAGCCAAGAAGGGGCTAGCGGGAGAAGGCAGTACTTCGGGCCG	unresolved	TCRBD02-01*02	TCRBJ02-07*01
591	0.0402561	17.8283	0.005832	1	CAWRLAGVEQYF	CTGAGTTCTAAGAAGCTCCTTCTCAGTGACTCTGGCTTCTATCTCTGTGCCTGGAGACTAGCGGGAGTGGAGCAGTACTTCGGGCCG	TCRBV30-01*01	TCRBD02-01*02	TCRBJ02-07*01
592	0.0403242	17.8341	0.005832	1	CASSLRQAGGYEQYF	CACGCCCTGCAGCCAGAAGACTCAGCCCTGTATCTCTGCGCCAGCAGCCTCCGACAGGCAGGGGGTTACGAGCAGTACTTCGGGCCG	TCRBV04-01*01	TCRBD01-01*01	TCRBJ02-07*01
593	0.0403923	17.8399	0.005832	1	CSVDLTGSGYEQYF	GTGAGCAACATGAGCCCTGAAGACAGCAGCATATATCTCTGCAGCGTTGACCTCACAGGGTCGGGCTACGAGCAGTACTTCGGGCCG	TCRBV29-01*01	TCRBD01-01*01	TCRBJ02-07*01
594	0.0404605	17.8458	0.005832	1	CSVEVWTSGTYSYEQYF	ATGAGCCCTGAAGACAGCAGCATATATCTCTGCAGCGTTGAGGTTTGGACTAGCGGGACTTACTCCTACGAGCAGTACTTCGGGCCG	TCRBV29-01*01	TCRBD02-01*02	TCRBJ02-07*01
595	0.0405286	17.8516	0.005832	1	CASSQDWPGGSYEQYF	GCCCTGCAGCCAGAAGACTCAGCCCTGTATCTCTGCGCCAGCAGCCAAGATTGGCCAGGGGGATCCTACGAGCAGTACTTCGGGCCG	TCRBV04-01*01	TCRBD01-01*01	TCRBJ02-07*01
596	0.0405967	17.8574	0.005832	1	CSVETGETGTTYEQYF	AACATGAGCCCTGAAGACAGCAGCATATATCTCTGCAGCGTTGAGACGGGGGAGACAGGTACCACCTACGAGCAGTACTTCGGGCCG	TCRBV29-01*01	unresolved	TCRBJ02-07*01
597	0.0406648	17.8633	0.005832	1	CASSLRAGDEQYV	AAGATCCAGCGCACAGAGCGGGGGGACTCAGCCGTGTATCTCTGTGCCAGCAGCTTAAGGGCAGGGGACGAGCAGTACGTCGGGCCG	TCRBV07-03*01	TCRBD01-01*01	TCRBJ02-07*01
598	0.0407329	17.8691	0.005832	1	CASGDTGGKKYV	CTGAAGATCCAGCCCTCAGAACCCAGGGACTCAGCTGTGTACTTCTGTGCCAGCGGAGACACCGGCGGGAAGAAGTACGTCGGGCCG	unresolved	TCRBD02-01*02	TCRBJ02-07*01
599	0.040801	17.8749	0.005832	1	CATSRGGANVLTF	GACATCCGCTCACCAGGCCTGGGGGACGCAGCCATGTACCTGTGTGCCACCAGCAGAGGTGGGGCCAACGTCCTGACTTTCGGGGCC	TCRBV15-01*01	unresolved	TCRBJ02-06*01
600	0.0408692	17.8808	0.005832	1	CSLWRAVDNEQFF	AGTTCTAAGAAGCTCCTCCTCAGTGACTCTGGCTTCTATCTCTGTTCCTTGTGGCGCGCTGTGGACAATGAGCAGTTCTTCGGGCCA	TCRBV30-01*02	unresolved	TCRBJ02-01*01
601	0.0409373	17.8866	0.005832	1	CASSQARSVGETQYF	CACGCCCTGCAGCCAGAAGACTCAGCCCTGTATCTCTGCGCCAGCAGCCAAGCAAGGAGCGTAGGGGAGACCCAGTACTTCGGGCCA	TCRBV04-01*01	unresolved	TCRBJ02-05*01
602	0.0410054	17.8924	0.005832	1	CASSQDGVARETQYF	CACGCCCTGCAGCCAGAAGACTCAGCCCTGTATCTCTGCGCCAGCAGCCAAGATGGGGTAGCGAGGGAGACCCAGTACTTCGGGCCA	TCRBV04-01*01	TCRBD02-01	TCRBJ02-05*01
603	0.0410735	17.8983	0.005832	1	CACDKGLGNTGELFF	AAGAAGCTCCTTCTCAGTGACTCTGGCTTCTATCTCTGTGCCTGCGACAAGGGACTAGGGAACACCGGGGAGCTGTTTTTTGGAGAA	TCRBV30-01*01	TCRBD02-01	TCRBJ02-02*01
604	0.0411416	17.9041	0.005832	1	CAWILNTEAFF	ATCCTGAGTTCTAAGAAGCTCCTTCTCAGTGACTCTGGCTTCTATCTCTGTGCCTGGATACTGAACACTGAAGCTTTCTTTGGACAA	TCRBV30-01*01	unresolved	TCRBJ01-01*01
605	0.0412097	17.9099	0.005832	1	CAWIQTRGTEAFF	AGTTCTAAGAAGCTCCTTCTCAGTGACTCTGGCTTCTATCTCTGTGCCTGGATTCAAACCAGGGGAACTGAAGCTTTCTTTGGACAA	TCRBV30-01*01	TCRBD01-01*01	TCRBJ01-01*01
606	0.0412778	17.9158	0.005832	1	CATSEGTGWNYGYTF	GAGTCTGCCATCCCCAACCAGACAGCTCTTTACTTCTGTGCCACCAGTGAAGGGACAGGGTGGAACTATGGCTACACCTTCGGTTCG	unresolved	TCRBD01-01*01	TCRBJ01-02*01
607	0.041346	17.9216	0.005832	1	CAWSVNWSEQYF	CTGAGTTCTAAGAAGCTCCTTCTCAGTGACTCTGGCTTCTATCTCTGTGCCTGGAGTGTGAATTGGTCGGAGCAGTACTTCGGGCCG	TCRBV30-01*01	unresolved	TCRBJ02-07*01
608	0.0414141	17.9274	0.005832	1	CAWKGTGQGEQYF	AGTTCTAAGAAGCTCCTTCTCAGTGACTCTGGCTTCTATCTCTGTGCCTGGAAAGGGACAGGGCAGGGCGAGCAGTACTTCGGGCCG	TCRBV30-01*01	TCRBD01-01*01	TCRBJ02-07*01
609	0.0414822	17.9332	0.005832	1	CAWNQGSVGGAYEQYF	AAGCTCCTTCTCAGTGACTCTGGCTTCTATCTCTGTGCCTGGAATCAGGGGTCGGTTGGGGGCGCGTACGAGCAGTACTTCGGGCCG	TCRBV30-01*01	TCRBD01-01*01	TCRBJ02-07*01
610	0.0415503	17.9391	0.005832	1	CSARDVSGGIYEQYF	ACCAGTGCCCATCCTGAAGACAGCAGCTTCTACATCTGCAGTGCTAGAGATGTGTCAGGCGGTATCTACGAGCAGTACTTCGGGCCG	unresolved	unresolved	TCRBJ02-07*01
611	0.0416184	17.9449	0.005832	1	CASSQDSLYYEQYF	CTACACACCCTGCAGCCAGAAGACTCGGCCCTGTATCTCTGCGCCAGCAGCCAAGATAGCCTATACTACGAGCAGTACTTCGGGCCG	TCRBV04-03*01	TCRBD02-01	TCRBJ02-07*01
612	0.0416865	17.9507	0.005832	1	CATMRQAKKGV	TCCCTGTCCCTAGAGTCTGCCATCCCCAACCAGACAGCTCTTTACTTCTGTGCCACCATGAGACAGGCAAAAAAAGGCGTCGGGCCG	unresolved	TCRBD01-01*01	TCRBJ02-07*01
613	0.0417546	17.9566	0.005832	1	CASSQVALNAYNEQFF	GCCCTGCAGCCAGAAGACTCAGCCCTGTATCTCTGCGCCAGCAGCCAAGTGGCGCTAAACGCCTACAATGAGCAGTTCTTCGGGCCA	TCRBV04-01*01	unresolved	TCRBJ02-01*01
614	0.0418228	17.9624	0.005832	1	CAWSPGYYNEQFF	AGTTCTAAGAAGCTCCTTCTCAGTGACTCTGGCTTCTATCTCTGTGCCTGGAGCCCCGGGTACTACAATGAGCAGTTCTTCGGGCCA	TCRBV30-01*01	TCRBD02-01	TCRBJ02-01*01
615	0.0418909	17.9682	0.005832	1	CASSQGLSGRASREQFF	CTGCAGCCAGAAGACTCGGCCCTGTATCTCTGCGCCAGCAGCCAAGGGTTGAGCGGGAGGGCCTCTCGGGAGCAGTTCTTCGGGCCA	TCRBV04-03*01	TCRBD02-01*02	TCRBJ02-01*01
616	0.041959	17.9741	0.005832	1	CASSQHRGQGQETQYF	ACCCTGCAGCCAGAAGACTCGGCCCTGTATCTCTGCGCCAGCAGCCAACACCGCGGACAGGGGCAGGAGACCCAGTACTTCGGGCCA	TCRBV04-03*01	TCRBD01-01*01	TCRBJ02-05*01
617	0.0420271	17.9799	0.005832	1	CSVGGTGDETQYF	ACTGTGAGCAACATGAGCCCTGAAGACAGCAGCATATATCTCTGCAGCGTTGGCGGGACAGGGGACGAGACCCAGTACTTCGGGCCA	TCRBV29-01*01	TCRBD01-01*01	TCRBJ02-05*01
618	0.0420952	17.9857	0.005832	1	CASSPAAGDPDTQYF	CACACCCTGCAGCCAGAAGACTCGGCCCTGTATCTCTGCGCCAGCAGCCCAGCGGCAGGGGACCCAGATACGCAGTATTTTGGCCCA	TCRBV04-03*01	TCRBD01-01*01	TCRBJ02-03*01
619	0.0421633	17.9916	0.005832	1	CAWKKAGQPNTEAFF	AAGAAGCTCCTTCTCAGTGACTCTGGCTTCTATCTCTGTGCCTGGAAAAAAGCGGGACAGCCGAACACTGAAGCTTTCTTTGGACAA	TCRBV30-01*01	unresolved	TCRBJ01-01*01
620	0.0422315	17.9974	0.005832	1	CASSQYLGNTEAFF	CTACACGCCCTGCAGCCAGAAGACTCAGCCCTGTATCTCTGCGCCAGCAGCCAATATCTAGGAAACACTGAAGCTTTCTTTGGACAA	TCRBV04-01*01	TCRBD02-01	TCRBJ01-01*01
621	0.0422996	18.0032	0.005832	1	CASSYSGQINEKLFF	CTGTCGGCTGCTCCCTCCCAGACATCTGTGTACTTCTGTGCCAGCAGTTACTCAGGACAGATTAATGAAAAACTGTTTTTTGGCAGT	TCRBV06-05*01	TCRBD01-01*01	TCRBJ01-04*01
622	0.0423677	18.0091	0.005832	1	CASRAGLGGNQPQHF	CACACCCTGCAGCCAGAAGACTCGGCCCTGTATCTCTGCGCCAGCAGAGCCGGCCTCGGGGGCAATCAGCCCCAGCATTTTGGTGAT	TCRBV04-03*01	TCRBD02-01*01	TCRBJ01-05*01
623	0.0424358	18.0149	0.005832	1	CASSQEGQAGYTF	CACCTACACGCCCTGCAGCCAGAAGACTCAGCCCTGTATCTCTGCGCCAGCAGCCAAGAAGGGCAGGCTGGCTACACCTTCGGTTCG	TCRBV04-01*01	unresolved	TCRBJ01-02*01
624	0.0425039	18.0207	0.005832	1	CSVPARQNYGYTF	ACAGTGACCAGTGCCCATCCTGAAGACAGCAGCTTCTACATCTGCAGTGTCCCCGCGAGACAGAACTATGGCTACACCTTCGGTTCG	unresolved	TCRBD01-01*01	TCRBJ01-02*01
625	0.042572	18.0266	0.005832	1	CASGWRVANYGYTF	GTGAACGCCTTGTTGCTGGGGGACTCGGCCCTCTATCTCTGTGCCAGCGGATGGAGGGTGGCCAACTATGGCTACACCTTCGGTTCG	TCRBV05-06*01	TCRBD02-01*02	TCRBJ01-02*01
626	0.0426401	18.0324	0.005832	1	CASSYGGPYTF	ACTCTGACGATCCAGCGCACACAGCAGGAGGACTCGGCCGTGTATCTCTGTGCCAGCAGCTATGGAGGCCCCTACACCTTCGGTTCG	TCRBV07-02*01	TCRBD02-01*02	TCRBJ01-02*01
627	0.0427083	18.0382	0.005832	1	CASSQGQLSYEQYF	CTACACGCCCTGCAGCCAGAAGACTCAGCCCTGTATCTCTGCGCCAGCAGCCAAGGTCAGTTGTCCTACGAGCAGTACTTCGGGCCG	TCRBV04-01*01	TCRBD01-01*01	TCRBJ02-07*01
628	0.0427764	18.0441	0.005832	1	CARRGQKGSYEQYF	TCTAAGAAGCTCCTTCTCAGTGACTCTGGCTTCTATCTCTGTGCCAGAAGGGGGCAAAAGGGATCCTACGAGCAGTACTTCGGGCCG	TCRBV30-01*01	TCRBD01-01*01	TCRBJ02-07*01
629	0.0428445	18.0499	0.005832	1	CASSQTGTGTYEQYF	CACGCCCTGCAGCCAGAAGACTCAGCCCTGTATCTCTGCGCCAGCAGCCAGACCGGGACAGGGACCTACGAGCAGTACTTCGGGCCG	TCRBV04-01*01	TCRBD01-01*01	TCRBJ02-07*01
630	0.0429126	18.0557	0.005832	1	CSVELAGDYEQYF	ACTGTGAGCAACATGAGCCCTGAAGACAGCAGCATATATCTCTGCAGCGTTGAACTAGCGGGGGACTACGAGCAGTACTTCGGGCCG	TCRBV29-01*01	TCRBD02-01*01	TCRBJ02-07*01
631	0.0429807	18.0616	0.005832	1	CASSQDSPWPQGKNIQYF	CAGCCAGAAGACTCAGCCCTGTATCTCTGCGCCAGCAGCCAAGATTCTCCTTGGCCCCAAGGCAAAAACATTCAGTACTTCGGCGCC	TCRBV04-01*01	unresolved	TCRBJ02-04*01
632	0.0430488	18.0674	0.005832	1	CAWSVHDFDEQFF	AGTTCTAAGAAGCTCCTCCTCAGTGACTCTGGCTTCTATCTCTGTGCCTGGAGTGTCCACGACTTCGATGAGCAGTTCTTCGGGCCA	TCRBV30-01*02	TCRBD02-01	TCRBJ02-01*01
633	0.043117	18.0732	0.005832	1	CASSPGGQAPQETQYF	ACCTTGGAGCTGGGGGACTCGGCCCTTTATCTTTGCGCCAGCAGCCCCGGAGGACAGGCGCCACAAGAGACCCAGTACTTCGGGCCA	TCRBV05-01*01	TCRBD01-01*01	TCRBJ02-05*01
634	0.0431851	18.079	0.005832	1	CASRPGTGRYQYF	AAGATCCAGCCCTCAGAACCCAGGGACTCAGCTGTGTACTTCTGTGCCAGCCGCCCGGGGACAGGGCGGTACCAGTACTTCGGGCCA	unresolved	TCRBD01-01*01	TCRBJ02-05*01
635	0.0432532	18.0849	0.005832	1	CASSREGGRAPVGTGELFF	CCAGAAGACTCGGCCCTGTATCTCTGCGCCAGCAGCCGGGAGGGCGGGAGGGCCCCCGTTGGCACCGGGGAGCTGTTTTTTGGAGAA	TCRBV04-03*01	TCRBD02-01*02	TCRBJ02-02*01
636	0.0433213	18.0907	0.005832	1	CAWSVRRGDQPQHF	TCTAAGAAGCTCCTTCTCAGTGACTCTGGCTTCTATCTCTGTGCCTGGAGTGTACGCAGGGGAGATCAGCCCCAGCATTTTGGTGAT	TCRBV30-01*01	TCRBD01-01*01	TCRBJ01-05*01
637	0.0433894	18.0965	0.005832	1	CSAADYGYTF	TCCACTCTGACAGTGACCAGTGCCCATCCTGAAGACAGCAGCTTCTACATCTGCAGTGCTGCGGACTATGGCTACACCTTCGGTTCG	TCRBV20-01*01	TCRBD02-01	TCRBJ01-02*01
638	0.0434575	18.1024	0.005832	1	CAWRILGGVGNYGYTF	AAGCTCCTCCTCAGTGACTCTGGCTTCTATCTCTGTGCCTGGAGGATTTTGGGGGGGGTAGGGAACTATGGCTACACCTTCGGTTCG	TCRBV30-01*02	TCRBD02-01*01	TCRBJ01-02*01
639	0.0435256	18.1082	0.005832	1	CAWIPGGPNYGYTF	TCTAAGAAGCTCCTTCTCAGTGACTCTGGCTTCTATCTCTGTGCCTGGATCCCAGGGGGGCCGAACTATGGCTACACCTTCGGTTCG	TCRBV30-01*01	TCRBD01-01*01	TCRBJ01-02*01
640	0.0435938	18.114	0.005832	1	CASSQARASNYGYTF	CACACCCTGCAGCCAGAAGACTCGGCCCTGTATCTCTGCGCCAGCAGCCAAGCAAGGGCGTCCAACTATGGCTACACCTTCGGTTCG	TCRBV04-03*01	unresolved	TCRBJ01-02*01
641	0.0436619	18.1199	0.005832	1	CATSDQHNEQYF	CTGTCCCTAGAGTCTGCCATCCCCAACCAGACAGCTCTTTACTTCTGTGCCACCAGTGACCAGCATAATGAGCAGTACTTCGGGCCG	unresolved	unresolved	TCRBJ02-07*01
642	0.04373	18.1257	0.005832	1	CASSFGGGYEQYF	AATGTGAGCACCTTGGAGCTGGGGGACTCGGCCCTTTATCTTTGCGCCAGCAGCTTTGGAGGGGGTTACGAGCAGTACTTCGGGCCG	TCRBV05-01*01	unresolved	TCRBJ02-07*01
643	0.0437981	18.1315	0.005832	1	CASSQGSGRLYEQYF	CACACCCTGCAGCCAGAAGACTCGGCCCTGTATCTCTGTGCCAGCAGCCAAGGTAGCGGGAGACTGTACGAGCAGTACTTCGGGCCG	TCRBV04-02*01	TCRBD02-01*02	TCRBJ02-07*01
644	0.0438662	18.1374	0.005832	1	CSVLTGYEQYF	ACTCTGACTGTGAGCAACATGAGCCCTGAAGACAGCAGCATATATCTCTGCAGCGTATTGACAGGCTACGAGCAGTACTTCGGGCCG	TCRBV29-01*01	TCRBD01-01*01	TCRBJ02-07*01
645	0.0439343	18.1432	0.005832	1	CAWSGDSYEQYF	CTGAGTTCTAAGAAGCTCCTTCTCAGTGACTCTGGCTTCTATCTCTGTGCCTGGAGTGGGGACTCCTACGAGCAGTACTTCGGGCCG	TCRBV30-01*01	unresolved	TCRBJ02-07*01
646	0.0440025	18.149	0.005832	1	CSVAGTVTTYEQYF	GTGAGCAACATGAGCCCTGAAGACAGCAGCATATATCTCTGCAGCGTTGCGGGGACAGTGACTACCTACGAGCAGTACTTCGGGCCG	TCRBV29-01*01	TCRBD01-01*01	TCRBJ02-07*01
647	0.0440706	18.1549	0.005832	1	CAWSWTDIGNTIYF	TCTAAGAAGCTCCTTCTCAGTGACTCTGGCTTCTATCTCTGTGCCTGGAGCTGGACGGATATTGGAAACACCATATATTTTGGAGAG	TCRBV30-01*01	unresolved	TCRBJ01-03*01
648	0.0441387	18.1607	0.005832	1	CAWNAGNEQFF	ATCCTGAGTTCTAAGAAGCTCCTTCTCAGTGACTCTGGCTTCTATCTCTGTGCCTGGAATGCCGGGAATGAGCAGTTCTTCGGGCCA	TCRBV30-01*01	TCRBD02-01	TCRBJ02-01*01
649	0.0442068	18.1665	0.005832	1	CASSYTGTRYWTQYF	CTGTCGGCTGCTCCCTCCCAGACATCTGTGTACTTCTGTGCCAGCAGTTACACCGGGACACGGTATTGGACCCAGTACTTCGGGCCA	TCRBV06-05*01	TCRBD01-01*01	TCRBJ02-05*01
650	0.0442749	18.1724	0.005832	1	CASSQDRGRTQYF	CACCTACACACCCTGCAGCCAGAAGACTCGGCCCTGTATCTCTGCGCCAGCAGCCAAGACCGGGGTAGGACCCAGTACTTCGGGCCA	TCRBV04-03*01	TCRBD02-01*01	TCRBJ02-05*01
651	0.044343	18.1782	0.005832	1	CASSLDRPGQGQETQYF	ACAGAGCAGCGGGACTCGGCCATGTATCGCTGTGCCAGCAGCTTAGATAGACCGGGACAAGGCCAAGAGACCCAGTACTTCGGGCCA	TCRBV07-06*01	TCRBD01-01*01	TCRBJ02-05*01
652	0.0444111	18.184	0.005832	1	CASSYSTLASQETQYF	TCGGCTGCTCCCTCCCAGACATCTGTGTACTTCTGTGCCAGCAGTTACTCGACTCTAGCCTCCCAAGAGACCCAGTACTTCGGGCCA	TCRBV06-05*01	TCRBD02-01	TCRBJ02-05*01
653	0.0444793	18.1899	0.005832	1	CSARGFGRAGQETQYF	AGTGCCCATCCTGAAGACAGCAGCTTCTACATCTGCAGTGCTAGAGGTTTTGGGAGGGCCGGACAAGAGACCCAGTACTTCGGGCCA	unresolved	TCRBD02-01*02	TCRBJ02-05*01
654	0.0445474	18.1957	0.005832	1	CASSRTSGPTQTQYF	CTGTCGGCTGCTCCCTCCCAGACATCTGTGTACTTCTGTGCCAGCAGCCGAACTAGCGGGCCAACCCAGACCCAGTACTTCGGGCCA	TCRBV06-05*01	TCRBD02-01	TCRBJ02-05*01
655	0.0446155	18.2015	0.005832	1	CASSQTTSGRAITQYF	GCCCTGCAGCCAGAAGACTCAGCCCTGTATCTCTGCGCCAGCAGCCAAACGACTAGCGGGAGGGCCATTACGCAGTATTTTGGCCCA	TCRBV04-01*01	TCRBD02-01*02	TCRBJ02-03*01
656	0.0446836	18.2074	0.005832	1	CASSPRGGLADTQYF	CACACCCTGCAGCCAGAAGACTCGGCCCTGTATCTCTGCGCCAGCAGCCCGAGGGGGGGGCTGGCAGATACGCAGTATTTTGGCCCA	TCRBV04-03*01	TCRBD02-01*01	TCRBJ02-03*01
657	0.0447517	18.2132	0.005832	1	CASSQSGGWSADTQYF	ACCCTGCAGCCAGAAGACTCGGCCCTGTATCTCTGCGCCAGCAGCCAATCGGGGGGTTGGTCGGCAGATACGCAGTATTTTGGCCCA	TCRBV04-03*01	TCRBD02-01*01	TCRBJ02-03*01
658	0.0448198	18.219	0.005832	1	CASSLPGQSPGELFF	CACGCCCTGCAGCCAGAAGACTCAGCCCTGTATCTCTGCGCCAGCAGTCTTCCGGGACAATCACCCGGGGAGCTGTTTTTTGGAGAA	TCRBV04-01*01	TCRBD01-01*01	TCRBJ02-02*01
659	0.044888	18.2248	0.005832	1	CSARVPGRDTEAFF	GTGACCAGTGCCCATCCTGAAGACAGCAGCTTCTACATCTGCAGTGCTAGAGTACCAGGGCGGGACACTGAAGCTTTCTTTGGACAA	unresolved	unresolved	TCRBJ01-01*01
660	0.0449561	18.2307	0.005832	1	CASSFGTGRSSGYTF	AACGCCTTGTTGCTGGGGGACTCGGCCCTCTATCTCTGTGCCAGCAGCTTTGGGACAGGTAGAAGTAGTGGCTACACCTTCGGTTCG	TCRBV05-06*01	TCRBD01-01*01	TCRBJ01-02*01
661	0.0450242	18.2365	0.005832	1	CAWSVGLYFSNYGYTF	AAGCTCCTCCTCAGTGACTCTGGCTTCTATCTCTGTGCCTGGAGTGTTGGTCTGTACTTCTCTAACTATGGCTACACCTTCGGTTCG	TCRBV30-01*02	TCRBD02-01	TCRBJ01-02*01
662	0.0450923	18.2423	0.005832	1	CASSQSGQTNYGYTF	CACGCCCTGCAGCCAGAAGACTCAGCCCTGTATCTCTGCGCCAGCAGCCAAAGTGGGCAGACTAACTATGGCTACACCTTCGGTTCG	TCRBV04-01*01	TCRBD01-01*01	TCRBJ01-02*01
663	0.0451604	18.2482	0.005832	1	CSDLTNYGYTF	ACTCTGACTGTGAGCAACATGAGCCCTGAAGACAGCAGCATATATCTCTGCAGCGACCTCACTAACTATGGCTACACCTTCGGTTCG	TCRBV29-01*01	unresolved	TCRBJ01-02*01
664	0.0452285	18.254	0.005832	1	CASSQGPQGGYTNYGYTF	CAGCCAGAAGACTCGGCCCTGTATCTCTGCGCCAGCAGCCAAGGTCCTCAGGGGGGATACACTAACTATGGCTACACCTTCGGTTCG	TCRBV04-03*01	TCRBD01-01*01	TCRBJ01-02*01
665	0.0452966	18.2598	0.005832	1	CASSDSRNYGYTF	ACTGTGACATCGGCCCAAAAGAACCCGACAGCTTTCTATCTCTGTGCCAGTAGCGACAGTCGAAACTATGGCTACACCTTCGGTTCG	TCRBV19-01	TCRBD01-01*01	TCRBJ01-02*01
666	0.0453648	18.2657	0.005832	1	CSVEIFSGTRGSSYEQYF	AGCCCTGAAGACAGCAGCATATATCTCTGCAGCGTTGAGATCTTTTCGGGGACTAGGGGGAGCTCCTACGAGCAGTACTTCGGGCCG	TCRBV29-01*01	TCRBD02-01	TCRBJ02-07*01
667	0.0454329	18.2715	0.005832	1	CASSLSVQSSYEQYF	CACACCCTGCAGCCAGAAGACTCGGCCCTGTATCTCTGCGCCAGCAGCCTTTCGGTGCAGAGCTCCTACGAGCAGTACTTCGGGCCG	TCRBV04-03*01	unresolved	TCRBJ02-07*01
668	0.045501	18.2773	0.005832	1	CASSQDRSAASYEQYF	ACCCTGCAGCCAGAAGACTCGGCCCTGTATCTCTGCGCCAGCAGCCAAGATCGCAGCGCTGCCTCCTACGAGCAGTACTTCGGGCCG	TCRBV04-03*01	TCRBD02-01	TCRBJ02-07*01
669	0.0455691	18.2832	0.005832	1	CASSPLIAGAYEQYF	CACACCCTGCAGCCAGAAGACTCGGCCCTGTATCTCTGCGCCAGCAGCCCGTTAATAGCGGGAGCCTACGAGCAGTACTTCGGGCCG	TCRBV04-03*01	TCRBD02-01*02	TCRBJ02-07*01
670	0.0456372	18.289	0.005832	1	CASSQDSQGAYEQYF	CACACCCTGCAGCCAGAAGACTCGGCCCTGTATCTCTGCGCCAGCAGCCAAGATTCCCAGGGGGCATACGAGCAGTACTTCGGGCCG	TCRBV04-03*01	TCRBD01-01*01	TCRBJ02-07*01
671	0.0457053	18.2948	0.005832	1	CACPAQSSGNTIYF	TCTAAGAAGCTCCTTCTCAGTGACTCTGGCTTCTATCTCTGTGCCTGCCCTGCGCAGAGCTCTGGAAACACCATATATTTTGGAGAG	TCRBV30-01*01	unresolved	TCRBJ01-03*01
672	0.0457734	18.3007	0.005832	1	CASSGSGANVLTF	AATGTGAGCACCTTGGAGCTGGGGGACTCGGCCCTTTATCTTTGCGCCAGCAGCGGTTCTGGGGCCAACGTCCTGACTTTCGGGGCC	TCRBV05-01*01	unresolved	TCRBJ02-06*01
673	0.0458416	18.3065	0.005832	1	CATSVRGRVGAPSGANVLTF	GGGGACGCAGCCATGTACCTGTGTGCCACCAGCGTTCGAGGGCGGGTAGGGGCCCCCTCTGGGGCCAACGTCCTGACTTTCGGGGCC	TCRBV15-01*01	unresolved	TCRBJ02-06*01
674	0.0459097	18.3123	0.005832	1	CSAPQLGIQYF	ACTCTGACAGTGACCAGTGCCCATCCTGAAGACAGCAGCTTCTACATCTGCAGTGCCCCTCAATTGGGCATTCAGTACTTCGGCGCC	TCRBV20-01*01	unresolved	TCRBJ02-04*01
675	0.0459778	18.3182	0.005832	1	CASSYLTENIQYF	AATGTGAACGCCTTGTTGCTGGGGGACTCGGCCCTCTATCTCTGTGCCAGCAGCTACTTGACAGAAAACATTCAGTACTTCGGCGCC	TCRBV05-06*01	TCRBD01-01*01	TCRBJ02-04*01
676	0.0460459	18.324	0.005832	1	CSAGLAGRAGYNEQFF	AGTGCCCATCCTGAAGACAGCAGCTTCTACATCTGCAGTGCCGGACTAGCGGGTAGAGCAGGGTACAATGAGCAGTTCTTCGGGCCA	unresolved	TCRBD02-01	TCRBJ02-01*01
677	0.046114	18.3298	0.005832	1	CAWSVTSPGLAGEYNEQFF	CTCAGTGACTCTGGCTTCTATCTCTGTGCCTGGAGTGTAACTTCACCCGGACTAGCGGGAGAGTACAATGAGCAGTTCTTCGGGCCA	TCRBV30-01	TCRBD02-01*02	TCRBJ02-01*01
678	0.0461821	18.3357	0.005832	1	CASSHGTSGSEQFF	CTACACACCCTGCAGCCAGAAGACTCGGCCCTGTATCTCTGCGCCAGCAGCCATGGGACTAGCGGGTCCGAGCAGTTCTTCGGGCCA	TCRBV04-03*01	TCRBD02-01	TCRBJ02-01*01
679	0.0462503	18.3415	0.005832	1	CASTNSDKELETQYF	GAGTCGGCTGCTCCCTCCCAAACATCTGTGTACTTCTGTGCCAGCACCAACTCGGACAAGGAACTAGAGACCCAGTACTTCGGGCCA	unresolved	TCRBD01-01*01	TCRBJ02-05*01
680	0.0463184	18.3473	0.005832	1	CASSLSPGTGVGETQYF	TTGGAGCTGGGGGACTCGGCCCTTTATCTTTGCGCCAGCAGCTTGTCGCCCGGGACAGGGGTGGGAGAGACCCAGTACTTCGGGCCA	TCRBV05-01*01	TCRBD01-01*01	TCRBJ02-05*01
681	0.0463865	18.3532	0.005832	1	CASSLGGLAGEETQYF	CCCTCAGAACCCAGGGACTCAGCTGTGTACTTCTGTGCCAGCAGTTTAGGAGGTCTAGCGGGAGAAGAGACCCAGTACTTCGGGCCA	unresolved	TCRBD02-01*02	TCRBJ02-05*01
682	0.0464546	18.359	0.005832	1	CASSQLGLATQETQYF	ACCCTGCAGCCAGAAGACTCGGCCCTGTATCTCTGCGCCAGCAGCCAACTGGGACTTGCAACTCAAGAGACCCAGTACTTCGGGCCA	TCRBV04-03*01	TCRBD02-01	TCRBJ02-05*01
683	0.0465227	18.3648	0.005832	1	CASSQSLGEGQRGYQETQYF	GAAGACTCAGCCCTGTATCTCTGCGCCAGCAGCCAGTCCCTCGGGGAGGGGCAGAGAGGGTACCAAGAGACCCAGTACTTCGGGCCA	TCRBV04-01*01	TCRBD02-01*02	TCRBJ02-05*01
684	0.0465908	18.3706	0.005832	1	CASSRGREKETQYF	CTACACGCCCTGCAGCCAGAAGACTCAGCCCTGTATCTCTGCGCCAGCAGCCGAGGCAGGGAAAAAGAGACCCAGTACTTCGGGCCA	TCRBV04-01*01	TCRBD01-01*01	TCRBJ02-05*01
685	0.0466589	18.3765	0.005832	1	CSVEDREGQTQYF	ACTGTGAGCAACATGAGCCCTGAAGACAGCAGCATATATCTCTGCAGCGTAGAGGACCGGGAGGGGCAGACCCAGTACTTCGGGCCA	TCRBV29-01*01	TCRBD02-01*02	TCRBJ02-05*01
686	0.0467271	18.3823	0.005832	1	CASSLGGSDTQYF	AAGATCCAGCGCACAGAGCGGGGGGACTCAGCCGTGTATCTCTGTGCCAGCAGCTTGGGTGGGTCAGATACGCAGTATTTTGGCCCA	TCRBV07-03*01	unresolved	TCRBJ02-03*01
687	0.0467952	18.3881	0.005832	1	CASSQEPNDRGTDTQYF	CTGCAGCCAGAAGACTCGGCCCTGTATCTCTGCGCCAGCAGCCAAGAACCTAACGACAGGGGCACAGATACGCAGTATTTTGGCCCA	TCRBV04-03*01	TCRBD01-01*01	TCRBJ02-03*01
688	0.0468633	18.394	0.005832	1	CASSLLAVGSTDTQYF	CGCACAGAGCAGGGGGACTCGGCCATGTATCTCTGTGCCAGCAGCTTACTCGCTGTAGGGAGCACAGATACGCAGTATTTTGGCCCA	TCRBV07-09	unresolved	TCRBJ02-03*01
689	0.0469314	18.3998	0.005832	1	CASSQDVGTGGFGELFF	CTGCAGCCAGAAGACTCGGCCCTGTATCTCTGCGCCAGCAGCCAAGATGTCGGGACAGGGGGCTTCGGGGAGCTGTTTTTTGGAGAA	TCRBV04-03*01	TCRBD01-01*01	TCRBJ02-02*01
690	0.0469995	18.4056	0.005832	1	CASSQDRGSTGAFF	CTACACGCCCTGCAGCCAGAAGACTCAGCCCTGTATCTCTGCGCCAGCAGCCAGGACAGGGGTTCTACTGGAGCTTTCTTTGGACAA	TCRBV04-01*01	TCRBD01-01*01	TCRBJ01-01*01
691	0.0470676	18.4115	0.005832	1	CAWSVGGAITEAFF	TCTAAGAAGCTCCTCCTCAGTGACTCTGGCTTCTATCTCTGTGCCTGGAGTGTGGGGGGGGCAATCACTGAAGCTTTCTTTGGACAA	TCRBV30-01*02	TCRBD02-01*01	TCRBJ01-01*01
692	0.0471358	18.4173	0.005832	1	CASSPPGTGGLFF	ACCCTGGAGTCTGCCAGGCCCTCACATACCTCTCAGTACCTCTGTGCCAGCAGTCCTCCCGGGACAGGAGGGCTGTTTTTTGGCAGT	TCRBV25-01*01	TCRBD01-01*01	TCRBJ01-04*01
693	0.0472039	18.4231	0.005832	1	CASSPGQGLPGNQPQHF	CTGCAGCCAGAAGACTCAGCCCTGTATCTCTGCGCCAGCAGCCCGGGACAGGGCTTGCCCGGCAATCAGCCCCAGCATTTTGGTGAT	TCRBV04-01*01	TCRBD01-01*01	TCRBJ01-05*01
694	0.047272	18.429	0.005832	1	CSARPRREQPQHF	ACAGTGACCAGTGCCCATCCTGAAGACAGCAGCTTCTACATCTGCAGTGCTAGGCCAAGGCGAGAACAGCCCCAGCATTTTGGTGAT	unresolved	unresolved	TCRBJ01-05*01
695	0.0473401	18.4348	0.005832	1	CASSQARQGPKHF	CACCTACACACCCTGCAGCCAGAAGACTCGGCCCTGTATCTCTGCGCCAGCAGCCAGGCTAGACAGGGTCCAAAGCATTTTGGTGAT	TCRBV04-03*01	TCRBD01-01*01	TCRBJ01-05*01
696	0.0474082	18.4406	0.005832	1	CAWSFSGFGYTF	CTGAGTTCTAAGAAGCTCCTCCTCAGTGACTCTGGCTTCTATCTCTGTGCCTGGAGTTTCTCGGGGTTTGGCTACACCTTCGGTTCG	TCRBV30-01*02	TCRBD02-01*01	TCRBJ01-02*01
697	0.0474763	18.4465	0.005832	1	CASSLGRYGYTF	CTGAAGATCCAGCCCTCAGAACCCAGGGACTCAGCTGTGTACTTCTGTGCCAGCAGTTTGGGCAGGTATGGCTACACCTTCGGTTCG	unresolved	TCRBD01-01*01	TCRBJ01-02*01
698	0.0475444	18.4523	0.005832	1	CSVDGGAHTLANYGYTF	ATGAGCCCTGAAGACAGCAGCATATATCTCTGCAGCGTTGACGGAGGGGCTCACACTTTAGCTAACTATGGCTACACCTTCGGTTCG	TCRBV29-01*01	TCRBD02-01*02	TCRBJ01-02*01
699	0.0476126	18.4581	0.005832	1	CASSWNRIGEQYF	AATGTGAACGCCTTGTTGCTGGGGGACTCGGCCCTCTATCTCTGTGCCAGCAGCTGGAACAGGATTGGGGAGCAGTACTTCGGGCCG	TCRBV05-06*01	TCRBD01-01*01	TCRBJ02-07*01
700	0.0476807	18.464	0.005832	1	CATSRGRAREYEQYF	CGCTCACCAGGCCTGGGGGACGCAGCCATGTACCTGTGTGCCACCAGCAGAGGGCGGGCCCGCGAGTACGAGCAGTACTTCGGGCCG	TCRBV15-01*01	TCRBD02-01	TCRBJ02-07*01
701	0.0477488	18.4698	0.005832	1	CASSQDYGGAYEQYF	CACACCCTGCAGCCAGAAGACTCGGCCCTGTATCTCTGCGCCAGCAGCCAGGACTACGGGGGGGCCTACGAGCAGTACTTCGGGCCG	TCRBV04-03*01	TCRBD02-01*01	TCRBJ02-07*01
702	0.0478169	18.4756	0.005832	1	CAWNRLAGNYEQYF	TCTAAGAAGCTCCTTCTCAGTGACTCTGGCTTCTATCTCTGTGCCTGGAACAGACTAGCGGGCAACTACGAGCAGTACTTCGGGCCG	TCRBV30-01*01	TCRBD02-01	TCRBJ02-07*01
703	0.047885	18.4815	0.005832	1	CASSSSGGRYHEQYF	CTGTCGGCTGCTCCCTCCCAGACATCTGTGTACTTCTGTGCCAGCAGTTCCTCGGGGGGAAGGTATCACGAGCAGTACTTCGGGCCG	TCRBV06-05*01	TCRBD02-01*01	TCRBJ02-07*01
704	0.0479531	18.4873	0.005832	1	CASSLVPGGGEQYF	GTGAACGCCTTGTTGCTGGGGGACTCGGCCCTCTATCTCTGTGCCAGCAGCTTGGTGCCAGGGGGAGGAGAGCAGTACTTCGGGCCG	TCRBV05-06*01	TCRBD01-01*01	TCRBJ02-07*01
705	0.0480213	18.4931	0.005832	1	CASSQDRTGLETQYF	CACACCCTGCAGCCAGAAGACTCGGCCCTGTATCTCTGCGCCAGCAGCCAAGATCGTACAGGCCTTGAGACCCAGTACTTCGGGCCA	TCRBV04-03*01	TCRBD01-01*01	TCRBJ02-05*01
706	0.0480894	18.499	0.005832	1	CASSELRGRVETQYF	GAGTCTGCCAGGCCCTCACATACCTCTCAGTACCTCTGTGCCAGCAGTGAATTAAGGGGGCGGGTGGAGACCCAGTACTTCGGGCCA	TCRBV25-01*01	TCRBD01-01*01	TCRBJ02-05*01
707	0.0481575	18.5048	0.005832	1	CASSTEGETQYF	CTCAGGCTGCTGTCGGCTGCTCCCTCCCAGACATCTGTGTACTTCTGTGCCAGCAGCACGGAGGGGGAGACCCAGTACTTCGGGCCA	TCRBV06-05*01	TCRBD02-01*02	TCRBJ02-05*01
708	0.0482256	18.5106	0.005832	1	CATSDLQGAERETQYF	TCTGCCATCCCCAACCAGACAGCTCTTTACTTCTGTGCCACCAGTGATTTACAGGGGGCCGAGAGGGAGACCCAGTACTTCGGGCCA	unresolved	TCRBD01-01*01	TCRBJ02-05*01
709	0.0482937	18.5164	0.005832	1	CASSQEVAGNQETQYF	ACCCTGCAGCCAGAAGACTCGGCCCTGTATCTCTGCGCCAGCAGCCAAGAAGTAGCGGGGAACCAAGAGACCCAGTACTTCGGGCCA	TCRBV04-03*01	TCRBD02-01*01	TCRBJ02-05*01
710	0.0483618	18.5223	0.005832	1	CASSHGPYSQYF	CTTCACCTACACGCCCTGCAGCCAGAAGACTCAGCCCTGTATCTCTGCGCCAGCAGCCACGGTCCGTACTCGCAGTATTTTGGCCCA	TCRBV04-01*01	TCRBD02-01	TCRBJ02-03*01
711	0.0484299	18.5281	0.005832	1	CASSKGTGGADTQYF	AGCACCTTGGAGCTGGGGGACTCGGCCCTTTATCTTTGCGCCAGCAGCAAAGGGACAGGGGGCGCAGATACGCAGTATTTTGGCCCA	TCRBV05-01*01	TCRBD01-01*01	TCRBJ02-03*01
712	0.0484981	18.5339	0.005832	1	CASSRREVTDTQYF	CTGCTGTCGGCTGCTCCCTCCCAGACATCTGTGTACTTCTGTGCCAGCAGCCGACGGGAAGTCACAGATACGCAGTATTTTGGCCCA	TCRBV06-05*01	TCRBD02-01*02	TCRBJ02-03*01
713	0.0485662	18.5398	0.005832	1	CAWSPLQGGTEAFF	TCTAAGAAGCTCCTCCTCAGTGACTCTGGCTTCTATCTCTGTGCCTGGAGTCCTTTACAGGGCGGCACTGAAGCTTTCTTTGGACAA	TCRBV30-01*02	TCRBD01-01*01	TCRBJ01-01*01
714	0.0486343	18.5456	0.005832	1	CAWSVGAATEAFF	AGTTCTAAGAAGCTCCTTCTCAGTGACTCTGGCTTCTATCTCTGTGCCTGGAGTGTTGGGGCAGCCACTGAAGCTTTCTTTGGACAA	TCRBV30-01*01	TCRBD01-01*01	TCRBJ01-01*01
715	0.0487024	18.5514	0.005832	1	CAWSTSGTVNTEAFF	AAGAAGCTCCTCCTCAGTGACTCTGGCTTCTATCTCTGTGCCTGGAGTACATCCGGGACTGTGAACACTGAAGCTTTCTTTGGACAA	TCRBV30-01*02	TCRBD02-01	TCRBJ01-01*01
716	0.0487705	18.5573	0.005832	1	CATSRGQMNTEAFF	ATCCGCTCACCAGGCCTGGGGGACGCAGCCATGTACCTGTGTGCCACCAGCAGGGGACAGATGAACACTGAAGCTTTCTTTGGACAA	TCRBV15-01*01	TCRBD01-01*01	TCRBJ01-01*01
717	0.0488386	18.5631	0.005832	1	CSAKPGQNTEAFF	ACAGTGACCAGTGCCCATCCTGAAGACAGCAGCTTCTACATCTGCAGTGCAAAACCGGGACAGAACACTGAAGCTTTCTTTGGACAA	unresolved	TCRBD01-01*01	TCRBJ01-01*01
718	0.0489068	18.5689	0.005832	1	CASSPNSPKQGKLFF	AGCACCTTGGAGCTGGGGGACTCGGCCCTTTATCTTTGCGCCAGCAGCCCTAATTCCCCTAAACAGGGGAAACTGTTTTTTGGCAGT	TCRBV05-01*01	TCRBD01-01*01	TCRBJ01-04*01
719	0.0489749	18.5748	0.005832	1	CASSLGGTGNEKLFF	CTGTCGGCTGCTCCCTCCCAGACATCTGTGTACTTCTGTGCCAGCAGCCTAGGCGGGACAGGGAATGAAAAACTGTTTTTTGGCAGT	TCRBV06-05*01	TCRBD01-01*01	TCRBJ01-04*01
720	0.049043	18.5806	0.005832	1	CAWSVHLEKLFF	CTGAGTTCTAAGAAGCTCCTTCTCAGTGACTCTGGCTTCTATCTCTGTGCCTGGAGTGTACATCTAGAAAAACTGTTTTTTGGCAGT	TCRBV30-01*01	unresolved	TCRBJ01-04*01
721	0.0491111	18.5864	0.005832	1	CSARTGQRNNQPQHF	ACCAGTGCCCATCCTGAAGACAGCAGCTTCTACATCTGCAGTGCTAGGACAGGGCAGCGAAACAATCAGCCCCAGCATTTTGGTGAT	unresolved	TCRBD01-01*01	TCRBJ01-05*01
722	0.0491792	18.5923	0.005832	1	CASSDSGRGYTF	CTCACGTTGGCGTCTGCTGTACCCTCTCAGACATCTGTGTACTTCTGTGCCAGCAGTGACTCGGGGAGAGGTTACACCTTCGGTTCG	TCRBV06-04	TCRBD02-01*02	TCRBJ01-02*01
723	0.0492473	18.5981	0.005832	1	CASSATGYGYTF	CTGACCCTGGAGTCTGCCAGGCCCTCACATACCTCTCAGTACCTCTGTGCCAGCAGTGCGACCGGTTATGGCTACACCTTCGGTTCG	TCRBV25-01*01	unresolved	TCRBJ01-02*01
724	0.0493154	18.6039	0.005832	1	CASSGRDSRFYGYTF	GAGTCTGCCAGGCCCTCACATACCTCTCAGTACCTCTGTGCCAGCAGTGGCCGGGACAGTAGGTTCTATGGCTACACCTTCGGTTCG	TCRBV25-01*01	TCRBD01-01*01	TCRBJ01-02*01
725	0.0493836	18.6098	0.005832	1	CASSQDISPEPYGYTF	ACCCTGCAGCCAGAAGACTCGGCCCTGTATCTCTGCGCCAGCAGCCAAGATATCTCTCCCGAGCCCTATGGCTACACCTTCGGTTCG	TCRBV04-03*01	TCRBD02-01	TCRBJ01-02*01
726	0.0494517	18.6156	0.005832	1	CSCGQGATYGYTF	ACTGTGAGCAACATGAGCCCTGAAGACAGCAGCATATATCTCTGCAGCTGCGGACAGGGGGCCACCTATGGCTACACCTTCGGTTCG	TCRBV29-01*01	TCRBD01-01*01	TCRBJ01-02*01
727	0.0495198	18.6214	0.005832	1	CSVGDRVGGYTF	CTGACTGTGAGCAACATGAGCCCTGAAGACAGCAGCATATATCTCTGCAGCGTTGGGGACAGGGTTGGCGGCTACACCTTCGGTTCG	TCRBV29-01*01	TCRBD01-01*01	TCRBJ01-02*01
728	0.0495879	18.6273	0.005832	1	CASSFGQGEGYTF	AATGTGAGCACCTTGGAGCTGGGGGACTCGGCCCTTTATCTTTGCGCCAGCAGCTTCGGGCAGGGCGAAGGCTACACCTTCGGTTCG	TCRBV05-01*01	TCRBD01-01*01	TCRBJ01-02*01
729	0.049656	18.6331	0.005832	1	CASSQGLGEESYTF	CTACACACCCTGCAGCCAGAAGACTCGGCCCTGTATCTCTGCGCCAGCAGCCAAGGGCTGGGGGAGGAAAGCTACACCTTCGGTTCG	TCRBV04-03*01	TCRBD02-01*02	TCRBJ01-02*01
730	0.0497241	18.6389	0.005832	1	CASSAQGRHVEQYF	GTGAACGCCTTGGAGCTGGACGACTCGGCCCTGTATCTCTGTGCCAGCAGCGCACAGGGACGCCATGTGGAGCAGTACTTCGGGCCG	TCRBV05-04*01	TCRBD01-01*01	TCRBJ02-07*01
731	0.0497922	18.6448	0.005832	1	CASRDRGRYEQYF	ACCCTGGAGTCTGCCAGGCCCTCACATACCTCTCAGTACCTCTGTGCCAGCAGAGACAGGGGGCGGTACGAGCAGTACTTCGGGCCG	TCRBV25-01*01	TCRBD01-01*01	TCRBJ02-07*01
732	0.0498604	18.6506	0.005832	1	CAWAPGTAYEQYF	AGTTCTAAGAAGCTCCTTCTCAGTGACTCTGGCTTCTATCTCTGTGCCTGGGCCCCCGGGACAGCCTACGAGCAGTACTTCGGGCCG	TCRBV30-01*01	TCRBD01-01*01	TCRBJ02-07*01
733	0.0499285	18.6564	0.005832	1	CATSRDREAAAGANVLTF	GGCCTGGGGGACGCAGCCATGTACCTGTGTGCCACCAGCAGAGATCGGGAGGCCGCTGCGGGGGCCAACGTCCTGACTTTCGGGGCC	TCRBV15-01*01	TCRBD02-01*02	TCRBJ02-06*01
734	0.0499966	18.6622	0.005832	1	CATSRAGAGKNEQFF	CGCTCACCAGGCCTGGGGGACGCAGCCATGTACCTGTGTGCCACCAGCAGGGCGGGAGCTGGGAAGAATGAGCAGTTCTTCGGGCCA	TCRBV15-01*01	TCRBD02-01*02	TCRBJ02-01*01
735	0.0500647	18.6681	0.005832	1	CASSQDRLLGSYNEQFF	CTGCAGCCAGAAGACTCGGCCCTGTATCTCTGCGCCAGCAGCCAAGATCGGTTACTCGGCTCCTACAATGAGCAGTTCTTCGGGCCA	TCRBV04-03*01	TCRBD02-01	TCRBJ02-01*01
736	0.0501328	18.6739	0.005832	1	CASSLRENNEQFF	AATGTGAACGCCTTGTTGCTGGGGGACTCGGCCCTCTATCTCTGTGCCAGCAGCCTGCGGGAGAACAATGAGCAGTTCTTCGGGCCA	TCRBV05-06*01	TCRBD02-01*02	TCRBJ02-01*01
737	0.0502009	18.6797	0.005832	1	CAWSGTGNEQFF	CTGAGTTCTAAGAAGCTCCTCCTCAGTGACTCTGGCTTCTATCTCTGTGCCTGGAGTGGAACAGGAAATGAGCAGTTCTTCGGGCCA	TCRBV30-01*02	TCRBD01-01*01	TCRBJ02-01*01
738	0.0502691	18.6856	0.005832	1	CASSLRDSAWETQYF	AATTCCCTGGAGCTTGGTGACTCTGCTGTGTATTTCTGTGCCAGCAGCCTACGGGATTCGGCATGGGAGACCCAGTACTTCGGGCCA	unresolved	TCRBD02-01*02	TCRBJ02-05*01
739	0.0503372	18.6914	0.005832	1	CASSPRSGRGGETQYF	TCTCTGGAGCTGGGGGACTCAGCTTTGTATTTCTGTGCCAGCAGCCCCCGTAGCGGGAGAGGGGGGGAGACCCAGTACTTCGGGCCA	TCRBV09-01	TCRBD02-01*02	TCRBJ02-05*01
740	0.0504053	18.6972	0.005832	1	CASSHTLAGEETQYF	CACGCCCTGCAGCCAGAAGACTCAGCCCTGTATCTCTGCGCCAGCAGCCACACACTAGCGGGAGAAGAGACCCAGTACTTCGGGCCA	TCRBV04-01*01	TCRBD02-01*02	TCRBJ02-05*01
741	0.0504734	18.7031	0.005832	1	CASSLSGRREETQYF	AGCACCTTGGAGCTGGGGGACTCGGCCCTTTATCTTTGCGCCAGCAGCCTGAGCGGGAGGAGAGAAGAGACCCAGTACTTCGGGCCA	TCRBV05-01*01	TCRBD02-01*02	TCRBJ02-05*01
742	0.0505415	18.7089	0.005832	1	CATSDSEETQYF	CTGTCCCTAGAGTCTGCCATCCCCAACCAGACAGCTCTTTACTTCTGTGCCACCAGTGATTCAGAAGAGACCCAGTACTTCGGGCCA	unresolved	TCRBD01-01*01	TCRBJ02-05*01
743	0.0506096	18.7147	0.005832	1	CSARGWQETQYF	CTGACAGTGACCAGTGCCCATCCTGAAGACAGCAGCTTCTACATCTGCAGTGCCCGGGGGTGGCAAGAGACCCAGTACTTCGGGCCA	unresolved	TCRBD02-01*01	TCRBJ02-05*01
744	0.0506777	18.7206	0.005832	1	CAWMKGQAMTKETQYF	AAGCTCCTTCTCAGTGACTCTGGCTTCTATCTCTGTGCCTGGATGAAGGGACAGGCAATGACAAAAGAGACCCAGTACTTCGGGCCA	TCRBV30-01*01	TCRBD01-01*01	TCRBJ02-05*01
745	0.0507459	18.7264	0.005832	1	CASASGADTQYF	TTGGAGATCCAGCGCACAGAGCAGGGGGACTCGGCCATGTATCTCTGTGCCAGCGCGAGCGGGGCAGATACGCAGTATTTTGGCCCA	TCRBV07-09	TCRBD02-01*01	TCRBJ02-03*01
746	0.050814	18.7322	0.005832	1	CASSWGSRNTQYF	AATGTGAACGCCTTGTTGCTGGGGGACTCGGCCCTCTATCTCTGTGCCAGCAGCTGGGGGAGTCGGAATACGCAGTATTTTGGCCCA	TCRBV05-06*01	unresolved	TCRBJ02-03*01
747	0.0508821	18.7381	0.005832	1	CAWSLTGSNAFF	CTGAGTTCTAAGAAGCTCCTCCTCAGTGACTCTGGCTTCTATCTCTGTGCCTGGAGTCTGACAGGGTCAAACGCTTTCTTTGGACAA	TCRBV30-01*02	TCRBD01-01*01	TCRBJ01-01*01
748	0.0509502	18.7439	0.005832	1	CSVEYTAGVTEAFF	GTGAGCAACATGAGCCCTGAAGACAGCAGCATATATCTCTGCAGCGTTGAATACACCGCCGGGGTCACTGAAGCTTTCTTTGGACAA	TCRBV29-01*01	TCRBD02-01*01	TCRBJ01-01*01
749	0.0510183	18.7497	0.005832	1	CASSQSGTGNTEAFF	CACACCCTGCAGCCAGAAGACTCGGCCCTGTATCTCTGCGCCAGCAGCCAATCCGGGACAGGGAACACTGAAGCTTTCTTTGGACAA	TCRBV04-03*01	TCRBD01-01*01	TCRBJ01-01*01
750	0.0510864	18.7556	0.005832	1	CASSQESGRNTEAFF	CACACCCTGCAGCCAGAAGACTCGGCCCTGTATCTCTGCGCCAGCAGCCAGGAATCCGGGAGGAACACTGAAGCTTTCTTTGGACAA	TCRBV04-03*01	TCRBD02-01*02	TCRBJ01-01*01
751	0.0511546	18.7614	0.005832	1	CAWLGGIFPVLTGANTEAFF	AGTGACTCTGGCTTCTATCTCTGTGCCTGGCTTGGGGGGATATTCCCGGTACTGACAGGGGCGAACACTGAAGCTTTCTTTGGACAA	TCRBV30-01	TCRBD01-01*01	TCRBJ01-01*01
752	0.0512227	18.7672	0.005832	1	CASSPRGTFEKLFF	ATCCAGCAGGTAGTGCGAGGAGATTCGGCAGCTTATTTCTGTGCCAGCTCACCAAGGGGCACCTTCGAAAAACTGTTTTTTGGCAGT	TCRBV18-01*01	TCRBD01-01*01	TCRBJ01-04*01
753	0.0512908	18.7731	0.005832	1	CASSLDPQGLSGQPQHF	TTGGAGCTGGGGGACTCGGCCCTTTATCTTTGCGCCAGCAGCTTAGACCCGCAGGGGCTATCGGGTCAGCCCCAGCATTTTGGTGAT	TCRBV05-01*01	TCRBD01-01*01	TCRBJ01-05*01
754	0.0513589	18.7789	0.005832	1	CASSTGRAQPQHF	GGGTTGGAGTCGGCTGCTCCCTCCCAAACATCTGTGTACTTCTGTGCCAGCAGTACAGGGAGGGCTCAGCCCCAGCATTTTGGTGAT	unresolved	TCRBD02-01*02	TCRBJ01-05*01
755	0.051427	18.7847	0.005832	1	CSAVQGANQPQHF	ACAGTGACCAGTGCCCATCCTGAAGACAGCAGCTTCTACATCTGCAGTGCCGTACAGGGGGCCAATCAGCCCCAGCATTTTGGTGAT	unresolved	TCRBD01-01*01	TCRBJ01-05*01
756	0.0514951	18.7906	0.005832	1	CAWSVSPGPKPQHF	TCTAAGAAGCTCCTTCTCAGTGACTCTGGCTTCTATCTCTGTGCCTGGAGTGTAAGCCCTGGACCCAAGCCCCAGCATTTTGGTGAT	TCRBV30-01*01	unresolved	TCRBJ01-05*01
757	0.0515632	18.7964	0.005832	1	CASSTGQGDYGYTF	ATCCAGCGCACACAGCAGGAGGACTCCGCCGTGTATCTCTGTGCCAGCAGCACCGGACAGGGGGACTATGGCTACACCTTCGGTTCG	TCRBV07-08*01	TCRBD01-01*01	TCRBJ01-02*01
758	0.0516314	18.8022	0.005832	1	CSASSGRGYGYTF	ACAGTGACCAGTGCCCATCCTGAAGACAGCAGCTTCTACATCTGCAGTGCTAGCTCCGGCAGGGGTTACGGCTACACCTTCGGTTCG	unresolved	TCRBD01-01*01	TCRBJ01-02*01
759	0.0516995	18.808	0.005832	1	CSAREAGAGEQYF	ACAGTGACCAGTGCCCATCCTGAAGACAGCAGCTTCTACATCTGCAGTGCTAGAGAAGCGGGAGCGGGCGAGCAGTACTTCGGGCCG	unresolved	TCRBD02-01*02	TCRBJ02-07*01
760	0.0517676	18.8139	0.005832	1	CASSSGQGYEQYF	AACATGAGCTCCTTGGAGCTGGGGGACTCAGCCCTGTACTTCTGTGCCAGCAGCTCGGGACAGGGTTACGAGCAGTACTTCGGGCCG	TCRBV13-01*01	TCRBD01-01*01	TCRBJ02-07*01
761	0.0518357	18.8197	0.005832	1	CASKPPSGRYEQYF	TTGGAGTCGGCTGCTCCCTCCCAAACATCTGTGTACTTCTGTGCCAGCAAACCCCCTAGCGGAAGGTACGAGCAGTACTTCGGGCCG	unresolved	TCRBD02-01	TCRBJ02-07*01
762	0.0519038	18.8255	0.005832	1	CSAASQGIYEQYF	ACAGTGACCAGTGCCCATCCTGAAGACAGCAGCTTCTACATCTGCAGTGCTGCCTCACAGGGGATCTACGAGCAGTACTTCGGGCCG	unresolved	TCRBD01-01*01	TCRBJ02-07*01
763	0.0519719	18.8314	0.005832	1	CASSDRQGGYEQYF	ATCCAGCGCACACAGCAGGAGGACTCGGCCGTGTATCTCTGTGCCAGCAGTGACAGACAGGGCGGCTACGAGCAGTACTTCGGGCCG	TCRBV07-02*01	TCRBD01-01*01	TCRBJ02-07*01
764	0.0520401	18.8372	0.005832	1	CASSQETAESYEQYF	CACACCCTGCAGCCAGAAGACTCGGCCCTGTATCTCTGCGCCAGCAGCCAAGAGACAGCGGAGTCCTACGAGCAGTACTTCGGGCCG	TCRBV04-03*01	unresolved	TCRBJ02-07*01
765	0.0521082	18.843	0.005832	1	CASSLAGDNAYEQYF	AGCACCTTGGAGCTGGGGGACTCGGCCCTTTATCTTTGCGCCAGCAGCTTGGCGGGAGACAACGCCTACGAGCAGTACTTCGGGCCG	TCRBV05-01*01	TCRBD02-01*02	TCRBJ02-07*01
766	0.0521763	18.8489	0.005832	1	CASSQRQGINYEQYF	CACGCCCTGCAGCCAGAAGACTCAGCCCTGTATCTCTGCGCCAGCAGCCAGAGACAGGGGATAAACTACGAGCAGTACTTCGGGCCG	TCRBV04-01*01	TCRBD01-01*01	TCRBJ02-07*01
767	0.0522444	18.8547	0.005832	1	CATSPTYEQYF	CCGCTCAGGCTGGAGTTGGCTGCTCCCTCCCAGACATCTGTGTACTTCTGTGCCACCTCCCCAACATACGAGCAGTACTTCGGGCCG	TCRBV06-06	TCRBD01-01*01	TCRBJ02-07*01
768	0.0523125	18.8605	0.005832	1	CSVDAGYHEQYF	CTGACTGTGAGCAACATGAGCCCTGAAGACAGCAGCATATATCTCTGCAGCGTTGACGCGGGGTACCACGAGCAGTACTTCGGGCCG	TCRBV29-01*01	TCRBD02-01*01	TCRBJ02-07*01
769	0.0523806	18.8664	0.005832	1	CASSQAKAGRKQYF	CTACACACCCTGCAGCCAGAAGACTCGGCCCTGTATCTCTGCGCCAGCAGCCAAGCCAAAGCTGGGAGAAAGCAGTACTTCGGGCCG	TCRBV04-03*01	TCRBD02-01*02	TCRBJ02-07*01
770	0.0524487	18.8722	0.005832	1	CASSSLGDSGDYEQYV	CGCACAGAGCAGCGGGACTCAGCCATGTATCGCTGTGCTAGCAGCTCCCTGGGGGATAGCGGGGACTACGAGCAGTACGTCGGGCCG	TCRBV07-07*01	TCRBD02-01*01	TCRBJ02-07*01
771	0.0525169	18.878	0.005832	1	CSVGPGEGTIYF	CTGACTGTGAGCAACATGAGCCCTGAAGACAGCAGCATATATCTCTGCAGCGTTGGGCCTGGGGAGGGCACCATATATTTTGGAGAG	TCRBV29-01*01	TCRBD02-01*02	TCRBJ01-03*01
772	0.052585	18.8839	0.005832	1	CASSQGPRRGSGANVLTF	CAGCCAGAAGACTCAGCCCTGTATCTCTGCGCCAGCAGCCAAGGTCCCAGGAGGGGCTCTGGGGCCAACGTCCTGACTTTCGGGGCC	TCRBV04-01*01	TCRBD02-01*02	TCRBJ02-06*01
773	0.0526531	18.8897	0.005832	1	CASSQELAKNIQYF	CTACACACCCTGCAGCCAGAAGACTCGGCCCTGTATCTCTGCGCCAGCAGCCAAGAGTTAGCCAAAAACATTCAGTACTTCGGCGCC	TCRBV04-03*01	unresolved	TCRBJ02-04*01
774	0.0527212	18.8955	0.005832	1	CSARVGQGKNIQYF	GTGACCAGTGCCCATCCTGAAGACAGCAGCTTCTACATCTGCAGTGCTAGAGTGGGACAGGGAAAAAACATTCAGTACTTCGGCGCC	unresolved	TCRBD01-01*01	TCRBJ02-04*01
775	0.0527893	18.9014	0.005832	1	CAWQHRRGNEQFF	AGTTCTAAGAAGCTCCTTCTCAGTGACTCTGGCTTCTATCTCTGTGCCTGGCAACACAGGCGGGGCAATGAGCAGTTCTTCGGGCCA	TCRBV30-01*01	TCRBD02-01*01	TCRBJ02-01*01
776	0.0528574	18.9072	0.005832	1	CASSQGASATYNEQFF	ACCCTGCAGCCAGAAGACTCGGCCCTGTATCTCTGCGCCAGCAGCCAAGGGGCTAGCGCTACCTACAATGAGCAGTTCTTCGGGCCA	TCRBV04-03*01	TCRBD02-01	TCRBJ02-01*01
777	0.0529256	18.913	0.005832	1	CASRALAGTNNEQFF	CTGTCGGCTGCTCCCTCCCAGACATCTGTGTACTTCTGTGCCAGCAGAGCACTAGCGGGAACAAACAATGAGCAGTTCTTCGGGCCA	TCRBV06-05*01	TCRBD02-01*02	TCRBJ02-01*01
778	0.0529937	18.9189	0.005832	1	CASGKTTQYF	TTCCCGCTCAGGCTGCTGTCGGCTGCTCCCTCCCAGACATCTGTGTACTTCTGTGCCAGCGGAAAAACTACCCAGTACTTCGGGCCA	TCRBV06-05*01	unresolved	TCRBJ02-05*01
779	0.0530618	18.9247	0.005832	1	CASSALRGRETQYF	ATCCAGCGCACACAGCAGGAGGACTCGGCCGTGTATCTCTGTGCCAGCAGCGCCCTCAGGGGCCGGGAGACCCAGTACTTCGGGCCA	TCRBV07-02*01	TCRBD01-01*01	TCRBJ02-05*01
780	0.0531299	18.9305	0.005832	1	CASGETGRRETQYF	CTGGAGTTGGCTGCTCCCTCCCAGACATCTGTGTACTTCTGTGCCAGCGGAGAGACGGGACGAAGGGAGACCCAGTACTTCGGGCCA	TCRBV06-06	unresolved	TCRBJ02-05*01
781	0.053198	18.9364	0.005832	1	CASSPDPNMGETQYF	AGCTCTCTGGAGCTGGGGGACTCAGCTTTGTATTTCTGTGCCAGCAGCCCTGATCCCAACATGGGAGAGACCCAGTACTTCGGGCCA	TCRBV09-01	unresolved	TCRBJ02-05*01
782	0.0532661	18.9422	0.005832	1	CASSYFRDREETQYF	GAGTTGGCTGCTCCCTCCCAGACATCTGTGTACTTCTGTGCCAGCAGTTACTTCCGGGACAGGGAAGAGACCCAGTACTTCGGGCCA	TCRBV06-06	TCRBD01-01*01	TCRBJ02-05*01
783	0.0533342	18.948	0.005832	1	CASSISGPPSQETQYF	ACCCTGCAGCCAGAAGACTCGGCCCTGTATCTCTGCGCCAGCAGCATTAGCGGCCCTCCCTCGCAAGAGACCCAGTACTTCGGGCCA	TCRBV04-03*01	TCRBD02-01	TCRBJ02-05*01
784	0.0534024	18.9538	0.005832	1	CATSETSGTDQETQYF	TCTGCCATCCCCAACCAGACAGCTCTTTACTTCTGTGCCACCAGTGAGACTTCCGGGACAGACCAAGAGACCCAGTACTTCGGGCCA	unresolved	TCRBD01-01*01	TCRBJ02-05*01
785	0.0534705	18.9597	0.005832	1	CASSTKGQAQETQYF	ACATCGGCCCAAAAGAACCCGACAGCTTTCTATCTCTGTGCCAGTAGTACCAAGGGACAGGCACAAGAGACCCAGTACTTCGGGCCA	TCRBV19-01	TCRBD01-01*01	TCRBJ02-05*01
786	0.0535386	18.9655	0.005832	1	CATSPETGFTDTQYF	CGCTCACCAGGCCTGGGGGACGCAGCCATGTACCTGTGTGCCACCAGCCCCGAGACAGGGTTCACAGATACGCAGTATTTTGGCCCA	TCRBV15-01*01	TCRBD01-01*01	TCRBJ02-03*01
787	0.0536067	18.9713	0.005832	1	CASSHSERGVGTDTQYF	TCAGAACCGGGAGACACGGCACTGTATCTCTGCGCCAGCAGTCATTCAGAGAGGGGTGTAGGCACAGATACGCAGTATTTTGGCCCA	TCRBV23-01*01	unresolved	TCRBJ02-03*01
788	0.0536748	18.9772	0.005832	1	CATSLGGTSTDTQYF	CGCTCACCAGGCCTGGGGGACGCAGCCATGTACCTGTGTGCCACCAGTCTGGGCGGGACTAGCACAGATACGCAGTATTTTGGCCCA	TCRBV15-01*01	TCRBD02-01	TCRBJ02-03*01
789	0.0537429	18.983	0.005832	1	CASSSSQGLEDTQYF	AGCACCTTGGAGCTGGGGGACTCGGCCCTTTATCTTTGCGCCAGCAGCTCTTCACAGGGGTTGGAAGATACGCAGTATTTTGGCCCA	TCRBV05-01*01	TCRBD01-01*01	TCRBJ02-03*01
790	0.053811	18.9888	0.005832	1	CATSRGGVTGELFF	ATCCGCTCACCAGGCCTGGGGGACGCAGCCATGTACCTGTGTGCCACCAGCAGAGGCGGAGTCACCGGGGAGCTGTTTTTTGGAGAA	TCRBV15-01*01	TCRBD02-01	TCRBJ02-02*01
791	0.0538792	18.9947	0.005832	1	CASRPRFDGELFF	AGGCTGCTGTCGGCTGCTCCCTCCCAGACATCTGTGTACTTCTGTGCCAGCAGACCTCGTTTCGACGGGGAGCTGTTTTTTGGAGAA	TCRBV06-05*01	unresolved	TCRBJ02-02*01
792	0.0539473	19.0005	0.005832	1	CSARLRGAEAFF	CTGACAGTGACCAGTGCCCATCCTGAAGACAGCAGCTTCTACATCTGCAGTGCTAGATTAAGGGGGGCTGAAGCTTTCTTTGGACAA	unresolved	unresolved	TCRBJ01-01*01
793	0.0540154	19.0063	0.005832	1	CASSFGDYAEAFF	AATGTGAACGCCTTGTTGCTGGGGGACTCGGCCCTCTATCTCTGTGCCAGCAGCTTCGGGGATTACGCTGAAGCTTTCTTTGGACAA	TCRBV05-06*01	TCRBD02-01*01	TCRBJ01-01*01
794	0.0540835	19.0122	0.005832	1	CASSLRGATSTEAFF	AACGCCTTGTTGCTGGGGGACTCGGCCCTCTATCTCTGTGCCAGCAGCTTGAGAGGGGCCACGAGCACTGAAGCTTTCTTTGGACAA	TCRBV05-06*01	unresolved	TCRBJ01-01*01
795	0.0541516	19.018	0.005832	1	CASSQVGRGDSTEAFF	ACCCTGCAGCCAGAAGACTCGGCCCTGTATCTCTGCGCCAGCAGCCAAGTAGGTAGGGGAGACAGCACTGAAGCTTTCTTTGGACAA	TCRBV04-03*01	unresolved	TCRBJ01-01*01
796	0.0542197	19.0238	0.005832	1	CASSGGRGNTEAFF	ATGAGCTCCTTGGAGCTGGGGGACTCAGCCCTGTACTTCTGTGCCAGCAGCGGCGGCAGGGGGAACACTGAAGCTTTCTTTGGACAA	TCRBV13-01*01	TCRBD01-01*01	TCRBJ01-01*01
797	0.0542879	19.0297	0.005832	1	CASSQDWGTEKLFF	CTACACACCCTGCAGCCAGAAGACTCGGCCCTGTATCTCTGCGCCAGCAGCCAAGATTGGGGTACAGAAAAACTGTTTTTTGGCAGT	TCRBV04-03*01	unresolved	TCRBJ01-04*01
798	0.054356	19.0355	0.005832	1	CASSQDPQGPQHF	CACCTACACGCCCTGCAGCCAGAAGACTCAGCCCTGTATCTCTGCGCCAGCAGCCAAGATCCCCAAGGGCCCCAGCATTTTGGTGAT	TCRBV04-01*01	unresolved	TCRBJ01-05*01
799	0.0544241	19.0413	0.005832	1	CATSRDLGNQPQHF	ATCCGCTCACCAGGCCTGGGGGACGCAGCCATGTACCTGTGTGCCACCAGCAGAGATCTGGGTAATCAGCCCCAGCATTTTGGTGAT	TCRBV15-01*01	unresolved	TCRBJ01-05*01
800	0.0544922	19.0472	0.005832	1	CASGVPGEIVDCNQPQHF	GAGCTGGGGGACTCGGCCCTTTATCTTTGCGCCAGCGGAGTACCGGGAGAAATCGTAGACTGCAATCAGCCCCAGCATTTTGGTGAT	TCRBV05-01*01	TCRBD02-01*02	TCRBJ01-05*01
801	0.0545603	19.053	0.005832	1	CAWSAPGVGGNQPQHF	AAGCTCCTCCTCAGTGACTCTGGCTTCTATCTCTGTGCCTGGAGTGCCCCGGGAGTTGGGGGCAATCAGCCCCAGCATTTTGGTGAT	TCRBV30-01*02	TCRBD02-01*02	TCRBJ01-05*01
802	0.0546284	19.0588	0.005832	1	CSVLGQDSNQPQHF	GTGAGCAACATGAGCCCTGAAGACAGCAGCATATATCTCTGCAGCGTCTTGGGACAGGATAGCAATCAGCCCCAGCATTTTGGTGAT	TCRBV29-01*01	TCRBD01-01*01	TCRBJ01-05*01
803	0.0546965	19.0647	0.005832	1	CASSEQSNQPQHF	ACCCTGGAGTCTGCCAGGCCCTCACATACCTCTCAGTACCTCTGTGCCAGCAGTGAACAGAGCAATCAGCCCCAGCATTTTGGTGAT	TCRBV25-01*01	TCRBD01-01*01	TCRBJ01-05*01
804	0.0547647	19.0705	0.005832	1	CAWTLTYGYTF	ATCCTGAGTTCTAAGAAGCTCCTCCTCAGTGACTCTGGCTTCTATCTCTGTGCCTGGACACTAACGTATGGCTACACCTTCGGTTCG	TCRBV30-01*02	TCRBD02-01	TCRBJ01-02*01
805	0.0548328	19.0763	0.005832	1	CSARDVVYGYTF	CTGACAGTGACCAGTGCCCATCCTGAAGACAGCAGCTTCTACATCTGCAGTGCTAGAGACGTGGTCTATGGCTACACCTTCGGTTCG	unresolved	unresolved	TCRBJ01-02*01
806	0.0549009	19.0822	0.005832	1	CASRPQGNYGYTF	AAGATCCAGCCCTCAGAACCCAGGGACTCAGCTGTGTACTTCTGTGCCAGCAGGCCACAGGGAAACTATGGCTACACCTTCGGTTCG	unresolved	TCRBD01-01*01	TCRBJ01-02*01
807	0.054969	19.088	0.005832	1	CASSEGYGYTF	CCCCTCACGTTGGCGTCTGCTGTACCCTCTCAGACATCTGTGTACTTCTGTGCCAGCAGTGAAGGATATGGCTACACCTTCGGTTCG	TCRBV06-04	unresolved	TCRBJ01-02*01
808	0.0550371	19.0938	0.005832	1	CASSSVPGHREQYF	GTGAGCACCTTGGAGCTGGGGGACTCGGCCCTTTATCTTTGCGCCAGCAGCTCCGTCCCGGGACATCGCGAGCAGTACTTCGGGCCG	TCRBV05-01*01	TCRBD01-01*01	TCRBJ02-07*01
809	0.0551052	19.0996	0.005832	1	CASSLDWGNGYEQYF	AGCACCTTGGAGCTGGGGGACTCGGCCCTTTATCTTTGCGCCAGCAGCCTGGATTGGGGAAACGGTTACGAGCAGTACTTCGGGCCG	TCRBV05-01*01	unresolved	TCRBJ02-07*01
810	0.0551734	19.1055	0.005832	1	CSVGGLYEQYF	ACTCTGACTGTGAGCAACATGAGCCCTGAAGACAGCAGCATATATCTCTGCAGCGTTGGGGGGCTCTACGAGCAGTACTTCGGGCCG	TCRBV29-01*01	TCRBD01-01*01	TCRBJ02-07*01
811	0.0552415	19.1113	0.005832	1	CAWVNRASYEQYF	AGTTCTAAGAAGCTCCTTCTCAGTGACTCTGGCTTCTATCTCTGTGCCTGGGTCAATAGGGCTTCCTACGAGCAGTACTTCGGGCCG	TCRBV30-01*01	unresolved	TCRBJ02-07*01
812	0.0553096	19.1171	0.005832	1	CASSYSMLAYEQYF	TTGGAGTCGGCTGCTCCCTCCCAAACATCTGTGTACTTCTGTGCCAGCAGTTACTCGATGCTCGCCTACGAGCAGTACTTCGGGCCG	unresolved	unresolved	TCRBJ02-07*01
813	0.0553777	19.123	0.005832	1	CASSSAGTRLF	ACTCTGAAGATCCAGCCCTCAGAACCCAGGGACTCAGCTGTGTACTTCTGTGCCAGCAGTTCTGCGGGTACCCGACTCTTCGGCGCC	unresolved	TCRBD02-01	TCRBJ02-04*01
814	0.0554458	19.1288	0.005832	1	CASSAWTGGLQNIQYF	ACCCTGCAGCCAGAAGACTCGGCCCTGTATCTCTGCGCCAGCAGCGCCTGGACAGGGGGTCTCCAAAACATTCAGTACTTCGGCGCC	TCRBV04-03*01	TCRBD01-01*01	TCRBJ02-04*01
815	0.0555139	19.1346	0.005832	1	CAWSVLVGAEFF	CTGAGTTCTAAGAAGCTCCTTCTCAGTGACTCTGGCTTCTATCTCTGTGCCTGGAGTGTACTGGTGGGAGCTGAGTTCTTCGGGCCA	TCRBV30-01*01	TCRBD02-01*02	TCRBJ02-01*01
816	0.055582	19.1405	0.005832	1	CASSPGPGGPQFF	CACCTACACACCCTGCAGCCAGAAGACTCGGCCCTGTATCTCTGCGCCAGCAGCCCCGGACCGGGAGGGCCGCAGTTCTTCGGGCCA	TCRBV04-03*01	TCRBD02-01*02	TCRBJ02-01*01
817	0.0556502	19.1463	0.005832	1	CASSQPASGSNEQFF	CACGCCCTGCAGCCAGAAGACTCAGCCCTGTATCTCTGCGCCAGCAGCCAACCGGCTAGCGGGAGCAATGAGCAGTTCTTCGGGCCA	TCRBV04-01*01	TCRBD02-01*02	TCRBJ02-01*01
818	0.0557183	19.1521	0.005832	1	CASSQARASGREGDNEQFF	CCAGAAGACTCAGCCCTGTATCTCTGCGCCAGCAGCCAAGCCCGGGCTAGCGGGAGGGAGGGGGACAATGAGCAGTTCTTCGGGCCA	TCRBV04-01*01	TCRBD02-01*02	TCRBJ02-01*01
819	0.0557864	19.158	0.005832	1	CSELAGDNEQFF	CTGACAGTGACCAGTGCCCATCCTGAAGACAGCAGCTTCTACATCTGCAGTGAGCTAGCGGGAGACAATGAGCAGTTCTTCGGGCCA	unresolved	TCRBD02-01*02	TCRBJ02-01*01
820	0.0558545	19.1638	0.005832	1	CASSEGQGAFETQYF	GAGTCGGCTGCTCCCTCCCAAACATCTGTGTACTTCTGTGCCAGCAGTGAAGGACAGGGGGCGTTTGAGACCCAGTACTTCGGGCCA	TCRBV06-01*01	TCRBD01-01*01	TCRBJ02-05*01
821	0.0559226	19.1696	0.005832	1	CASSQAGGLAVETQYF	ACCCTGCAGCCAGAAGACTCGGCCCTGTATCTCTGCGCCAGCAGCCAAGCGGGCGGACTAGCGGTAGAGACCCAGTACTTCGGGCCA	TCRBV04-03*01	TCRBD02-01	TCRBJ02-05*01
822	0.0559907	19.1755	0.005832	1	CATSRDMAEETQYF	ATCCGCTCACCAGGCCTGGGGGACGCAGCCATGTACCTGTGTGCCACCAGCAGAGATATGGCAGAAGAGACCCAGTACTTCGGGCCA	TCRBV15-01*01	TCRBD01-01*01	TCRBJ02-05*01
823	0.0560589	19.1813	0.005832	1	CSGPRGLADQETQYF	ACCAGTGCCCATCCTGAAGACAGCAGCTTCTACATCTGCAGTGGCCCACGGGGACTAGCAGATCAAGAGACCCAGTACTTCGGGCCA	unresolved	TCRBD02-01	TCRBJ02-05*01
824	0.056127	19.1871	0.005832	1	CASSELAGEGQETQYF	TCGGCTGCTCCCTCCCAGACATCTGTGTACTTCTGTGCCAGCAGTGAACTAGCGGGAGAGGGCCAAGAGACCCAGTACTTCGGGCCA	TCRBV06-01*01	TCRBD02-01*02	TCRBJ02-05*01
825	0.0561951	19.193	0.005832	1	CATSDYDNEYQETQYF	TCTGCCATCCCCAACCAGACAGCTCTTTACTTCTGTGCCACCAGTGATTATGACAACGAGTACCAAGAGACCCAGTACTTCGGGCCA	unresolved	TCRBD01-01*01	TCRBJ02-05*01
826	0.0562632	19.1988	0.005832	1	CSADIFGQQETQYF	GTGACCAGTGCCCATCCTGAAGACAGCAGCTTCTACATCTGCAGTGCGGATATCTTTGGACAACAAGAGACCCAGTACTTCGGGCCA	unresolved	TCRBD01-01*01	TCRBJ02-05*01
827	0.0563313	19.2046	0.005832	1	CASSSDRGTQYF	CTGACGATTCAGCGCACAGAGCAGCGGGACTCAGCCATGTATCGCTGTGCCAGCAGCTCGGATCGCGGTACGCAGTATTTTGGCCCA	TCRBV07-07*01	TCRBD02-01	TCRBJ02-03*01
828	0.0563994	19.2105	0.005832	1	CASSDLAGGGDTQYF	GCGTCTGCTGTACCCTCTCAGACATCTGTGTACTTCTGTGCCAGCAGTGATCTAGCGGGAGGCGGAGATACGCAGTATTTTGGCCCA	TCRBV06-04	TCRBD02-01*02	TCRBJ02-03*01
829	0.0564675	19.2163	0.005832	1	CASSLQAGGRADTQYF	ACCCTGCAGCCAGAAGACTCGGCCCTGTATCTCTGCGCCAGCAGCCTTCAAGCGGGAGGGAGGGCAGATACGCAGTATTTTGGCCCA	TCRBV04-03*01	TCRBD02-01*02	TCRBJ02-03*01
830	0.0565357	19.2221	0.005832	1	CSVKDLTSVPDTQYF	AGCAACATGAGCCCTGAAGACAGCAGCATATATCTCTGCAGCGTTAAAGACTTGACTAGCGTCCCAGATACGCAGTATTTTGGCCCA	TCRBV29-01*01	TCRBD02-01	TCRBJ02-03*01
831	0.0566038	19.228	0.005832	1	CASSPPGTDTQYF	AGGATCCAGCAGGTAGTGCGAGGAGATTCGGCAGCTTATTTCTGTGCCAGCTCACCACCGGGTACAGATACGCAGTATTTTGGCCCA	TCRBV18-01*01	unresolved	TCRBJ02-03*01
832	0.0566719	19.2338	0.005832	1	CSVGQGVGTDTQYF	GTGAGCAACATGAGCCCTGAAGACAGCAGCATATATCTCTGCAGCGTTGGACAGGGGGTGGGGACAGATACGCAGTATTTTGGCCCA	TCRBV29-01*01	TCRBD01-01*01	TCRBJ02-03*01
833	0.05674	19.2396	0.005832	1	CASSLGTSGGSTDTQYF	TTGGAGCTGGGGGACTCAGCCCTGTACTTCTGTGCCAGCAGCCTGGGGACTAGCGGGGGTAGCACAGATACGCAGTATTTTGGCCCA	TCRBV13-01*01	TCRBD02-01*01	TCRBJ02-03*01
834	0.0568081	19.2454	0.005832	1	CASSEGVAEATDTQYF	TCTGCCAGGCCCTCACATACCTCTCAGTACCTCTGTGCCAGCAGTGAAGGGGTAGCGGAAGCCACAGATACGCAGTATTTTGGCCCA	TCRBV25-01*01	TCRBD02-01	TCRBJ02-03*01
835	0.0568762	19.2513	0.005832	1	CASSELGTAHTQYF	CTGGAGTCTGCCAGGCCCTCACATACCTCTCAGTACCTCTGTGCCAGCAGTGAATTGGGGACTGCGCATACGCAGTATTTTGGCCCA	TCRBV25-01*01	TCRBD02-01	TCRBJ02-03*01
836	0.0569443	19.2571	0.005832	1	CASSVTGLSGELFF	ATCCAGCGCACAGAGCAGCGGGACTCGGCCATGTATCGCTGTGCCAGCAGCGTGACGGGACTCTCCGGGGAGCTGTTTTTTGGAGAA	TCRBV07-06*01	TCRBD02-01	TCRBJ02-02*01
837	0.0570125	19.2629	0.005832	1	CASSQVLQGGMNTEAFF	CTGCAGCCAGAAGACTCAGCCCTGTATCTCTGCGCCAGCAGCCAAGTCTTACAGGGAGGAATGAACACTGAAGCTTTCTTTGGACAA	TCRBV04-01*01	unresolved	TCRBJ01-01*01
838	0.0570806	19.2688	0.005832	1	CASSLHPGGGNTEAFF	ACCTTGGAGCTGGGGGACTCGGCCCTTTATCTTTGCGCCAGCAGCTTGCACCCTGGGGGAGGGAACACTGAAGCTTTCTTTGGACAA	TCRBV05-01*01	TCRBD02-01*02	TCRBJ01-01*01
839	0.0571487	19.2746	0.005832	1	CAWTIGGEAFF	ATCCTGAGTTCTAAGAAGCTCCTTCTCAGTGACTCTGGCTTCTATCTCTGTGCCTGGACCATAGGTGGAGAAGCTTTCTTTGGACAA	TCRBV30-01*01	unresolved	TCRBJ01-01*01
840	0.0572168	19.2804	0.005832	1	CSFTDRAAVNEKLFF	ACCAGTGCCCATCCTGAAGACAGCAGCTTCTACATCTGCAGCTTCACCGACAGGGCGGCCGTAAATGAAAAACTGTTTTTTGGCAGT	unresolved	TCRBD01-01*01	TCRBJ01-04*01
841	0.0572849	19.2863	0.005832	1	CAWSAVRGIGSNQPQHF	CTCCTTCTCAGTGACTCTGGCTTCTATCTCTGTGCCTGGAGTGCTGTCAGGGGGATAGGGAGCAATCAGCCCCAGCATTTTGGTGAT	TCRBV30-01*01	TCRBD01-01*01	TCRBJ01-05*01
842	0.057353	19.2921	0.005832	1	CASGPGEQPQHF	CTTCACATCAATTCCCTGGAGCTTGGTGACTCTGCTGTGTATTTCTGTGCCAGCGGCCCAGGGGAACAGCCCCAGCATTTTGGTGAT	unresolved	TCRBD01-01*01	TCRBJ01-05*01
843	0.0574212	19.2979	0.005832	1	CASSSPGLGAYGYTF	CAGCGCACACAGCAGGAGGACTCGGCCGTGTATCTCTGTGCCAGCAGCTCTCCGGGCTTAGGGGCCTATGGCTACACCTTCGGTTCG	TCRBV07-02*01	TCRBD01-01*01	TCRBJ01-02*01
844	0.0574893	19.3038	0.005832	1	CSVAGAGFDYGYTF	GTGAGCAACATGAGCCCTGAAGACAGCAGCATATATCTCTGCAGCGTCGCGGGGGCGGGGTTCGACTATGGCTACACCTTCGGTTCG	TCRBV29-01*01	TCRBD02-01*01	TCRBJ01-02*01
845	0.0575574	19.3096	0.005832	1	CASSRTGSNYGYTF	GTGACATCGGCCCAAAAGAACCCGACAGCTTTCTATCTCTGTGCCAGTAGTAGGACAGGGAGTAACTATGGCTACACCTTCGGTTCG	TCRBV19-01	TCRBD01-01*01	TCRBJ01-02*01
846	0.0576255	19.3154	0.005832	1	CASTPTGWRGYTF	GGGTTGGAGTCGGCTGCTCCCTCCCAAACATCTGTGTACTTCTGTGCCAGCACCCCGACAGGTTGGCGGGGCTACACCTTCGGTTCG	unresolved	TCRBD01-01*01	TCRBJ01-02*01
847	0.0576936	19.3213	0.005832	1	CASSLPGQGGYEQYF	GAGTCGGCTGCTCCCTCCCAAACATCTGTGTACTTCTGTGCCAGCAGTTTGCCGGGACAGGGAGGCTACGAGCAGTACTTCGGGCCG	unresolved	TCRBD01-01*01	TCRBJ02-07*01
848	0.0577617	19.3271	0.005832	1	CASSYWTGSDSYEQYF	GCCTTGGAGCTGGACGACTCGGCCCTGTATCTCTGTGCCAGCAGCTACTGGACAGGGTCAGATTCCTACGAGCAGTACTTCGGGCCG	TCRBV05-04*01	TCRBD01-01*01	TCRBJ02-07*01
849	0.0578298	19.3329	0.005832	1	CASSEQGYEQYV	CTGGGGTTGGAGTCGGCTGCTCCCTCCCAAACATCTGTGTACTTCTGTGCCAGCAGCGAACAGGGTTACGAGCAGTACGTCGGGCCG	unresolved	TCRBD01-01*01	TCRBJ02-07*01
850	0.057898	19.3388	0.005832	1	CAWGHLSGNAFSGANVLTF	CTCAGTGACTCTGGCTTCTATCTCTGTGCCTGGGGGCACCTTAGCGGAAACGCTTTCTCTGGGGCCAACGTCCTGACTTTCGGGGCC	TCRBV30-01	TCRBD02-01	TCRBJ02-06*01
851	0.0579661	19.3446	0.005832	1	CASKDPGTGANVLTF	GAGTCGGCTGCTCCCTCCCAAACATCTGTGTACTTCTGTGCCAGCAAAGACCCAGGGACTGGGGCCAACGTCCTGACTTTCGGGGCC	unresolved	TCRBD01-01*01	TCRBJ02-06*01
852	0.0580342	19.3504	0.005832	1	CATSGLRGGNEQFF	CTAGAGTCTGCCATCCCCAACCAGACAGCTCTTTACTTCTGTGCCACCAGTGGCCTCAGGGGTGGGAATGAGCAGTTCTTCGGGCCA	unresolved	TCRBD01-01*01	TCRBJ02-01*01
853	0.0581023	19.3563	0.005832	1	CASSSETSGRGNEQFF	ACCTTGGAGCTGGGGGACTCGGCCCTTTATCTTTGCGCCAGCAGCTCAGAGACTAGCGGGAGGGGGAATGAGCAGTTCTTCGGGCCA	TCRBV05-01*01	TCRBD02-01*02	TCRBJ02-01*01
854	0.0581704	19.3621	0.005832	1	CASSQFSAIRVNEQFF	ACCCTGCAGCCAGAAGACTCGGCCCTGTATCTCTGCGCCAGCAGCCAATTTTCGGCCATTCGGGTCAATGAGCAGTTCTTCGGGCCA	TCRBV04-03*01	TCRBD02-01	TCRBJ02-01*01
855	0.0582385	19.3679	0.005832	1	CSVVPRIVYNEQFF	GTGAGCAACATGAGCCCTGAAGACAGCAGCATATATCTCTGCAGCGTTGTCCCTAGGATAGTATACAATGAGCAGTTCTTCGGGCCA	TCRBV29-01*01	TCRBD02-01	TCRBJ02-01*01
856	0.0583067	19.3738	0.005832	1	CATSDPPGQADGTQYF	TCTGCCATCCCCAACCAGACAGCTCTTTACTTCTGTGCCACCAGTGATCCCCCGGGACAGGCCGATGGGACCCAGTACTTCGGGCCA	unresolved	TCRBD01-01*01	TCRBJ02-05*01
857	0.0583748	19.3796	0.005832	1	CSVERGQGETQYF	ACTGTGAGCAACATGAGCCCTGAAGACAGCAGCATATATCTCTGCAGCGTTGAACGGGGACAGGGGGAGACCCAGTACTTCGGGCCA	TCRBV29-01*01	TCRBD01-01*01	TCRBJ02-05*01
858	0.0584429	19.3854	0.005832	1	CASSLGTAFKETQYF	AGCACCTTGGAGCTGGGGGACTCGGCCCTTTATCTTTGCGCCAGCAGCTTAGGGACAGCCTTTAAGGAGACCCAGTACTTCGGGCCA	TCRBV05-01*01	TCRBD01-01*01	TCRBJ02-05*01
859	0.058511	19.3912	0.005832	1	CATRAGLETQYF	CTGGGGTTGGAGTCGGCTGCTCCCTCCCAAACATCTGTGTACTTCTGTGCCACCCGAGCGGGACTAGAGACCCAGTACTTCGGGCCA	unresolved	TCRBD02-01*02	TCRBJ02-05*01
860	0.0585791	19.3971	0.005832	1	CSASSFRGSGETQYF	ACCAGTGCCCATCCTGAAGACAGCAGCTTCTACATCTGCAGTGCTAGTTCTTTCAGGGGTTCCGGAGAGACCCAGTACTTCGGGCCA	unresolved	TCRBD01-01*01	TCRBJ02-05*01
861	0.0586472	19.4029	0.005832	1	CSVGVTGTGQETQYF	AGCAACATGAGCCCTGAAGACAGCAGCATATATCTCTGCAGCGTTGGGGTCACCGGGACAGGGCAAGAGACCCAGTACTTCGGGCCA	TCRBV29-01*01	TCRBD01-01*01	TCRBJ02-05*01
862	0.0587153	19.4087	0.005832	1	CSFRDRQETQYF	CTGACAGTGACCAGTGCCCATCCTGAAGACAGCAGCTTCTACATCTGCAGTTTCCGGGACAGGCAAGAGACCCAGTACTTCGGGCCA	unresolved	TCRBD01-01*01	TCRBJ02-05*01
863	0.0587835	19.4146	0.005832	1	CSAPRSGRAQETQYF	ACCAGTGCCCATCCTGAAGACAGCAGCTTCTACATCTGCAGTGCCCCTCGGAGCGGGAGGGCCCAAGAGACCCAGTACTTCGGGCCA	unresolved	TCRBD02-01*02	TCRBJ02-05*01
864	0.0588516	19.4204	0.005832	1	CASSRLAGPYDTQYF	CAGCGCACACAGCAGGAGGACTCGGCCGTGTATCTCTGTGCCAGCAGTCGACTAGCGGGTCCCTATGATACGCAGTATTTTGGCCCA	TCRBV07-02*01	TCRBD02-01	TCRBJ02-03*01
865	0.0589197	19.4262	0.005832	1	CSVEDTDYRLTDTQYF	AACATGAGCCCTGAAGACAGCAGCATATATCTCTGCAGCGTTGAAGATACCGATTATAGACTAACGGATACGCAGTATTTTGGCCCA	TCRBV29-01*01	TCRBD02-01	TCRBJ02-03*01
866	0.0589878	19.4321	0.005832	1	CAWKLAGGDTQYF	AGTTCTAAGAAGCTCCTTCTCAGTGACTCTGGCTTCTATCTCTGTGCCTGGAAACTAGCGGGAGGAGATACGCAGTATTTTGGCCCA	TCRBV30-01*01	TCRBD02-01*02	TCRBJ02-03*01
867	0.0590559	19.4379	0.005832	1	CASSWGGLGSDTQYF	GAGTCGGCTGCTCCCTCCCAAACATCTGTGTACTTCTGTGCCAGCAGTTGGGGCGGACTAGGGTCAGATACGCAGTATTTTGGCCCA	unresolved	TCRBD02-01	TCRBJ02-03*01
868	0.059124	19.4437	0.005832	1	CASLIAGGRTDTQYF	CAGCGCACACAGCAGGAGGACTCGGCCGTGTATCTCTGTGCCAGTCTAATAGCGGGAGGACGTACAGATACGCAGTATTTTGGCCCA	TCRBV07-02*01	TCRBD02-01*02	TCRBJ02-03*01
869	0.0591922	19.4496	0.005832	1	CASSLWTGLTDTQYF	AGCACCTTGGAGCTGGGGGACTCGGCCCTTTATCTTTGCGCCAGCAGCCTGTGGACAGGCTTGACAGATACGCAGTATTTTGGCCCA	TCRBV05-01*01	TCRBD01-01*01	TCRBJ02-03*01
870	0.0592603	19.4554	0.005832	1	CASSELGDRTDTQYF	GAGTCTGCCAGGCCCTCACATACCTCTCAGTACCTCTGTGCCAGCAGTGAATTGGGCGATCGCACAGATACGCAGTATTTTGGCCCA	TCRBV25-01*01	TCRBD01-01*01	TCRBJ02-03*01
871	0.0593284	19.4612	0.005832	1	CSAGRTSTDTQYF	ACTGTGAGCAACATGAGCCCTGAAGACAGCAGCATATATCTCTGCAGCGCCGGACGGACTAGCACAGATACGCAGTATTTTGGCCCA	TCRBV29-01*01	TCRBD02-01	TCRBJ02-03*01
872	0.0593965	19.4671	0.005832	1	CASQGVRSTDTQYF	TTGGAGTCGGCTGCTCCCTCCCAAACATCTGTGTACTTCTGTGCCAGCCAGGGGGTTAGGAGCACAGATACGCAGTATTTTGGCCCA	unresolved	TCRBD01-01*01	TCRBJ02-03*01
873	0.0594646	19.4729	0.005832	1	CATSGDTDTQYF	CTGTCCCTAGAGTCTGCCATCCCCAACCAGACAGCTCTTTACTTCTGTGCCACCAGTGGGGACACAGATACGCAGTATTTTGGCCCA	unresolved	unresolved	TCRBJ02-03*01
874	0.0595327	19.4787	0.005832	1	CASGRGTGELFF	CTGAGTTCTAAGAAGCTCCTTCTCAGTGACTCTGGCTTCTATCTCTGTGCCTCGGGGCGGGGCACCGGGGAGCTGTTTTTTGGAGAA	TCRBV30-01*01	TCRBD02-01*01	TCRBJ02-02*01
875	0.0596008	19.4846	0.005832	1	CASSPTGTSNTGELFF	ACCCTGCAGCCAGAAGACTCGGCCCTGTATCTCTGCGCCAGCAGCCCCACCGGGACTAGCAACACCGGGGAGCTGTTTTTTGGAGAA	TCRBV04-03*01	TCRBD02-01	TCRBJ02-02*01
876	0.059669	19.4904	0.005832	1	CASRRGQGAMNTEAFF	TCGGCTGCTCCCTCCCAAACATCTGTGTACTTCTGTGCCAGCAGGCGCGGACAGGGAGCAATGAACACTGAAGCTTTCTTTGGACAA	unresolved	TCRBD01-01*01	TCRBJ01-01*01
877	0.0597371	19.4962	0.005832	1	CASSQSRGTGNEKLFF	ACCCTGCAGCCAGAAGACTCGGCCCTGTATCTCTGCGCCAGCAGCCAGTCACGGGGGACGGGTAATGAAAAACTGTTTTTTGGCAGT	TCRBV04-03*01	TCRBD02-01*01	TCRBJ01-04*01
878	0.0598052	19.5021	0.005832	1	CAWSVGSTNEKLFF	TCTAAGAAGCTCCTCCTCAGTGACTCTGGCTTCTATCTCTGTGCCTGGAGTGTTGGGTCAACTAATGAAAAACTGTTTTTTGGCAGT	TCRBV30-01*02	unresolved	TCRBJ01-04*01
879	0.0598733	19.5079	0.005832	1	CASSNQPQHF	TTCTCCCTGTCCCTAGAGTCTGCCATCCCCAACCAGACAGCTCTTTACTTCTGTGCCTCGAGCAATCAGCCCCAGCATTTTGGTGAT	unresolved	TCRBD02-01	TCRBJ01-05*01
880	0.0599414	19.5137	0.005832	1	CASRGSIRRALGGYTF	TCGGCTGCTCCCTCCCAGACATCTGTGTACTTCTGTGCCAGCAGGGGGTCGATTCGAAGGGCGCTTGGTGGCTACACCTTCGGTTCG	unresolved	unresolved	TCRBJ01-02*01
881	0.0600095	19.5196	0.005832	1	CASSQEKWGGYGYTF	CACGCCCTGCAGCCAGAAGACTCAGCCCTGTATCTCTGCGCCAGCAGCCAAGAGAAATGGGGAGGCTATGGCTACACCTTCGGTTCG	TCRBV04-01*01	TCRBD02-01*02	TCRBJ01-02*01
882	0.0600777	19.5254	0.005832	1	CAWTDGTGGAEQYF	TCTAAGAAGCTCCTTCTCAGTGACTCTGGCTTCTATCTCTGTGCCTGGACGGATGGGACAGGGGGCGCGGAGCAGTACTTCGGGCCG	TCRBV30-01*01	TCRBD01-01*01	TCRBJ02-07*01
883	0.0601458	19.5312	0.005832	1	CSVSPGQGRGEQYF	GTGAGCAACATGAGCCCTGAAGACAGCAGCATATATCTCTGCAGCGTGTCCCCGGGACAGGGCCGTGGCGAGCAGTACTTCGGGCCG	TCRBV29-01*01	TCRBD01-01*01	TCRBJ02-07*01
884	0.0602139	19.537	0.005832	1	CASSSRVRTGGFYEQYF	GCTGCTCCCTCCCAGACATCTGTGTACTTCTGTGCCAGCAGTTCTCGCGTCCGGACAGGGGGCTTCTACGAGCAGTACTTCGGGCCG	unresolved	TCRBD01-01*01	TCRBJ02-07*01
885	0.060282	19.5429	0.005832	1	CSVGSSGIYEQYF	ACTGTGAGCAACATGAGCCCTGAAGACAGCAGCATATATCTCTGCAGCGTTGGCTCTAGCGGGATCTACGAGCAGTACTTCGGGCCG	TCRBV29-01*01	TCRBD02-01*02	TCRBJ02-07*01
886	0.0603501	19.5487	0.005832	1	CSVWTPSSYEQYF	ACTGTGAGCAACATGAGCCCTGAAGACAGCAGCATATATCTCTGCAGCGTTTGGACGCCGAGCTCCTACGAGCAGTACTTCGGGCCG	TCRBV29-01*01	unresolved	TCRBJ02-07*01
887	0.0604182	19.5545	0.005832	1	CASSLGRGSYEQYF	ATGAGCTCCTTGGAGCTGGGGGACTCAGCCCTGTACTTCTGTGCCAGCAGCTTAGGAAGGGGATCCTACGAGCAGTACTTCGGGCCG	TCRBV13-01*01	TCRBD01-01*01	TCRBJ02-07*01
888	0.0604863	19.5604	0.005832	1	CASSQDEGAYEQYF	CTACACGCCCTGCAGCCAGAAGACTCAGCCCTGTATCTCTGCGCCAGCAGCCAGGATGAGGGGGCCTACGAGCAGTACTTCGGGCCG	TCRBV04-01*01	TCRBD01-01*01	TCRBJ02-07*01
889	0.0605545	19.5662	0.005832	1	CASSYARTYEQYF	AAGATCCAGCCCTCAGAACCCAGGGACTCAGCTGTGTACTTCTGTGCCAGCAGCTATGCCAGAACCTACGAGCAGTACTTCGGGCCG	unresolved	unresolved	TCRBJ02-07*01
890	0.0606226	19.572	0.005832	1	CASSALGQGAYEQYF	GAGTCTGCCAGGCCCTCACATACCTCTCAGTACCTCTGTGCCAGCAGTGCCCTGGGACAGGGAGCATACGAGCAGTACTTCGGGCCG	TCRBV25-01*01	TCRBD01-01*01	TCRBJ02-07*01
891	0.0606907	19.5779	0.005832	1	CASISPPLAGAPFYEQYV	TTGCTAGGGGACTCGGCCCTCTATCTCTGTGCCAGCATCAGTCCCCCTCTAGCGGGAGCCCCCTTCTACGAGCAGTACGTCGGGCCG	TCRBV05-07*01	TCRBD02-01*02	TCRBJ02-07*01
892	0.0607588	19.5837	0.005832	1	CASSRYIVISGANVLTF	GCTGCTCCCTCCCAGACATCTGTGTACTTCTGTGCCAGCAGCCGATATATAGTTATCTCTGGGGCCAACGTCCTGACTTTCGGGGCC	unresolved	TCRBD02-01	TCRBJ02-06*01
893	0.0608269	19.5895	0.005832	1	CASSFGGALAKNIQYF	TCCGCCAGCACCAACCAGACATCTATGTACCTCTGTGCCAGCAGTTTTGGGGGGGCCCTTGCCAAAAACATTCAGTACTTCGGCGCC	TCRBV28-01*01	TCRBD02-01*01	TCRBJ02-04*01
894	0.060895	19.5954	0.005832	1	CASSQDWGGARSYNEQFF	CAGCCAGAAGACTCGGCCCTGTATCTCTGCGCCAGCAGCCAAGATTGGGGAGGGGCCAGGTCCTACAATGAGCAGTTCTTCGGGCCA	TCRBV04-03*01	TCRBD02-01*02	TCRBJ02-01*01
895	0.0609631	19.6012	0.005832	1	CATSDPWGTTYNEQFF	TCTGCCATCCCCAACCAGACAGCTCTTTACTTCTGTGCCACCAGTGATCCTTGGGGGACTACATACAATGAGCAGTTCTTCGGGCCA	unresolved	TCRBD02-01	TCRBJ02-01*01
896	0.0610313	19.607	0.005832	1	CSAPRASGKNEQFF	GTGACCAGTGCCCATCCTGAAGACAGCAGCTTCTACATCTGCAGTGCCCCCCGGGCTAGCGGGAAAAATGAGCAGTTCTTCGGGCCA	unresolved	TCRBD02-01*02	TCRBJ02-01*01
897	0.0610994	19.6129	0.005832	1	CATSRGRGGLEEQFF	CGCTCACCAGGCCTGGGGGACGCAGCCATGTACCTGTGTGCCACCAGCAGAGGTCGCGGGGGGTTGGAGGAGCAGTTCTTCGGGCCA	TCRBV15-01*01	TCRBD02-01*01	TCRBJ02-01*01
898	0.0611675	19.6187	0.005832	1	CSVEGLALGETQYF	GTGAGCAACATGAGCCCTGAAGACAGCAGCATATATCTCTGCAGCGTTGAAGGTTTGGCGTTGGGGGAGACCCAGTACTTCGGGCCA	TCRBV29-01*01	unresolved	TCRBJ02-05*01
899	0.0612356	19.6245	0.005832	1	CSASGRRGRETQYF	GTGACCAGTGCCCATCCTGAAGACAGCAGCTTCTACATCTGCAGTGCTAGCGGTCGGCGGGGTAGGGAGACCCAGTACTTCGGGCCA	unresolved	TCRBD02-01*01	TCRBJ02-05*01
900	0.0613037	19.6304	0.005832	1	CASSYDSETQYF	CTGGGGTTGGAGTCGGCTGCTCCCTCCCAAACATCTGTGTACTTCTGTGCCAGCAGTTACGATTCGGAGACCCAGTACTTCGGGCCA	unresolved	unresolved	TCRBJ02-05*01
901	0.0613718	19.6362	0.005832	1	CASSQDETQYF	CCGCTCAGGCTGGAGTTGGCTGCTCCCTCCCAGACATCTGTGTACTTCTGTGCCAGCAGTCAGGACGAGACCCAGTACTTCGGGCCA	TCRBV06-06	unresolved	TCRBJ02-05*01
902	0.06144	19.642	0.005832	1	CASSQRQGGETQYF	ATCAATTCCCTGGAGCTTGGTGACTCTGCTGTGTATTTCTGTGCCAGCAGCCAAAGACAGGGGGGAGAGACCCAGTACTTCGGGCCA	unresolved	TCRBD01-01*01	TCRBJ02-05*01
903	0.0615081	19.6479	0.005832	1	CATSARTSGRETQYF	GAGTCTGCCATCCCCAACCAGACAGCTCTTTACTTCTGTGCCACCAGTGCCAGGACTAGCGGGAGAGAGACCCAGTACTTCGGGCCA	unresolved	TCRBD02-01*02	TCRBJ02-05*01
904	0.0615762	19.6537	0.005832	1	CSASGLAGAEETQYF	ACCAGTGCCCATCCTGAAGACAGCAGCTTCTACATCTGCAGTGCCTCCGGACTAGCGGGGGCAGAAGAGACCCAGTACTTCGGGCCA	unresolved	TCRBD02-01*01	TCRBJ02-05*01
905	0.0616443	19.6595	0.005832	1	CSAPGTTQETQYF	ACAGTGACCAGTGCCCATCCTGAAGACAGCAGCTTCTACATCTGCAGTGCCCCGGGCACAACTCAAGAGACCCAGTACTTCGGGCCA	unresolved	unresolved	TCRBJ02-05*01
906	0.0617124	19.6654	0.005832	1	CASSSPSGNQETQYF	CTGTCGGCTGCTCCCTCCCAGACATCTGTGTACTTCTGTGCCAGCAGTTCGCCTAGCGGGAATCAAGAGACCCAGTACTTCGGGCCA	TCRBV06-05*01	TCRBD02-01*02	TCRBJ02-05*01
907	0.0617805	19.6712	0.005832	1	CASGFYASGGKYQETQYF	GAACCCAGGGACTCAGCTGTGTATTTTTGTGCTAGTGGTTTCTACGCCTCTGGGGGGAAGTACCAAGAGACCCAGTACTTCGGGCCA	TCRBV12-05*01	TCRBD02-01*01	TCRBJ02-05*01
908	0.0618486	19.677	0.005832	1	CASSDRLAGTQYF	ACCCTGGAGTCTGCCAGGCCCTCACATACCTCTCAGTACCTCTGTGCCAGCAGTGACCGACTAGCGGGTACGCAGTATTTTGGCCCA	TCRBV25-01*01	TCRBD02-01	TCRBJ02-03*01
909	0.0619168	19.6828	0.005832	1	CSAGRKYEGELGTQYF	AGTGCCCATCCTGAAGACAGCAGCTTCTACATCTGCAGTGCTGGGCGGAAATACGAGGGAGAGTTAGGTACGCAGTATTTTGGCCCA	unresolved	TCRBD02-01*02	TCRBJ02-03*01
910	0.0619849	19.6887	0.005832	1	CASSYGQGGDTQYF	CTGGAGTTGGCTGCTCCCTCCCAGACATCTGTGTACTTCTGTGCCAGCAGTTACGGGCAGGGAGGAGATACGCAGTATTTTGGCCCA	TCRBV06-06	TCRBD02-01*02	TCRBJ02-03*01
911	0.062053	19.6945	0.005832	1	CASKPSGSADTQYF	GTGAGCACCTTGGAGCTGGGGGACTCGGCCCTTTATCTTTGCGCCAGCAAACCTAGCGGGAGTGCAGATACGCAGTATTTTGGCCCA	TCRBV05-01*01	TCRBD02-01*02	TCRBJ02-03*01
912	0.0621211	19.7003	0.005832	1	CASSLSIGTDTQYF	GTGAGCACCTTGGAGCTGGGGGACTCGGCCCTTTATCTTTGCGCCAGCAGCTTGTCGATAGGGACAGATACGCAGTATTTTGGCCCA	TCRBV05-01*01	unresolved	TCRBJ02-03*01
913	0.0621892	19.7062	0.005832	1	CATSDLRGDRLGTDTQYF	ATCCCCAACCAGACAGCTCTTTACTTCTGTGCCACCAGTGATTTGCGGGGGGACAGGTTGGGCACAGATACGCAGTATTTTGGCCCA	unresolved	TCRBD01-01*01	TCRBJ02-03*01
914	0.0622573	19.712	0.005832	1	CASSLGQGSTDTQYF	AACGCCTTGGAGCTGGACGACTCGGCCCTGTATCTCTGTGCCAGCAGCTTGGGACAGGGGAGCACAGATACGCAGTATTTTGGCCCA	TCRBV05-04*01	TCRBD01-01*01	TCRBJ02-03*01
915	0.0623255	19.7178	0.005832	1	CASSQDWFGTGELFF	CACACCCTGCAGCCAGAAGACTCGGCCCTGTATCTCTGCGCCAGCAGCCAAGATTGGTTCGGAACCGGGGAGCTGTTTTTTGGAGAA	TCRBV04-03*01	unresolved	TCRBJ02-02*01
916	0.0623936	19.7237	0.005832	1	CSVDGGSEAFF	ACTCTGACTGTGAGCAACATGAGCCCTGAAGACAGCAGCATATATCTCTGCAGCGTGGACGGGGGTTCTGAAGCTTTCTTTGGACAA	TCRBV29-01*01	TCRBD02-01*01	TCRBJ01-01*01
917	0.0624617	19.7295	0.005832	1	CSARDRESYTEAFF	GTGACCAGTGCCCATCCTGAAGACAGCAGCTTCTACATCTGCAGTGCTAGAGACAGGGAGTCTTACACTGAAGCTTTCTTTGGACAA	unresolved	unresolved	TCRBJ01-01*01
918	0.0625298	19.7353	0.005832	1	CAWSLMGGGDTEAFF	AAGAAGCTCCTCCTCAGTGACTCTGGCTTCTATCTCTGTGCCTGGAGTCTGATGGGGGGAGGTGACACTGAAGCTTTCTTTGGACAA	TCRBV30-01*02	TCRBD02-01	TCRBJ01-01*01
919	0.0625979	19.7412	0.005832	1	CSAKTGGQDTEAFF	GTGACCAGTGCCCATCCTGAAGACAGCAGCTTCTACATCTGCAGTGCTAAAACAGGGGGCCAGGACACTGAAGCTTTCTTTGGACAA	unresolved	TCRBD01-01*01	TCRBJ01-01*01
920	0.062666	19.747	0.005832	1	CASRDGGNTEAFF	AGGCTGCTGTCGGCTGCTCCCTCCCAGACATCTGTGTACTTCTGTGCCAGCAGGGACGGGGGGAACACTGAAGCTTTCTTTGGACAA	TCRBV06-05*01	TCRBD02-01*01	TCRBJ01-01*01
921	0.0627341	19.7528	0.005832	1	CATSKGENTEAFF	TCCCTAGAGTCTGCCATCCCCAACCAGACAGCTCTTTACTTCTGTGCCACCAGTAAGGGGGAGAACACTGAAGCTTTCTTTGGACAA	unresolved	TCRBD01-01*01	TCRBJ01-01*01
922	0.0628023	19.7587	0.005832	1	CASSKNMEAFF	CCGCTCAGGCTGCTGTCGGCTGCTCCCTCCCAGACATCTGTGTACTTCTGTGCCAGCAGTAAAAACATGGAAGCTTTCTTTGGACAA	TCRBV06-05*01	TCRBD01-01*01	TCRBJ01-01*01
923	0.0628704	19.7645	0.005832	1	CASNSGIQPQHF	CTGGGGTTGGAGTCGGCTGCTCCCTCCCAAACATCTGTGTACTTCTGTGCCAGCAACTCAGGGATTCAGCCCCAGCATTTTGGTGAT	unresolved	TCRBD01-01*01	TCRBJ01-05*01
924	0.0629385	19.7703	0.005832	1	CASSPREANQPQHF	ATCCAGCCCTCAGAACCCAGGGACTCAGCTGTGTACTTCTGTGCCAGCAGTCCCCGGGAGGCCAATCAGCCCCAGCATTTTGGTGAT	unresolved	TCRBD02-01*02	TCRBJ01-05*01
925	0.0630066	19.7762	0.005832	1	CSADRGRAGYTF	CTGACTGTGAGCAACATGAGCCCTGAAGACAGCAGCATATATCTCTGCAGCGCTGACAGGGGCAGGGCTGGCTACACCTTCGGTTCG	TCRBV29-01*01	TCRBD01-01*01	TCRBJ01-02*01
926	0.0630747	19.782	0.005832	1	CSARSGTGYGYTF	ACAGTGACCAGTGCCCATCCTGAAGACAGCAGCTTCTACATCTGCAGTGCTAGATCCGGGACAGGGTATGGCTACACCTTCGGTTCG	unresolved	TCRBD01-01*01	TCRBJ01-02*01
927	0.0631428	19.7878	0.005832	1	CSVSGGLYGYTF	CTGACTGTGAGCAACATGAGCCCTGAAGACAGCAGCATATATCTCTGCAGCGTTTCCGGAGGACTCTATGGCTACACCTTCGGTTCG	TCRBV29-01*01	TCRBD02-01	TCRBJ01-02*01
928	0.063211	19.7937	0.005832	1	CAGGRKGGYGYTF	ACTGTGACATCGGCCCAAAAGAACCCGACAGCTTTCTATCTCTGTGCCGGCGGTAGAAAGGGTGGCTATGGCTACACCTTCGGTTCG	TCRBV19-01	unresolved	TCRBJ01-02*01
929	0.0632791	19.7995	0.005832	1	CAWSVLRRTVVNYGYTF	CTCCTCCTCAGTGACTCTGGCTTCTATCTCTGTGCCTGGAGTGTACTCCGAAGGACAGTAGTTAACTATGGCTACACCTTCGGTTCG	TCRBV30-01*02	TCRBD01-01*01	TCRBJ01-02*01
930	0.0633472	19.8053	0.005832	1	CACLKPKGLYGYTF	TCTAAGAAGCTCCTCCTCAGTGACTCTGGCTTCTATCTCTGTGCCTGCTTAAAGCCCAAGGGGTTATATGGCTACACCTTCGGTTCG	TCRBV30-01*02	TCRBD01-01*01	TCRBJ01-02*01
931	0.0634153	19.8112	0.005832	1	CAPLGYTF	GCTAAATTCTCCCTGTCCCTAGAGTCTGCCATCCCCAACCAGACAGCTCTTTACTTCTGTGCCCCTTTGGGCTACACCTTCGGTTCG	unresolved	TCRBD02-01	TCRBJ01-02*01
932	0.0634834	19.817	0.005832	1	CASSVGMLAGEGYTF	GAGTCTGCCAGGCCCTCACATACCTCTCAGTACCTCTGTGCCAGCAGTGTCGGCATGTTGGCAGGGGAGGGCTACACCTTCGGTTCG	TCRBV25-01*01	TCRBD01-01*01	TCRBJ01-02*01
933	0.0635515	19.8228	0.005832	1	CSASRTGRGYTF	CTGACAGTGACCAGTGCCCATCCTGAAGACAGCAGCTTCTACATCTGCAGTGCTAGCCGAACAGGGCGCGGCTACACCTTCGGTTCG	unresolved	TCRBD01-01*01	TCRBJ01-02*01
934	0.0636196	19.8286	0.005832	1	CASSWQGSGYTF	CTCAGGCTGCTGTCGGCTGCTCCCTCCCAGACATCTGTGTACTTCTGTGCCAGCAGTTGGCAGGGCTCCGGCTACACCTTCGGTTCG	TCRBV06-05*01	TCRBD01-01*01	TCRBJ01-02*01
935	0.0636878	19.8345	0.005832	1	CASSFGTSREQYF	ATCCTGGAGTCGCCCAGCCCCAACCAGACCTCTCTGTACTTCTGTGCCAGCAGTTTCGGGACTAGCAGGGAGCAGTACTTCGGGCCG	TCRBV27-01*01	TCRBD02-01	TCRBJ02-07*01
936	0.0637559	19.8403	0.005832	1	CATRGEGTGLEQYF	CTAGAGTCTGCCATCCCCAACCAGACAGCTCTTTACTTCTGTGCCACCAGGGGGGAGGGGACAGGGCTCGAGCAGTACTTCGGGCCG	unresolved	TCRBD01-01*01	TCRBJ02-07*01
937	0.063824	19.8461	0.005832	1	CASSVGTGPMYEQYF	AGCTCTCTGGAGCTGGGGGACTCAGCTTTGTATTTCTGTGCCAGCAGCGTAGGGACAGGGCCTATGTACGAGCAGTACTTCGGGCCG	TCRBV09-01	TCRBD01-01*01	TCRBJ02-07*01
938	0.0638921	19.852	0.005832	1	CASSQGGQGYEQYF	CTACACACCCTGCAGCCAGAAGACTCGGCCCTGTATCTCTGCGCCAGCAGCCAAGGCGGACAGGGGTACGAGCAGTACTTCGGGCCG	TCRBV04-03*01	TCRBD01-01*01	TCRBJ02-07*01
939	0.0639602	19.8578	0.005832	1	CSARRTALSYEQYF	GTGACCAGTGCCCATCCTGAAGACAGCAGCTTCTACATCTGCAGTGCCCGAAGGACAGCCCTATCCTACGAGCAGTACTTCGGGCCG	unresolved	TCRBD01-01*01	TCRBJ02-07*01
940	0.0640283	19.8636	0.005832	1	CASSLASGTPPYEQYF	ACCTTGGAGCTGGGGGACTCGGCCCTTTATCTTTGCGCCAGCAGCTTGGCCAGCGGGACACCCCCCTACGAGCAGTACTTCGGGCCG	TCRBV05-01*01	TCRBD02-01*02	TCRBJ02-07*01
941	0.0640965	19.8695	0.005832	1	CASIGTGTYEQYF	AGGCTGGAGTTGGCTGCTCCCTCCCAGACATCTGTGTACTTCTGTGCCAGCATAGGGACAGGGACCTACGAGCAGTACTTCGGGCCG	TCRBV06-06	TCRBD01-01*01	TCRBJ02-07*01
942	0.0641646	19.8753	0.005832	1	CASSSLDRTYEQYF	GTGAACGCCTTGTTGCTGGGGGACTCGGCCCTCTATCTCTGTGCCAGCAGCTCCTTAGACCGAACCTACGAGCAGTACTTCGGGCCG	TCRBV05-06*01	unresolved	TCRBJ02-07*01
943	0.0642327	19.8811	0.005832	1	CASSYLGDEQYF	CTGGGGTTGGAGTCGGCTGCTCCCTCCCAAACATCTGTGTACTTCTGTGCCAGCAGTTACTTAGGGGACGAGCAGTACTTCGGGCCG	unresolved	TCRBD01-01*01	TCRBJ02-07*01
944	0.0643008	19.887	0.005832	1	CASTRGRDEQYF	CTGACCCTGGAGTCTGCCAGGCCCTCACATACCTCTCAGTACCTCTGTGCCAGCACCAGAGGGCGGGACGAGCAGTACTTCGGGCCG	TCRBV25-01*01	TCRBD02-01	TCRBJ02-07*01
945	0.0643689	19.8928	0.005832	1	CASSQDWPSVGEQYF	CACACCCTGCAGCCAGAAGACTCGGCCCTGTATCTCTGCGCCAGCAGCCAAGACTGGCCTAGCGTGGGAGAGCAGTACTTCGGGCCG	TCRBV04-03*01	TCRBD02-01	TCRBJ02-07*01
946	0.064437	19.8986	0.005832	1	CASSYSVYEQYV	CTGGGGTTGGAGTCGGCTGCTCCCTCCCAAACATCTGTGTACTTCTGTGCCAGCAGTTACTCGGTCTACGAGCAGTACGTCGGGCCG	unresolved	unresolved	TCRBJ02-07*01
947	0.0645051	19.9045	0.005832	1	CATSRDRTGRYEQYV	CGCTCACCAGGCCTGGGGGACGCAGCCATGTACCTGTGTGCCACCAGCAGAGACCGGACAGGACGCTACGAGCAGTACGTCGGGCCG	TCRBV15-01*01	TCRBD01-01*01	TCRBJ02-07*01
948	0.0645733	19.9103	0.005832	1	CASSTDGTAYEQYV	ATCCAGCAGGTAGTGCGAGGAGATTCGGCAGCTTATTTCTGTGCCAGCTCAACCGATGGGACAGCCTACGAGCAGTACGTCGGGCCG	TCRBV18-01*01	TCRBD01-01*01	TCRBJ02-07*01
949	0.0646414	19.9161	0.005832	1	CASSPSSGSDKQYV	ATCCAGCAGGTAGTGCGAGGAGATTCGGCAGCTTATTTCTGTGCCAGCTCACCCTCGAGCGGGAGTGACAAGCAGTACGTCGGGCCG	TCRBV18-01*01	TCRBD02-01*02	TCRBJ02-07*01
950	0.0647095	19.922	0.005832	1	CASSRGTANEQFF	CACCTACACACCCTGCAGCCAGAAGACTCGGCCCTGTATCTCTGCGCCAGCAGCCGAGGGACAGCCAATGAGCAGTTCTTCGGGCCA	TCRBV04-03*01	TCRBD01-01*01	TCRBJ02-01*01
951	0.0647776	19.9278	0.005832	1	CAWSGSTGAYNEQFF	AAGAAGCTCCTCCTCAGTGACTCTGGCTTCTATCTCTGTGCCTGGAGTGGGAGTACGGGAGCCTACAATGAGCAGTTCTTCGGGCCA	TCRBV30-01*02	TCRBD02-01*02	TCRBJ02-01*01
952	0.0648457	19.9336	0.005832	1	CASSRPHSGSTYNEQFF	TTGTTGCTGGGGGACTCGGCCCTCTATCTCTGTGCCAGCAGCCGCCCCCATAGCGGGAGTACCTACAATGAGCAGTTCTTCGGGCCA	TCRBV05-06*01	TCRBD02-01*02	TCRBJ02-01*01
953	0.0649138	19.9395	0.005832	1	CASSQAAGGTYNEQFF	ACCCTGCAGCCAGAAGACTCGGCCCTGTATCTCTGCGCCAGCAGCCAAGCTGCGGGAGGAACCTACAATGAGCAGTTCTTCGGGCCA	TCRBV04-03*01	TCRBD02-01*02	TCRBJ02-01*01
954	0.0649819	19.9453	0.005832	1	CATSDPSGRADNEQFF	TCTGCCATCCCCAACCAGACAGCTCTTTACTTCTGTGCCACCAGTGATCCTAGCGGGAGGGCCGACAATGAGCAGTTCTTCGGGCCA	unresolved	TCRBD02-01*02	TCRBJ02-01*01
955	0.0650501	19.9511	0.005832	1	CATSDRRDKVETQYF	GAGTCTGCCATCCCCAACCAGACAGCTCTTTACTTCTGTGCCACCAGTGACCGCCGGGACAAGGTTGAGACCCAGTACTTCGGGCCA	unresolved	TCRBD01-01*01	TCRBJ02-05*01
956	0.0651182	19.957	0.005832	1	CASSYLAGGRETQYF	CAGCGCACACAGCAGGAGGACTCGGCCGTGTATCTCTGTGCCAGCAGCTATCTAGCGGGGGGCCGGGAGACCCAGTACTTCGGGCCA	TCRBV07-02*01	TCRBD02-01*01	TCRBJ02-05*01
957	0.0651863	19.9628	0.005832	1	CASSPGTGVLGETQYF	GCCTTGTTGCTGGGGGACTCGGCCCTCTATCTCTGTGCCAGCAGCCCCGGGACAGGGGTTTTAGGAGAGACCCAGTACTTCGGGCCA	TCRBV05-06*01	TCRBD01-01*01	TCRBJ02-05*01
958	0.0652544	19.9686	0.005832	1	CASSEWAGEETQYF	CTGGAGTCTGCCAGGCCCTCACATACCTCTCAGTACCTCTGTGCCAGCAGTGAATGGGCAGGGGAAGAGACCCAGTACTTCGGGCCA	TCRBV25-01*01	TCRBD01-01*01	TCRBJ02-05*01
959	0.0653225	19.9744	0.005832	1	CASSPGTGMYQETQYF	CCTGCAGAGCTTGGGGACTCGGCCGTGTATCTCTGTGCCAGCAGCCCAGGGACAGGGATGTACCAAGAGACCCAGTACTTCGGGCCA	TCRBV11-03*01	TCRBD01-01*01	TCRBJ02-05*01
960	0.0653906	19.9803	0.005832	1	CASSRLAGDQETQYF	GAGTCTGCCAGGCCCTCACATACCTCTCAGTACCTCTGTGCCAGCAGCAGACTAGCGGGAGACCAAGAGACCCAGTACTTCGGGCCA	TCRBV25-01*01	TCRBD02-01*02	TCRBJ02-05*01
961	0.0654588	19.9861	0.005832	1	CATSRDPVQETQYF	ATCCGCTCACCAGGCCTGGGGGACGCAGCCATGTACCTGTGTGCCACCAGCAGAGATCCGGTACAAGAGACCCAGTACTTCGGGCCA	TCRBV15-01*01	TCRBD02-01	TCRBJ02-05*01
962	0.0655269	19.9919	0.005832	1	CASSRTGQGAVDTQYF	TCGGCTGCTCCCTCCCAGACATCTGTGTACTTCTGTGCCAGCAGCCGAACGGGACAGGGGGCGGTAGATACGCAGTATTTTGGCCCA	unresolved	TCRBD01-01*01	TCRBJ02-03*01
963	0.065595	19.9978	0.005832	1	CASSQSTAGGLADTQYF	CTGCAGCCAGAAGACTCGGCCCTGTATCTCTGCGCCAGCAGCCAGTCCACTGCGGGGGGCCTCGCAGATACGCAGTATTTTGGCCCA	TCRBV04-03*01	TCRBD02-01*01	TCRBJ02-03*01
964	0.0656631	20.0036	0.005832	1	CASSYQGAGTDTQYF	CTGTCGGCTGCTCCCTCCCAGACATCTGTGTACTTCTGTGCCAGCAGTTACCAGGGAGCGGGGACAGATACGCAGTATTTTGGCCCA	TCRBV06-05*01	TCRBD02-01*01	TCRBJ02-03*01
965	0.0657312	20.0094	0.005832	1	CASTPTEATDTQYF	GTGACATCGGCCCAAAAGAACCCGACAGCTTTCTATCTCTGTGCCAGTACTCCGACCGAAGCCACAGATACGCAGTATTTTGGCCCA	TCRBV19-01	unresolved	TCRBJ02-03*01
966	0.0657993	20.0153	0.005832	1	CASSPPGGGNTEAFF	AACGCCTTGGAGCTGGACGACTCGGCCCTGTATCTCTGTGCCAGCAGCCCCCCAGGGGGAGGTAACACTGAAGCTTTCTTTGGACAA	TCRBV05-04*01	TCRBD01-01*01	TCRBJ01-01*01
967	0.0658674	20.0211	0.005832	1	CASSQDLGNTEAFF	CTACACACCCTGCAGCCAGAAGACTCGGCCCTGTATCTCTGCGCCAGCAGCCAAGATCTGGGGAACACTGAAGCTTTCTTTGGACAA	TCRBV04-03*01	unresolved	TCRBJ01-01*01
968	0.0659356	20.0269	0.005832	1	CASNTGNTEAFF	CTCAGGCTGCTGTCGGCTGCTCCCTCCCAGACATCTGTGTACTTCTGTGCCAGCAACACAGGGAACACTGAAGCTTTCTTTGGACAA	TCRBV06-05*01	TCRBD01-01*01	TCRBJ01-01*01
969	0.0660037	20.0328	0.005832	1	CASSSVPRSNTEAFF	AACGCCTTGTTGCTGGGGGACTCGGCCCTCTATCTCTGTGCCAGCAGCTCCGTCCCAAGGTCGAACACTGAAGCTTTCTTTGGACAA	TCRBV05-06*01	unresolved	TCRBJ01-01*01
970	0.0660718	20.0386	0.005832	1	CASSVSSKTEAFF	AACCTGAGCTCTCTGGAGCTGGGGGACTCAGCTTTGTATTTCTGTGCCAGCAGCGTCTCGAGTAAGACGGAAGCTTTCTTTGGACAA	TCRBV09-01	unresolved	TCRBJ01-01*01
971	0.0661399	20.0444	0.005832	1	CATSDLPGGMEEAFF	GAGTCTGCCATCCCCAACCAGACAGCTCTTTACTTCTGTGCCACCAGTGATTTGCCAGGGGGCATGGAGGAAGCTTTCTTTGGACAA	unresolved	TCRBD01-01*01	TCRBJ01-01*01
972	0.066208	20.0503	0.005832	1	CATSKPGQGDEKLFF	CGCTCACCAGGCCTGGGGGACGCAGCCATGTACCTGTGTGCCACCAGCAAACCCGGACAGGGGGATGAAAAACTGTTTTTTGGCAGT	TCRBV15-01*01	TCRBD01-01*01	TCRBJ01-04*01
973	0.0662761	20.0561	0.005832	1	CASSLDRRYTNEKLFF	TCGGCTGCTCCCTCCCAGACATCTGTGTACTTCTGTGCCAGCAGCTTGGACAGGCGATACACTAATGAAAAACTGTTTTTTGGCAGT	unresolved	TCRBD01-01*01	TCRBJ01-04*01
974	0.0663443	20.0619	0.005832	1	CASSPIGEKLFF	CTGATCCTGGAGTCGCCCAGCCCCAACCAGACCTCTCTGTACTTCTGTGCCAGCAGCCCCATCGGGGAAAAACTGTTTTTTGGCAGT	TCRBV27-01*01	TCRBD02-01	TCRBJ01-04*01
975	0.0664124	20.0678	0.005832	1	CASGGGALGEKLFF	CTGGAGTCTGCCAGGCCCTCACATACCTCTCAGTACCTCTGTGCGAGCGGAGGAGGGGCCTTAGGAGAAAAACTGTTTTTTGGCAGT	TCRBV25-01*01	TCRBD02-01*02	TCRBJ01-04*01
976	0.0664805	20.0736	0.005832	1	CASSLDAYNRPQHF	ATCCAGCGCACAGAGCAGGGGGACTCGGCCATGTATCTCTGTGCCAGCAGCTTAGACGCGTACAATCGGCCCCAGCATTTTGGTGAT	TCRBV07-09	unresolved	TCRBJ01-05*01
977	0.0665486	20.0794	0.005832	1	CSARDGTGSYQPQHF	ACCAGTGCCCATCCTGAAGACAGCAGCTTCTACATCTGCAGTGCTAGAGACGGGACAGGGAGTTATCAGCCCCAGCATTTTGGTGAT	unresolved	TCRBD01-01*01	TCRBJ01-05*01
978	0.0666167	20.0853	0.005832	1	CASTGSNQPQHF	CTGATTCTGGAGTCCGCCAGCACCAACCAGACATCTATGTACCTCTGTGCCAGCACCGGTAGCAATCAGCCCCAGCATTTTGGTGAT	TCRBV28-01*01	TCRBD02-01	TCRBJ01-05*01
979	0.0666848	20.0911	0.005832	1	CASSLGGTDNQPQHF	AGCACCTTGGAGCTGGGGGACTCGGCCCTTTATCTTTGCGCCAGCAGCTTGGGCGGGACGGACAATCAGCCCCAGCATTTTGGTGAT	TCRBV05-01*01	TCRBD02-01*02	TCRBJ01-05*01
980	0.0667529	20.0969	0.005832	1	CSAPTGPRGQPQHF	GTGACCAGTGCCCATCCTGAAGACAGCAGCTTCTACATCTGCAGTGCTCCCACCGGGCCCCGTGGGCAGCCCCAGCATTTTGGTGAT	unresolved	unresolved	TCRBJ01-05*01
981	0.0668211	20.1028	0.005832	1	CASTTTGGNYGYTF	GTGAGCACCTTGGAGCTGGGGGACTCGGCCCTTTATCTTTGCGCCAGCACTACCACAGGGGGAAATTATGGCTACACCTTCGGTTCG	TCRBV05-01*01	TCRBD01-01*01	TCRBJ01-02*01
982	0.0668892	20.1086	0.005832	1	CATLSYGYTF	TTCTCCCTGTCCCTAGAGTCTGCCATCCCCAACCAGACAGCTCTTTACTTCTGTGCCACTCTGTCGTATGGCTACACCTTCGGTTCG	unresolved	TCRBD02-01	TCRBJ01-02*01
983	0.0669573	20.1144	0.005832	1	CASSNRQGPFYGYTF	CAGCGCACAGAGCAGGGGGACTCGGCCATGTATCTCTGTGCCAGCAGCAACAGACAGGGTCCCTTCTATGGCTACACCTTCGGTTCG	TCRBV07-09	TCRBD01-01*01	TCRBJ01-02*01
984	0.0670254	20.1202	0.005832	1	CASIPVGRFYGYTF	ATCCAGCCCTCAGAACCCAGGGACTCAGCTGTGTACTTCTGTGCCAGCATTCCGGTGGGCAGATTCTATGGCTACACCTTCGGTTCG	unresolved	TCRBD01-01*01	TCRBJ01-02*01
985	0.0670935	20.1261	0.005832	1	CASSQESQAYYGYTF	CACACCCTGCAGCCAGAAGACTCGGCCCTGTATCTCTGCGCCAGCAGCCAAGAGTCTCAGGCCTACTATGGCTACACCTTCGGTTCG	TCRBV04-03*01	TCRBD01-01*01	TCRBJ01-02*01
986	0.0671616	20.1319	0.005832	1	CASMASGANYGYTF	CTGGAGTTGGCTGCTCCCTCCCAGACATCTGTGTACTTCTGTGCCAGCATGGCGTCCGGCGCTAACTATGGCTACACCTTCGGTTCG	TCRBV06-06	unresolved	TCRBJ01-02*01
987	0.0672298	20.1377	0.005832	1	CASSTTGQNYGYTF	CTGAGCTCTCTGGAGCTGGGGGACTCAGCTTTGTATTTCTGTGCCAGCAGCACGACAGGGCAAAACTATGGCTACACCTTCGGTTCG	TCRBV09-01	TCRBD01-01*01	TCRBJ01-02*01
988	0.0672979	20.1436	0.005832	1	CASSYGGADGYTF	AGGCTGCTGTCGGCTGCTCCCTCCCAGACATCTGTGTACTTCTGTGCCAGCAGTTACGGGGGGGCGGATGGCTACACCTTCGGTTCG	TCRBV06-05*01	TCRBD02-01*01	TCRBJ01-02*01
989	0.067366	20.1494	0.005832	1	CAWTRDREVGEQYF	TCTAAGAAGCTCCTTCTCAGTGACTCTGGCTTCTATCTCTGTGCCTGGACCAGGGACAGGGAAGTCGGCGAGCAGTACTTCGGGCCG	TCRBV30-01*01	TCRBD01-01*01	TCRBJ02-07*01
990	0.0674341	20.1552	0.005832	1	CASSILLAGLGEQYF	AGCTCCTTGGAGCTGGGGGACTCAGCCCTGTACTTCTGTGCCAGCAGCATCCTACTAGCGGGACTCGGCGAGCAGTACTTCGGGCCG	TCRBV13-01*01	TCRBD02-01*02	TCRBJ02-07*01
991	0.0675022	20.1611	0.005832	1	CASSYGYEQYF	CTGCTGGGGTTGGAGTCGGCTGCTCCCTCCCAAACATCTGTGTACTTCTGTGCCAGCAGTTACGGGTACGAGCAGTACTTCGGGCCG	unresolved	unresolved	TCRBJ02-07*01
992	0.0675703	20.1669	0.005832	1	CASKKTAGTSGTSSYEQYF	CTGGACGACTCGGCCCTGTATCTCTGTGCCAGCAAAAAGACCGCCGGGACTAGCGGGACTAGCTCCTACGAGCAGTACTTCGGGCCG	TCRBV05-04*01	TCRBD02-01*02	TCRBJ02-07*01
993	0.0676384	20.1727	0.005832	1	CASSFGLSYEQYF	ATCCTGGAGTCGCCCAGCCCCAACCAGACCTCTCTGTACTTCTGTGCCAGCAGTTTCGGACTATCCTACGAGCAGTACTTCGGGCCG	TCRBV27-01*01	TCRBD02-01	TCRBJ02-07*01
994	0.0677066	20.1786	0.005832	1	CASSTLTGAYEQYF	CTGAGCTCTCTGGAGCTGGGGGACTCAGCTTTGTATTTCTGTGCCAGCAGCACGCTGACAGGAGCCTACGAGCAGTACTTCGGGCCG	TCRBV09-01	TCRBD01-01*01	TCRBJ02-07*01
995	0.0677747	20.1844	0.005832	1	CASSFGTGPYEQYF	ATCCAGCGCACAGAGCAGGGGGACTCGGCCATGTATCTCTGTGCCAGCAGCTTCGGGACAGGACCCTACGAGCAGTACTTCGGGCCG	TCRBV07-09	TCRBD01-01*01	TCRBJ02-07*01
996	0.0678428	20.1902	0.005832	1	CASSQDPGTPPYEQYF	GCCCTGCAGCCAGAAGACTCAGCCCTGTATCTCTGCGCCAGCAGCCAAGATCCCGGGACTCCACCCTACGAGCAGTACTTCGGGCCG	TCRBV04-01*01	TCRBD02-01	TCRBJ02-07*01
997	0.0679109	20.1961	0.005832	1	CASSRTGEYEQYV	AAGATCCAGCCCTCAGAACCCAGGGACTCAGCTGTGTACTTCTGTGCCAGCAGTCGTACAGGGGAGTACGAGCAGTACGTCGGGCCG	unresolved	TCRBD01-01*01	TCRBJ02-07*01
998	0.067979	20.2019	0.005832	1	CASSSLVGQGSYEQYV	GCCTTGTTGCTGGGGGACTCGGCCCTCTATCTCTGTGCCAGCAGCTCACTGGTGGGACAGGGCTCCTACGAGCAGTACGTCGGGCCG	TCRBV05-06*01	TCRBD01-01*01	TCRBJ02-07*01
999	0.0680471	20.2077	0.005832	1	CASTGRLAGTSSYEQYV	ACAAAGCTGGAGGACTCAGCCATGTACTTCTGTGCCAGCACGGGGAGACTAGCGGGGACGAGCTCCTACGAGCAGTACGTCGGGCCG	TCRBV02-01*01	TCRBD02-01*01	TCRBJ02-07*01
1000	0.0681153	20.2136	0.005832	1	CASTRRPMDV	TTATTCCTTCACCTACACACCCTGCAGCCAGAAGACTCGGCCCTGTATCTCTGCGCCAGCACGCGACGGCCCATGGACGTCGGGCCG	TCRBV04-03*01	unresolved	TCRBJ02-07*01
1001	0.0681834	20.2194	0.005832	1	CSVARVGSGNTIYF	GTGAGCAACATGAGCCCTGAAGACAGCAGCATATATCTCTGCAGCGTTGCAAGGGTTGGCTCTGGAAACACCATATATTTTGGAGAG	TCRBV29-01*01	unresolved	TCRBJ01-03*01
1002	0.0682515	20.2252	0.005832	1	CASNDRTSGNTIYF	TTGGAGTCGGCTGCTCCCTCCCAAACATCTGTGTACTTCTGTGCCAGCAACGACAGGACCTCTGGAAACACCATATATTTTGGAGAG	unresolved	TCRBD01-01*01	TCRBJ01-03*01
1003	0.0683196	20.2311	0.005832	1	CAWTTGGLTGNTIYF	AAGAAGCTCCTTCTCAGTGACTCTGGCTTCTATCTCTGTGCCTGGACCACTGGGGGTTTAACTGGAAACACCATATATTTTGGAGAG	TCRBV30-01*01	unresolved	TCRBJ01-03*01
1004	0.0683877	20.2369	0.005832	1	CASSQDWGQGSSLGGNTIYF	GAAGACTCGGCCCTGTATCTCTGCGCCAGCAGCCAAGATTGGGGACAGGGATCTTCTCTTGGGGGAAACACCATATATTTTGGAGAG	TCRBV04-03*01	TCRBD01-01*01	TCRBJ01-03*01
1005	0.0684558	20.2427	0.005832	1	CASSLEYRIAKNIQYF	GCCTTGGAGCTGGAGGACTCGGCCCTGTATCTCTGTGCCAGCAGCTTGGAGTACAGGATAGCCAAAAACATTCAGTACTTCGGCGCC	TCRBV05-08*01	TCRBD01-01*01	TCRBJ02-04*01
1006	0.0685239	20.2486	0.005832	1	CASSPLEGAKNIQYF	CAGCAGGTAGTGCGAGGAGATTCGGCAGCTTATTTCTGTGCCAGCTCCCCTCTGGAGGGAGCCAAAAACATTCAGTACTTCGGCGCC	TCRBV18-01*01	TCRBD02-01*02	TCRBJ02-04*01
1007	0.0685921	20.2544	0.005832	1	CASSYFGLAGESTGNEQFF	CCCTCCCAGACATCTGTGTACTTCTGTGCCAGCAGTTACTTCGGACTAGCGGGAGAATCAACGGGGAATGAGCAGTTCTTCGGGCCA	unresolved	TCRBD02-01*02	TCRBJ02-01*01
1008	0.0686602	20.2602	0.005832	1	CATSDSVLAGRNEQFF	TCTGCCATCCCCAACCAGACAGCTCTTTACTTCTGTGCCACCAGTGATTCGGTCCTAGCGGGGCGGAATGAGCAGTTCTTCGGGCCA	unresolved	TCRBD02-01*01	TCRBJ02-01*01
1009	0.0687283	20.266	0.005832	1	CASSWAGGRRSYNEQFF	TTGGAGCTGGACGACTCGGCCCTGTATCTCTGTGCCAGCAGCTGGGCCGGGGGGCGTCGCTCCTACAATGAGCAGTTCTTCGGGCCA	TCRBV05-04*01	TCRBD02-01*01	TCRBJ02-01*01
1010	0.0687964	20.2719	0.005832	1	CASSGGTGGPYNEQFF	ACCTTGGAGCTGGGGGACTCGGCCCTTTATCTTTGCGCCAGCAGCGGGGGGACCGGCGGACCCTACAATGAGCAGTTCTTCGGGCCA	TCRBV05-01*01	TCRBD02-01*01	TCRBJ02-01*01
1011	0.0688645	20.2777	0.005832	1	CASEEALADNEQFF	CTGGAGTCTGCCAGGCCCTCACATACCTCTCAGTACCTCTGTGCCAGCGAGGAGGCGCTAGCCGACAATGAGCAGTTCTTCGGGCCA	TCRBV25-01*01	TCRBD02-01	TCRBJ02-01*01
1012	0.0689326	20.2835	0.005832	1	CASSLGLSRAQYF	GGGTTGGAGTCGGCTGCTCCCTCCCAAACATCTGTGTACTTCTGTGCCAGCAGTCTCGGACTGAGCCGGGCCCAGTACTTCGGGCCA	unresolved	TCRBD02-01	TCRBJ02-05*01
1013	0.0690007	20.2894	0.005832	1	CASSFGADRGATQYF	CAGCCCTCAGAACCCAGGGACTCAGCTGTGTACTTCTGTGCCAGCAGTTTTGGGGCGGACAGGGGAGCGACCCAGTACTTCGGGCCA	unresolved	TCRBD01-01*01	TCRBJ02-05*01
1014	0.0690689	20.2952	0.005832	1	CASRIGETQYF	CCGCTCAGGCTGGAGTTGGCTGCTCCCTCCCAGACATCTGTGTACTTCTGTGCCAGCAGAATTGGCGAGACCCAGTACTTCGGGCCA	TCRBV06-06	TCRBD01-01*01	TCRBJ02-05*01
1015	0.069137	20.301	0.005832	1	CATSGTSGSSPETQYF	TCTGCCATCCCCAACCAGACAGCTCTTTACTTCTGTGCCACCAGTGGGACTAGCGGGAGCTCGCCAGAGACCCAGTACTTCGGGCCA	unresolved	TCRBD02-01*02	TCRBJ02-05*01
1016	0.0692051	20.3069	0.005832	1	CASSYSVEETQYF	GGGTTGGAGTCGGCTGCTCCCTCCCAAACATCTGTGTACTTCTGTGCCAGCAGTTACTCGGTGGAAGAGACCCAGTACTTCGGGCCA	unresolved	unresolved	TCRBJ02-05*01
1017	0.0692732	20.3127	0.005832	1	CASSQSFQETQYF	AGGATCCAGCAGGTAGTGCGAGGAGATTCGGCAGCTTATTTCTGTGCCAGCTCCCAGTCTTTCCAAGAGACCCAGTACTTCGGGCCA	TCRBV18-01*01	TCRBD01-01*01	TCRBJ02-05*01
1018	0.0693413	20.3185	0.005832	1	CASSFQTPGLAGLQETQYF	CCCAACCAGACCTCTCTGTACTTCTGTGCCAGCAGTTTCCAAACCCCGGGACTAGCGGGACTCCAAGAGACCCAGTACTTCGGGCCA	TCRBV27-01*01	TCRBD02-01*02	TCRBJ02-05*01
1019	0.0694094	20.3244	0.005832	1	CASSQVRLLAEQETQYF	CTGCAGCCAGAAGACTCGGCCCTGTATCTCTGCGCCAGCAGCCAAGTCCGACTACTAGCGGAACAAGAGACCCAGTACTTCGGGCCA	TCRBV04-03*01	TCRBD02-01	TCRBJ02-05*01
1020	0.0694776	20.3302	0.005832	1	CASSPRDRKTQYF	AAGATCCAGCCTGCAGAGCTTGGGGACTCGGCCGTGTATCTCTGTGCCAGCAGTCCCAGGGACCGAAAGACCCAGTACTTCGGGCCA	TCRBV11-03*01	unresolved	TCRBJ02-05*01
1021	0.0695457	20.336	0.005832	1	CASSSAREGKRTQYF	GAGTCGGCTGCTCCCTCCCAAACATCTGTGTACTTCTGTGCCAGCAGTTCAGCGCGGGAGGGGAAGAGAACCCAGTACTTCGGGCCA	unresolved	TCRBD02-01*02	TCRBJ02-05*01
1022	0.0696138	20.3419	0.005832	1	CASSPLIRSDTQYF	ATCCAGCCCTCAGAACCCAGGGACTCAGCTGTGTACTTCTGTGCCAGCAGTCCCCTGATAAGGTCAGATACGCAGTATTTTGGCCCA	unresolved	unresolved	TCRBJ02-03*01
1023	0.0696819	20.3477	0.005832	1	CATSRGQRLAGGGTDTQYF	CTGGGGGACGCAGCCATGTACCTGTGTGCCACCAGCAGAGGGCAAAGACTAGCGGGAGGTGGGACAGATACGCAGTATTTTGGCCCA	TCRBV15-01*01	TCRBD02-01*02	TCRBJ02-03*01
1024	0.06975	20.3535	0.005832	1	CASSQVDLLGEGTDTQYF	CAGCCAGAAGACTCAGCCCTGTATCTCTGCGCCAGCAGCCAAGTAGATTTGCTAGGGGAGGGCACAGATACGCAGTATTTTGGCCCA	TCRBV04-01*01	TCRBD02-01*02	TCRBJ02-03*01
1025	0.0698181	20.3594	0.005832	1	CASSLEAPSTDTQYF	AGCACCTTGGAGCTGGGGGACTCGGCCCTTTATCTTTGCGCCAGCAGCTTGGAGGCACCTAGCACAGATACGCAGTATTTTGGCCCA	TCRBV05-01*01	unresolved	TCRBJ02-03*01
1026	0.0698862	20.3652	0.005832	1	CSARGRQGVSTDTQYF	AGTGCCCATCCTGAAGACAGCAGCTTCTACATCTGCAGTGCTAGGGGCCGCCAGGGGGTGAGCACAGATACGCAGTATTTTGGCCCA	unresolved	TCRBD01-01*01	TCRBJ02-03*01
1027	0.0699544	20.371	0.005832	1	CSVSGSSTDTQYF	ACTGTGAGCAACATGAGCCCTGAAGACAGCAGCATATATCTCTGCAGCGTGAGCGGGAGCAGCACAGATACGCAGTATTTTGGCCCA	TCRBV29-01*01	TCRBD02-01*02	TCRBJ02-03*01
1028	0.0700225	20.3769	0.005832	1	CASSERENTQYF	CTGAAGATCCGGTCCACAAAGCTGGAGGACTCAGCCATGTACTTCTGTGCCAGCAGTGAACGGGAAAATACGCAGTATTTTGGCCCA	TCRBV02-01*01	TCRBD02-01*02	TCRBJ02-03*01
1029	0.0700906	20.3827	0.005832	1	CASSQVIGSANTGELFF	CTGCAGCCAGAAGACTCGGCCCTGTATCTCTGCGCCAGCAGCCAAGTTATTGGCTCCGCGAACACCGGGGAGCTGTTTTTTGGAGAA	TCRBV04-03*01	TCRBD01-01*01	TCRBJ02-02*01
1030	0.0701587	20.3885	0.005832	1	CASSLGGQLTGAFF	ATGAGCTCCTTGGAGCTGGGGGACTCAGCCCTGTACTTCTGTGCCAGCAGCCTAGGGGGACAGCTGACCGGGGCTTTCTTTGGACAA	TCRBV13-01*01	TCRBD01-01*01	TCRBJ01-01*01
1031	0.0702268	20.3944	0.005832	1	CASSSRTGKIEAFF	ATGAGCTCCTTGGAGCTGGGGGACTCAGCCCTGTACTTCTGTGCCAGCAGCTCGCGGACAGGGAAAATTGAAGCTTTCTTTGGACAA	TCRBV13-01*01	TCRBD01-01*01	TCRBJ01-01*01
1032	0.0702949	20.4002	0.005832	1	CSAREGGGLPEAFF	GTGACCAGTGCCCATCCTGAAGACAGCAGCTTCTACATCTGCAGTGCTAGAGAGGGGGGAGGGCTCCCTGAAGCTTTCTTTGGACAA	unresolved	TCRBD02-01*02	TCRBJ01-01*01
1033	0.0703631	20.406	0.005832	1	CSGDRAVSTEAFF	ACTGTGAGCAACATGAGCCCTGAAGACAGCAGCATATATCTCTGCAGCGGAGACAGGGCTGTAAGCACTGAAGCTTTCTTTGGACAA	TCRBV29-01*01	TCRBD01-01*01	TCRBJ01-01*01
1034	0.0704312	20.4118	0.005832	1	CSARDLGNTYTEAFF	ACCAGTGCCCATCCTGAAGACAGCAGCTTCTACATCTGCAGTGCTAGAGATCTAGGGAACACCTACACTGAAGCTTTCTTTGGACAA	unresolved	unresolved	TCRBJ01-01*01
1035	0.0704993	20.4177	0.005832	1	CASSVEAQLNTEAFF	AGCTCTCTGGAGCTGGGGGACTCAGCTTTGTATTTCTGTGCCAGCAGCGTAGAGGCACAACTTAACACTGAAGCTTTCTTTGGACAA	TCRBV09-01	unresolved	TCRBJ01-01*01
1036	0.0705674	20.4235	0.005832	1	CASSGRGLNTEAFF	CTGGAGTCTGCCAGGCCCTCACATACCTCTCAGTACCTCTGTGCCAGCAGTGGCAGGGGATTGAACACTGAAGCTTTCTTTGGACAA	TCRBV25-01*01	TCRBD01-01*01	TCRBJ01-01*01
1037	0.0706355	20.4293	0.005832	1	CASSLVTGGNTEAFF	AGCTCCTTGGAGCTGGGGGACTCAGCCCTGTACTTCTGTGCCAGCAGCTTAGTAACAGGGGGGAACACTGAAGCTTTCTTTGGACAA	TCRBV13-01*01	TCRBD01-01*01	TCRBJ01-01*01
1038	0.0707036	20.4352	0.005832	1	CASSPGGVANEKLFF	CAGCGCACAGAGCAGGGGGACTCGGCCATGTATCTCTGTGCCAGCAGCCCAGGCGGGGTAGCTAATGAAAAACTGTTTTTTGGCAGT	TCRBV07-09	TCRBD02-01*01	TCRBJ01-04*01
1039	0.0707717	20.441	0.005832	1	CASSRGTATNEKLFF	CTGTCGGCTGCTCCCTCCCAGACATCTGTGTACTTCTGTGCCAGCAGTAGAGGGACTGCAACTAATGAAAAACTGTTTTTTGGCAGT	TCRBV06-05*01	TCRBD02-01	TCRBJ01-04*01
1040	0.0708399	20.4468	0.005832	1	CASSQETGPQGEKLFF	ACCCTGCAGCCAGAAGACTCGGCCCTGTATCTCTGCGCCAGCAGCCAAGAAACCGGGCCACAGGGGGAAAAACTGTTTTTTGGCAGT	TCRBV04-03*01	TCRBD01-01*01	TCRBJ01-04*01
1041	0.070908	20.4527	0.005832	1	CASSSDRGREKLFF	CTGCTGTCGGCTGCTCCCTCCCAGACATCTGTGTACTTCTGTGCCAGCAGTTCCGACAGGGGAAGGGAAAAACTGTTTTTTGGCAGT	TCRBV06-05*01	TCRBD01-01*01	TCRBJ01-04*01
1042	0.0709761	20.4585	0.005832	1	CSVWGQEKLFF	ACTCTGACAGTGACCAGTGCCCATCCTGAAGACAGCAGCTTCTACATCTGCAGTGTGTGGGGGCAGGAAAAACTGTTTTTTGGCAGT	TCRBV20-01*01	TCRBD01-01*01	TCRBJ01-04*01
1043	0.0710442	20.4643	0.005832	1	CASSQVGTDQPQHF	CTACACGCCCTGCAGCCAGAAGACTCAGCCCTGTATCTCTGCGCCAGCAGCCAAGTTGGGACCGATCAGCCCCAGCATTTTGGTGAT	TCRBV04-01*01	unresolved	TCRBJ01-05*01
1044	0.0711123	20.4702	0.005832	1	CASTIWAHQPQHF	GGGTTGGAGTCGGCTGCTCCCTCCCAAACATCTGTGTACTTCTGTGCCAGCACGATCTGGGCCCATCAGCCCCAGCATTTTGGTGAT	unresolved	TCRBD01-01*01	TCRBJ01-05*01
1045	0.0711804	20.476	0.005832	1	CASSLGGNQPQHF	AATGTGAGCACCTTGGAGCTGGGGGACTCGGCCCTTTATCTTTGCGCCAGCAGCTTGGGGGGTAATCAGCCCCAGCATTTTGGTGAT	TCRBV05-01*01	unresolved	TCRBJ01-05*01
1046	0.0712486	20.4818	0.005832	1	CSVSEGASGNQPQHF	AGCAACATGAGCCCTGAAGACAGCAGCATATATCTCTGCAGCGTTTCTGAGGGGGCGAGTGGCAATCAGCCCCAGCATTTTGGTGAT	TCRBV29-01*01	TCRBD01-01*01	TCRBJ01-05*01
1047	0.0713167	20.4877	0.005832	1	CATSVTDSNQPQHF	CTAGAGTCTGCCATCCCCAACCAGACAGCTCTTTACTTCTGTGCCACCAGTGTGACAGATAGCAATCAGCCCCAGCATTTTGGTGAT	unresolved	TCRBD01-01*01	TCRBJ01-05*01
1048	0.0713848	20.4935	0.005832	1	CASRKGSVGWQPQHF	CTGTCGGCTGCTCCCTCCCAGACATCTGTGTACTTCTGTGCCAGCAGGAAAGGTTCGGTGGGTTGGCAGCCCCAGCATTTTGGTGAT	TCRBV06-05*01	unresolved	TCRBJ01-05*01
1049	0.0714529	20.4993	0.005832	1	CASRRGPTFTF	ACTCTGAAGATCCAGCCCTCAGAACCCAGGGACTCAGCTGTGTACTTCTGTGCCAGCAGAAGGGGACCGACATTCACCTTCGGTTCG	unresolved	unresolved	TCRBJ01-02*01
1050	0.071521	20.5052	0.005832	1	CASSFPWGGYTF	CTGAATGTGAACGCCTTGTTGCTGGGGGACTCGGCCCTCTATCTCTGTGCCAGCAGCTTTCCTTGGGGTGGCTACACCTTCGGTTCG	TCRBV05-06*01	unresolved	TCRBJ01-02*01
1051	0.0715891	20.511	0.005832	1	CASSIQEAKRSGYTF	ACATCGGCCCAAAAGAACCCGACAGCTTTCTATCTCTGTGCCAGTAGTATTCAAGAGGCCAAAAGGAGTGGCTACACCTTCGGTTCG	TCRBV19-01	TCRBD02-01*02	TCRBJ01-02*01
1052	0.0716572	20.5168	0.005832	1	CAWSVGLSGYTF	CTGAGTTCTAAGAAGTTCCTCCTCAGTGACTCTGGCTTCTATCTCTGTGCCTGGAGTGTTGGGCTGTCTGGCTACACCTTCGGTTCG	TCRBV30-01*02	TCRBD01-01*01	TCRBJ01-02*01
1053	0.0717254	20.5227	0.005832	1	CASSGATGLPYGYTF	AACGCCTTGTTGCTGGGGGACTCGGCCCTCTATCTCTGTGCCAGCAGCGGAGCAACAGGACTCCCCTATGGCTACACCTTCGGTTCG	TCRBV05-06*01	unresolved	TCRBJ01-02*01
1054	0.0717935	20.5285	0.005832	1	CASSQLQDRGDYGYTF	GCTACGAAGCTTGAGGATTCAGCAGTGTATTTTTGTGCCAGCAGCCAATTACAGGACAGGGGTGACTATGGCTACACCTTCGGTTCG	TCRBV16-01	TCRBD01-01*01	TCRBJ01-02*01
1055	0.0718616	20.5343	0.005832	1	CATLGQGQDYGYTF	CTAGAGTCTGCCATCCCCAACCAGACAGCTCTTTACTTCTGTGCCACCTTAGGACAGGGGCAAGACTATGGCTACACCTTCGGTTCG	unresolved	TCRBD01-01*01	TCRBJ01-02*01
1056	0.0719297	20.5402	0.005832	1	CASSGQGTNYGYTF	TTGGAGTCGGCTGCTCCCTCCCAAACATCTGTGTACTTCTGTGCCAGCAGCGGACAGGGAACTAACTATGGCTACACCTTCGGTTCG	unresolved	TCRBD01-01*01	TCRBJ01-02*01
1057	0.0719978	20.546	0.005832	1	CSTGTNNYGYTF	CTGACTGTGAGCAACATGAGCCCTGAAGACAGCAGCATATATCTCTGCAGCACAGGGACAAATAACTATGGCTACACCTTCGGTTCG	TCRBV29-01*01	TCRBD01-01*01	TCRBJ01-02*01
1058	0.0720659	20.5518	0.005832	1	CASSPLSTQGSRGYTF	TTGGCTGCTCCCTCCCAGACATCTGTGTACTTCTGTGCCAGCAGCCCGCTCTCCACACAGGGATCCAGGGGCTACACCTTCGGTTCG	TCRBV06-06	TCRBD01-01*01	TCRBJ01-02*01
1059	0.0721341	20.5576	0.005832	1	CSATGTGLGYTF	CTGACAGTGACCAGTGCCCATCCTGAAGACAGCAGCTTCTACATCTGCAGTGCTACCGGGACAGGGCTCGGCTACACCTTCGGTTCG	unresolved	TCRBD01-01*01	TCRBJ01-02*01
1060	0.0722022	20.5635	0.005832	1	CSASAPVQYF	TCCACTCTGACAGTGACCAGTGCCCATCCTGAAGACAGCAGCTTCTACATCTGCAGTGCTAGTGCGCCGGTGCAGTACTTCGGGCCG	TCRBV20-01*01	TCRBD02-01	TCRBJ02-07*01
1061	0.0722703	20.5693	0.005832	1	CASSSGTSLPREQYF	GAGTCGGCTGCTCCCTCCCAAACATCTGTGTACTTCTGTGCCAGCAGCTCTGGGACTAGTTTGCCGAGGGAGCAGTACTTCGGGCCG	unresolved	TCRBD02-01	TCRBJ02-07*01
1062	0.0723384	20.5751	0.005832	1	CASSQETRFEQYF	CACCTACACACCCTGCAGCCAGAAGACTCGGCCCTGTATCTCTGCGCCAGCAGCCAAGAGACTCGATTCGAGCAGTACTTCGGGCCG	TCRBV04-03*01	TCRBD02-01	TCRBJ02-07*01
1063	0.0724065	20.581	0.005832	1	CATSDGLLEQYF	CTGTCCCTAGAGTCTGCCATCCCCAACCAGACAGCTCTTTACTTCTGTGCCACCAGTGATGGTCTCCTCGAGCAGTACTTCGGGCCG	unresolved	unresolved	TCRBJ02-07*01
1064	0.0724746	20.5868	0.005832	1	CAWSISLQSEQYF	AGTTCTAAGAAGCTCCTTCTCAGTGACTCTGGCTTCTATCTCTGTGCCTGGAGTATTTCACTCCAGTCCGAGCAGTACTTCGGGCCG	TCRBV30-01*01	unresolved	TCRBJ02-07*01
1065	0.0725427	20.5926	0.005832	1	CATSDSSSYEQYF	TCCCTAGAGTCTGCCATCCCCAACCAGACAGCTCTTTACTTCTGTGCCACCAGTGACTCAAGCTCCTACGAGCAGTACTTCGGGCCG	unresolved	unresolved	TCRBJ02-07*01
1066	0.0726109	20.5985	0.005832	1	CASRPGQTSYEQYF	CTGGAGTCGCCCAGCCCCAACCAGACCTCTCTGTACTTCTGTGCCAGCAGACCGGGACAGACCTCCTACGAGCAGTACTTCGGGCCG	TCRBV27-01*01	TCRBD01-01*01	TCRBJ02-07*01
1067	0.072679	20.6043	0.005832	1	CASSYGRAYEQYF	GGGTTGGAGTCGGCTGCTCCCTCCCAAACATCTGTGTACTTCTGTGCCAGCAGTTACGGGAGGGCCTACGAGCAGTACTTCGGGCCG	unresolved	TCRBD02-01*02	TCRBJ02-07*01
1068	0.0727471	20.6101	0.005832	1	CASSPTGLAYEQYF	ATCAATTCCCTGGAGCTTGGTGACTCTGCTGTGTATTTCTGTGCCAGCAGCCCCACGGGACTCGCCTACGAGCAGTACTTCGGGCCG	unresolved	TCRBD02-01	TCRBJ02-07*01
1069	0.0728152	20.616	0.005832	1	CASGPFASAYEQYF	ATCCAGCGCACACAGCAGGAGGACTCGGCCGTGTATCTCTGTGCCAGCGGCCCATTTGCGTCCGCCTACGAGCAGTACTTCGGGCCG	TCRBV07-02*01	unresolved	TCRBJ02-07*01
1070	0.0728833	20.6218	0.005832	1	CASSLPGQGPYEQYF	AACGCCTTGGAGCTGGACGACTCGGCCCTGTATCTCTGTGCCAGCAGCTTACCGGGACAGGGGCCCTACGAGCAGTACTTCGGGCCG	TCRBV05-04*01	TCRBD01-01*01	TCRBJ02-07*01
1071	0.0729514	20.6276	0.005832	1	CSAKTREGTTYEQYF	ACCAGTGCCCATCCTGAAGACAGCAGCTTCTACATCTGCAGTGCTAAAACACGGGAGGGTACTACCTACGAGCAGTACTTCGGGCCG	unresolved	TCRBD02-01*02	TCRBJ02-07*01
1072	0.0730195	20.6335	0.005832	1	CSATSGMTYEQYF	ACAGTGACCAGTGCCCATCCTGAAGACAGCAGCTTCTACATCTGCAGTGCTACTAGCGGGATGACCTACGAGCAGTACTTCGGGCCG	unresolved	TCRBD02-01*02	TCRBJ02-07*01
1073	0.0730877	20.6393	0.005832	1	CASGPGGADYEQYF	GTGAGCACCTTGGAGCTGGGGGACTCGGCCCTTTATCTTTGCGCCAGCGGCCCAGGGGGCGCAGACTACGAGCAGTACTTCGGGCCG	TCRBV05-01*01	TCRBD01-01*01	TCRBJ02-07*01
1074	0.0731558	20.6451	0.005832	1	CASSRGTGNYEQYF	ATCCAGCCTGCAAAGCTTGAGGACTCGGCCGTGTATCTCTGTGCCAGCAGCCGAGGGACAGGGAACTACGAGCAGTACTTCGGGCCG	TCRBV11-02*02	TCRBD01-01*01	TCRBJ02-07*01
1075	0.0732239	20.651	0.005832	1	CASSRLNHFVLDEQYF	TCCCTGGAGCTTGGTGACTCTGCTGTGTATTTCTGTGCCAGCAGCCGCCTAAATCATTTCGTGTTAGACGAGCAGTACTTCGGGCCG	unresolved	TCRBD02-01	TCRBJ02-07*01
1076	0.073292	20.6568	0.005832	1	CASSQVGHEQYF	CTTCACATCAATTCCCTGGAGCTTGGTGACTCTGCTGTGTATTTCTGTGCCAGCAGCCAAGTGGGACACGAGCAGTACTTCGGGCCG	unresolved	unresolved	TCRBJ02-07*01
1077	0.0733601	20.6626	0.005832	1	CGRSGRTPNKYF	CTCAGGCTGCTGTCGGCTGCTCCCTCCCAGACATCTGTGTACTTCTGTGGGAGAAGCGGTCGGACCCCGAATAAGTACTTCGGGCCG	TCRBV06-05*01	TCRBD02-01	TCRBJ02-07*01
1078	0.0734282	20.6685	0.005832	1	CASSQDISGTKYF	CACCTACACGCCCTGCAGCCAGAAGACTCAGCCCTGTATCTCTGCGCCAGCAGCCAAGATATTAGCGGGACGAAGTACTTCGGGCCG	TCRBV04-01*01	TCRBD02-01*02	TCRBJ02-07*01
1079	0.0734964	20.6743	0.005832	1	CATQKKGTGNYYEQYV	TCTGCCATCCCCAACCAGACAGCTCTTTACTTCTGTGCCACCCAAAAAAAAGGGACAGGGAATTACTACGAGCAGTACGTCGGGCCG	unresolved	TCRBD01-01*01	TCRBJ02-07*01
1080	0.0735645	20.6801	0.005832	1	CASSYRLAGGGEQYV	GAGTCGGCTGCTCCCTCCCAAACATCTGTGTACTTCTGTGCCAGCAGTTACAGACTAGCGGGAGGGGGAGAGCAGTACGTCGGGCCG	unresolved	TCRBD02-01*02	TCRBJ02-07*01
1081	0.0736326	20.686	0.005832	1	CASSLGSTGGEEQYV	AGCACCTTGGAGCTGGGGGACTCGGCCCTTTATCTTTGCGCCAGCAGCTTGGGATCGACAGGGGGAGAAGAGCAGTACGTCGGGCCG	TCRBV05-01*01	TCRBD01-01*01	TCRBJ02-07*01
1082	0.0737007	20.6918	0.005832	1	CAWSVLDNSGNTIYF	AAGAAGCTCCTTCTCAGTGACTCTGGCTTCTATCTCTGTGCCTGGAGTGTATTGGACAACTCTGGAAACACCATATATTTTGGAGAG	TCRBV30-01*01	TCRBD01-01*01	TCRBJ01-03*01
1083	0.0737688	20.6976	0.005832	1	CASSYSPGNTIYF	AGGCTGCTGTCGGCTGCTCCCTCCCAGACATCTGTGTACTTCTGTGCCAGCAGTTACTCGCCGGGAAACACCATATATTTTGGAGAG	TCRBV06-05*01	unresolved	TCRBJ01-03*01
1084	0.0738369	20.7034	0.005832	1	CAWSWVKGVLTF	CTGAGTTCTAAGAAGCTCCTCCTCAGTGACTCTGGCTTCTATCTCTGTGCCTGGAGTTGGGTCAAGGGCGTCCTGACTTTCGGGGCC	TCRBV30-01*02	unresolved	TCRBJ02-06*01
1085	0.073905	20.7093	0.005832	1	CASSYGNRGGSGANVLTF	GCTCCCTCCCAGACATCTGTGTACTTCTGTGCCAGCAGTTACGGTAACAGGGGAGGTTCTGGGGCCAACGTCCTGACTTTCGGGGCC	unresolved	TCRBD01-01*01	TCRBJ02-06*01
1086	0.0739732	20.7151	0.005832	1	CASSLRLAGGPSGKNIQYF	CTGGGGGACTCGGCCCTTTATCTTTGCGCCAGCAGCTTGAGGCTAGCGGGAGGGCCGAGCGGCAAAAACATTCAGTACTTCGGCGCC	TCRBV05-01*01	TCRBD02-01*02	TCRBJ02-04*01
1087	0.0740413	20.7209	0.005832	1	CASSLTGNEQFF	CTGAATGTGAACGCCTTGTTGCTGGGGGACTCGGCCCTCTATCTCTGTGCCAGCAGCTTGACAGGTAATGAGCAGTTCTTCGGGCCA	TCRBV05-06*01	TCRBD01-01*01	TCRBJ02-01*01
1088	0.0741094	20.7268	0.005832	1	CSARDQPNEQFF	CTGACAGTGACCAGTGCCCATCCTGAAGACAGCAGCTTCTACATCTGCAGTGCTAGAGATCAGCCCAATGAGCAGTTCTTCGGGCCA	unresolved	unresolved	TCRBJ02-01*01
1089	0.0741775	20.7326	0.005832	1	CSAGTSGFYNEQFF	GTGACCAGTGCCCATCCTGAAGACAGCAGCTTCTACATCTGCAGTGCAGGAACTAGCGGGTTCTACAATGAGCAGTTCTTCGGGCCA	unresolved	TCRBD02-01	TCRBJ02-01*01
1090	0.0742456	20.7384	0.005832	1	CASSLAGYNEQFF	GAGATCCAGCGCACAGAGCAGGGGGACTCGGCCATGTATCTCTGTGCCAGCAGCTTAGCAGGCTACAATGAGCAGTTCTTCGGGCCA	TCRBV07-09	unresolved	TCRBJ02-01*01
1091	0.0743137	20.7443	0.005832	1	CASSHRDRVGEEQFF	CACACCCTGCAGCCAGAAGACTCGGCCCTGTATCTCTGCGCCAGCAGCCACCGGGACAGGGTGGGTGAGGAGCAGTTCTTCGGGCCA	TCRBV04-03*01	TCRBD01-01*01	TCRBJ02-01*01
1092	0.0743819	20.7501	0.005832	1	CSARDGRGDGQYF	ACAGTGACCAGTGCCCATCCTGAAGACAGCAGCTTCTACATCTGCAGTGCTAGAGACGGACGAGGGGACGGCCAGTACTTCGGGCCA	unresolved	unresolved	TCRBJ02-05*01
1093	0.07445	20.7559	0.005832	1	CASSPKVGLETQYF	ATCCAGCGCACACAGCAGGAGGACTCGGCCGTGTATCTCTGTGCCAGCAGTCCCAAGGTGGGCCTTGAGACCCAGTACTTCGGGCCA	TCRBV07-02*01	TCRBD01-01*01	TCRBJ02-05*01
1094	0.0745181	20.7618	0.005832	1	CASSLAGWETQYF	AAGATCCAGCGCACACAGCAGGAGGACTCCGCCGTGTATCTCTGTGCCAGCAGCTTAGCGGGATGGGAGACCCAGTACTTCGGGCCA	TCRBV07-08*01	unresolved	TCRBJ02-05*01
1095	0.0745862	20.7676	0.005832	1	CATSYPSGSHTGETQYF	GCCATCCCCAACCAGACAGCTCTTTACTTCTGTGCCACCAGTTACCCTAGCGGGAGTCATACGGGGGAGACCCAGTACTTCGGGCCA	unresolved	TCRBD02-01*02	TCRBJ02-05*01
1096	0.0746543	20.7734	0.005832	1	CSASHRAETQYF	CTGACAGTGACCAGTGCCCATCCTGAAGACAGCAGCTTCTACATCTGCAGTGCTAGCCATAGGGCGGAGACCCAGTACTTCGGGCCA	unresolved	unresolved	TCRBJ02-05*01
1097	0.0747224	20.7793	0.005832	1	CASSPQGSVETQYF	CTGAGCTCTCTGGAGCTGGGGGACTCAGCTTTGTATTTCTGTGCCAGCAGCCCTCAGGGGTCGGTAGAGACCCAGTACTTCGGGCCA	TCRBV09-01	TCRBD01-01*01	TCRBJ02-05*01
1098	0.0747905	20.7851	0.005832	1	CASSQDLRRPQETQYF	CCTGCAGAACTGGAGGATTCTGGAGTTTATTTCTGTGCCAGCAGCCAAGATCTGAGAAGGCCACAAGAGACCCAGTACTTCGGGCCA	TCRBV14-01*01	unresolved	TCRBJ02-05*01
1099	0.0748587	20.7909	0.005832	1	CAWNARLGDTQYF	AGTTCTAAGAAGCTCCTCCTCAGTGACTCTGGCTTCTATCTCTGTGCCTGGAACGCACGGTTGGGAGATACGCAGTATTTTGGCCCA	TCRBV30-01*02	unresolved	TCRBJ02-03*01
1100	0.0749268	20.7968	0.005832	1	CASSYTGPLTDTQYF	CTGTCGGCTGCTCCCTCCCAGACATCTGTGTACTTCTGTGCCAGCAGCTACACAGGGCCGCTCACAGATACGCAGTATTTTGGCCCA	TCRBV06-05*01	TCRBD01-01*01	TCRBJ02-03*01
1101	0.0749949	20.8026	0.005832	1	CATDSSGGAGTDTQYF	TCTGCCATCCCCAACCAGACAGCTCTTTACTTCTGTGCCACCGACAGTTCAGGGGGCGCAGGCACAGATACGCAGTATTTTGGCCCA	unresolved	TCRBD01-01*01	TCRBJ02-03*01
1102	0.075063	20.8084	0.005832	1	CASIPTGTDTQYF	GGGTTGGAGTCGGCTGCTCCCTCCCAAACATCTGTGTACTTCTGTGCCAGCATTCCGACAGGCACAGATACGCAGTATTTTGGCCCA	unresolved	TCRBD01-01*01	TCRBJ02-03*01
1103	0.0751311	20.8143	0.005832	1	CAWSMDGSTDTQYF	TCTAAGAAGCTCCTTCTCAGTGACTCTGGCTTCTATCTCTGTGCCTGGAGCATGGACGGGAGCACAGATACGCAGTATTTTGGCCCA	TCRBV30-01*01	unresolved	TCRBJ02-03*01
1104	0.0751992	20.8201	0.005832	1	CAAGQGATDTQYF	AAGATCCAGCCCTCAGAACCCAGGGACTCAGCTGTGTACTTCTGTGCCGCGGGGCAGGGGGCCACAGATACGCAGTATTTTGGCCCA	unresolved	TCRBD01-01*01	TCRBJ02-03*01
1105	0.0752674	20.8259	0.005832	1	CSARDQGAATDTQYF	ACCAGTGCCCATCCTGAAGACAGCAGCTTCTACATCTGCAGTGCTAGAGACCAGGGGGCAGCCACAGATACGCAGTATTTTGGCCCA	unresolved	TCRBD01-01*01	TCRBJ02-03*01
1106	0.0753355	20.8318	0.005832	1	CASSAGQGLTTDTQYF	CGCACACAGCAGGAGGACTCGGCCGTGTATCTCTGTGCCAGCTCGGCCGGACAGGGCCTTACCACAGATACGCAGTATTTTGGCCCA	TCRBV07-02*01	TCRBD01-01*01	TCRBJ02-03*01
1107	0.0754036	20.8376	0.005832	1	CASSQDMGGWGEDTQYF	CTGGAGCTTGGTGACTCTGCTGTGTATTTCTGTGCCAGCAGCCAAGACATGGGCGGGTGGGGGGAAGATACGCAGTATTTTGGCCCA	unresolved	TCRBD02-01*01	TCRBJ02-03*01
1108	0.0754717	20.8434	0.005832	1	CSARPTTAQDTQYF	GTGACCAGTGCCCATCCTGAAGACAGCAGCTTCTACATCTGCAGTGCCCGACCGACTACAGCACAAGATACGCAGTATTTTGGCCCA	unresolved	TCRBD02-01	TCRBJ02-03*01
1109	0.0755398	20.8492	0.005832	1	CATSDYGGELFF	CTGTCCCTAGAGTCTGCCATCCCCAACCAGACAGCTCTTTACTTCTGTGCCACCAGTGATTATGGCGGGGAGCTGTTTTTTGGAGAA	unresolved	unresolved	TCRBJ02-02*01
1110	0.0756079	20.8551	0.005832	1	CATSEFTGTGELFF	CTAGAGTCTGCCATCCCCAACCAGACAGCTCTTTACTTCTGTGCCACCAGTGAGTTTACAGGTACCGGGGAGCTGTTTTTTGGAGAA	unresolved	TCRBD01-01*01	TCRBJ02-02*01
1111	0.075676	20.8609	0.005832	1	CASSPWTSGIKTGELFF	TTGGAGCTGGGGGACTCGGCCCTTTATCTTTGCGCCAGCAGCCCCTGGACTAGCGGGATAAAGACCGGGGAGCTGTTTTTTGGAGAA	TCRBV05-01*01	TCRBD02-01*02	TCRBJ02-02*01
1112	0.0757442	20.8667	0.005832	1	CASSVAWLVNTGELFF	TCTCTGGAGCTGGGGGACTCAGCTTTGTATTTCTGTGCCAGCAGCGTAGCTTGGCTAGTGAACACCGGGGAGCTGTTTTTTGGAGAA	TCRBV09-01	TCRBD02-01	TCRBJ02-02*01
1113	0.0758123	20.8726	0.005832	1	CASSQEEWGYAEAFF	CACACCCTGCAGCCAGAAGACTCGGCCCTGTATCTCTGCGCCAGCAGCCAAGAGGAGTGGGGATACGCTGAAGCTTTCTTTGGACAA	TCRBV04-03*01	unresolved	TCRBJ01-01*01
1114	0.0758804	20.8784	0.005832	1	CAWGTLGWTEAFF	AGTTCTAAGAAGCTCCTCCTCAGTGACTCTGGCTTCTATCTCTGTGCCTGGGGAACTCTGGGGTGGACTGAAGCTTTCTTTGGACAA	TCRBV30-01*02	unresolved	TCRBJ01-01*01
1115	0.0759485	20.8842	0.005832	1	CASSQQRGDTEAFF	CTACACACCCTGCAGCCAGAAGACTCGGCCCTGTATCTCTGCGCCAGCAGCCAACAAAGGGGTGACACTGAAGCTTTCTTTGGACAA	TCRBV04-03*01	TCRBD01-01*01	TCRBJ01-01*01
1116	0.0760166	20.8901	0.005832	1	CASSRGQGFNTEAFF	CTGTCGGCTGCTCCCTCCCAGACATCTGTGTACTTCTGTGCCAGCAGCCGCGGACAGGGGTTTAACACTGAAGCTTTCTTTGGACAA	TCRBV06-05*01	TCRBD01-01*01	TCRBJ01-01*01
1117	0.0760847	20.8959	0.005832	1	CSARKDRLNTEAFF	GTGACCAGTGCCCATCCTGAAGACAGCAGCTTCTACATCTGCAGTGCTAGAAAGGACAGATTGAACACTGAAGCTTTCTTTGGACAA	unresolved	TCRBD01-01*01	TCRBJ01-01*01
1118	0.0761529	20.9017	0.005832	1	CSASQHGGNTEAFF	GTGACCAGTGCCCATCCTGAAGACAGCAGCTTCTACATCTGCAGTGCTAGCCAACACGGGGGGAACACTGAAGCTTTCTTTGGACAA	unresolved	TCRBD02-01*01	TCRBJ01-01*01
1119	0.076221	20.9076	0.005832	1	CASSHKKGLERSNTEAFF	CAGCCAGAAGACTCGGCCCTGTATCTCTGCGCCAGCAGCCACAAAAAGGGCCTTGAGCGGTCGAACACTGAAGCTTTCTTTGGACAA	TCRBV04-03*01	TCRBD02-01	TCRBJ01-01*01
1120	0.0762891	20.9134	0.005832	1	CAGTGSTNEKLFF	GAGATCCAGCGCACAGAGCAGGGGGACTCGGCCATGTATCTCTGTGCCGGTACAGGGTCAACTAATGAAAAACTGTTTTTTGGCAGT	TCRBV07-09	TCRBD01-01*01	TCRBJ01-04*01
1121	0.0763572	20.9192	0.005832	1	CASSHLNEKLFF	CTTCACCTACACGCCCTGCAGCCAGAAGACTCAGCCCTGTATCTCTGCGCCAGCAGCCATCTAAATGAAAAACTGTTTTTTGGCAGT	TCRBV04-01*01	TCRBD02-01	TCRBJ01-04*01
1122	0.0764253	20.9251	0.005832	1	CSARGGAGALYQPQHF	AGTGCCCATCCTGAAGACAGCAGCTTCTACATCTGCAGTGCTAGAGGGGGGGCAGGGGCTCTGTATCAGCCCCAGCATTTTGGTGAT	unresolved	unresolved	TCRBJ01-05*01
1123	0.0764934	20.9309	0.005832	1	CASSRQGDQPQHF	AGGCTGCTGTCGGCTGCTCCCTCCCAGACATCTGTGTACTTCTGTGCCAGCAGTCGACAGGGCGATCAGCCCCAGCATTTTGGTGAT	TCRBV06-05*01	TCRBD01-01*01	TCRBJ01-05*01
1124	0.0765615	20.9367	0.005832	1	CASSSLGNQPQHF	ACTGTGACATCGGCCCAAAAGAACCCGACAGCTTTCTATCTCTGTGCCAGTAGTTCGCTAGGCAATCAGCCCCAGCATTTTGGTGAT	TCRBV19-01	TCRBD02-01	TCRBJ01-05*01
1125	0.0766297	20.9426	0.005832	1	CASSYSVVGHSTF	AGGCTGCTGTCGGCTGCTCCCTCCCAGACATCTGTGTACTTCTGTGCCAGCAGTTACTCTGTGGTTGGACATTCTACCTTCGGTTCG	TCRBV06-05*01	TCRBD01-01*01	TCRBJ01-02*01
1126	0.0766978	20.9484	0.005832	1	CASNPRGGSNYGYTF	CTGTCGGCTGCTCCCTCCCAGACATCTGTGTACTTCTGTGCCAGCAACCCCCGTGGAGGGTCCAACTATGGCTATACCTTCGGTTCG	TCRBV06-05*01	TCRBD02-01*02	TCRBJ01-02*01
1127	0.0767659	20.9542	0.005832	1	CASSQSRDRTNYGYTF	TCCTCAGAACCGGGAGACACGGCACTGTATCTCTGCGCCAGCAGTCAATCGAGGGACAGAACTAACTATGGCTACACCTTCGGTTCG	TCRBV23-01*01	TCRBD01-01*01	TCRBJ01-02*01
1128	0.076834	20.9601	0.005832	1	CSGLGTYNYGYTF	ACAGTGACCAGTGCCCATCCTGAAGACAGCAGCTTCTACATCTGCAGTGGGCTTGGGACGTATAACTATGGCTACACCTTCGGTTCG	unresolved	unresolved	TCRBJ01-02*01
1129	0.0769021	20.9659	0.005832	1	CASSFRGPNYGYTF	CTGCTGTCGGCTGCTCCCTCCCAGACATCTGTGTACTTCTGTGCCAGCAGTTTCCGGGGACCCAACTATGGCTACACCTTCGGTTCG	TCRBV06-05*01	unresolved	TCRBJ01-02*01
1130	0.0769702	20.9717	0.005832	1	CASSGRQGEDGYTF	CTGGAGTCTGCCAGGCCCTCACATACCTCTCAGTACCTCTGTGCCAGCAGTGGGAGACAGGGTGAGGATGGCTACACCTTCGGTTCG	TCRBV25-01*01	TCRBD01-01*01	TCRBJ01-02*01
1131	0.0770383	20.9776	0.005832	1	CASSQPGGEDGYTF	CTACACACCCTGCAGCCAGAAGACTCGGCCCTGTATCTCTGCGCCAGCAGCCAACCGGGGGGGGAAGATGGCTACACCTTCGGTTCG	TCRBV04-03*01	TCRBD02-01*01	TCRBJ01-02*01
1132	0.0771065	20.9834	0.005832	1	CATSDLLGQYF	TCCCTGTCCCTAGAGTCTGCCATCCCCAACCAGACAGCTCTTTACTTCTGTGCCACCAGTGATTTGCTAGGGCAGTACTTCGGGCCG	unresolved	TCRBD02-01	TCRBJ02-07*01
1133	0.0771746	20.9892	0.005832	1	CAWSVDRGEQYF	CTGAGTTCTAAGAAGCTCCTTCTCAGTGACTCTGGCTTCTATCTCTGTGCCTGGAGTGTCGACCGCGGTGAGCAGTACTTCGGGCCG	TCRBV30-01*01	TCRBD02-01	TCRBJ02-07*01
1134	0.0772427	20.995	0.005832	1	CASSSGIEQYF	TCCCTGATTCTGGAGTCCGCCAGCACCAACCAGACATCTATGTACCTCTGTGCCAGCAGTTCCGGGATCGAGCAGTACTTCGGGCCG	TCRBV28-01*01	TCRBD02-01*02	TCRBJ02-07*01
1135	0.0773108	21.0009	0.005832	1	CASSTSRQGYEQYF	CTGCTGTCGGCTGCTCCCTCCCAGACATCTGTGTACTTCTGTGCCAGCAGTACCTCCCGACAGGGGTACGAGCAGTACTTCGGGCCG	TCRBV06-05*01	TCRBD01-01*01	TCRBJ02-07*01
1136	0.0773789	21.0067	0.005832	1	RASSWDKYEQYF	CTGAAGATCCAGCGCACAGAGCAGGGGGACTCAGCCGTGTATCTCCGTGCCAGCAGCTGGGACAAGTACGAGCAGTACTTCGGGCCG	TCRBV07-03*02	TCRBD01-01*01	TCRBJ02-07*01
1137	0.077447	21.0125	0.005832	1	CASSHNRGGYEQYF	TTGGAGTCGGCTGCTCCCTCCCAAACATCTGTGTACTTCTGTGCCAGCAGTCATAACAGGGGTGGCTACGAGCAGTACTTCGGGCCG	unresolved	TCRBD01-01*01	TCRBJ02-07*01
1138	0.0775152	21.0184	0.005832	1	CASGSLGSRSYEQYF	GAGTCGCCCAGCCCCAACCAGACCTCTCTGTACTTCTGTGCCAGCGGGTCTCTTGGGTCGCGGAGCTACGAGCAGTACTTCGGGCCG	TCRBV27-01*01	TCRBD02-01	TCRBJ02-07*01
1139	0.0775833	21.0242	0.005832	1	CASSAGDGSYEQYF	CTGGAGTCCGCCAGCACCAACCAGACATCTATGTACCTCTGTGCCAGCAGTGCGGGGGACGGCTCCTACGAGCAGTACTTCGGGCCG	TCRBV28-01*01	TCRBD02-01*01	TCRBJ02-07*01
1140	0.0776514	21.03	0.005832	1	CSARDHGGSSYEQYF	ACCAGTGCCCATCCTGAAGACAGCAGCTTCTACATCTGCAGTGCTAGAGATCACGGAGGTAGCTCCTACGAGCAGTACTTCGGGCCG	unresolved	TCRBD02-01*02	TCRBJ02-07*01
1141	0.0777195	21.0359	0.005832	1	CTSSQWSSSYEQYF	GTGGTCGCACTGCAGCAAGAAGACTCAGCTGCGTATCTCTGCACCAGCAGCCAATGGTCGTCCTCCTACGAGCAGTACTTCGGGCCG	TCRBV01-01*01	unresolved	TCRBJ02-07*01
1142	0.0777876	21.0417	0.005832	1	CASTHAYEQYF	TCCCTGATTCTGGAGTCCGCCAGCACCAACCAGACATCTATGTACCTCTGTGCCAGCACCCACGCCTACGAGCAGTACTTCGGGCCG	TCRBV28-01*01	unresolved	TCRBJ02-07*01
1143	0.0778557	21.0475	0.005832	1	CASSSNRGPYYEQYF	GAGTCCGCCAGCACCAACCAGACATCTATGTACCTCTGTGCCAGCAGTTCCAACAGGGGCCCCTACTACGAGCAGTACTTCGGGCCG	TCRBV28-01*01	TCRBD01-01*01	TCRBJ02-07*01
1144	0.0779238	21.0534	0.005832	1	CASSYSMLAYEQYF	TTGGAGTCGGCTGCTCCCTCCCAAACATCTGTGTACTTCTGTGCCAGCAGTTACTCGATGTTAGCATACGAGCAGTACTTCGGGCCG	unresolved	TCRBD02-01	TCRBJ02-07*01
1145	0.077992	21.0592	0.005832	1	CASSYWDRAHEQYF	TTGGAGTCGGCTGCTCCCTCCCAAACATCTGTGTACTTCTGTGCCAGCAGTTACTGGGACAGGGCTCACGAGCAGTACTTCGGGCCG	unresolved	TCRBD01-01*01	TCRBJ02-07*01
1146	0.0780601	21.065	0.005832	1	CSVDPGHGAHEQYF	GTGAGCAACATGAGCCCTGAAGACAGCAGCATATATCTCTGCAGCGTTGATCCGGGACACGGAGCCCACGAGCAGTACTTCGGGCCG	TCRBV29-01*01	TCRBD01-01*01	TCRBJ02-07*01
1147	0.0781282	21.0709	0.005832	1	CASSYSGPGWEQYV	TTGGAGTCGGCTGCTCCCTCCCAAACATCTGTGTACTTCTGTGCCAGCAGTTACTCGGGGCCCGGATGGGAGCAGTACGTCGGGCCG	unresolved	unresolved	TCRBJ02-07*01
1148	0.0781963	21.0767	0.005832	1	CASSPPSTAEQYV	AGGATCCAGCAGGTAGTGCGAGGAGATTCGGCAGCTTATTTCTGTGCCAGCTCACCACCGTCCACCGCGGAGCAGTACGTCGGGCCG	TCRBV18-01*01	TCRBD02-01	TCRBJ02-07*01
1149	0.0782644	21.0825	0.005832	1	CASSPPGQLKTRSYEQYV	CAAAAGAACCCGACAGCTTTCTATCTCTGTGCCAGTAGTCCTCCGGGACAGCTGAAAACCCGCTCCTACGAGCAGTACGTCGGGCCG	TCRBV19-01	TCRBD01-01*01	TCRBJ02-07*01
1150	0.0783325	21.0884	0.005832	1	CSVDEGPGNTIYF	ACTGTGAGCAACATGAGCCCTGAAGACAGCAGCATATATCTCTGCAGCGTTGACGAGGGGCCTGGAAACACCATATATTTTGGAGAG	TCRBV29-01*01	unresolved	TCRBJ01-03*01
1151	0.0784007	21.0942	0.005832	1	CASIGGPGNTIYF	AGGCTGCTGTCGGCTGCTCCCTCCCAGACATCTGTGTACTTCTGTGCCAGCATAGGGGGGCCAGGAAACACCATATATTTTGGAGAG	TCRBV06-05*01	unresolved	TCRBJ01-03*01
1152	0.0784688	21.1	0.005832	1	CASWKSSGANVLTF	ATCCAGCGCACACAGCAGGAGGACTCGGCCGTGTATCTCTGTGCCAGCTGGAAGAGCTCTGGGGCCAACGTCCTGACTTTCGGGGCC	TCRBV07-02*01	unresolved	TCRBJ02-06*01
1153	0.0785369	21.1059	0.005832	1	CASSPGHPNSGANVLTF	ACACAGCAGGAGGACTCGGCCGTGTATCTCTGTGCCAGCAGCCCTGGACACCCTAACTCTGGGGCCAACGTCCTGACTTTCGGGGCC	TCRBV07-02*01	TCRBD01-01*01	TCRBJ02-06*01
1154	0.078605	21.1117	0.005832	1	CASSPRDGGTLNEQFF	ACCTTGGAGCTGGGGGACTCGGCCCTTTATCTTTGCGCCAGCAGCCCCCGGGACGGGGGGACCCTTAATGAGCAGTTCTTCGGGCCA	TCRBV05-01*01	TCRBD02-01*01	TCRBJ02-01*01
1155	0.0786731	21.1175	0.005832	1	CASLMVSVNEQFF	AGGCTGGAGTTGGCTGCTCCCTCCCAGACATCTGTGTACTTCTGTGCCAGCCTTATGGTGTCGGTCAATGAGCAGTTCTTCGGGCCA	TCRBV06-06	TCRBD02-01	TCRBJ02-01*01
1156	0.0787412	21.1234	0.005832	1	CSAAGAREGNEQFF	GTGAGCAACATGAGCCCTGAAGACAGCAGCATATATCTCTGCAGCGCTGCGGGGGCGCGGGAGGGCAATGAGCAGTTCTTCGGGCCA	TCRBV29-01*01	TCRBD02-01*02	TCRBJ02-01*01
1157	0.0788093	21.1292	0.005832	1	CASSQVPESNEQFF	CTACACGCCCTGCAGCCAGAAGACTCAGCCCTGTATCTCTGCGCCAGCAGCCAAGTTCCGGAGTCCAATGAGCAGTTCTTCGGGCCA	TCRBV04-01*01	TCRBD02-01*02	TCRBJ02-01*01
1158	0.0788775	21.135	0.005832	1	CASSLAVAGANEQFF	AACGCCTTGGAGCTGGACGACTCGGCCCTGTATCTCTGTGCCAGCAGCTTGGCCGTAGCGGGAGCCAATGAGCAGTTCTTCGGGCCA	TCRBV05-04*01	TCRBD02-01*02	TCRBJ02-01*01
1159	0.0789456	21.1408	0.005832	1	CASSPDRTNEQFF	AATGTGAGCACCTTGGAGCTGGGGGACTCGGCCCTTTATCTTTGCGCCAGCAGCCCCGACCGAACCAATGAGCAGTTCTTCGGGCCA	TCRBV05-01*01	unresolved	TCRBJ02-01*01
1160	0.0790137	21.1467	0.005832	1	CSLLSIGYNEQFF	ACTGTGAGCAACATGAGCCCTGAAGACAGCAGCATATATCTCTGCAGCCTTCTCTCGATAGGTTACAATGAGCAGTTCTTCGGGCCA	TCRBV29-01*01	unresolved	TCRBJ02-01*01
1161	0.0790818	21.1525	0.005832	1	CASSVGLAGWYNEQFF	TCTCTGGAGCTGGGGGACTCAGCTTTGTATTTCTGTGCCAGCAGCGTAGGACTAGCGGGATGGTACAATGAGCAGTTCTTCGGGCCA	TCRBV09-01	TCRBD02-01*02	TCRBJ02-01*01
1162	0.0791499	21.1583	0.005832	1	CASSFGTVYNEQFF	GTGAGCACCTTGGAGCTGGGGGACTCGGCCCTTTATCTTTGCGCCAGCAGCTTCGGGACGGTCTACAATGAGCAGTTCTTCGGGCCA	TCRBV05-01*01	unresolved	TCRBJ02-01*01
1163	0.079218	21.1642	0.005832	1	CASSYRTSGRKGYNEQFF	TTGCTGGGGGACTCGGCCCTCTATCTCTGTGCCAGCAGCTACAGGACTAGCGGGAGGAAGGGCTACAATGAGCAGTTCTTCGGGCCA	TCRBV05-06*01	TCRBD02-01*02	TCRBJ02-01*01
1164	0.0792862	21.17	0.005832	1	CSAHEGSYNEQFF	ACAGTGACCAGTGCCCATCCTGAAGACAGCAGCTTCTACATCTGCAGTGCACATGAGGGGTCCTACAATGAGCAGTTCTTCGGGCCA	unresolved	unresolved	TCRBJ02-01*01
1165	0.0793543	21.1758	0.005832	1	CASSPEPGLAEWSPYNEQFF	GGAGATTCGGCAGCTTATTTCTGTGCCAGCTCACCCGAGCCCGGACTAGCGGAGTGGTCGCCCTACAATGAGCAGTTCTTCGGGCCA	TCRBV18-01*01	TCRBD02-01	TCRBJ02-01*01
1166	0.0794224	21.1817	0.005832	1	CATSDPPGTSDNEQFF	TCTGCCATCCCCAACCAGACAGCTCTTTACTTCTGTGCCACCAGTGACCCCCCCGGGACTAGCGACAATGAGCAGTTCTTCGGGCCA	unresolved	TCRBD02-01	TCRBJ02-01*01
1167	0.0794905	21.1875	0.005832	1	CASSLRQGGEETQYF	CAGCGCACAGAGCAGGGGGACTCGGCCATGTATCTCTGTGCCAGCAGCTTACGGCAGGGGGGTGAGGAGACCCAGTACTTCGGGCCA	TCRBV07-09	TCRBD01-01*01	TCRBJ02-05*01
1168	0.0795586	21.1933	0.005832	1	CASRTGSSGSRETQYF	TCCACAAAGCTGGAGGACTCAGCCATGTACTTCTGTGCCAGCAGGACCGGGTCTAGCGGGAGTCGCGAGACCCAGTACTTCGGGCCA	TCRBV02-01*01	TCRBD02-01*02	TCRBJ02-05*01
1169	0.0796267	21.1992	0.005832	1	CAWSFNREETQYF	AGTTCTAAGAAGCTCCTTCTCAGTGACTCTGGCTTCTATCTCTGTGCCTGGAGTTTTAACAGGGAAGAGACCCAGTACTTCGGGCCA	TCRBV30-01*01	TCRBD01-01*01	TCRBJ02-05*01
1170	0.0796948	21.205	0.005832	1	CATSRTSAEETQYF	ATCCGCTCACCAGGCCTGGGGGACGCAGCCATGTACCTGTGTGCCACCAGCAGGACTAGCGCCGAAGAGACCCAGTACTTCGGGCCA	TCRBV15-01*01	TCRBD02-01	TCRBJ02-05*01
1171	0.079763	21.2108	0.005832	1	CSVVLGLAQETQYF	GTGACCAGTGCCCATCCTGAAGACAGCAGCTTCTACATCTGCAGTGTAGTTCTGGGACTAGCGCAAGAGACCCAGTACTTCGGGCCA	unresolved	TCRBD02-01	TCRBJ02-05*01
1172	0.0798311	21.2167	0.005832	1	CATTDSQETQYF	ATGAATGTGAGCACCTTGGAGCTGGGGGACTCGGCCCTTTATCTTTGCGCCACTACGGACAGCCAAGAGACCCAGTACTTCGGGCCA	TCRBV05-01*01	TCRBD01-01*01	TCRBJ02-05*01
1173	0.0798992	21.2225	0.005832	1	CASSLLDRDQETQYF	GAGTCCGCCAGCACCAACCAGACATCTATGTACCTCTGTGCCAGCAGTTTACTGGACAGGGACCAAGAGACCCAGTACTTCGGGCCA	TCRBV28-01*01	TCRBD01-01*01	TCRBJ02-05*01
1174	0.0799673	21.2283	0.005832	1	CASKPGNQETQYF	ATCCTGGAGTCGCCCAGCCCCAACCAGACCTCTCTGTACTTCTGTGCCAGCAAGCCGGGGAACCAAGAGACCCAGTACTTCGGGCCA	TCRBV27-01*01	TCRBD02-01*01	TCRBJ02-05*01
1175	0.0800354	21.2342	0.005832	1	CASSPRYTGPQARKETQYF	CAGGAGGACTCGGCCGTGTATCTCTGTGCCAGCAGCCCGCGGTATACAGGGCCTCAGGCGCGTAAAGAGACCCAGTACTTCGGGCCA	TCRBV07-02*01	TCRBD01-01*01	TCRBJ02-05*01
1176	0.0801035	21.24	0.005832	1	CASRTGTSGRSTQYF	CAGCCCTCAGAACCCAGGGACTCAGCTGTGTACTTCTGTGCCAGCAGAACCGGGACTAGCGGGAGAAGTACGCAGTATTTTGGCCCA	unresolved	TCRBD02-01*02	TCRBJ02-03*01
1177	0.0801717	21.2458	0.005832	1	CASSDSGRAGDTQYF	AGCTCTCTGGAGCTGGGGGACTCAGCTTTGTATTTCTGTGCCAGCAGCGATAGCGGGAGGGCCGGGGATACGCAGTATTTTGGCCCA	TCRBV09-01	TCRBD02-01*02	TCRBJ02-03*01
1178	0.0802398	21.2517	0.005832	1	CASSLAIMVDTQYF	ATCCAGCGCACACAGCAGGAGGACTCGGCCGTGTATCTCTGTGCCAGCAGCTTAGCGATCATGGTAGATACGCAGTATTTTGGCCCA	TCRBV07-02*01	unresolved	TCRBJ02-03*01
1179	0.0803079	21.2575	0.005832	1	CASSMGTGVDTQYF	CTGGAGTCGCCCAGCCCCAACCAGACCTCTCTGTACTTCTGTGCCAGCAGTATGGGGACAGGGGTAGATACGCAGTATTTTGGCCCA	TCRBV27-01*01	TCRBD01-01*01	TCRBJ02-03*01
1180	0.080376	21.2633	0.005832	1	CASSSFPGGSDTQYF	CAGCGCACAGAGCGGGGGGACTCAGCCGTGTATCTCTGTGCCAGCAGCTCATTTCCAGGGGGATCAGATACGCAGTATTTTGGCCCA	TCRBV07-03*01	TCRBD01-01*01	TCRBJ02-03*01
1181	0.0804441	21.2692	0.005832	1	CASSPGQGEADTQYF	AACGCCTTGGAGCTGGACGACTCGGCCCTGTATCTCTGTGCCAGCAGCCCCGGACAGGGGGAGGCAGATACGCAGTATTTTGGCCCA	TCRBV05-04*01	TCRBD01-01*01	TCRBJ02-03*01
1182	0.0805122	21.275	0.005832	1	CATSDGTSVTDTQYF	GAGTCTGCCATCCCCAACCAGACAGCTCTTTACTTCTGTGCCACCAGCGACGGGACTAGCGTTACAGATACGCAGTATTTTGGCCCA	unresolved	TCRBD02-01	TCRBJ02-03*01
1183	0.0805803	21.2808	0.005832	1	CSARDWTVTDTQYF	GTGACCAGTGCCCATCCTGAAGACAGCAGCTTCTACATCTGCAGTGCTAGAGATTGGACCGTCACAGATACGCAGTATTTTGGCCCA	unresolved	unresolved	TCRBJ02-03*01
1184	0.0806485	21.2866	0.005832	1	CSASPLAGVTDTQYF	ACCAGTGCCCATCCTGAAGACAGCAGCTTCTACATCTGCAGTGCTAGCCCTTTAGCGGGAGTCACAGATACGCAGTATTTTGGCCCA	unresolved	TCRBD02-01*02	TCRBJ02-03*01
1185	0.0807166	21.2925	0.005832	1	CASSRGRTLTDTQYF	CAGCGCACAGAGCAGGGGGACTCGGCCATGTATCTCTGTGCCAGCAGCCGGGGACGCACCCTCACAGATACGCAGTATTTTGGCCCA	TCRBV07-09	unresolved	TCRBJ02-03*01
1186	0.0807847	21.2983	0.005832	1	CAWSRSGGTDTQYF	TCTAAGAAGCTCCTTCTCAGTGACTCTGGCTTCTATCTCTGTGCCTGGAGTCGTAGCGGGGGCACAGATACGCAGTATTTTGGCCCA	TCRBV30-01*01	TCRBD02-01*01	TCRBJ02-03*01
1187	0.0808528	21.3041	0.005832	1	CSARDAGTSTDTQYF	ACCAGTGCCCATCCTGAAGACAGCAGCTTCTACATCTGCAGTGCTAGAGATGCAGGGACTAGCACAGATACGCAGTATTTTGGCCCA	unresolved	TCRBD02-01	TCRBJ02-03*01
1188	0.0809209	21.31	0.005832	1	CASSPRTSGSSTDTQYF	CTGGAGCTTGGTGACTCTGCTGTGTATTTCTGTGCCAGCAGCCCTCGGACTAGCGGGAGCAGCACAGATACGCAGTATTTTGGCCCA	unresolved	TCRBD02-01*02	TCRBJ02-03*01
1189	0.080989	21.3158	0.005832	1	CATSDSTVPSTDTQYF	TCTGCCATCCCCAACCAGACAGCTCTTTACTTCTGTGCCACCAGTGATTCGACAGTTCCAAGCACAGATACGCAGTATTTTGGCCCA	unresolved	TCRBD01-01*01	TCRBJ02-03*01
1190	0.0810571	21.3216	0.005832	1	CASSPSTDTQYF	TTGGAGATCCAGCGCACAGAGCAGGGGGACTCGGCCATGTATCTCTGTGCCAGCAGCCCAAGCACAGATACGCAGTATTTTGGCCCA	TCRBV07-09	TCRBD01-01*01	TCRBJ02-03*01
1191	0.0811253	21.3275	0.005832	1	CSVEGLAENTDTQYF	AGCAACATGAGCCCTGAAGACAGCAGCATATATCTCTGCAGCGTTGAGGGACTAGCGGAAAACACAGATACGCAGTATTTTGGCCCA	TCRBV29-01*01	TCRBD02-01	TCRBJ02-03*01
1192	0.0811934	21.3333	0.005832	1	CAWSDSGTVRSGELFF	AAGCTCCTCCTCAGTGACTCTGGCTTCTATCTCTGTGCCTGGAGTGACTCCGGGACGGTCAGGTCCGGGGAGCTGTTTTTTGGAGAA	TCRBV30-01*02	unresolved	TCRBJ02-02*01
1193	0.0812615	21.3391	0.005832	1	CASLGTSGRRLAGELFF	GCCAGCACCAACCAGACATCTATGTACCTCTGTGCCAGCCTCGGGACTAGCGGGAGGAGGTTGGCCGGGGAGCTGTTTTTTGGAGAA	TCRBV28-01*01	TCRBD02-01*02	TCRBJ02-02*01
1194	0.0813296	21.345	0.005832	1	CSARGFAGDANTGELFF	GCCCATCCTGAAGACAGCAGCTTCTACATCTGCAGTGCTAGAGGGTTCGCGGGAGACGCGAACACCGGGGAGCTGTTTTTTGGAGAA	unresolved	TCRBD02-01*02	TCRBJ02-02*01
1195	0.0813977	21.3508	0.005832	1	CAWALAGGHGELFF	TCTAAGAAGCTCCTCCTCAGTGACTCTGGCTTCTATCTCTGTGCCTGGGCTTTAGCGGGAGGCCACGGGGAGCTGTTTTTTGGAGAA	TCRBV30-01*02	TCRBD02-01*02	TCRBJ02-02*01
1196	0.0814658	21.3566	0.005832	1	CASLDVTLTEAFF	AGGCTGCTGTCGGCTGCTCCCTCCCAGACATCTGTGTACTTCTGTGCCAGCCTAGACGTTACCTTGACTGAAGCTTTCTTTGGACAA	TCRBV06-05*01	TCRBD02-01	TCRBJ01-01*01
1197	0.081534	21.3625	0.005832	1	CASSQDIYRGWTEAFF	GCCCTGCAGCCAGAAGACTCAGCCCTGTATCTCTGCGCCAGCAGCCAAGACATCTACAGGGGTTGGACTGAAGCTTTCTTTGGACAA	TCRBV04-01*01	TCRBD01-01*01	TCRBJ01-01*01
1198	0.0816021	21.3683	0.005832	1	CASSPLLGEGPGTEAFF	CTGCAGCCAGAAGACTCGGCCCTGTATCTCTGCGCCAGCAGCCCCCTCCTCGGAGAGGGGCCCGGGACTGAAGCTTTCTTTGGACAA	TCRBV04-03*01	unresolved	TCRBJ01-01*01
1199	0.0816702	21.3741	0.005832	1	CASSRRTGRTEAFF	ATCCAGCGCACACAGCAGGAGGACTCCGCCGTGTATCTCTGTGCCAGCAGCCGCCGAACAGGGCGGACTGAAGCTTTCTTTGGACAA	TCRBV07-08*01	TCRBD01-01*01	TCRBJ01-01*01
1200	0.0817383	21.38	0.005832	1	CASSYKEGAATEAFF	CTGTCGGCTGCTCCCTCCCAGACATCTGTGTACTTCTGTGCCAGCAGTTACAAGGAAGGGGCTGCCACTGAAGCTTTCTTTGGACAA	TCRBV06-05*01	TCRBD01-01*01	TCRBJ01-01*01
1201	0.0818064	21.3858	0.005832	1	CASSRLVVNTEAFF	ATCCAGCGCACACAGCAGGAGGACTCGGCCGTGTATCTCTGTGCCAGCAGCCGCCTTGTCGTTAACACTGAAGCTTTCTTTGGACAA	TCRBV07-02*01	unresolved	TCRBJ01-01*01
1202	0.0818745	21.3916	0.005832	1	CSARHSGPLNTEAFF	ACCAGTGCCCATCCTGAAGACAGCAGCTTCTACATCTGCAGTGCTCGACACTCGGGACCGCTGAACACTGAAGCTTTCTTTGGACAA	unresolved	unresolved	TCRBJ01-01*01
1203	0.0819426	21.3975	0.005832	1	CSAPPLLGNTEAFF	GTGACCAGTGCCCATCCTGAAGACAGCAGCTTCTACATCTGCAGTGCCCCCCCGCTGTTGGGGAACACTGAAGCTTTCTTTGGACAA	unresolved	unresolved	TCRBJ01-01*01
1204	0.0820108	21.4033	0.005832	1	CASTRGNANTEAFF	CTGGAGTCTGCCAGGCCCTCACATACCTCTCAGTACCTCTGTGCCAGCACACGAGGAAACGCGAACACTGAAGCTTTCTTTGGACAA	TCRBV25-01*01	TCRBD02-01*02	TCRBJ01-01*01
1205	0.0820789	21.4091	0.005832	1	CASSFQGAGEKLFF	GTGAGCACCTTGGAGCTGGGGGACTCGGCCCTTTATCTTTGCGCCAGCAGCTTCCAGGGGGCGGGTGAAAAACTGTTTTTTGGCAGT	TCRBV05-01*01	TCRBD01-01*01	TCRBJ01-04*01
1206	0.082147	21.415	0.005832	1	CASRQGAANEKLFF	GTGAGCACCTTGGAGCTGGGGGACTCGGCCCTTTATCTTTGCGCCAGCCGCCAGGGGGCGGCTAATGAAAAACTGTTTTTTGGCAGT	TCRBV05-01*01	TCRBD01-01*01	TCRBJ01-04*01
1207	0.0822151	21.4208	0.005832	1	CATSDLPQGGQPQHF	GAGTCTGCCATCCCCAACCAGACAGCTCTTTACTTCTGTGCCACCAGTGATTTACCCCAGGGGGGTCAGCCCCAGCATTTTGGTGAT	unresolved	TCRBD01-01*01	TCRBJ01-05*01
1208	0.0822832	21.4266	0.005832	1	CASSYSVTGNQPQHF	CTGTCGGCTGCTCCCTCCCAGACATCTGTGTACTTCTGTGCCAGCAGTTACTCGGTGACAGGGAATCAGCCCCAGCATTTTGGTGAT	TCRBV06-05*01	TCRBD01-01*01	TCRBJ01-05*01
1209	0.0823513	21.4324	0.005832	1	CASSRDSRNQPQHF	TTGGAGTCGGCTGCTCCCTCCCAAACATCTGTGTACTTCTGTGCCAGCAGCCGGGACTCTCGGAATCAGCCCCAGCATTTTGGTGAT	unresolved	TCRBD02-01	TCRBJ01-05*01
1210	0.0824195	21.4383	0.005832	1	CSAKGTVGGNQPQHF	ACCAGTGCCCATCCTGAAGACAGCAGCTTCTACATCTGCAGTGCAAAGGGGACAGTCGGGGGCAATCAGCCCCAGCATTTTGGTGAT	unresolved	TCRBD01-01*01	TCRBJ01-05*01
1211	0.0824876	21.4441	0.005832	1	CASKGGASNQPQHF	CTGCTGTCGGCTGCTCCCTCCCAGACATCTGTGTACTTCTGTGCCAGTAAAGGTGGGGCTAGCAATCAGCCCCAGCATTTTGGTGAT	TCRBV06-05*01	TCRBD01-01*01	TCRBJ01-05*01
1212	0.0825557	21.4499	0.005832	1	CASSYNSEQPQHF	AGGCTGCTGTCGGCTGCTCCCTCCCAGACATCTGTGTACTTCTGTGCCAGCAGTTACAATAGCGAGCAGCCCCAGCATTTTGGTGAT	TCRBV06-05*01	TCRBD02-01	TCRBJ01-05*01
1213	0.0826238	21.4558	0.005832	1	CASSQIPGSQGWPQPQHF	CAGCCAGAAGACTCGGCCCTGTATCTCTGCGCCAGCAGCCAGATACCGGGTAGTCAGGGGTGGCCACAGCCCCAGCATTTTGGTGAT	TCRBV04-03*01	TCRBD01-01*01	TCRBJ01-05*01
1214	0.0826919	21.4616	0.005832	1	CASSFPLLRPAIGYTF	CGCACAGAGCAGGGGGACTCGGCCATGTATCTCTGTGCCAGCAGCTTCCCCCTCCTCAGACCGGCTATTGGCTACACCTTCGGTTCG	TCRBV07-09	unresolved	TCRBJ01-02*01
1215	0.08276	21.4674	0.005832	1	CASSIRQGGAGYTF	GTGAGCACCTTGGAGCTGGGGGACTCGGCCCTTTATCTTTGCGCCAGCAGCATCCGACAGGGCGGTGCTGGCTACACCTTCGGTTCG	TCRBV05-01*01	TCRBD01-01*01	TCRBJ01-02*01
1216	0.0828281	21.4733	0.005832	1	CSARITVPYGYTF	ACAGTGACCAGTGCCCATCCTGAAGACAGCAGCTTCTACATCTGCAGTGCAAGGATCACGGTACCTTATGGCTACACCTTCGGTTCG	unresolved	unresolved	TCRBJ01-02*01
1217	0.0828963	21.4791	0.005832	1	CASSQGQAPGGYGYTF	GCCCTGCAGCCAGAAGACTCAGCCCTGTATCTCTGCGCCAGCAGCCAAGGACAGGCCCCAGGGGGGTATGGCTACACCTTCGGTTCG	TCRBV04-01*01	TCRBD01-01*01	TCRBJ01-02*01
1218	0.0829644	21.4849	0.005832	1	CASSVRPGTLYGYTF	CTGTCGGCTGCTCCCTCCCAGACATCTGTGTACTTCTGTGCCAGCAGTGTGCGACCCGGGACCCTCTATGGCTACACCTTCGGTTCG	TCRBV06-05*01	unresolved	TCRBJ01-02*01
1219	0.0830325	21.4908	0.005832	1	CASSQQGHIYGYTF	GTGAGCACCTTGGAGCTGGGGGACTCGGCCCTTTATCTTTGCGCCAGCAGCCAACAAGGACACATCTATGGCTACACCTTCGGTTCG	TCRBV05-01*01	TCRBD01-01*01	TCRBJ01-02*01
1220	0.0831006	21.4966	0.005832	1	CAWSGGFGYGYTF	AGTTCTAAGAAGCTCCTTCTCAGTGACTCTGGCTTCTATCTCTGTGCCTGGAGTGGGGGGTTTGGCTATGGCTACACCTTCGGTTCG	TCRBV30-01*01	unresolved	TCRBJ01-02*01
1221	0.0831687	21.5024	0.005832	1	CASSDSGTDYGYTF	CTGAGCTCTCTGGAGCTGGGGGACTCAGCTTTGTATTTCTGTGCCAGCAGCGATTCCGGGACCGACTATGGCTACACCTTCGGTTCG	TCRBV09-01	unresolved	TCRBJ01-02*01
1222	0.0832368	21.5083	0.005832	1	CASSLGLGANYGYTF	CAGCCCTCAGAACCCAGGGACTCAGCTGTGTACTTCTGTGCCAGCAGTCTTGGGCTAGGAGCTAACTATGGCTACACCTTCGGTTCG	unresolved	unresolved	TCRBJ01-02*01
1223	0.083305	21.5141	0.005832	1	CASSVGRPNYGYTF	CTGCTGTCGGCTGCTCCCTCCCAGACATCTGTGTACTTCTGTGCCAGCAGTGTCGGGAGGCCTAACTATGGCTACACCTTCGGTTCG	TCRBV06-05*01	TCRBD02-01*02	TCRBJ01-02*01
1224	0.0833731	21.5199	0.005832	1	CSVAQGNYGYTF	CTGACTGTGAGCAACATGAGCCCTGAAGACAGCAGCATATATCTCTGCAGCGTTGCACAGGGGAACTATGGCTACACCTTCGGTTCG	TCRBV29-01*01	TCRBD01-01*01	TCRBJ01-02*01
1225	0.0834412	21.5258	0.005832	1	CASYWGLQNYGYTF	TTGGAGTCGGCTGCTCCCTCCCAAACATCTGTGTACTTCTGTGCCAGCTACTGGGGACTGCAGAACTATGGCTACACCTTCGGTTCG	unresolved	TCRBD02-01	TCRBJ01-02*01
1226	0.0835093	21.5316	0.005832	1	CASTRHQTGPNYGYTF	TCGGCTGCTCCCTCCCAAACATCTGTGTACTTCTGTGCCAGCACCAGACATCAGACAGGGCCAAACTATGGCTACACCTTCGGTTCG	unresolved	TCRBD01-01*01	TCRBJ01-02*01
1227	0.0835774	21.5374	0.005832	1	CASSSGQGNDGYTF	ATGAGCTCCTTGGAGCTGGGGGACTCAGCCCTGTACTTCTGTGCCAGCAGCTCCGGACAGGGAAATGATGGCTACACCTTCGGTTCG	TCRBV13-01*01	TCRBD01-01*01	TCRBJ01-02*01
1228	0.0836455	21.5433	0.005832	1	CATSQQGKNGYTF	TCCCTAGAGTCTGCCATCCCCAACCAGACAGCTCTTTACTTCTGTGCCACCAGCCAACAGGGGAAGAATGGCTACACCTTCGGTTCG	unresolved	TCRBD01-01*01	TCRBJ01-02*01
1229	0.0837136	21.5491	0.005832	1	CASRGTGALGEQYF	ATCCAGCGCACAGAGCAGGGGGACTCGGCCATGTATCTCTGTGCCAGCAGAGGGACAGGGGCCCTCGGTGAGCAGTACTTCGGGCCG	TCRBV07-09	TCRBD01-01*01	TCRBJ02-07*01
1230	0.0837818	21.5549	0.005832	1	CASSEFMVGEQYF	ACCCTGGAGTCTGCCAGGCCCTCACATACCTCTCAGTACCTCTGTGCCAGCAGTGAATTTATGGTGGGGGAGCAGTACTTCGGGCCG	TCRBV25-01*01	unresolved	TCRBJ02-07*01
1231	0.0838499	21.5608	0.005832	1	CASSRDYPGEQYF	GAGATCCAGCGCACAGAGCAGGGGGACTCGGCCATGTATCTCTGTGCCAGCAGTAGGGACTACCCCGGGGAGCAGTACTTCGGGCCG	TCRBV07-09	TCRBD02-01	TCRBJ02-07*01
1232	0.083918	21.5666	0.005832	1	CASSTHGEQYF	GAGCTGAATGTGAACGCCTTGTTGCTGGGGGACTCGGCCCTCTATCTCTGTGCCAGCAGCACACACGGCGAGCAGTACTTCGGGCCG	TCRBV05-06*01	unresolved	TCRBJ02-07*01
1233	0.0839861	21.5724	0.005832	1	CATSHPGQGLYEQYF	GAGTCTGCCATCCCCAACCAGACAGCTCTTTACTTCTGTGCCACCAGTCACCCGGGACAGGGCCTTTACGAGCAGTACTTCGGGCCG	unresolved	TCRBD01-01*01	TCRBJ02-07*01
1234	0.0840542	21.5782	0.005832	1	CASSFDSPYEQYF	AATGTGAATGCCTTGGAGCTGGAGGACTCGGCCCTGTATCTCTGTGCCAGCAGCTTTGACAGTCCTTACGAGCAGTACTTCGGGCCG	TCRBV05-08*01	TCRBD01-01*01	TCRBJ02-07*01
1235	0.0841223	21.5841	0.005832	1	CSARGTSGSFYEQYF	ACCAGTGCCCATCCTGAAGACAGCAGCTTCTACATCTGCAGTGCTAGAGGGACTAGCGGGAGCTTCTACGAGCAGTACTTCGGGCCG	unresolved	TCRBD02-01*02	TCRBJ02-07*01
1236	0.0841905	21.5899	0.005832	1	CASSFRLAVYEQYF	ATCCAGCCCTCAGAACCCAGGGACTCAGCTGTGTACTTCTGTGCCAGCAGTTTTAGGCTAGCCGTCTACGAGCAGTACTTCGGGCCG	unresolved	TCRBD02-01	TCRBJ02-07*01
1237	0.0842586	21.5957	0.005832	1	CASSRQSYEQYF	CTGGGGTTGGAGTCGGCTGCTCCCTCCCAAACATCTGTGTACTTCTGTGCCAGCAGTCGGCAGTCCTACGAGCAGTACTTCGGGCCG	unresolved	unresolved	TCRBJ02-07*01
1238	0.0843267	21.6016	0.005832	1	CSASSGGSYEQYF	ACAGTGACCAGTGCCCATCCTGAAGACAGCAGCTTCTACATCTGCAGTGCTAGTAGCGGCGGCTCCTACGAGCAGTACTTCGGGCCG	unresolved	TCRBD02-01	TCRBJ02-07*01
1239	0.0843948	21.6074	0.005832	1	CASSRAPGTLNSYEQYF	GCCAGGCCCTCACATACCTCTCAGTACCTCTGTGCCAGCAGTAGGGCCCCTGGGACCCTGAACTCCTACGAGCAGTACTTCGGGCCG	TCRBV25-01*01	unresolved	TCRBJ02-07*01
1240	0.0844629	21.6132	0.005832	1	CASSYGLAGGRLSYEQYF	GCTCCCTCCCAGACATCTGTGTACTTCTGTGCCAGCAGTTACGGACTAGCGGGAGGGAGGCTATCCTACGAGCAGTACTTCGGGCCG	unresolved	TCRBD02-01*02	TCRBJ02-07*01
1241	0.084531	21.6191	0.005832	1	CSARDPDRGRSYEQYF	AGTGCCCATCCTGAAGACAGCAGCTTCTACATCTGCAGTGCTAGAGATCCGGACAGGGGGCGATCCTACGAGCAGTACTTCGGGCCG	unresolved	TCRBD01-01*01	TCRBJ02-07*01
1242	0.0845991	21.6249	0.005832	1	CASSLPSGRIAYEQYF	TCGGCTGCTCCCTCCCAAACATCTGTGTACTTCTGTGCCAGCAGCCTCCCTAGCGGGAGGATCGCCTACGAGCAGTACTTCGGGCCG	unresolved	TCRBD02-01*02	TCRBJ02-07*01
1243	0.0846673	21.6307	0.005832	1	CASSWDRGAYEQYF	ATCCAGCGCACAGAGCAGGGGGACTCGGCCATGTATCTCTGTGCCAGCAGCTGGGACAGGGGAGCCTACGAGCAGTACTTCGGGCCG	TCRBV07-09	TCRBD01-01*01	TCRBJ02-07*01
1244	0.0847354	21.6366	0.005832	1	CASSQTWDEQYF	CTGGGGTTGGAGTCGGCTGCTCCCTCCCAAACATCTGTGTACTTCTGTGCCAGCAGCCAGACCTGGGACGAGCAGTACTTCGGGCCG	unresolved	unresolved	TCRBJ02-07*01
1245	0.0848035	21.6424	0.005832	1	CASSQTESHEQYF	GGGTTGGAGTCGGCTGCTCCCTCCCAAACATCTGTGTACTTCTGTGCCAGCAGTCAGACAGAATCCCACGAGCAGTACTTCGGGCCG	unresolved	TCRBD01-01*01	TCRBJ02-07*01
1246	0.0848716	21.6482	0.005832	1	CASSPAGGEAYEQYV	CAGCAGGTAGTGCGAGGAGATTCGGCAGCTTATTTCTGTGCCAGCTCACCCGCAGGGGGGGAGGCCTACGAGCAGTACGTCGGGCCG	TCRBV18-01*01	unresolved	TCRBJ02-07*01
1247	0.0849397	21.6541	0.005832	1	CASSQWEYSGGPYEQYV	ACACAGCAGGAGGACTCCGCCGTGTATCTCTGTGCCAGCAGCCAGTGGGAGTATAGCGGGGGACCCTACGAGCAGTACGTCGGGCCG	TCRBV07-08*01	TCRBD02-01*01	TCRBJ02-07*01
1248	0.0850078	21.6599	0.005832	1	CASSSSHREALSGANVLTF	CAGGGGGACTCGGCCATGTATCTCTGTGCCAGCAGCTCCTCTCACCGGGAGGCACTTTCTGGGGCCAACGTCCTGACTTTCGGGGCC	TCRBV07-09	TCRBD02-01*02	TCRBJ02-06*01
1249	0.0850759	21.6657	0.005832	1	CASRDDRVILWF	CTGAAGATCCGGTCCACAAAGCTGGAGGACTCAGCCATGTACTTCTGTGCCAGCAGAGATGACAGGGTCATATTGTGGTTCGGCGCC	TCRBV02-01*01	TCRBD01-01*01	TCRBJ02-04*01
1250	0.0851441	21.6716	0.005832	1	CASNGGRAEDIQYF	GTGACATCGGCCCAAAAGAACCCGACAGCTTTCTATCTCTGTGCCAGTAATGGAGGGAGGGCCGAGGACATTCAGTACTTCGGCGCC	TCRBV19-01	TCRBD02-01*02	TCRBJ02-04*01
1251	0.0852122	21.6774	0.005832	1	CASSSGIENIQYF	AGGCTGCTGTCGGCTGCTCCCTCCCAGACATCTGTGTACTTCTGTGCCAGCAGTTCAGGGATAGAAAACATTCAGTACTTCGGCGCC	TCRBV06-05*01	TCRBD01-01*01	TCRBJ02-04*01
1252	0.0852803	21.6832	0.005832	1	CASSLGPPEAKNIQYF	ACCTTGGAGCTGGGGGACTCGGCCCTTTATCTTTGCGCCAGCAGCCTCGGACCCCCTGAGGCCAAAAACATTCAGTACTTCGGCGCC	TCRBV05-01*01	unresolved	TCRBJ02-04*01
1253	0.0853484	21.6891	0.005832	1	CAWSGSLAKNIQYF	TCTAAGAAGCTCCTTCTCAGTGACTCTGGCTTCTATCTCTGTGCCTGGAGCGGTTCGCTAGCCAAAAACATTCAGTACTTCGGCGCC	TCRBV30-01*01	TCRBD02-01	TCRBJ02-04*01
1254	0.0854165	21.6949	0.005832	1	CASSQAGGRYF	CTGCTGGGGTTGGAGTCGGCTGCTCCCTCCCAAACATCTGTGTACTTCTGTGCCAGCAGTCAAGCGGGAGGCCGCTACTTCGGCGCC	unresolved	TCRBD02-01*02	TCRBJ02-04*01
1255	0.0854846	21.7007	0.005832	1	CASSLLGTSGSSEQFF	CGCACAGAGCAGGGGGACTCGGCCATGTATCTCTGTGCCAGCAGCCTCCTAGGCACTAGCGGGAGTAGTGAGCAGTTCTTCGGGCCA	TCRBV07-09	TCRBD02-01*02	TCRBJ02-01*01
1256	0.0855528	21.7066	0.005832	1	CASSFGGTEQFF	TTGGAGATCCAGCGCACAGAGCAGGGGGACTCGGCCATGTATCTCTGTGCCAGCAGCTTTGGCGGTACTGAGCAGTTCTTCGGGCCA	TCRBV07-09	TCRBD02-01	TCRBJ02-01*01
1257	0.0856209	21.7124	0.005832	1	CASSQDAGGGNEQFF	CACACCCTGCAGCCAGAAGACTCGGCCCTGTATCTCTGCGCCAGCAGCCAAGATGCGGGAGGGGGCAATGAGCAGTTCTTCGGGCCA	TCRBV04-03*01	TCRBD02-01*02	TCRBJ02-01*01
1258	0.085689	21.7182	0.005832	1	CASTETVYNEQFF	ACCCTGGAGTCTGCCAGGCCCTCACATACCTCTCAGTACCTCTGTGCCAGCACCGAGACAGTCTACAATGAGCAGTTCTTCGGGCCA	TCRBV25-01*01	TCRBD01-01*01	TCRBJ02-01*01
1259	0.0857571	21.724	0.005832	1	CSVKGTIAGDLSYNEQFF	AGCCCTGAAGACAGCAGCATATATCTCTGCAGCGTTAAAGGGACTATCGCTGGCGACCTGTCCTACAATGAGCAGTTCTTCGGGCCA	TCRBV29-01*01	TCRBD02-01	TCRBJ02-01*01
1260	0.0858252	21.7299	0.005832	1	CATSDPDGSSYNEQFF	TCTGCCATCCCCAACCAGACAGCTCTTTACTTCTGTGCCACCAGTGACCCCGACGGCAGCTCCTACAATGAGCAGTTCTTCGGGCCA	unresolved	unresolved	TCRBJ02-01*01
1261	0.0858933	21.7357	0.005832	1	CASSSAPYNEQFF	AAGATCCAGCCTGCAGAGCTTGGGGACTCGGCCATGTATCTCTGTGCCAGCAGCTCCGCCCCCTACAATGAGCAGTTCTTCGGGCCA	TCRBV11-01*01	unresolved	TCRBJ02-01*01
1262	0.0859614	21.7415	0.005832	1	CASSPSAGDNEQFF	ATCCAGCCCTCAGAACCCAGGGACTCAGCTGTGTACTTCTGTGCCAGCAGCCCCTCGGCGGGTGACAATGAGCAGTTCTTCGGGCCA	unresolved	TCRBD02-01	TCRBJ02-01*01
1263	0.0860296	21.7474	0.005832	1	CASSYDNEQFF	CTGCTGGGGTTGGAGTCGGCTGCTCCCTCCCAAACATCTGTGTACTTCTGTGCCAGCAGTTACGACAATGAGCAGTTCTTCGGGCCA	unresolved	unresolved	TCRBJ02-01*01
1264	0.0860977	21.7532	0.005832	1	CASSGLAQNNEQFF	ATCCAGCAGGTAGTGCGAGGAGATTCGGCAGCTTATTTCTGTGCCAGCTCAGGACTAGCGCAAAACAATGAGCAGTTCTTCGGGCCA	TCRBV18-01*01	TCRBD02-01	TCRBJ02-01*01
1265	0.0861658	21.759	0.005832	1	CASSYVQNEQFF	CTGGGGTTGGAGTCGGCTGCTCCCTCCCAAACATCTGTGTACTTCTGTGCCAGCAGTTACGTACAAAATGAGCAGTTCTTCGGGCCA	unresolved	TCRBD01-01*01	TCRBJ02-01*01
1266	0.0862339	21.7649	0.005832	1	CASSLAREQFF	ACTCTGACGATCCAGCGCACACAGCAGGAGGACTCGGCCGTGTATCTCTGTGCCAGCAGCTTAGCGCGGGAGCAGTTCTTCGGGCCA	TCRBV07-02*01	TCRBD02-01	TCRBJ02-01*01
1267	0.086302	21.7707	0.005832	1	CASSQDRGGKQFF	CACCTACACACCCTGCAGCCAGAAGACTCGGCCCTGTATCTCTGCGCCAGCAGCCAAGATCGGGGAGGAAAGCAGTTCTTCGGGCCA	TCRBV04-03*01	TCRBD02-01*02	TCRBJ02-01*01
1268	0.0863701	21.7765	0.005832	1	CSASSGSWGRAQYF	GTGACCAGTGCCCATCCTGAAGACAGCAGCTTCTACATCTGCAGTGCCAGTAGCGGGAGTTGGGGCCGGGCCCAGTACTTCGGGCCA	unresolved	TCRBD02-01*02	TCRBJ02-05*01
1269	0.0864383	21.7824	0.005832	1	CASSPSTAGETQYF	ATTCAGCGCACAGAGCAGCGGGACTCAGCCATGTATCGCTGTGCCAGCAGCCCTTCGACCGCCGGTGAGACCCAGTACTTCGGGCCA	TCRBV07-07*01	unresolved	TCRBJ02-05*01
1270	0.0865064	21.7882	0.005832	1	CSARGAGLAGGLGETQYF	CATCCTGAAGACAGCAGCTTCTACATCTGCAGTGCTAGGGGGGCCGGCCTAGCGGGAGGGCTTGGGGAGACCCAGTACTTCGGGCCA	unresolved	TCRBD02-01*02	TCRBJ02-05*01
1271	0.0865745	21.794	0.005832	1	CASSQGGKLGETQYF	CACACCCTGCAGCCAGAAGACTCGGCCCTGTATCTCTGCGCCAGCAGCCAAGGGGGGAAATTGGGGGAGACCCAGTACTTCGGGCCA	TCRBV04-03*01	unresolved	TCRBJ02-05*01
1272	0.0866426	21.7999	0.005832	1	CASSTREEREETQYF	CAGCCTGCAAAGCTTGAGGACTCGGCCGTGTATCTCTGTGCCAGCAGCACCCGGGAAGAGCGGGAGGAGACCCAGTACTTCGGGCCA	TCRBV11-02*02	TCRBD02-01*02	TCRBJ02-05*01
1273	0.0867107	21.8057	0.005832	1	CASSHSRSSQETQYF	CACACCCTGCAGCCAGAAGACTCGGCCCTGTATCTCTGCGCCAGCAGCCATTCCCGGTCTAGCCAGGAGACCCAGTACTTCGGGCCA	TCRBV04-03*01	TCRBD02-01	TCRBJ02-05*01
1274	0.0867788	21.8115	0.005832	1	CAISDEFGRGETQYF	GAGTCCGCTACCAGCTCCCAGACATCTGTGTACTTCTGTGCCATCAGTGACGAGTTCGGCAGGGGAGAGACCCAGTACTTCGGGCCA	TCRBV10-03*01	TCRBD01-01*01	TCRBJ02-05*01
1275	0.0868469	21.8174	0.005832	1	CASSTYLGAGGETQYF	CCCTCAGAACCCAGGGACTCAGCTGTGTACTTCTGTGCCAGCAGTACCTACCTGGGGGCGGGAGGAGAGACCCAGTACTTCGGGCCA	unresolved	TCRBD02-01*02	TCRBJ02-05*01
1276	0.0869151	21.8232	0.005832	1	CASSPTGTAETQYF	ATCCAGCCCTCAGAACCCAGGGACTCAGCTGTGTACTTCTGTGCCAGCAGTCCGACCGGGACTGCAGAGACCCAGTACTTCGGGCCA	unresolved	TCRBD02-01	TCRBJ02-05*01
1277	0.0869832	21.829	0.005832	1	CASHKQGAETQYF	AGGCTGCTGTCGGCTGCTCCCTCCCAGACATCTGTGTACTTCTGTGCCAGCCATAAACAGGGGGCAGAGACCCAGTACTTCGGGCCA	TCRBV06-05*01	TCRBD01-01*01	TCRBJ02-05*01
1278	0.0870513	21.8349	0.005832	1	CASSWGLAVISQETQYF	TTGGAGCTGGGGGACTCGGCCCTTTATCTTTGCGCCAGCAGCTGGGGACTAGCGGTCATATCTCAAGAGACCCAGTACTTCGGGCCA	TCRBV05-01*01	TCRBD02-01	TCRBJ02-05*01
1279	0.0871194	21.8407	0.005832	1	CASSRGLAGLQETQYF	TCCGCCAGCACCAACCAGACATCTATGTACCTCTGTGCCAGCAGCCGCGGACTAGCGGGACTCCAAGAGACCCAGTACTTCGGGCCA	TCRBV28-01*01	TCRBD02-01*02	TCRBJ02-05*01
1280	0.0871875	21.8465	0.005832	1	CASSPGKTGVYF	CTGAGGATCCAGCAGGTAGTGCGAGGAGATTCGGCAGCTTATTTCTGTGCCAGCTCACCAGGGAAGACAGGGGTCTACTTCGGGCCA	TCRBV18-01*01	TCRBD01-01*01	TCRBJ02-05*01
1281	0.0872556	21.8524	0.005832	1	CASSEVLATQYF	CTGAAGATCCGGTCCACAAAGCTGGAGGACTCAGCCATGTACTTCTGTGCCAGCAGTGAGGTCCTTGCTACGCAGTATTTTGGCCCA	TCRBV02-01*01	unresolved	TCRBJ02-03*01
1282	0.0873238	21.8582	0.005832	1	CASSLMGSLDTQYF	ATCCAGCGCACAGAGCGGGGGGACTCAGCCGTGTATCTCTGTGCCAGCAGCTTAATGGGGAGTCTGGATACGCAGTATTTTGGCCCA	TCRBV07-03*01	TCRBD02-01*02	TCRBJ02-03*01
1283	0.0873919	21.864	0.005832	1	CSASGSSDTQYF	CTGACAGTGACCAGTGCCCATCCTGAAGACAGCAGCTTCTACATCTGCAGTGCTAGCGGGAGTTCGGATACGCAGTATTTTGGCCCA	unresolved	TCRBD02-01*02	TCRBJ02-03*01
1284	0.08746	21.8698	0.005832	1	CATSDLGGLAGVGDTQYF	ATCCCCAACCAGACAGCTCTTTACTTCTGTGCCACCAGTGATTTGGGAGGACTAGCGGGAGTTGGAGATACGCAGTATTTTGGCCCA	unresolved	TCRBD02-01*02	TCRBJ02-03*01
1285	0.0875281	21.8757	0.005832	1	CATSDLMADTQYF	TCCCTAGAGTCTGCCATCCCCAACCAGACAGCTCTTTACTTCTGTGCCACCAGTGATTTGATGGCAGATACGCAGTATTTTGGCCCA	unresolved	unresolved	TCRBJ02-03*01
1286	0.0875962	21.8815	0.005832	1	CASSYITGTPDTQYF	CAGCCCTCAGAACCCAGGGACTCAGCTGTGTACTTCTGTGCCAGCAGTTATATAACCGGGACACCAGATACGCAGTATTTTGGCCCA	unresolved	TCRBD01-01*01	TCRBJ02-03*01
1287	0.0876643	21.8873	0.005832	1	CASSPGPGTVRVTDTQYF	GAGCAGCGGGACTCAGCCATGTATCGCTGTGCCAGCAGCCCTGGCCCAGGGACAGTCAGGGTCACAGATACGCAGTATTTTGGCCCA	TCRBV07-07*01	TCRBD01-01*01	TCRBJ02-03*01
1288	0.0877324	21.8932	0.005832	1	CASFLASTDTQYF	AGGATCCAGCAGGTAGTGCGAGGAGATTCGGCAGCTTATTTCTGTGCCAGCTTCTTGGCTAGCACAGATACGCAGTATTTTGGCCCA	TCRBV18-01*01	TCRBD01-01*01	TCRBJ02-03*01
1289	0.0878006	21.899	0.005832	1	CSARVPLAGIYTDTQYF	GCCCATCCTGAAGACAGCAGCTTCTACATCTGCAGTGCTAGAGTTCCCCTAGCGGGAATCTACACAGATACGCAGTATTTTGGCCCA	unresolved	TCRBD02-01*02	TCRBJ02-03*01
1290	0.0878687	21.9048	0.005832	1	CASSQRTGANTDTQYF	TCCCTGGAGCTTGGTGACTCTGCTGTGTATTTCTGTGCCAGCAGCCAAAGGACAGGGGCCAACACAGATACGCAGTATTTTGGCCCA	unresolved	TCRBD01-01*01	TCRBJ02-03*01
1291	0.0879368	21.9107	0.005832	1	CASRRTDTQYF	GAGATGAATGTGAGCACCTTGGAGCTGGGGGACTCGGCCCTTTATCTTTGCGCCAGCAGGCGAACAGATACGCAGTATTTTGGCCCA	TCRBV05-01*01	TCRBD02-01	TCRBJ02-03*01
1292	0.0880049	21.9165	0.005832	1	CASSYSPGTGELFF	TTGGAGTCGGCTGCTCCCTCCCAAACATCTGTGTACTTCTGTGCCAGCAGTTACTCTCCGGGGACCGGGGAGCTGTTTTTTGGAGAA	unresolved	TCRBD02-01*01	TCRBJ02-02*01
1293	0.088073	21.9223	0.005832	1	CASSIGTSGTGELFF	AGCACCTTGGAGCTGGGGGACTCGGCCCTTTATCTTTGCGCCAGCAGCATCGGGACTAGCGGGACCGGGGAGCTGTTTTTTGGAGAA	TCRBV05-01*01	TCRBD02-01	TCRBJ02-02*01
1294	0.0881411	21.9282	0.005832	1	CSARILAGDTGELFF	ACCAGTGCCCATCCTGAAGACAGCAGCTTCTACATCTGCAGTGCTAGGATACTAGCGGGAGACACCGGGGAGCTGTTTTTTGGAGAA	unresolved	TCRBD02-01*02	TCRBJ02-02*01
1295	0.0882093	21.934	0.005832	1	CATETENTGELFF	GACATCCGCTCACCAGGCCTGGGGGACGCAGCCATGTACCTGTGTGCCACTGAGACAGAAAACACCGGGGAGCTGTTTTTTGGAGAA	TCRBV15-01*01	TCRBD01-01*01	TCRBJ02-02*01
1296	0.0882774	21.9398	0.005832	1	CSGRDRGRDGELFF	GTGAGCAACATGAGCCCTGAAGACAGCAGCATATATCTCTGCAGCGGTCGGGACAGAGGACGAGACGGGGAGCTGTTTTTTGGAGAA	TCRBV29-01*01	TCRBD01-01*01	TCRBJ02-02*01
1297	0.0883455	21.9457	0.005832	1	CASSQEGLGGELFF	CTACACACCCTGCAGCCAGAAGACTCGGCCCTGTATCTCTGCGCCAGCAGCCAAGAAGGTCTGGGAGGGGAGCTGTTTTTTGGAGAA	TCRBV04-03*01	unresolved	TCRBJ02-02*01
1298	0.0884136	21.9515	0.005832	1	CSVSMGTGKRYAEAFF	AACATGAGCCCTGAAGACAGCAGCATATATCTCTGCAGCGTTAGTATGGGGACAGGGAAAAGGTACGCTGAAGCTTTCTTTGGACAA	TCRBV29-01*01	TCRBD01-01*01	TCRBJ01-01*01
1299	0.0884817	21.9573	0.005832	1	CASSHSSGGRTEAFF	CACGCCCTGCAGCCAGAAGACTCAGCCCTGTATCTCTGCGCCAGCAGCCACTCCTCGGGGGGGAGGACTGAAGCTTTCTTTGGACAA	TCRBV04-01*01	TCRBD02-01*01	TCRBJ01-01*01
1300	0.0885498	21.9632	0.005832	1	CASRRGMGTEAFF	ACCCTGGAGTCTGCCAGGCCCTCACATACCTCTCAGTACCTCTGTGCCAGCAGGAGGGGCATGGGCACTGAAGCTTTCTTTGGACAA	TCRBV25-01*01	unresolved	TCRBJ01-01*01
1301	0.0886179	21.969	0.005832	1	CASSLGGGNTEAFF	ATCCAGCGCACACAGCAGGAGGACTCGGCCGTGTATCTCTGTGCCAGCAGCTTAGGAGGTGGGAACACTGAAGCTTTCTTTGGACAA	TCRBV07-02*01	TCRBD02-01*02	TCRBJ01-01*01
1302	0.0886861	21.9748	0.005832	1	CAWSVIRGNTEAFF	TCTAAGAAGCTCCTCCTCAGTGACTCTGGCTTCTATCTCTGTGCCTGGAGTGTAATAAGGGGGAACACTGAAGCTTTCTTTGGACAA	TCRBV30-01*02	TCRBD01-01*01	TCRBJ01-01*01
1303	0.0887542	21.9807	0.005832	1	CASSRQQEAGANTEAFF	GTAGTGCGAGGAGATTCGGCAGCTTATTTCTGTGCCAGCTCACGCCAACAGGAGGCAGGGGCGAACACTGAAGCTTTCTTTGGACAA	TCRBV18-01*01	TCRBD01-01*01	TCRBJ01-01*01
1304	0.0888223	21.9865	0.005832	1	CASSQTQGPNTEAFF	CACACCCTGCAGCCAGAAGACTCGGCCCTGTATCTCTGCGCCAGCAGCCAGACACAGGGGCCGAACACTGAAGCTTTCTTTGGACAA	TCRBV04-03*01	TCRBD01-01*01	TCRBJ01-01*01
1305	0.0888904	21.9923	0.005832	1	CASSLNTEAFF	TCCCTGATTCTGGAGTCCGCCAGCACCAACCAGACATCTATGTACCTCTGTGCCAGCAGTTTAAACACTGAAGCTTTCTTTGGACAA	TCRBV28-01*01	unresolved	TCRBJ01-01*01
1306	0.0889585	21.9982	0.005832	1	CASSQNRRGNEKLFF	CACACCCTGCAGCCAGAAGACTCGGCCCTGTATCTCTGCGCCAGCAGCCAGAACCGTCGGGGGAATGAAAAACTGTTTTTTGGCAGT	TCRBV04-03*01	TCRBD02-01*01	TCRBJ01-04*01
1307	0.0890266	22.004	0.005832	1	CATGTGLNEKLFF	TCCCTAGAGTCTGCCATCCCCAACCAGACAGCTCTTTACTTCTGTGCCACCGGGACAGGGCTCAATGAAAAACTGTTTTTTGGCAGT	unresolved	TCRBD01-01*01	TCRBJ01-04*01
1308	0.0890947	22.0098	0.005832	1	CASSHRGGGEKLFF	CTACACACCCTGCAGCCAGAAGACTCGGCCCTGTATCTCTGCGCCAGCAGCCACCGGGGAGGCGGGGAAAAACTGTTTTTTGGCAGT	TCRBV04-03*01	TCRBD02-01*02	TCRBJ01-04*01
1309	0.0891629	22.0156	0.005832	1	CATSRPSDRYLQKLFF	TCACCAGGCCTGGGGGACGCAGCCATGTACCTGTGTGCCACCAGCAGACCCTCGGACAGGTACTTACAAAAACTGTTTTTTGGCAGT	TCRBV15-01*01	TCRBD01-01*01	TCRBJ01-04*01
1310	0.089231	22.0215	0.005832	1	CASSIVAQGSWPQHF	ACATCGGCCCAAAAGAACCCGACAGCTTTCTATCTCTGTGCCAGTAGTATAGTAGCACAGGGCTCATGGCCCCAGCATTTTGGTGAT	TCRBV19-01	TCRBD01-01*01	TCRBJ01-05*01
1311	0.0892991	22.0273	0.005832	1	CSASPGRLNQPQHF	GTGACCAGTGCCCATCCTGAAGACAGCAGCTTCTACATCTGCAGTGCTAGTCCGGGACGGCTTAATCAGCCCCAGCATTTTGGTGAT	unresolved	unresolved	TCRBJ01-05*01
1312	0.0893672	22.0331	0.005832	1	CASSTGGSSNQPQHF	CAGCCCTCAGAACCCAGGGACTCAGCTGTGTACTTCTGTGCCAGCAGTACAGGGGGCTCTAGCAATCAGCCCCAGCATTTTGGTGAT	unresolved	TCRBD01-01*01	TCRBJ01-05*01
1313	0.0894353	22.039	0.005832	1	CASSLYGQNSNQPQHF	GCCTTGTTGCTGGGGGACTCGGCCCTCTATCTCTGTGCCAGCAGCTTATATGGTCAGAATAGCAATCAGCCCCAGCATTTTGGTGAT	TCRBV05-06*01	TCRBD01-01*01	TCRBJ01-05*01
1314	0.0895034	22.0448	0.005832	1	CASSRDDNQPQHF	AGGCTGCTGTCGGCTGCTCCCTCCCAGACATCTGTGTACTTCTGTGCCAGCAGCCGGGATGACAATCAGCCCCAGCATTTTGGTGAT	TCRBV06-05*01	TCRBD02-01*02	TCRBJ01-05*01
1315	0.0895716	22.0506	0.005832	1	CASSPRPTGGHNQPQHF	TTGGAGCTGGGGGACTCGGCCCTTTATCTTTGCGCCAGCAGCCCCCGACCGACAGGGGGTCACAATCAGCCCCAGCATTTTGGTGAT	TCRBV05-01*01	TCRBD01-01*01	TCRBJ01-05*01
1316	0.0896397	22.0565	0.005832	1	CASSLGQGGQPQHF	ATCCAGCGCACAGAGCAGGGGGACTCGGCCATGTATCTCTGTGCCAGCAGCTTAGGTCAGGGAGGGCAGCCCCAGCATTTTGGTGAT	TCRBV07-09	TCRBD02-01*02	TCRBJ01-05*01
1317	0.0897078	22.0623	0.005832	1	CASSADTGTGGFGYTF	ACCCTGCAGCCAGAAGACTCGGCCCTGTATCTCTGCGCCAGCAGCGCAGACACGGGGACAGGGGGCTTTGGCTACACCTTCGGTTCG	TCRBV04-03*01	TCRBD01-01*01	TCRBJ01-02*01
1318	0.0897759	22.0681	0.005832	1	CASSLVSDGYGYTF	ATCCAGCGCACAGAGCAGCGGGACTCGGCCATGTATCGCTGTGCCAGCAGCTTAGTCTCAGACGGGTATGGCTACACCTTCGGTTCG	TCRBV07-06*01	TCRBD02-01	TCRBJ01-02*01
1319	0.089844	22.074	0.005832	1	CATSDPGQTGGYGYTF	TCTGCCATCCCCAACCAGACAGCTCTTTACTTCTGTGCCACCAGTGACCCCGGACAGACAGGGGGCTATGGCTACACCTTCGGTTCG	unresolved	TCRBD01-01*01	TCRBJ01-02*01
1320	0.0899121	22.0798	0.005832	1	CASSFGRGYGYTF	AAGATCCAGCGCACACAGCAGGAGGACTCCGCCGTGTATCTCTGTGCCAGCAGCTTTGGGCGAGGCTATGGCTACACCTTCGGTTCG	TCRBV07-08*01	unresolved	TCRBJ01-02*01
1321	0.0899802	22.0856	0.005832	1	CASSSTRTGDRSYGYTF	GCTGCTCCCTCCCAAACATCTGTGTACTTCTGTGCCAGCAGTTCCACCCGGACAGGGGATAGGAGCTATGGCTACACCTTCGGTTCG	unresolved	TCRBD01-01*01	TCRBJ01-02*01
1322	0.0900484	22.0915	0.005832	1	CASSVGGAYGYTF	AACCTGAGCTCTCTGGAGCTGGGGGACTCAGCTTTGTATTTCTGTGCCAGCAGCGTAGGAGGGGCCTATGGCTACACCTTCGGTTCG	TCRBV09-01	unresolved	TCRBJ01-02*01
1323	0.0901165	22.0973	0.005832	1	CATSDQRDRAYGYTF	GAGTCTGCCATCCCCAACCAGACAGCTCTTTACTTCTGTGCCACCAGTGATCAGAGGGACAGGGCCTATGGCTACACCTTCGGTTCG	unresolved	TCRBD01-01*01	TCRBJ01-02*01
1324	0.0901846	22.1031	0.005832	1	CASSSPGQPYGYTF	GTGAACGCCTTGAAGCTGGACGACTCGGCCCTGTATCTCTGTGCCAGCAGCTCGCCGGGACAACCCTATGGCTACACCTTCGGTTCG	TCRBV05-04*01	TCRBD01-01*01	TCRBJ01-02*01
1325	0.0902527	22.109	0.005832	1	CASSQDSDYGYTF	ATTCTGGAGTCCGCCAGCACCAACCAGACATCTATGTACCTCTGTGCCAGCAGTCAGGACAGTGACTATGGCTACACCTTCGGTTCG	TCRBV28-01*01	TCRBD01-01*01	TCRBJ01-02*01
1326	0.0903208	22.1148	0.005832	1	CASSPTGSVDGYTF	ATCCAGCCTGCAAAGCTTGAGGACTCGGCCGTGTATCTCTGTGCCAGCAGCCCCACCGGCTCGGTAGATGGCTACACCTTCGGTTCG	TCRBV11-02*02	unresolved	TCRBJ01-02*01
1327	0.0903889	22.1206	0.005832	1	CASSQDRGTNLDGYTF	GCCCTGCAGCCAGAAGACTCAGCCCTGTATCTCTGCGCCAGCAGCCAAGACCGGGGGACGAACCTAGATGGCTACACCTTCGGTTCG	TCRBV04-01*01	TCRBD02-01*01	TCRBJ01-02*01
1328	0.0904571	22.1265	0.005832	1	CASSMSQGNGYTF	ACTGTGACATCGGCCCAAAAGAACCCGACAGCTTTCTATCTCTGTGCCAGTAGTATGTCCCAAGGCAATGGCTACACCTTCGGTTCG	TCRBV19-01	unresolved	TCRBJ01-02*01
1329	0.0905252	22.1323	0.005832	1	CSASPTGGYTF	ACTCTGACAGTGACCAGTGCCCATCCTGAAGACAGCAGCTTCTACATCTGCAGTGCTTCTCCCACCGGGGGCTACACCTTCGGTTCG	TCRBV20-01*01	TCRBD02-01	TCRBJ01-02*01
1330	0.0905933	22.1381	0.005832	1	CASSAGTGYTF	GAACTAAACCTGAGCTCTCTGGAGCTGGGGGACTCAGCTTTGTATTTCTGTGCCAGCAGCGCCGGGACGGGCTACACCTTCGGTTCG	TCRBV09-01	unresolved	TCRBJ01-02*01
1331	0.0906614	22.144	0.005832	1	CASSLAQGGGYTF	AATGTGAGCACCTTGGAGCTGGGGGACTCGGCCCTTTATCTTTGCGCCAGCAGCCTCGCCCAGGGAGGCGGCTACACCTTCGGTTCG	TCRBV05-01*01	TCRBD02-01*02	TCRBJ01-02*01
1332	0.0907295	22.1498	0.005832	1	CASSELGAPTGEQYF	GAGTCTGCCAGGCCCTCACATACCTCTCAGTACCTCTGTGCCAGCAGTGAATTAGGGGCCCCCACGGGGGAGCAGTACTTCGGGCCG	TCRBV25-01*01	unresolved	TCRBJ02-07*01
1333	0.0907976	22.1556	0.005832	1	CSVSRDSDYEQYF	ACTGTGAGCAACATGAGCCCTGAAGACAGCAGCATATATCTCTGCAGCGTCAGCCGGGACAGCGATTACGAGCAGTACTTCGGGCCG	TCRBV29-01*01	TCRBD01-01*01	TCRBJ02-07*01
1334	0.0908657	22.1614	0.005832	1	CASTGLGAYEQYF	AAGATCCAGCCTGCAAAGCTTGAGGACTCGGCCGTGTATCTCTGTGCCAGCACAGGACTTGGTGCGTACGAGCAGTACTTCGGGCCG	TCRBV11-02*02	TCRBD02-01	TCRBJ02-07*01
1335	0.0909339	22.1673	0.005832	1	CASSLRLAEIYEQYF	AGCTCCTTGGAGCTGGGGGACTCAGCCCTGTACTTCTGTGCCAGCAGCTTACGGCTAGCGGAAATCTACGAGCAGTACTTCGGGCCG	TCRBV13-01*01	TCRBD02-01	TCRBJ02-07*01
1336	0.091002	22.1731	0.005832	1	CASSPPPASGRVRYEQYF	GTGCGAGGAGATTCGGCAGCTTATTTCTGTGCCAGCTCACCACCCCCGGCTAGCGGGAGGGTTCGCTACGAGCAGTACTTCGGGCCG	TCRBV18-01*01	TCRBD02-01*02	TCRBJ02-07*01
1337	0.0910701	22.1789	0.005832	1	CASRTSYEQYF	TCCCTGATTCTGGAGTCCGCCAGCACCAACCAGACATCTATGTACCTCTGTGCCAGCAGGACTAGCTACGAGCAGTACTTCGGGCCG	TCRBV28-01*01	TCRBD02-01	TCRBJ02-07*01
1338	0.0911382	22.1848	0.005832	1	CASSPYAGLSYEQYF	AGCACCTTGGAGCTGGGGGACTCGGCCCTTTATCTTTGCGCCAGCAGCCCCTACGCGGGACTTTCCTACGAGCAGTACTTCGGGCCG	TCRBV05-01*01	TCRBD02-01	TCRBJ02-07*01
1339	0.0912063	22.1906	0.005832	1	CSDQEASGSSYEQYF	ACCAGTGCCCATCCTGAAGACAGCAGCTTCTACATCTGCAGTGATCAGGAGGCTAGCGGGAGTTCCTACGAGCAGTACTTCGGGCCG	unresolved	TCRBD02-01*02	TCRBJ02-07*01
1340	0.0912744	22.1964	0.005832	1	CASSQDTGFSYEQYF	GAGTCGGCTGCTCCCTCCCAAACATCTGTGTACTTCTGTGCCAGCAGTCAAGACACAGGGTTCTCCTACGAGCAGTACTTCGGGCCG	unresolved	TCRBD01-01*01	TCRBJ02-07*01
1341	0.0913426	22.2023	0.005832	1	CSARLLRYRSYEQYF	ACCAGTGCCCATCCTGAAGACAGCAGCTTCTACATCTGCAGTGCTAGACTTTTACGGTATCGCTCCTACGAGCAGTACTTCGGGCCG	unresolved	TCRBD02-01	TCRBJ02-07*01
1342	0.0914107	22.2081	0.005832	1	CASSVDTRSYEQYF	GTGACATCGGCCCAAAAGAACCCGACAGCTTTCTATCTCTGTGCCAGTAGTGTCGACACCCGCTCCTACGAGCAGTACTTCGGGCCG	TCRBV19-01	TCRBD01-01*01	TCRBJ02-07*01
1343	0.0914788	22.2139	0.005832	1	CASSLGGLPSYEQYF	AGCACCTTGGAGCTGGGGGACTCGGCCCTTTATCTTTGCGCCAGCAGCTTGGGAGGGTTACCCTCCTACGAGCAGTACTTCGGGCCG	TCRBV05-01*01	TCRBD02-01*02	TCRBJ02-07*01
1344	0.0915469	22.2198	0.005832	1	CSVVGSYEQYF	ACTCTGACTGTGAGCAACATGAGCCCTGAAGACAGCAGCATATATCTCTGCAGCGTTGTAGGATCCTACGAGCAGTACTTCGGGCCG	TCRBV29-01*01	unresolved	TCRBJ02-07*01
1345	0.091615	22.2256	0.005832	1	CASSLGTGSYEQYF	ATCCAGCCCTCAGAACCCAGGGACTCAGCTGTGTACTTCTGTGCCAGCAGTTTGGGGACAGGATCCTACGAGCAGTACTTCGGGCCG	unresolved	TCRBD01-01*01	TCRBJ02-07*01
1346	0.0916831	22.2314	0.005832	1	CASSSGVAYEQYF	AGGCTGCTGTCGGCTGCTCCCTCCCAGACATCTGTGTACTTCTGTGCCAGCAGCTCCGGAGTCGCCTACGAGCAGTACTTCGGGCCG	TCRBV06-05*01	TCRBD02-01*02	TCRBJ02-07*01
1347	0.0917512	22.2373	0.005832	1	CASSRAGDPYEQYF	ATCCAGCAGGTAGTGCGAGGAGATTCGGCAGCTTATTTCTGTGCCAGCTCGAGGGCAGGGGACCCCTACGAGCAGTACTTCGGGCCG	TCRBV18-01*01	TCRBD01-01*01	TCRBJ02-07*01
1348	0.0918194	22.2431	0.005832	1	CSARDPGRTYEQYF	GTGACCAGTGCCCATCCTGAAGACAGCAGCTTCTACATCTGCAGTGCTAGAGATCCAGGGCGGACCTACGAGCAGTACTTCGGGCCG	unresolved	TCRBD01-01*01	TCRBJ02-07*01
1349	0.0918875	22.2489	0.005832	1	CASSPGRDYEQYF	AATGTGAACGCCTTGGAGCTGGACGACTCGGCCCTGTATCTCTGTGCCAGCAGCCCCGGTCGGGACTACGAGCAGTACTTCGGGCCG	TCRBV05-04*01	TCRBD02-01*02	TCRBJ02-07*01
1350	0.0919556	22.2548	0.005832	1	CSVASGPSYEQYV	ACTGTGAGCAACATGAGCCCTGAAGACAGCAGCATATATCTCTGCAGCGTCGCTAGCGGACCTTCCTACGAGCAGTACGTCGGGCCG	TCRBV29-01*01	TCRBD02-01	TCRBJ02-07*01
1351	0.0920237	22.2606	0.005832	1	CASSGQDSSYEQYV	CTGGAGTCTGCCAGGCCCTCACATACCTCTCAGTACCTCTGTGCCAGCAGTGGACAGGATTCCTCCTACGAGCAGTACGTCGGGCCG	TCRBV25-01*01	TCRBD01-01*01	TCRBJ02-07*01
1352	0.0920918	22.2664	0.005832	1	CASSATLGIGPYEQYV	TCGGCTGCTCCCTCCCAAACATCTGTGTACTTCTGTGCCAGCAGCGCAACACTAGGTATCGGTCCCTACGAGCAGTACGTCGGGCCG	unresolved	TCRBD02-01	TCRBJ02-07*01
1353	0.0921599	22.2723	0.005832	1	CASKSLTRTYEQYV	GTGAACGCCTTGTTGCTGGGGGACTCGGCCCTCTATCTCTGTGCCAGCAAAAGCCTGACACGGACCTACGAGCAGTACGTCGGGCCG	TCRBV05-06*01	unresolved	TCRBJ02-07*01
1354	0.092228	22.2781	0.005832	1	CASSPAGLLGEQYV	ATCCAGCAGGTAGTGCGAGGAGATTCGGCAGCTTATTTCTGTGCCAGCTCACCAGCGGGCCTTCTCGGAGAACAGTACGTCGGGCCG	TCRBV18-01*01	TCRBD02-01	TCRBJ02-07*01
1355	0.0922962	22.2839	0.005832	1	CASSQESRGFSGNTIYF	CTGCAGCCAGAAGACTCGGCCCTGTATCTCTGCGCCAGCAGCCAAGAAAGCAGGGGGTTCTCTGGAAACACCATATATTTTGGAGAG	TCRBV04-03*01	TCRBD01-01*01	TCRBJ01-03*01
1356	0.0923643	22.2898	0.005832	1	CASSRVLGSGNTIYF	CTGTCGGCTGCTCCCTCCCAGACATCTGTGTACTTCTGTGCCAGCAGCCGGGTTCTAGGCTCTGGAAACACCATATATTTTGGAGAG	TCRBV06-05*01	TCRBD02-01	TCRBJ01-03*01
1357	0.0924324	22.2956	0.005832	1	CASVAGQGTGNTIYF	CAGCGCACAGAGCAGGGGGACTCGGCCATGTATCTCTGTGCCAGCGTGGCTGGACAGGGAACTGGAAACACCATATATTTTGGAGAG	TCRBV07-09	TCRBD01-01*01	TCRBJ01-03*01
1358	0.0925005	22.3014	0.005832	1	CATSEVQTSGANVLTF	TCTGCCATCCCCAACCAGACAGCTCTTTACTTCTGTGCCACCAGTGAAGTGCAGACCTCTGGGGCCAACGTCCTGACTTTCGGGGCC	unresolved	unresolved	TCRBJ02-06*01
1359	0.0925686	22.3072	0.005832	1	CSARRAGGENIQYF	GTGACCAGTGCCCATCCTGAAGACAGCAGCTTCTACATCTGCAGTGCCAGGAGGGCGGGAGGGGAAAACATTCAGTACTTCGGCGCC	unresolved	TCRBD02-01*02	TCRBJ02-04*01
1360	0.0926367	22.3131	0.005832	1	CSVQPLDSKNIQYF	GTGAGCAACATGAGCCCTGAAGACAGCAGCATATATCTCTGCAGCGTCCAGCCGTTGGACAGCAAAAACATTCAGTACTTCGGCGCC	TCRBV29-01*01	TCRBD01-01*01	TCRBJ02-04*01
1361	0.0927049	22.3189	0.005832	1	CASSFETQRAEQFF	ATCCAGCGCACAGAGCAGGGGGACTCGGCCATGTATCTCTGTGCCAGCAGCTTCGAAACACAACGGGCTGAGCAGTTCTTCGGGCCA	TCRBV07-09	unresolved	TCRBJ02-01*01
1362	0.092773	22.3247	0.005832	1	CASTPGTDYNEQFF	ATCCAGCCCTCAGAACCCAGGGACTCAGCTGTGTACTTCTGTGCCAGCACCCCCGGGACGGATTACAATGAGCAGTTCTTCGGGCCA	unresolved	unresolved	TCRBJ02-01*01
1363	0.0928411	22.3306	0.005832	1	CSARDFGDSYNEQFF	ACCAGTGCCCATCCTGAAGACAGCAGCTTCTACATCTGCAGTGCTAGAGATTTTGGGGATTCCTACAATGAGCAGTTCTTCGGGCCA	unresolved	unresolved	TCRBJ02-01*01
1364	0.0929092	22.3364	0.005832	1	CASSSSGTGSYNEQFF	TCCTTGGAGCTGGGGGACTCAGCCCTGTACTTCTGTGCCAGCAGCTCCTCCGGGACAGGCTCCTACAATGAGCAGTTCTTCGGGCCA	TCRBV13-01*01	TCRBD01-01*01	TCRBJ02-01*01
1365	0.0929773	22.3422	0.005832	1	CASSLTSGNSYNEQFF	ACCTTGGAGCTGGGGGACTCGGCCCTTTATCTTTGCGCCAGCAGCTTGACTAGTGGGAACTCCTACAATGAGCAGTTCTTCGGGCCA	TCRBV05-01*01	TCRBD02-01	TCRBJ02-01*01
1366	0.0930454	22.3481	0.005832	1	CASRHLAGSYNEQFF	CTGTCGGCTGCTCCCTCCCAGACATCTGTGTACTTCTGTGCCAGCAGACATCTAGCGGGATCCTACAATGAGCAGTTCTTCGGGCCA	TCRBV06-05*01	TCRBD02-01*02	TCRBJ02-01*01
1367	0.0931135	22.3539	0.005832	1	CSVAASGRSYNEQFF	AGCAACATGAGCCCTGAAGACAGCAGCATATATCTCTGCAGCGTTGCCGCTAGCGGGAGATCCTACAATGAGCAGTTCTTCGGGCCA	TCRBV29-01*01	TCRBD02-01*02	TCRBJ02-01*01
1368	0.0931817	22.3597	0.005832	1	CATSPTSSGPYNEQFF	TCACCAGGCCTGGGGGACGCAGCCATGTACCTGTGTGCCACCAGCCCCACCTCTAGCGGACCCTACAATGAGCAGTTCTTCGGGCCA	TCRBV15-01*01	TCRBD02-01	TCRBJ02-01*01
1369	0.0932498	22.3656	0.005832	1	CSADTGGKPYNEQFF	ACCAGTGCCCATCCTGAAGACAGCAGCTTCTACATCTGCAGTGCTGACACAGGGGGTAAACCCTACAATGAGCAGTTCTTCGGGCCA	unresolved	TCRBD01-01*01	TCRBJ02-01*01
1370	0.0933179	22.3714	0.005832	1	CASSRDGGTYNEQFF	AACGCCTTGGAGCTGGACGACTCGGCCCTGTATCTCTGTGCCAGCAGCCGCGACGGGGGAACCTACAATGAGCAGTTCTTCGGGCCA	TCRBV05-04*01	TCRBD02-01*01	TCRBJ02-01*01
1371	0.093386	22.3772	0.005832	1	CATSIRLALYYNEQFF	TCACCAGGCCTGGGGGACGCAGCCATGTACCTGTGTGCCACCAGCATCCGACTAGCTCTCTACTACAATGAGCAGTTCTTCGGGCCA	TCRBV15-01*01	TCRBD02-01	TCRBJ02-01*01
1372	0.0934541	22.3831	0.005832	1	CASSQRPGPNNEQFF	CACACCCTGCAGCCAGAAGACTCGGCCCTGTATCTCTGCGCCAGCAGCCAGAGACCGGGACCGAACAATGAGCAGTTCTTCGGGCCA	TCRBV04-03*01	unresolved	TCRBJ02-01*01
1373	0.0935222	22.3889	0.005832	1	CASSPRSAGNNEQFF	CACACCCTGCAGCCAGAAGACTCGGCCCTGTATCTCTGCGCCAGCAGTCCCCGATCTGCGGGAAACAATGAGCAGTTCTTCGGGCCA	TCRBV04-03*01	TCRBD02-01*02	TCRBJ02-01*01
1374	0.0935904	22.3947	0.005832	1	CAWSPGLAGVNEQFF	AAGAAGCTCCTCCTCAGTGACTCTGGCTTCTATCTCTGTGCCTGGAGCCCCGGACTAGCGGGAGTAAATGAGCAGTTCTTCGGGCCA	TCRBV30-01*02	TCRBD02-01*02	TCRBJ02-01*01
1375	0.0936585	22.4006	0.005832	1	CRATGTSSNEQFF	ACAGTGACCAGTGCCCATCCTGAAGACAGCAGCTTCTACATCTGCAGAGCTACGGGGACTAGCTCAAATGAGCAGTTCTTCGGGCCA	unresolved	TCRBD02-01	TCRBJ02-01*01
1376	0.0937266	22.4064	0.005832	1	CASSAYLAQYF	ACTCTCAAGATCCAGCCTGCAAAGCTTGAGGACTCGGCCGTGTATCTCTGTGCCAGCAGCGCCTATTTGGCCCAGTACTTCGGGCCA	TCRBV11-02*02	TCRBD02-01	TCRBJ02-05*01
1377	0.0937947	22.4122	0.005832	1	CASSRTSGSAQYF	ATTCTGGAGTCCGCCAGCACCAACCAGACATCTATGTACCTCTGTGCCAGCAGTCGGACTAGCGGGTCGGCCCAGTACTTCGGGCCA	TCRBV28-01*01	TCRBD02-01	TCRBJ02-05*01
1378	0.0938628	22.4181	0.005832	1	CASSGRDKETQYF	ACGATCCAGCGCACACAGCAGGAGGACTCGGCCGTGTATCTCTGTGCCAGCAGCGGCCGGGACAAGGAGACCCAGTACTTCGGGCCA	TCRBV07-02*01	TCRBD01-01*01	TCRBJ02-05*01
1379	0.0939309	22.4239	0.005832	1	CASSFSGRVNGETQYF	CGCACACAGCAGGAGGACTCCGCCGTGTATCTCTGTGCCAGCAGCTTTAGCGGGAGGGTGAATGGAGAGACCCAGTACTTCGGGCCA	TCRBV07-08*01	TCRBD02-01*02	TCRBJ02-05*01
1380	0.093999	22.4297	0.005832	1	CASSQTNGGETQYF	TTGGAGTCGGCTGCTCCCTCCCAAACATCTGTGTACTTCTGTGCCAGCAGCCAAACAAACGGCGGAGAGACCCAGTACTTCGGGCCA	unresolved	TCRBD02-01	TCRBJ02-05*01
1381	0.0940672	22.4356	0.005832	1	CASSLWQSPRETQYF	CAGCCTGCAGAGCTTGGGGACTCGGCCATGTATCTCTGTGCCAGCAGCTTATGGCAGTCTCCAAGAGAGACCCAGTACTTCGGGCCA	TCRBV11-01*01	TCRBD01-01*01	TCRBJ02-05*01
1382	0.0941353	22.4414	0.005832	1	CSARVPSQRQETQYF	ACCAGTGCCCATCCTGAAGACAGCAGCTTCTACATCTGCAGTGCTAGAGTTCCTTCCCAGCGGCAAGAGACCCAGTACTTCGGGCCA	unresolved	TCRBD02-01	TCRBJ02-05*01
1383	0.0942034	22.4472	0.005832	1	CASSLQGAFQETQYF	CAGCGCACACAGCAGGAGGACTCCGCCGTGTATCTCTGTGCCAGCAGCTTACAGGGCGCCTTCCAAGAGACCCAGTACTTCGGGCCA	TCRBV07-08*01	TCRBD01-01*01	TCRBJ02-05*01
1384	0.0942715	22.453	0.005832	1	CASSNPDRAQETQYF	GAGTCTGCCAGGCCCTCACATACCTCTCAGTACCTCTGTGCCAGCAGTAACCCGGACAGGGCCCAAGAGACCCAGTACTTCGGGCCA	TCRBV25-01*01	TCRBD01-01*01	TCRBJ02-05*01
1385	0.0943396	22.4589	0.005832	1	CATSEPRGPQETQYF	GAGTCTGCCATCCCCAACCAGACAGCTCTTTACTTCTGTGCCACCAGTGAACCCAGGGGGCCCCAAGAGACCCAGTACTTCGGGCCA	unresolved	TCRBD01-01*01	TCRBJ02-05*01
1386	0.0944077	22.4647	0.005832	1	CASSDLGQETQYF	AAGATCCGGTCCACAAAGCTGGAGGACTCAGCCATGTACTTCTGTGCCAGCAGTGATTTGGGACAAGAGACCCAGTACTTCGGGCCA	TCRBV02-01*01	unresolved	TCRBJ02-05*01
1387	0.0944759	22.4705	0.005832	1	CASSFDRGTDTQYF	CTGAGCTCTCTGGAGCTGGGGGACTCAGCTTTGTATTTCTGTGCCAGCAGCTTCGACCGGGGGACAGATACGCAGTATTTTGGCCCA	TCRBV09-01	TCRBD02-01*01	TCRBJ02-03*01
1388	0.094544	22.4764	0.005832	1	CATTKQGETDTQYF	CTGCTGTCGGCTGCTCCCTCCCAGACATCTGTGTACTTCTGTGCCACAACTAAACAGGGGGAGACAGATACGCAGTATTTTGGCCCA	TCRBV06-05*01	TCRBD01-01*01	TCRBJ02-03*01
1389	0.0946121	22.4822	0.005832	1	CASSLTGKGRGTDTQYF	GCTGCTCCCTCCCAAACATCTGTGTACTTCTGTGCCAGCAGTTTGACAGGGAAAGGGCGTGGCACAGATACGCAGTATTTTGGCCCA	unresolved	TCRBD01-01*01	TCRBJ02-03*01
1390	0.0946802	22.488	0.005832	1	CASSVVAGTDTQYF	GTGAGCACCTTGGAGCTGGGGGACTCGGCCCTTTATCTTTGCGCCAGCAGCGTTGTGGCTGGCACAGATACGCAGTATTTTGGCCCA	TCRBV05-01*01	TCRBD01-01*01	TCRBJ02-03*01
1391	0.0947483	22.4939	0.005832	1	CARSSDAGGTDTQYF	AAGAAGCTCCTTCTCAGTGACTCTGGCTTCTATCTCTGTGCCAGAAGTTCGGACGCAGGGGGCACAGATACGCAGTATTTTGGCCCA	TCRBV30-01*01	TCRBD01-01*01	TCRBJ02-03*01
1392	0.0948164	22.4997	0.005832	1	CASTRLGTDTQYF	CACCTACACACCCTGCAGCCAGAAGACTCGGCCCTGTATCTCTGCGCCAGCACCCGTCTCGGCACAGATACGCAGTATTTTGGCCCA	TCRBV04-03*01	TCRBD02-01	TCRBJ02-03*01
1393	0.0948845	22.5055	0.005832	1	CASSPYVRTDTQYF	CTACACACCCTGCAGCCAGAAGACTCGGCCCTGTATCTCTGCGCCAGCAGCCCTTATGTTCGCACAGATACGCAGTATTTTGGCCCA	TCRBV04-03*01	TCRBD02-01	TCRBJ02-03*01
1394	0.0949527	22.5114	0.005832	1	CSAQGGDSTDTQYF	GTGACCAGTGCCCATCCTGAAGACAGCAGCTTCTACATCTGCAGTGCCCAGGGCGGCGATAGCACAGATACGCAGTATTTTGGCCCA	unresolved	TCRBD01-01*01	TCRBJ02-03*01
1395	0.0950208	22.5172	0.005832	1	CATSDRPTDTQYF	TCCCTAGAGTCTGCCATCCCCAACCAGACAGCTCTTTACTTCTGTGCCACCAGTGATCGACCCACAGATACGCAGTATTTTGGCCCA	unresolved	unresolved	TCRBJ02-03*01
1396	0.0950889	22.523	0.005832	1	CASSFTGSYTDTQYF	GAGTCGCCCAGCCCCAACCAGACCTCTCTGTACTTCTGTGCCAGCAGTTTTACGGGAAGCTACACAGATACGCAGTATTTTGGCCCA	TCRBV27-01*01	TCRBD02-01*02	TCRBJ02-03*01
1397	0.095157	22.5289	0.005832	1	CASSQVTRSGELFF	CTACACACCCTGCAGCCAGAAGACTCGGCCCTGTATCTCTGCGCCAGCAGCCAAGTTACCCGAAGCGGGGAGCTGTTTTTTGGAGAA	TCRBV04-03*01	unresolved	TCRBJ02-02*01
1398	0.0952251	22.5347	0.005832	1	CASSPGEAGGPVTGELFF	GAGCAGGGGGACTCGGCCATGTATCTCTGTGCCAGCAGCCCTGGGGAAGCGGGAGGGCCGGTCACCGGGGAGCTGTTTTTTGGAGAA	TCRBV07-09	TCRBD02-01*02	TCRBJ02-02*01
1399	0.0952932	22.5405	0.005832	1	CASSPGTGHTGELFF	AGCACCTTGGAGCTGGGGGACTCGGCCCTTTATCTTTGCGCCAGCAGCCCCGGGACAGGGCACACCGGGGAGCTGTTTTTTGGAGAA	TCRBV05-01*01	TCRBD01-01*01	TCRBJ02-02*01
1400	0.0953614	22.5464	0.005832	1	CASTGVNTGELFF	AGGCTGCTGTCGGCTGCTCCCTCCCAGACATCTGTGTACTTCTGTGCCAGCACGGGGGTGAACACCGGGGAGCTGTTTTTTGGAGAA	TCRBV06-05*01	TCRBD02-01*01	TCRBJ02-02*01
1401	0.0954295	22.5522	0.005832	1	CASTPGLNTGELFF	CTACACGCCCTGCAGCCAGAAGACTCAGCCCTGTATCTCTGCGCCAGCACCCCCGGGCTGAACACCGGGGAGCTGTTTTTTGGAGAA	TCRBV04-01*01	unresolved	TCRBJ02-02*01
1402	0.0954976	22.558	0.005832	1	CATMQGNTGELFF	TCCCTAGAGTCTGCCATCCCCAACCAGACAGCTCTTTACTTCTGTGCCACCATGCAGGGGAACACCGGGGAGCTGTTTTTTGGAGAA	unresolved	TCRBD01-01*01	TCRBJ02-02*01
1403	0.0955657	22.5639	0.005832	1	CSARPGRRNTGELFF	ACCAGTGCCCATCCTGAAGACAGCAGCTTCTACATCTGCAGTGCGAGACCAGGACGGAGGAACACCGGGGAGCTGTTTTTTGGAGAA	unresolved	unresolved	TCRBJ02-02*01
1404	0.0956338	22.5697	0.005832	1	CASSDPGQPNTGELFF	TCTGCCAGGCCCTCACATACCTCTCAGTACCTCTGTGCCAGCAGTGATCCGGGACAGCCGAACACCGGGGAGCTGTTTTTTGGAGAA	TCRBV25-01*01	TCRBD01-01*01	TCRBJ02-02*01
1405	0.0957019	22.5755	0.005832	1	CSVASPDRNTGELFF	AGCAACATGAGCCCTGAAGACAGCAGCATATATCTCTGCAGCGTTGCCTCCCCGGACAGAAACACCGGGGAGCTGTTTTTTGGAGAA	TCRBV29-01*01	TCRBD01-01*01	TCRBJ02-02*01
1406	0.09577	22.5814	0.005832	1	CASRGLGTGELFF	AGGCTGCTGTCGGCTGCTCCCTCCCAGACATCTGTGTACTTCTGTGCCAGCAGGGGGTTGGGAACCGGGGAGCTGTTTTTTGGAGAA	TCRBV06-05*01	unresolved	TCRBJ02-02*01
1407	0.0958382	22.5872	0.005832	1	CAWSWGAEAFF	ATCCTGAGTTCTAAGAAGCTCCTCCTCAGTGACTCTGGCTTCTATCTCTGTGCCTGGAGTTGGGGGGCTGAAGCTTTCTTTGGACAA	TCRBV30-01*02	TCRBD02-01*01	TCRBJ01-01*01
1408	0.0959063	22.593	0.005832	1	CASSLEGTEAFF	ATGAATGTGAGCACCTTGGAGCTGGGGGACTCGGCCCTTTATCTTTGCGCCAGCAGCTTGGAGGGGACTGAAGCTTTCTTTGGACAA	TCRBV05-01*01	TCRBD01-01*01	TCRBJ01-01*01
1409	0.0959744	22.5988	0.005832	1	CASSLGPGAGTEAFF	AACGCCTTGTTGCTGGGGGACTCGGCCCTCTATCTCTGTGCCAGCAGCTTGGGTCCGGGGGCAGGCACTGAAGCTTTCTTTGGACAA	TCRBV05-06*01	unresolved	TCRBJ01-01*01
1410	0.0960425	22.6047	0.005832	1	CASSQDTPMNTEAFF	CACACCCTGCAGCCAGAAGACTCGGCCCTGTATCTCTGCGCCAGCAGCCAAGATACCCCAATGAACACTGAAGCTTTCTTTGGACAA	TCRBV04-03*01	unresolved	TCRBJ01-01*01
1411	0.0961106	22.6105	0.005832	1	CASSSQQGNTEAFF	ATCCAGCGCACACAGCAGGAGGACTCGGCCGTGTATCTCTGTGCCAGCAGCTCACAACAGGGGAACACTGAAGCTTTCTTTGGACAA	TCRBV07-02*01	TCRBD01-01*01	TCRBJ01-01*01
1412	0.0961787	22.6163	0.005832	1	CASSLGYRNTEAFF	ATCCAGCGCACACAGCAGGAGGACTCCGCCGTGTATCTCTGTGCCAGCAGCTTAGGCTACAGAAACACTGAAGCTTTCTTTGGACAA	TCRBV07-08*01	TCRBD01-01*01	TCRBJ01-01*01
1413	0.0962468	22.6222	0.005832	1	CASSQAGANDGKLFF	AGCACCTTGGAGCTGGGGGACTCGGCCCTTTATCTTTGCGCCAGCAGCCAAGCGGGGGCGAATGACGGAAAACTGTTTTTTGGCAGT	TCRBV05-01*01	TCRBD02-01*01	TCRBJ01-04*01
1414	0.096315	22.628	0.005832	1	CASSYREGEKLFF	AGGCTGCTGTCGGCTGCTCCCTCCCAGACATCTGTGTACTTCTGTGCCAGCAGTTACCGGGAGGGTGAAAAACTGTTTTTTGGCAGT	TCRBV06-05*01	TCRBD02-01*02	TCRBJ01-04*01
1415	0.0963831	22.6338	0.005832	1	CASSYLGGTNEKLFF	CTGTCGGCTGCTCCCTCCCAGACATCTGTGTACTTCTGTGCCAGCAGTTACCTTGGGGGGACTAATGAAAAACTGTTTTTTGGCAGT	TCRBV06-05*01	TCRBD02-01*01	TCRBJ01-04*01
1416	0.0964512	22.6397	0.005832	1	CSVKHTGTGNEKLFF	AGCAACATGAGCCCTGAAGACAGCAGCATATATCTCTGCAGCGTCAAACACACCGGGACAGGGAATGAAAAACTGTTTTTTGGCAGT	TCRBV29-01*01	TCRBD01-01*01	TCRBJ01-04*01
1417	0.0965193	22.6455	0.005832	1	CASSQDRQFNEKLFF	CACACCCTGCAGCCAGAAGACTCGGCCCTGTATCTCTGCGCCAGCAGCCAAGACCGACAGTTCAATGAAAAACTGTTTTTTGGCAGT	TCRBV04-03*01	TCRBD01-01*01	TCRBJ01-04*01
1418	0.0965874	22.6513	0.005832	1	CAWSLGFGEKLFF	AGTTCTAAGAAGCTCCTCCTCAGTGACTCTGGCTTCTATCTCTGTGCCTGGAGTTTAGGGTTTGGCGAAAAACTGTTTTTTGGCAGT	TCRBV30-01*02	unresolved	TCRBJ01-04*01
1419	0.0966555	22.6572	0.005832	1	CSAGKEGQPQHF	CTGACAGTGACCAGTGCCCATCCTGAAGACAGCAGCTTCTACATCTGCAGTGCTGGGAAGGAGGGTCAGCCCCAGCATTTTGGTGAT	unresolved	TCRBD02-01*02	TCRBJ01-05*01
1420	0.0967237	22.663	0.005832	1	CASRGGQPQHF	CCCCTGATCCTGGAGTCGCCCAGCCCCAACCAGACCTCTCTGTACTTCTGTGCCAGCAGGGGAGGTCAGCCCCAGCATTTTGGTGAT	TCRBV27-01*01	TCRBD02-01*02	TCRBJ01-05*01
1421	0.0967918	22.6688	0.005832	1	CASSSRVLAQPQHF	ATGAGCTCCTTGGAGCTGGGGGACTCAGCCCTGTACTTCTGTGCCAGCAGCAGCAGGGTTCTGGCTCAGCCCCAGCATTTTGGTGAT	TCRBV13-01*01	TCRBD01-01*01	TCRBJ01-05*01
1422	0.0968599	22.6747	0.005832	1	CASSGTGAQPQHF	AGGCTGCTGTCGGCTGCTCCCTCCCAGACATCTGTGTACTTCTGTGCCAGCAGCGGGACAGGGGCTCAGCCCCAGCATTTTGGTGAT	TCRBV06-05*01	TCRBD01-01*01	TCRBJ01-05*01
1423	0.096928	22.6805	0.005832	1	CATSDPRGGWNQPQHF	TCTGCCATCCCCAACCAGACAGCTCTTTACTTCTGTGCCACCAGTGATCCCCGGGGAGGGTGGAATCAGCCCCAGCATTTTGGTGAT	unresolved	TCRBD02-01*02	TCRBJ01-05*01
1424	0.0969961	22.6863	0.005832	1	CASSLGTGTNQPQHF	CAGCGCACACAGCAGGAGGACTCGGCCGTGTATCTCTGTGCCAGCAGCTTAGGTACAGGGACGAATCAGCCCCAGCATTTTGGTGAT	TCRBV07-02*01	TCRBD01-01*01	TCRBJ01-05*01
1425	0.0970642	22.6922	0.005832	1	CASSPQGRRNQPQHF	GCGTCTGCTGTACCCTCTCAGACATCTGTGTACTTCTGTGCCAGCAGCCCACAGGGTCGGCGCAATCAGCCCCAGCATTTTGGTGAT	TCRBV06-04	TCRBD01-01*01	TCRBJ01-05*01
1426	0.0971323	22.698	0.005832	1	CASSHYYSNQPQHF	CTGGAGTCGCCCAGCCCCAACCAGACCTCTCTGTACTTCTGTGCCAGCAGTCACTATTATAGCAATCAGCCCCAGCATTTTGGTGAT	TCRBV27-01*01	TCRBD02-01	TCRBJ01-05*01
1427	0.0972005	22.7038	0.005832	1	CASSYSDSNQPQHF	CTGCTGTCGGCTGCTCCCTCCCAGACATCTGTGTACTTCTGTGCCAGCAGTTACTCGGATAGCAATCAGCCCCAGCATTTTGGTGAT	TCRBV06-05*01	unresolved	TCRBJ01-05*01
1428	0.0972686	22.7097	0.005832	1	CSVGMTHSNQPQHF	GTGACCAGTGCCCATCCTGAAGACAGCAGCTTCTACATCTGCAGTGTGGGGATGACTCATAGCAATCAGCCCCAGCATTTTGGTGAT	unresolved	unresolved	TCRBJ01-05*01
1429	0.0973367	22.7155	0.005832	1	CASSYADKSNQPQHF	GAGTTGGCTGCTCCCTCCCAGACATCTGTGTACTTCTGTGCCAGCAGTTACGCCGACAAGAGCAATCAGCCCCAGCATTTTGGTGAT	TCRBV06-06	TCRBD01-01*01	TCRBJ01-05*01
1430	0.0974048	22.7213	0.005832	1	CASSYGGSNQPQHF	CTGGAGTTGGCTGCTCCCTCCCAGACATCTGTGTACTTCTGTGCCAGCAGTTACGGGGGAAGCAATCAGCCCCAGCATTTTGGTGAT	TCRBV06-06	unresolved	TCRBJ01-05*01
1431	0.0974729	22.7272	0.005832	1	CATSGINQPQHF	CTGTCCCTAGAGTCTGCCATCCCCAACCAGACAGCTCTTTACTTCTGTGCCACCAGTGGGATAAATCAGCCCCAGCATTTTGGTGAT	unresolved	unresolved	TCRBJ01-05*01
1432	0.097541	22.733	0.005832	1	CASSLQPTGGYTF	ACGATCCAGCGCACAGAGCAGCGGGACTCGACCATGTATCGCTGTGCCAGCAGCTTACAGCCAACTGGTGGCTACACCTTCGGTTCG	TCRBV07-06*01	unresolved	TCRBJ01-02*01
1433	0.0976092	22.7388	0.005832	1	CASSLEWGQGGGYTF	AACGCCTTGGAGCTGGACGACTCGGCCCTGTATCTCTGTGCCAGCAGCTTGGAATGGGGCCAGGGGGGTGGCTACACCTTCGGTTCG	TCRBV05-04*01	TCRBD01-01*01	TCRBJ01-02*01
1434	0.0976773	22.7446	0.005832	1	CASSLDGQGYGYTF	ATCCAGCCCTCAGAACCCAGGGACTCAGCTGTGTACTTCTGTGCCAGCAGTCTAGACGGACAGGGTTATGGCTACACCTTCGGTTCG	unresolved	TCRBD01-01*01	TCRBJ01-02*01
1435	0.0977454	22.7505	0.005832	1	CSAVTTYGYTF	ACTCTGACAGTGACCAGTGCCCATCCTGAAGACAGCAGCTTCTACATCTGCAGTGCCGTAACGACTTATGGCTACACCTTCGGTTCG	TCRBV20-01*01	TCRBD02-01	TCRBJ01-02*01
1436	0.0978135	22.7563	0.005832	1	CASSPDSYYGYTF	AATGTGAGCACCTTGGAGCTGGGGGACTCGGCCCTTTATCTTTGCGCCAGCAGTCCCGACAGTTATTATGGCTACACCTTCGGTTCG	TCRBV05-01*01	TCRBD01-01*01	TCRBJ01-02*01
1437	0.0978816	22.7621	0.005832	1	CASSSPPYGYTF	TTGGAGATCCAGCGCACAGAGCAGGGGGACTCGGCCATGTATCTCTGTGCCAGCAGCTCCCCGCCGTATGGCTACACCTTCGGTTCG	TCRBV07-09	unresolved	TCRBJ01-02*01
1438	0.0979497	22.768	0.005832	1	CASRDGFYGYTF	CTCACTGTGACATCGGCCCAAAAGAACCCGACAGCTTTCTATCTCTGTGCCTCCCGAGACGGATTCTATGGCTACACCTTCGGTTCG	TCRBV19-01	unresolved	TCRBJ01-02*01
1439	0.0980178	22.7738	0.005832	1	CATSDHTGLYGYTF	CTAGAGTCTGCCATCCCCAACCAGACAGCTCTTTACTTCTGTGCCACCAGTGATCATACAGGGCTCTATGGCTACACCTTCGGTTCG	unresolved	TCRBD01-01*01	TCRBJ01-02*01
1440	0.098086	22.7796	0.005832	1	CAWSSLPWTREAYGYTF	CTCCTCCTCAGTGACTCTGGCTTCTATCTCTGTGCCTGGAGCTCCCTACCCTGGACGCGCGAGGCCTATGGCTACACCTTCGGTTCG	TCRBV30-01*02	unresolved	TCRBJ01-02*01
1441	0.0981541	22.7855	0.005832	1	CASSSGADYGYTF	AGGCTGCTGTCGGCTGCTCCCTCCCAGACATCTGTGTACTTCTGTGCCAGCAGCTCTGGGGCGGACTATGGCTACACCTTCGGTTCG	TCRBV06-05*01	TCRBD01-01*01	TCRBJ01-02*01
1442	0.0982222	22.7913	0.005832	1	CASSPPITGKRNYGYTF	TCAGAACCCAGGGACTCAGCTGTGTACTTCTGTGCCAGCAGTCCTCCAATTACAGGAAAACGAAACTATGGCTACACCTTCGGTTCG	unresolved	TCRBD01-01*01	TCRBJ01-02*01
1443	0.0982903	22.7971	0.005832	1	CASSPREGSYGYTF	GTGAGCACCTTGGAGCTGGGGGACTCGGCCCTTTATCTTTGCGCCAGCAGCCCGAGGGAGGGATCATATGGCTACACCTTCGGTTCG	TCRBV05-01*01	TCRBD02-01*02	TCRBJ01-02*01
1444	0.0983584	22.803	0.005832	1	CASAETGRTYGYTF	TTGGAGTCGGCTGCTCCCTCCCAAACATCTGTGTACTTCTGTGCCAGTGCAGAGACGGGGAGGACATATGGCTACACCTTCGGTTCG	unresolved	TCRBD02-01*02	TCRBJ01-02*01
1445	0.0984265	22.8088	0.005832	1	CASSDTGRGNGYTF	CTGGAGTTGGCTGCTCCCTCCCAGACATCTGTGTACTTCTGTGCCAGCAGCGACACAGGGAGGGGCAATGGCTACACCTTCGGTTCG	TCRBV06-06	TCRBD02-01*02	TCRBJ01-02*01
1446	0.0984947	22.8146	0.005832	1	CASSPYTGVGYTF	AATGTGAGCACCTTGGAGCTGGGGGACTCGGCCCTTTATCTTTGCGCCAGCAGCCCATACACAGGGGTGGGCTACACCTTCGGTTCG	TCRBV05-01*01	TCRBD01-01*01	TCRBJ01-02*01
1447	0.0985628	22.8205	0.005832	1	CATSGTAAGYTF	CTGTCCCTAGAGTCTGCCATCCCCAACCAGACAGCTCTTTACTTCTGTGCCACCAGTGGGACAGCAGCCGGCTACACCTTCGGTTCG	unresolved	TCRBD01-01*01	TCRBJ01-02*01
1448	0.0986309	22.8263	0.005832	1	CATSEAGFQYF	TCCCTGTCCCTAGAGTCTGCCATCCCCAACCAGACAGCTCTTTACTTCTGTGCCACCAGTGAAGCAGGGTTTCAGTACTTCGGGCCG	unresolved	TCRBD01-01*01	TCRBJ02-07*01
1449	0.098699	22.8321	0.005832	1	CASTNPGNEQYF	CTCAGGCTGCTGTCGGCTGCTCCCTCCCAGACATCTGTGTACTTCTGTGCCAGCACCAACCCAGGCAATGAGCAGTACTTCGGGCCG	TCRBV06-05*01	TCRBD01-01*01	TCRBJ02-07*01
1450	0.0987671	22.838	0.005832	1	CASRPGAGVEQYF	ACTGTGACATCGGCCCAAAAGAACCCGACAGCTTTCTATCTCTGTGCCAGTAGACCCGGGGCAGGGGTCGAGCAGTACTTCGGGCCG	TCRBV19-01	TCRBD01-01*01	TCRBJ02-07*01
1451	0.0988352	22.8438	0.005832	1	CSARVAGDGYEQYF	GTGACCAGTGCCCATCCTGAAGACAGCAGCTTCTACATCTGCAGTGCTAGAGTGGCGGGAGACGGGTACGAGCAGTACTTCGGGCCG	unresolved	TCRBD02-01*02	TCRBJ02-07*01
1452	0.0989033	22.8496	0.005832	1	CSARGNSLYEQYF	ACAGTGACCAGTGCCCATCCTGAAGACAGCAGCTTCTACATCTGCAGTGCCCGGGGGAACTCTCTCTACGAGCAGTACTTCGGGCCG	unresolved	TCRBD02-01*01	TCRBJ02-07*01
1453	0.0989715	22.8555	0.005832	1	CASSLGGPSYEQYF	ATCCAGCGCACACAGCAGGAGGACTCCGCCGTGTATCTCTGTGCCAGCAGCTTGGGCGGGCCCTCCTACGAGCAGTACTTCGGGCCG	TCRBV07-08*01	TCRBD02-01	TCRBJ02-07*01
1454	0.0990396	22.8613	0.005832	1	CASSLADPGISYEQYF	ACCTTGGAGCTGGGGGACTCGGCCCTTTATCTTTGCGCCAGCAGCTTGGCTGATCCCGGGATATCCTACGAGCAGTACTTCGGGCCG	TCRBV05-01*01	TCRBD02-01*02	TCRBJ02-07*01
1455	0.0991077	22.8671	0.005832	1	CSASRGGTGTYEQYF	ACCAGTGCCCATCCTGAAGACAGCAGCTTCTACATCTGCAGTGCTTCTAGGGGGGGGACAGGTACCTACGAGCAGTACTTCGGGCCG	unresolved	TCRBD01-01*01	TCRBJ02-07*01
1456	0.0991758	22.873	0.005832	1	CASSLETYEQYF	CTGAATGTGAACGCCTTGTTGCTGGGGGACTCGGCCCTCTATCTCTGTGCCAGCAGCTTGGAGACCTACGAGCAGTACTTCGGGCCG	TCRBV05-06*01	unresolved	TCRBJ02-07*01
1457	0.0992439	22.8788	0.005832	1	CSARVSGEYYEQYF	GTGACCAGTGCCCATCCTGAAGACAGCAGCTTCTACATCTGCAGTGCTAGAGTTAGCGGGGAATACTACGAGCAGTACTTCGGGCCG	unresolved	TCRBD02-01*01	TCRBJ02-07*01
1458	0.099312	22.8846	0.005832	1	CASSLGGASGVYEQYF	ACCTTGGAGCTGGGGGACTCGGCCCTTTATCTTTGCGCCAGCAGCTTGGGGGGAGCTAGCGGGGTATACGAGCAGTACTTCGGGCCG	TCRBV05-01*01	TCRBD02-01*01	TCRBJ02-07*01
1459	0.0993802	22.8904	0.005832	1	CASNPVAGGNEQYF	GTGAGCACCTTGGAGCTGGGGGACTCGGCCCTTTATCTTTGCGCCAGCAACCCCGTAGCGGGAGGGAACGAGCAGTACTTCGGGCCG	TCRBV05-01*01	TCRBD02-01*02	TCRBJ02-07*01
1460	0.0994483	22.8963	0.005832	1	CASSLQVYEQYV	CTCAAGATCCAGCCTGCAAAGCTTGAGGACTCGGCCGTGTATCTCTGTGCCAGCAGCTTGCAGGTTTACGAGCAGTACGTCGGGCCG	TCRBV11-02*02	TCRBD01-01*01	TCRBJ02-07*01
1461	0.0995164	22.9021	0.005832	1	CASAINPAYEQYV	AAGATCCAGCCCTCAGAACCCAGGGACTCAGCTGTGTACTTCTGTGCCAGCGCCATAAACCCGGCTTACGAGCAGTACGTCGGGCCG	unresolved	unresolved	TCRBJ02-07*01
1462	0.0995845	22.9079	0.005832	1	CASSPSISYEQYV	GAGATCCAGCGCACAGAGCAGGGGGACTCGGCCATGTATCTCTGTGCCAGCAGCCCGAGCATTTCCTACGAGCAGTACGTCGGGCCG	TCRBV07-09	unresolved	TCRBJ02-07*01
1463	0.0996526	22.9138	0.005832	1	CASSLEQGAYEQYV	GTGAACGCCTTGGAGCTGGACGACTCGGCCCTGTATCTCTGTGCCAGCAGCCTTGAGCAGGGGGCCTACGAGCAGTACGTCGGGCCG	TCRBV05-04*01	TCRBD01-01*01	TCRBJ02-07*01
1464	0.0997207	22.9196	0.005832	1	CASSQVGSSGNTIYF	CACACCCTGCAGCCAGAAGACTCGGCCCTGTATCTCTGCGCCAGCAGCCAAGTTGGATCGTCTGGAAACACCATATATTTTGGAGAG	TCRBV04-03*01	unresolved	TCRBJ01-03*01
1465	0.0997888	22.9254	0.005832	1	CSALQGIDSGNTIYF	ACCAGTGCCCATCCTGAAGACAGCAGCTTCTACATCTGCAGTGCTCTACAGGGGATCGACTCTGGAAACACCATATATTTTGGAGAG	unresolved	TCRBD01-01*01	TCRBJ01-03*01
1466	0.099857	22.9313	0.005832	1	CASSYEASGANVLTF	CTGTCGGCTGCTCCCTCCCAGACATCTGTGTACTTCTGTGCCAGCAGTTACGAAGCCTCTGGGGCCAACGTCCTGACTTTCGGGGCC	TCRBV06-05*01	TCRBD02-01	TCRBJ02-06*01
1467	0.0999251	22.9371	0.005832	1	CATRPYLAGANVLTF	AGCACCTTGGAGCTGGGGGACTCGGCCCTTTATCTTTGCGCCACCCGTCCGTACCTGGCTGGGGCCAACGTCCTGACTTTCGGGGCC	TCRBV05-01*01	unresolved	TCRBJ02-06*01
1468	0.0999932	22.9429	0.005832	1	CASSPGLRQNLNIQYF	GCCCTGCAGCCAGAAGACTCAGCCCTGTATCTCTGCGCCAGCAGTCCCGGACTTCGTCAGAACCTAAACATTCAGTACTTCGGCGCC	TCRBV04-01*01	TCRBD02-01	TCRBJ02-04*01
1469	0.100061	22.9488	0.005832	1	CAWSGPSGSKNIQYF	AAGAAGCTCCTTCTCAGTGACTCTGGCTTCTATCTCTGTGCCTGGAGTGGGCCTAGCGGGAGCAAAAACATTCAGTACTTCGGCGCC	TCRBV30-01*01	TCRBD02-01*02	TCRBJ02-04*01
1470	0.100129	22.9546	0.005832	1	CASSQDLASGSREFF	CACACCCTGCAGCCAGAAGACTCGGCCCTGTATCTCTGCGCCAGCAGCCAAGATCTGGCTAGCGGGAGTCGCGAGTTCTTCGGGCCA	TCRBV04-03*01	TCRBD02-01*02	TCRBJ02-01*01
1471	0.100198	22.9604	0.005832	1	CASSTGRGGPTRGEQFF	TTGGAGCTGGGGGACTCGGCCCTTTATCTTTGCGCCAGCAGCACCGGGAGGGGAGGCCCCACACGGGGTGAGCAGTTCTTCGGGCCA	TCRBV05-01*01	TCRBD02-01*02	TCRBJ02-01*01
1472	0.100266	22.9663	0.005832	1	CASSGMDLADGEQFF	CAGCGCACAGAGCGGGGGGACTCAGCCGTGTATCTCTGTGCCAGCAGCGGAATGGATTTAGCGGACGGTGAGCAGTTCTTCGGGCCA	TCRBV07-03*01	TCRBD02-01	TCRBJ02-01*01
1473	0.100334	22.9721	0.005832	1	CSVDTSGSKYEQFF	GTGAGCAACATGAGCCCTGAAGACAGCAGCATATATCTCTGCAGCGTTGATACTAGCGGGAGTAAATATGAGCAGTTCTTCGGGCCA	TCRBV29-01*01	TCRBD02-01*02	TCRBJ02-01*01
1474	0.100402	22.9779	0.005832	1	CASSDRLAGGDDEQFF	TCGGCTGCTCCCTCCCAGACATCTGTGTACTTCTGTGCCAGCAGTGATAGACTAGCGGGAGGTGATGATGAGCAGTTCTTCGGGCCA	TCRBV06-01*01	TCRBD02-01*02	TCRBJ02-01*01
1475	0.10047	22.9838	0.005832	1	CSAPGPSNEQFF	CTGACAGTGACCAGTGCCCATCCTGAAGACAGCAGCTTCTACATCTGCAGTGCCCCCGGGCCGTCTAATGAGCAGTTCTTCGGGCCA	unresolved	unresolved	TCRBJ02-01*01
1476	0.100538	22.9896	0.005832	1	CSVIGAGVVNEQFF	GTGACCAGTGCCCATCCTGAAGACAGCAGCTTCTACATCTGCAGTGTCATTGGGGCGGGAGTCGTGAATGAGCAGTTCTTCGGGCCA	unresolved	TCRBD02-01*02	TCRBJ02-01*01
1477	0.100606	22.9954	0.005832	1	CASSLTSGRANEQFF	AGCACCTTGGAGCTGGGGGACTCGGCCCTTTATCTTTGCGCCAGCAGCTTGACTAGCGGGAGGGCCAATGAGCAGTTCTTCGGGCCA	TCRBV05-01*01	TCRBD02-01*02	TCRBJ02-01*01
1478	0.100674	23.0013	0.005832	1	CASSYWSRYNEQFF	TTGGAGTCGGCTGCTCCCTCCCAAACATCTGTGTACTTCTGTGCCAGCAGTTACTGGTCCCGGTACAATGAGCAGTTCTTCGGGCCA	unresolved	TCRBD02-01	TCRBJ02-01*01
1479	0.100742	23.0071	0.005832	1	CSGRREGLYNEQFF	GTGAGCAACATGAGCCCTGAAGACAGCAGCATATATCTCTGCAGCGGCCGGCGGGAGGGCCTCTACAATGAGCAGTTCTTCGGGCCA	TCRBV29-01*01	TCRBD02-01*02	TCRBJ02-01*01
1480	0.100811	23.0129	0.005832	1	CASSLDGGVSYNEQFF	GCCTTGTTGCTGGGGGACTCGGCCCTCTATCTCTGTGCCAGCAGCTTGGACGGAGGGGTCTCCTACAATGAGCAGTTCTTCGGGCCA	TCRBV05-06*01	TCRBD02-01*02	TCRBJ02-01*01
1481	0.100879	23.0188	0.005832	1	CSVEDPRSYNEQFF	GTGAGCAACATGAGCCCTGAAGACAGCAGCATATATCTCTGCAGCGTTGAAGATCCGCGATCCTACAATGAGCAGTTCTTCGGGCCA	TCRBV29-01*01	TCRBD02-01	TCRBJ02-01*01
1482	0.100947	23.0246	0.005832	1	CASSSPSGRAYNEQFF	TCGCCCAGCCCCAACCAGACCTCTCTGTACTTCTGTGCCAGCAGTTCCCCAAGCGGGAGGGCCTACAATGAGCAGTTCTTCGGGCCA	TCRBV27-01*01	TCRBD02-01*02	TCRBJ02-01*01
1483	0.101015	23.0304	0.005832	1	CSASLTSKNNEQFF	GTGACCAGTGCCCATCCTGAAGACAGCAGCTTCTACATCTGCAGTGCTTCCCTGACTAGCAAGAACAATGAGCAGTTCTTCGGGCCA	unresolved	TCRBD02-01	TCRBJ02-01*01
1484	0.101083	23.0362	0.005832	1	CASSLMPETQYF	TTGGAGATCCAGCGCACAGAGCAGGGGGACTCGGCCATGTATCTCTGTGCCAGCAGCTTAATGCCTGAGACCCAGTACTTCGGGCCA	TCRBV07-09	unresolved	TCRBJ02-05*01
1485	0.101151	23.0421	0.005832	1	CASSQDDGSTETQYF	AATTCCCTGGAGCTTGGTGACTCTGCTGTGTATTTCTGTGCCAGCAGCCAAGACGACGGGAGTACTGAGACCCAGTACTTCGGGCCA	unresolved	TCRBD02-01*02	TCRBJ02-05*01
1486	0.101219	23.0479	0.005832	1	CASSPNRLAGGMETQYF	GCTGCTCCCTCCCAGACATCTGTGTACTTCTGTGCCAGCAGCCCGAACCGACTAGCGGGAGGTATGGAGACCCAGTACTTCGGGCCA	unresolved	TCRBD02-01*02	TCRBJ02-05*01
1487	0.101287	23.0537	0.005832	1	CASSLRTSGSGETQYF	GCCTTGGAGCTGGACGACTCGGCCCTGTATCTCTGTGCCAGCAGCTTGAGGACTAGCGGGAGTGGGGAGACCCAGTACTTCGGGCCA	TCRBV05-04*01	TCRBD02-01*02	TCRBJ02-05*01
1488	0.101355	23.0596	0.005832	1	CASSLVASRGETQYF	AGCACCTTGGAGCTGGGGGACTCGGCCCTTTATCTTTGCGCCAGCAGCTTGGTGGCGTCCCGGGGGGAGACCCAGTACTTCGGGCCA	TCRBV05-01*01	TCRBD02-01*01	TCRBJ02-05*01
1489	0.101424	23.0654	0.005832	1	CSARDPSGRETQYF	GTGACCAGTGCCCATCCTGAAGACAGCAGCTTCTACATCTGCAGTGCTAGAGATCCTAGCGGGAGGGAGACCCAGTACTTCGGGCCA	unresolved	TCRBD02-01*02	TCRBJ02-05*01
1490	0.101492	23.0712	0.005832	1	CASSLVGAGLETQYF	CAGCCCTCAGAACCCAGGGACTCAGCTGTGTACTTCTGTGCCAGCAGTTTAGTGGGAGCTGGGTTAGAGACCCAGTACTTCGGGCCA	unresolved	TCRBD02-01*02	TCRBJ02-05*01
1491	0.10156	23.0771	0.005832	1	CASSLGETQYF	CTGCTGGGGTTGGAGTCGGCTGCTCCCTCCCAAACATCTGTGTACTTCTGTGCCAGCAGTTTAGGAGAGACCCAGTACTTCGGGCCA	unresolved	unresolved	TCRBJ02-05*01
1492	0.101628	23.0829	0.005832	1	CASSYLAGEVEETQYF	TCGGCTGCTCCCTCCCAAACATCTGTGTACTTCTGTGCCAGCAGTTATTTAGCGGGAGAGGTGGAAGAGACCCAGTACTTCGGGCCA	unresolved	TCRBD02-01*02	TCRBJ02-05*01
1493	0.101696	23.0887	0.005832	1	CASSMDSEETQYF	ACTGTGACATCGGCCCAAAAGAACCCGACAGCTTTCTATCTCTGTGCCAGTAGTATGGACAGCGAAGAGACCCAGTACTTCGGGCCA	TCRBV19-01	TCRBD01-01*01	TCRBJ02-05*01
1494	0.101764	23.0946	0.005832	1	CASSQGGAPQETQYF	CACGCCCTGCAGCCAGAAGACTCAGCCCTGTATCTCTGCGCCAGCAGCCAAGGGGGGGCCCCGCAAGAGACCCAGTACTTCGGGCCA	TCRBV04-01*01	unresolved	TCRBJ02-05*01
1495	0.101832	23.1004	0.005832	1	CASSPGAIQETQYF	GTGAACGCCTTGGAGCTGGACGACTCGGCCCTGTATCTCTGTGCCAGCAGCCCGGGGGCTATCCAAGAGACCCAGTACTTCGGGCCA	TCRBV05-04*01	unresolved	TCRBJ02-05*01
1496	0.1019	23.1062	0.005832	1	CASSARQGQETQYF	ATCCAGCGCACAGAGCAGCGGGACTCGGCCATGTATCGCTGTGCCAGCAGCGCCCGACAGGGCCAAGAGACCCAGTACTTCGGGCCA	TCRBV07-06*01	TCRBD01-01*01	TCRBJ02-05*01
1497	0.101969	23.1121	0.005832	1	CASSSTQETQYF	CTAAACCTGAGCTCTCTGGAGCTGGGGGACTCAGCTTTGTATTTCTGTGCCAGCAGCAGTACCCAAGAGACCCAGTACTTCGGGCCA	TCRBV09-01	unresolved	TCRBJ02-05*01
1498	0.102037	23.1179	0.005832	1	CAWSPGTQETQYF	AGTTCTAAGAAGCTCCTTCTCAGTGACTCTGGCTTCTATCTCTGTGCCTGGAGCCCCGGGACCCAAGAGACCCAGTACTTCGGGCCA	TCRBV30-01*01	unresolved	TCRBJ02-05*01
1499	0.102105	23.1237	0.005832	1	CASSQDLDYQETQYF	CACACCCTGCAGCCAGAAGACTCGGCCCTGTATCTCTGCGCCAGCAGCCAAGATCTTGACTACCAAGAGACCCAGTACTTCGGGCCA	TCRBV04-03*01	TCRBD02-01	TCRBJ02-05*01
1500	0.102173	23.1296	0.005832	1	CASSRDQETQYF	CTCAAGATCCAGCCTGCAAAGCTTGAGGACTCGGCCGTGTATCTCTGTGCCAGCAGTCGGGACCAAGAGACCCAGTACTTCGGGCCA	TCRBV11-02*02	TCRBD02-01	TCRBJ02-05*01
1501	0.102241	23.1354	0.005832	1	CASSIGSSDQETQYF	ACATCGGCCCAAAAGAACCCGACAGCTTTCTATCTCTGTGCCAGTAGTATAGGGTCGAGCGACCAAGAGACCCAGTACTTCGGGCCA	TCRBV19-01	TCRBD02-01	TCRBJ02-05*01
1502	0.102309	23.1412	0.005832	1	CASSLRLAGTQYF	ACGATCCAGCGCACAGAGCAGCGGGACTCGGCCATGTATCGCTGTGCCAGCAGCTTACGACTAGCGGGTACGCAGTATTTTGGCCCA	TCRBV07-06*01	TCRBD02-01	TCRBJ02-03*01
1503	0.102377	23.1471	0.005832	1	CASSYSGTGWDTQYF	CTGTCGGCTGCTCCCTCCCAGACATCTGTGTACTTCTGTGCCAGCAGTTACTCCGGGACAGGGTGGGATACGCAGTATTTTGGCCCA	TCRBV06-05*01	TCRBD01-01*01	TCRBJ02-03*01
1504	0.102445	23.1529	0.005832	1	CASSEWSGGDTQYF	CTGGAGTCTGCCAGGCCCTCACATACCTCTCAGTACCTCTGTGCCAGCAGTGAATGGAGCGGGGGGGATACGCAGTATTTTGGCCCA	TCRBV25-01*01	TCRBD02-01*01	TCRBJ02-03*01
1505	0.102513	23.1587	0.005832	1	CASSGTSGRVKQGDTQYF	CAAAAGAACCCGACAGCTTTCTATCTCTGTGCCAGTAGTGGGACTAGCGGGAGGGTTAAGCAGGGAGATACGCAGTATTTTGGCCCA	TCRBV19-01	TCRBD02-01*02	TCRBJ02-03*01
1506	0.102582	23.1646	0.005832	1	CASSLRVAGGADTQYF	TCGGCTGCTCCCTCCCAGACATCTGTGTACTTCTGTGCCAGCAGTCTCCGCGTAGCGGGAGGGGCAGATACGCAGTATTTTGGCCCA	unresolved	TCRBD02-01*02	TCRBJ02-03*01
1507	0.10265	23.1704	0.005832	1	CATQEADTQYF	ACTCTGAAGATCCAGCCCTCAGAACCCAGGGACTCAGCTGTGTACTTCTGTGCCACCCAGGAGGCAGATACGCAGTATTTTGGCCCA	unresolved	TCRBD02-01*02	TCRBJ02-03*01
1508	0.102718	23.1762	0.005832	1	CASSHSTGRPPDTQYF	TCGGCCCAAAAGAACCCGACAGCTTTCTATCTCTGTGCCAGTAGCCACTCGACGGGCAGGCCGCCAGATACGCAGTATTTTGGCCCA	TCRBV19-01	unresolved	TCRBJ02-03*01
1509	0.102786	23.182	0.005832	1	CASSSRTSLPDTQYF	CAGCGCACAGAGCAGCGGGACTCGGCCATGTATCGCTGTGCCAGCAGCTCCCGGACTTCTCTCCCAGATACGCAGTATTTTGGCCCA	TCRBV07-06*01	TCRBD02-01	TCRBJ02-03*01
1510	0.102854	23.1879	0.005832	1	CASSVVPGTDTQYF	CTGAGCTCTCTGGAGCTGGGGGACTCAGCTTTGTATTTCTGTGCCAGCAGCGTAGTCCCTGGGACAGATACGCAGTATTTTGGCCCA	TCRBV09-01	unresolved	TCRBJ02-03*01
1511	0.102922	23.1937	0.005832	1	CSVKKWGLAGGTDTQYF	ATGAGCCCTGAAGACAGCAGCATATATCTCTGCAGCGTAAAAAAATGGGGACTAGCGGGAGGGACAGATACGCAGTATTTTGGCCCA	TCRBV29-01*01	TCRBD02-01*02	TCRBJ02-03*01
1512	0.10299	23.1995	0.005832	1	CASSRAIGLAGPRLTDTQYF	GGGGACTCGGCCCTTTATCTTTGCGCCAGCAGCAGGGCGATTGGACTAGCGGGACCTCGCCTCACAGATACGCAGTATTTTGGCCCA	TCRBV05-01*01	TCRBD02-01*02	TCRBJ02-03*01
1513	0.103058	23.2054	0.005832	1	CASSYLGTSGRAGTDTQYF	CCCTCCCAGACATCTGTGTACTTCTGTGCCAGCAGTTACCTTGGGACTAGCGGGAGGGCCGGCACAGATACGCAGTATTTTGGCCCA	unresolved	TCRBD02-01*02	TCRBJ02-03*01
1514	0.103126	23.2112	0.005832	1	CASSHSNRGQGTDTQYF	CTGCAGCCAGAAGACTCAGCCCTGTATCTCTGCGCCAGCAGCCATTCAAACAGGGGGCAAGGCACAGATACGCAGTATTTTGGCCCA	TCRBV04-01*01	TCRBD01-01*01	TCRBJ02-03*01
1515	0.103195	23.217	0.005832	1	CASNPIAWRTDTQYF	CAGCGCACACAGCAGGAGGACTCGGCCGTGTATCTCTGTGCCAGCAACCCGATCGCGTGGCGCACAGATACGCAGTATTTTGGCCCA	TCRBV07-02*01	unresolved	TCRBJ02-03*01
1516	0.103263	23.2229	0.005832	1	CSARDPLAGASTDTQYF	GCCCATCCTGAAGACAGCAGCTTCTACATCTGCAGTGCTAGAGATCCCCTAGCGGGGGCTAGCACAGATACGCAGTATTTTGGCCCA	unresolved	TCRBD02-01*01	TCRBJ02-03*01
1517	0.103331	23.2287	0.005832	1	CASSLGRTSGHSTDTQYF	TTGCTGGGGGACTCGGCCCTCTATCTCTGTGCCAGCAGCTTGGGTAGGACTAGCGGCCATAGCACAGATACGCAGTATTTTGGCCCA	TCRBV05-06*01	TCRBD02-01	TCRBJ02-03*01
1518	0.103399	23.2345	0.005832	1	CASSPGLAGSLGSTDTQYF	CCCAGGGACTCAGCTGTGTACTTCTGTGCCAGCAGTCCTGGACTAGCGGGCTCTCTCGGGAGCACAGATACGCAGTATTTTGGCCCA	unresolved	TCRBD02-01	TCRBJ02-03*01
1519	0.103467	23.2404	0.005832	1	CASSRGRGSTDTQYF	ACATCGGCCCAAAAGAACCCGACAGCTTTCTATCTCTGTGCCAGTAGTCGGGGCAGGGGCAGCACAGATACGCAGTATTTTGGCCCA	TCRBV19-01	TCRBD01-01*01	TCRBJ02-03*01
1520	0.103535	23.2462	0.005832	1	CASSIDQGRDTDTQYF	TCGGCCCAAAAGAACCCGACAGCTTTCTATCTCTGTGCCAGTAGTATAGATCAGGGGCGGGACACAGATACGCAGTATTTTGGCCCA	TCRBV19-01	unresolved	TCRBJ02-03*01
1521	0.103603	23.252	0.005832	1	CASSPRLAGAPPEQYF	TCGCCCAGCCCCAACCAGACCTCTCTGTACTTCTGTGCCAGCAGTCCCCGACTAGCGGGAGCTCCCCCTGAGCAGTATTTTGGCCCA	TCRBV27-01*01	TCRBD02-01*02	TCRBJ02-03*01
1522	0.103671	23.2579	0.005832	1	CSVVLGSGTGGQFAGELFF	CCTGAAGACAGCAGCATATATCTCTGCAGCGTTGTGTTGGGATCCGGGACAGGGGGCCAGTTTGCCGGGGAGCTGTTTTTTGGAGAA	TCRBV29-01*01	TCRBD01-01*01	TCRBJ02-02*01
1523	0.10374	23.2637	0.005832	1	CASRLQGAGTGELFF	AGCACCTTGGAGCTGGGGGACTCGGCCCTTTATCTTTGCGCCAGCAGACTACAGGGGGCGGGCACCGGGGAGCTGTTTTTTGGAGAA	TCRBV05-01*01	TCRBD01-01*01	TCRBJ02-02*01
1524	0.103808	23.2695	0.005832	1	CASSLTGSTGELFF	ATCCAGCCCTCAGAACCCAGGGACTCAGCTGTGTACTTCTGTGCCAGCAGTCTAACGGGCTCCACCGGGGAGCTGTTTTTTGGAGAA	unresolved	unresolved	TCRBJ02-02*01
1525	0.103876	23.2754	0.005832	1	CASSQGTSGRGNTGELFF	CAGCCAGAAGACTCGGCCCTGTATCTCTGCGCCAGCAGCCAAGGGACTAGCGGGAGGGGGAACACCGGGGAGCTGTTTTTTGGAGAA	TCRBV04-03*01	TCRBD02-01*02	TCRBJ02-02*01
1526	0.103944	23.2812	0.005832	1	CASSQESGRNTGELFF	ACCCTGCAGCCAGAAGACTCGGCCCTGTATCTCTGCGCCAGCAGCCAGGAGAGCGGGAGGAACACCGGGGAGCTGTTTTTTGGAGAA	TCRBV04-03*01	TCRBD02-01*02	TCRBJ02-02*01
1527	0.104012	23.287	0.005832	1	CASSIYPSGNTGELFF	TCGGCCCAAAAGAACCCGACAGCTTTCTATCTCTGTGCCAGTAGTATATATCCTAGCGGAAACACCGGGGAGCTGTTTTTTGGAGAA	TCRBV19-01	TCRBD02-01	TCRBJ02-02*01
1528	0.10408	23.2929	0.005832	1	CASRVRTGRNGELFF	AGCACCTTGGAGCTGGGGGACTCGGCCCTTTATCTTTGCGCCAGCAGGGTCAGGACAGGGCGGAACGGGGAGCTGTTTTTTGGAGAA	TCRBV05-01*01	TCRBD01-01*01	TCRBJ02-02*01
1529	0.104148	23.2987	0.005832	1	CASSLARHRGTFF	GAGATCCAGCGCACAGAGCAGGGGGACTCGGCCATGTATCTCTGTGCCAGCAGCTTAGCGAGGCACAGGGGTACGTTTTTTGGAGAA	TCRBV07-09	TCRBD01-01*01	TCRBJ02-02*01
1530	0.104216	23.3045	0.005832	1	CASREGTVRAFF	CTGATTCTGGAGTCCGCCAGCACCAACCAGACATCTATGTACCTCTGTGCCAGCAGGGAAGGGACCGTGAGAGCTTTCTTTGGACAA	TCRBV28-01*01	unresolved	TCRBJ01-01*01
1531	0.104284	23.3104	0.005832	1	CSARLVTEAFF	ACTCTGACAGTGACCAGTGCCCATCCTGAAGACAGCAGCTTCTACATCTGCAGTGCTAGGTTAGTCACTGAAGCTTTCTTTGGACAA	TCRBV20-01*01	TCRBD02-01	TCRBJ01-01*01
1532	0.104353	23.3162	0.005832	1	CAWTFLGQGSTEAFF	AAGAAGCTCCTTCTCAGTGACTCTGGCTTCTATCTCTGTGCCTGGACCTTTCTAGGACAGGGCAGCACTGAAGCTTTCTTTGGACAA	TCRBV30-01*01	TCRBD01-01*01	TCRBJ01-01*01
1533	0.104421	23.322	0.005832	1	CASGTTAYTEAFF	AAGATCCAGCGCACAGAGCGGGGGGACTCAGCCGTGTATCTCTGTGCCAGCGGAACGACAGCCTACACTGAAGCTTTCTTTGGACAA	TCRBV07-03*01	TCRBD01-01*01	TCRBJ01-01*01
1534	0.104489	23.3278	0.005832	1	CASSLGQEINTEAFF	CAGCGCACAGAGCAGCGGGACTCGGCCATGTATCGCTGTGCCAGCAGCTTGGGACAGGAAATTAACACTGAAGCTTTCTTTGGACAA	TCRBV07-06*01	TCRBD01-01*01	TCRBJ01-01*01
1535	0.104557	23.3337	0.005832	1	CASSLQGVNTEAFF	CTGCTGTCGGCTGCTCCCTCCCAGACATCTGTGTACTTCTGTGCCAGCAGTTTACAGGGAGTGAACACTGAAGCTTTCTTTGGACAA	TCRBV06-05*01	TCRBD01-01*01	TCRBJ01-01*01
1536	0.104625	23.3395	0.005832	1	CASSQYPNTEAFF	CACCTACACGCCCTGCAGCCAGAAGACTCAGCCCTGTATCTCTGCGCCAGCAGCCAATACCCGAACACCGAAGCTTTCTTTGGACAA	TCRBV04-01*01	TCRBD01-01*01	TCRBJ01-01*01
1537	0.104693	23.3453	0.005832	1	CASSPSGGDEKLFF	GTGAACGCCTTGGAGCTGGACGACTCGGCCCTGTATCTCTGTGCCAGCAGCCCATCGGGCGGAGATGAAAAACTGTTTTTTGGCAGT	TCRBV05-04*01	unresolved	TCRBJ01-04*01
1538	0.104761	23.3512	0.005832	1	CASSSGYSNEKLFF	GTGAACGCCTTGTTGCTGGGGGACTCGGCCCTCTATCTCTGTGCCAGCAGCTCTGGATATTCTAATGAAAAACTGTTTTTTGGCAGT	TCRBV05-06*01	unresolved	TCRBJ01-04*01
1539	0.104829	23.357	0.005832	1	CASSELSGDNEKLFF	GAGTCTGCCAGGCCCTCACATACCTCTCAGTACCTCTGTGCCAGCAGTGAATTATCGGGAGATAATGAAAAACTGTTTTTTGGCAGT	TCRBV25-01*01	TCRBD02-01*02	TCRBJ01-04*01
1540	0.104897	23.3628	0.005832	1	CASSPRAVARERPQHF	ACCCTGCAGCCAGAAGACTCGGCCCTGTATCTCTGCGCCAGCAGCCCCAGGGCGGTAGCGCGGGAACGGCCCCAGCATTTTGGTGAT	TCRBV04-03*01	TCRBD02-01*02	TCRBJ01-05*01
1541	0.104966	23.3687	0.005832	1	CASSSRGGGQPQHF	TTGGAGTCGGCTGCTCCCTCCCAAACATCTGTGTACTTCTGTGCCAGCAGTTCCCGGGGAGGAGGTCAGCCCCAGCATTTTGGTGAT	unresolved	TCRBD02-01*02	TCRBJ01-05*01
1542	0.105034	23.3745	0.005832	1	CASRGQGYQPQHF	AAGATCCAGCCCTCAGAACCCAGGGACTCAGCTGTGTACTTCTGTGCCAGCAGGGGACAGGGTTATCAGCCCCAGCATTTTGGTGAT	unresolved	TCRBD01-01*01	TCRBJ01-05*01
1543	0.105102	23.3803	0.005832	1	CASSLTGTDQPQHF	CTGGAGTCGCCCAGCCCCAACCAGACCTCTCTGTACTTCTGTGCCAGCAGCCTGACAGGGACCGATCAGCCCCAGCATTTTGGTGAT	TCRBV27-01*01	TCRBD01-01*01	TCRBJ01-05*01
1544	0.10517	23.3862	0.005832	1	CASSLGDSYSNQPQHF	ACCTTGGAGCTGGGGGACTCGGCCCTTTATCTTTGCGCCAGCAGCTTGGGAGACAGCTATAGCAATCAGCCCCAGCATTTTGGTGAT	TCRBV05-01*01	TCRBD01-01*01	TCRBJ01-05*01
1545	0.105238	23.392	0.005832	1	CASSSGQGYNQPQHF	CAGCGCACAGAGCAGGGGGACTCGGCCATGTATCTCTGTGCCAGCAGCTCGGGACAGGGCTACAATCAGCCCCAGCATTTTGGTGAT	TCRBV07-09	TCRBD01-01*01	TCRBJ01-05*01
1546	0.105306	23.3978	0.005832	1	CASSFPNQPQHF	CTGAAGATCCAGCCCTCAGAACCCAGGGACTCAGCTGTGTACTTCTGTGCCAGCAGTTTCCCAAATCAGCCCCAGCATTTTGGTGAT	unresolved	TCRBD01-01*01	TCRBJ01-05*01
1547	0.105374	23.4037	0.005832	1	CASTAVGLGYTF	CTAAACCTGAGCTCTCTGGAGCTGGGGGACTCAGCTTTGTATTTCTGTGCCAGCACCGCGGTAGGACTTGGCTACACCTTCGGTTCG	TCRBV09-01	TCRBD02-01	TCRBJ01-02*01
1548	0.105442	23.4095	0.005832	1	CSAAPPRQGIYGYTF	ACCAGTGCCCATCCTGAAGACAGCAGCTTCTACATCTGCAGTGCTGCCCCCCCAAGACAGGGAATCTATGGCTACACCTTCGGTTCG	unresolved	TCRBD01-01*01	TCRBJ01-02*01
1549	0.105511	23.4153	0.005832	1	CSVITGIYGYTF	CTGACTGTGAGCAACATGAGCCCTGAAGACAGCAGCATATATCTCTGCAGCGTTATCACAGGAATCTATGGCTACACCTTCGGTTCG	TCRBV29-01*01	TCRBD01-01*01	TCRBJ01-02*01
1550	0.105579	23.4212	0.005832	1	CASRSGGYGYTF	CTGATCCTGGAGTCGCCCAGCCCCAACCAGACCTCTCTGTACTTCTGTGCCAGCAGATCAGGTGGCTATGGCTACACCTTCGGTTCG	TCRBV27-01*01	TCRBD01-01*01	TCRBJ01-02*01
1551	0.105647	23.427	0.005832	1	CASSLGSGYGYTF	AAGATCCAGCCTGCAAAGCTTGAGGACTCGGCCGTGTATCTCTGTGCCAGCAGCCTGGGCTCGGGCTATGGCTACACCTTCGGTTCG	TCRBV11-02*02	unresolved	TCRBJ01-02*01
1552	0.105715	23.4328	0.005832	1	CASSGRRYGYTF	CTAAACCTGAGCTCTCTGGAGCTGGGGGACTCAGCTTTGTATTTCTGTGCCAGCAGCGGACGGCGCTATGGCTACACCTTCGGTTCG	TCRBV09-01	unresolved	TCRBJ01-02*01
1553	0.105783	23.4387	0.005832	1	CASRAGVYYGYTF	AGGCTGCTGTCGGCTGCTCCCTCCCAGACATCTGTGTACTTCTGTGCCAGCAGGGCAGGGGTGTACTATGGCTACACCTTCGGTTCG	TCRBV06-05*01	TCRBD01-01*01	TCRBJ01-02*01
1554	0.105851	23.4445	0.005832	1	CASTPGGDYGYTF	GAGATCCAGCGCACAGAGCAGGGGGACTCGGCCATGTATCTCTGTGCCAGCACCCCAGGGGGAGACTATGGCTACACCTTCGGTTCG	TCRBV07-09	TCRBD01-01*01	TCRBJ01-02*01
1555	0.105919	23.4503	0.005832	1	CSASSGLGGEGDYGYTF	GCCCATCCTGAAGACAGCAGCTTCTACATCTGCAGTGCTAGTTCCGGTTTGGGAGGGGAGGGAGACTATGGCTACACCTTCGGTTCG	unresolved	TCRBD02-01*02	TCRBJ01-02*01
1556	0.105987	23.4562	0.005832	1	CSANGQGRDYGYTF	GTGACCAGTGCCCATCCTGAAGACAGCAGCTTCTACATCTGCAGTGCTAACGGACAGGGGCGAGACTATGGCTACACCTTCGGTTCG	unresolved	TCRBD01-01*01	TCRBJ01-02*01
1557	0.106055	23.462	0.005832	1	CASGDNYGYTF	CCTCTCACTGTGACATCGGCCCAAAAGAACCCGACAGCTTTCTATCTCTGTGCTTCCGGGGATAACTATGGCTACACCTTCGGTTCG	TCRBV19-01	TCRBD02-01*01	TCRBJ01-02*01
1558	0.106124	23.4678	0.005832	1	CSASPTTGQVNYGYTF	AGTGCCCATCCTGAAGACAGCAGCTTCTACATCTGCAGTGCTTCGCCTACGACGGGACAGGTGAACTATGGCTACACCTTCGGTTCG	unresolved	TCRBD01-01*01	TCRBJ01-02*01
1559	0.106192	23.4736	0.005832	1	CASSFRDRNYGYTF	ATCCAGCCCTCAGAACCCAGGGACTCAGCTGTGTACTTCTGTGCCAGCAGCTTCAGGGACAGGAACTATGGCTACACCTTCGGTTCG	unresolved	TCRBD01-01*01	TCRBJ01-02*01
1560	0.10626	23.4795	0.005832	1	CSVGGTELYGYTF	ACTGTGAGCAACATGAGCCCTGAAGACAGCAGCATATATCTCTGCAGCGTTGGAGGGACAGAACTATATGGCTACACCTTCGGTTCG	TCRBV29-01*01	TCRBD01-01*01	TCRBJ01-02*01
1561	0.106328	23.4853	0.005832	1	CASSGGQGWGYTF	ATCCTGGAGTCGCCCAGCCCCAACCAGACCTCTCTGTACTTCTGTGCCAGCAGTGGAGGACAGGGATGGGGCTACACCTTCGGTTCG	TCRBV27-01*01	TCRBD01-01*01	TCRBJ01-02*01
1562	0.106396	23.4911	0.005832	1	CASSQSYGVDGYTF	GTGAGCACCTTGGAGCTGGGGGACTCGGCCCTTTATCTTTGCGCCAGCAGCCAGTCGTATGGGGTAGACGGCTACACCTTCGGTTCG	TCRBV05-01*01	unresolved	TCRBJ01-02*01
1563	0.106464	23.497	0.005832	1	CASSFQADGYTF	TTGGAGATCCAGCGCACAGAGCAGGGGGACTCGGCCATGTATCTCTGTGCCAGCAGCTTTCAGGCAGACGGCTACACCTTCGGTTCG	TCRBV07-09	TCRBD01-01*01	TCRBJ01-02*01
1564	0.106532	23.5028	0.005832	1	CASSRATGEGYTF	ATTCTGGAGTCCGCCAGCACCAACCAGACATCTATGTACCTCTGTGCCAGCAGCCGCGCTACAGGGGAAGGCTACACCTTCGGTTCG	TCRBV28-01*01	TCRBD01-01*01	TCRBJ01-02*01
1565	0.1066	23.5086	0.005832	1	CASRCNF	GGATCATTCTCTACTCTGAAGATCCAGCCTGCAGAGCAGGGGGACTCGGCCGTGTATGTCTGTGCAAGTCGCTGTAACTTCGGTTCG	TCRBV12-02*01	TCRBD02-01	TCRBJ01-02*01
1566	0.106668	23.5145	0.005832	1	CASSGAGTTRRWEQYF	TTGGCTGCTCCCTCCCAGACATCTGTGTACTTCTGTGCCAGCAGTGGCGCCGGGACTACCCGTAGGTGGGAGCAGTACTTCGGGCCG	TCRBV06-06	TCRBD02-01	TCRBJ02-07*01
1567	0.106737	23.5203	0.005832	1	CASSQDGTGGFEQYF	CACACCCTGCAGCCAGAAGACTCGGCCCTGTATCTCTGCGCCAGCAGCCAAGATGGGACAGGGGGTTTCGAGCAGTACTTCGGGCCG	TCRBV04-03*01	TCRBD01-01*01	TCRBJ02-07*01
1568	0.106805	23.5261	0.005832	1	CSARVTGRDLTGEQYF	AGTGCCCATCCTGAAGACAGCAGCTTCTACATCTGCAGTGCTAGAGTAACAGGCCGGGATTTAACGGGCGAGCAGTACTTCGGGCCG	unresolved	unresolved	TCRBJ02-07*01
1569	0.106873	23.532	0.005832	1	CASSPVPRTEGRVGEQYF	GAGCTGGGGGACTCAGCTTTGTATTTCTGTGCCAGCAGCCCAGTTCCTCGAACAGAGGGGAGGGTAGGCGAGCAGTACTTCGGGCCG	TCRBV09-01	TCRBD02-01*02	TCRBJ02-07*01
1570	0.106941	23.5378	0.005832	1	CASSFSGTVPEQYF	ATCCAGCGCACAGAGCAGGGGGACTCGGCCATGTATCTCTGTGCCAGCAGCTTTTCCGGGACAGTTCCCGAGCAGTACTTCGGGCCG	TCRBV07-09	TCRBD01-01*01	TCRBJ02-07*01
1571	0.107009	23.5436	0.005832	1	CASSVELAGGPYEQYF	TCTCTGGAGCTGGGGGACTCAGCTTTGTATTTCTGTGCCAGCAGCGTAGAACTAGCGGGGGGTCCTTACGAGCAGTACTTCGGGCCG	TCRBV09-01	TCRBD02-01*01	TCRBJ02-07*01
1572	0.107077	23.5495	0.005832	1	CATSLGGPGGRYEQYF	TCTGCCATCCCCAACCAGACAGCTCTTTACTTCTGTGCCACCAGCCTAGGGGGGCCGGGAGGCCGGTACGAGCAGTACTTCGGGCCG	unresolved	TCRBD02-01*02	TCRBJ02-07*01
1573	0.107145	23.5553	0.005832	1	CASSMGQGIEYEQYF	CAGCCTGCAAAGCTTGAGGACTCGGCCGTGTATCTCTGTGCCAGCAGCATGGGACAGGGGATCGAGTACGAGCAGTACTTCGGGCCG	TCRBV11-02*02	TCRBD01-01*01	TCRBJ02-07*01
1574	0.107213	23.5611	0.005832	1	CSARDRAFYEQYF	ACAGTGACCAGTGCCCATCCTGAAGACAGCAGCTTCTACATCTGCAGTGCTAGAGATAGGGCTTTCTACGAGCAGTACTTCGGGCCG	unresolved	unresolved	TCRBJ02-07*01
1575	0.107282	23.567	0.005832	1	CASSIQLQFYEQYF	ATCCAGCGCACAGAGCAGGGGGACTCGGCCATGTATCTCTGTGCCAGCAGCATACAACTGCAGTTCTACGAGCAGTACTTCGGGCCG	TCRBV07-09	unresolved	TCRBJ02-07*01
1576	0.10735	23.5728	0.005832	1	CASSVGLAGVGIYEQYF	CTGGAGCTGGGGGACTCAGCTTTGTATTTCTGTGCCAGCAGCGTAGGGCTAGCGGGAGTAGGAATCTACGAGCAGTACTTCGGGCCG	TCRBV09-01	TCRBD02-01*02	TCRBJ02-07*01
1577	0.107418	23.5786	0.005832	1	CASSIKAGGYEQYF	GTGACATCGGCCCAAAAGAACCCGACAGCTTTCTATCTCTGTGCCAGTAGTATCAAAGCGGGAGGCTACGAGCAGTACTTCGGGCCG	TCRBV19-01	TCRBD02-01*02	TCRBJ02-07*01
1578	0.107486	23.5845	0.005832	1	CASSTTSEGSYEQYF	AACGCCTTGTTGCTGGGGGACTCGGCCCTCTATCTCTGTGCCAGCAGCACCACTAGCGAGGGCTCCTACGAGCAGTACTTCGGGCCG	TCRBV05-06*01	TCRBD02-01	TCRBJ02-07*01
1579	0.107554	23.5903	0.005832	1	CASSTGSSYEQYF	AATGTGAGCACCTTGGAGCTGGGGGACTCGGCCCTTTATCTTTGCGCCAGCAGTACGGGCAGCTCCTACGAGCAGTACTTCGGGCCG	TCRBV05-01*01	unresolved	TCRBJ02-07*01
1580	0.107622	23.5961	0.005832	1	CATSDPTGRDSFDSYEQYF	CCCAACCAGACAGCTCTTTACTTCTGTGCCACCAGTGACCCTACAGGGAGGGATTCCTTTGACTCCTACGAGCAGTACTTCGGGCCG	unresolved	TCRBD02-01*02	TCRBJ02-07*01
1581	0.10769	23.602	0.005832	1	CASSQGLADSYEQYF	CACACCCTGCAGCCAGAAGACTCGGCCCTGTATCTCTGCGCCAGCAGCCAAGGGCTAGCGGACTCCTACGAGCAGTACTTCGGGCCG	TCRBV04-03*01	TCRBD02-01	TCRBJ02-07*01
1582	0.107758	23.6078	0.005832	1	CASSMTGAYEQYF	ACTGTGACATCGGCCCAAAAGAACCCGACAGCTTTCTATCTCTGTGCCAGTAGTATGACAGGGGCCTACGAGCAGTACTTCGGGCCG	TCRBV19-01	TCRBD01-01*01	TCRBJ02-07*01
1583	0.107826	23.6136	0.005832	1	CSAHSSSGAYEQYF	GTGACCAGTGCCCATCCTGAAGACAGCAGCTTCTACATCTGCAGTGCGCACTCGTCTAGCGGAGCCTACGAGCAGTACTTCGGGCCG	unresolved	TCRBD02-01	TCRBJ02-07*01
1584	0.107895	23.6194	0.005832	1	CSAPGTRQAYEQYF	GTGACCAGTGCCCATCCTGAAGACAGCAGCTTCTACATCTGCAGTGCTCCCGGGACTAGACAAGCCTACGAGCAGTACTTCGGGCCG	unresolved	TCRBD02-01	TCRBJ02-07*01
1585	0.107963	23.6253	0.005832	1	CASTLRRGRDIPYEQYF	TTGGAGCTGGGGGACTCAGCCCTGTACTTCTGTGCCAGCACCCTACGCCGAGGCAGGGATATTCCCTACGAGCAGTACTTCGGGCCG	TCRBV13-01*01	TCRBD01-01*01	TCRBJ02-07*01
1586	0.108031	23.6311	0.005832	1	CASSQVLAGGPYEQYF	ACCCTGCAGCCAGAAGACTCGGCCCTGTATCTCTGCGCCAGCAGCCAAGTCCTTGCGGGGGGGCCCTACGAGCAGTACTTCGGGCCG	TCRBV04-03*01	TCRBD02-01*01	TCRBJ02-07*01
1587	0.108099	23.6369	0.005832	1	CASRTGPYEQYF	ATGAATGTGAGCACCTTGGAGCTGGGGGACTCGGCCCTTTATCTTTGCGCCAGCAGAACGGGCCCCTACGAGCAGTACTTCGGGCCG	TCRBV05-01*01	unresolved	TCRBJ02-07*01
1588	0.108167	23.6428	0.005832	1	CASSISGGTYEQYF	GTGACATCGGCCCAAAAGAACCCGACAGCTTTCTATCTCTGTGCCAGTAGTATATCAGGGGGGACCTACGAGCAGTACTTCGGGCCG	TCRBV19-01	TCRBD01-01*01	TCRBJ02-07*01
1589	0.108235	23.6486	0.005832	1	CASSRPDRTYEQYF	TTGGAGTCGGCTGCTCCCTCCCAAACATCTGTGTACTTCTGTGCCAGCAGTCGCCCGGACAGGACCTACGAGCAGTACTTCGGGCCG	unresolved	TCRBD01-01*01	TCRBJ02-07*01
1590	0.108303	23.6544	0.005832	1	CASSFIGPGTDEQYF	CAGCGCACACAGCAGGAGGACTCGGCCGTGTATCTCTGTGCCAGCAGCTTTATTGGTCCGGGGACCGACGAGCAGTACTTCGGGCCG	TCRBV07-02*01	unresolved	TCRBJ02-07*01
1591	0.108371	23.6603	0.005832	1	CASSLDVGDEQYF	GAGATCCAGCGCACAGAGCAGGGGGACTCGGCCATGTATCTCTGTGCCAGCAGCTTAGACGTGGGAGACGAGCAGTACTTCGGGCCG	TCRBV07-09	TCRBD02-01*02	TCRBJ02-07*01
1592	0.108439	23.6661	0.005832	1	CSVDTSGGHEQYF	ACTGTGAGCAACATGAGCCCTGAAGACAGCAGCATATATCTCTGCAGCGTAGACACCTCCGGGGGTCACGAGCAGTACTTCGGGCCG	TCRBV29-01*01	TCRBD02-01*01	TCRBJ02-07*01
1593	0.108508	23.6719	0.005832	1	CASSLLPKLCYEQYV	CAGCGCACACAGCAGGAGGACTCGGCCGTGTATCTCTGTGCCAGCAGCTTGCTTCCAAAACTCTGCTACGAGCAGTACGTCGGGCCG	TCRBV07-02*01	unresolved	TCRBJ02-07*01
1594	0.108576	23.6778	0.005832	1	CASSYAVWTSGNYEQYV	GCTGCTCCCTCCCAAACATCTGTGTACTTCTGTGCCAGCAGTTACGCTGTTTGGACTAGCGGAAACTACGAGCAGTACGTCGGGCCG	unresolved	TCRBD02-01	TCRBJ02-07*01
1595	0.108644	23.6836	0.005832	1	CATSALLAGVIYEQYV	TCTGCCATCCCCAACCAGACAGCTCTTTACTTCTGTGCCACCAGTGCACTACTAGCGGGAGTGATATACGAGCAGTACGTCGGGCCG	unresolved	TCRBD02-01*02	TCRBJ02-07*01
1596	0.108712	23.6894	0.005832	1	CASSPPGTDDEQYV	CTGCTGTCGGCTGCTCCCTCCCAGACATCTGTGTACTTCTGTGCCAGCAGTCCCCCCGGGACAGATGACGAGCAGTACGTCGGGCCG	TCRBV06-05*01	TCRBD01-01*01	TCRBJ02-07*01
1597	0.10878	23.6953	0.005832	1	CASSQDDRGQDTIYF	CACACCCTGCAGCCAGAAGACTCGGCCCTGTATCTCTGCGCCAGCAGCCAAGATGACAGGGGGCAGGACACCATATATTTTGGAGAG	TCRBV04-03*01	TCRBD01-01*01	TCRBJ01-03*01
1598	0.108848	23.7011	0.005832	1	CASSLYRQGASSGANVLTF	CCCAACCAGACCTCTCTGTACTTCTGTGCCAGCAGTTTATACCGACAGGGGGCGAGCTCTGGGGCCAACGTCCTGACTTTCGGGGCC	TCRBV27-01*01	TCRBD01-01*01	TCRBJ02-06*01
1599	0.108916	23.7069	0.005832	1	CANLGRLAFGSGANVLTF	GAGCTGGGGGACTCAGCTTTGTATTTCTGTGCCAACCTAGGGAGACTAGCGTTCGGATCTGGGGCCAACGTCCTGACTTTCGGGGCC	TCRBV09-01	TCRBD02-01	TCRBJ02-06*01
1600	0.108984	23.7128	0.005832	1	CSARFDSRGIQYF	ACAGTGACCAGTGCCCATCCTGAAGACAGCAGCTTCTACATCTGCAGTGCTAGATTCGACAGTAGAGGCATTCAGTACTTCGGCGCC	unresolved	TCRBD01-01*01	TCRBJ02-04*01
1601	0.109053	23.7186	0.005832	1	CASSSPGGTNIQYF	ATCCAGCGCACACAGCAGGAGGACTCGGCCGTGTATCTCTGTGCCAGCAGCTCGCCCGGCGGGACAAACATTCAGTACTTCGGCGCC	TCRBV07-02*01	TCRBD02-01*02	TCRBJ02-04*01
1602	0.109121	23.7244	0.005832	1	CASSQDSSGGMFF	CACCTACACACCCTGCAGCCAGAAGACTCGGCCCTGTATCTCTGCGCCAGCAGCCAAGATTCTAGCGGGGGGATGTTCTTCGGGCCA	TCRBV04-03*01	TCRBD02-01*01	TCRBJ02-01*01
1603	0.109189	23.7303	0.005832	1	CASSLGSREQFF	CTGAAGATCCAGCCCTCAGAACCCAGGGACTCAGCTGTGTACTTCTGTGCCAGCAGTTTGGGTAGCCGTGAGCAGTTCTTCGGGCCA	unresolved	TCRBD02-01	TCRBJ02-01*01
1604	0.109257	23.7361	0.005832	1	CASSLSREGAEQFF	CTGGAGTCGCCCAGCCCCAACCAGACCTCTCTGTACTTCTGTGCCAGCAGTTTATCGAGGGAGGGCGCTGAGCAGTTCTTCGGGCCA	TCRBV27-01*01	TCRBD02-01*02	TCRBJ02-01*01
1605	0.109325	23.7419	0.005832	1	CASSLGDRDWDEQFF	CAGCGCACAGAGCAGGGGGACTCGGCCATGTATCTCTGTGCCAGCAGCTTAGGAGACAGGGATTGGGATGAGCAGTTCTTCGGGCCA	TCRBV07-09	TCRBD01-01*01	TCRBJ02-01*01
1606	0.109393	23.7478	0.005832	1	CASSVGSGTAHEQFF	AGCTCTCTGGAGCTGGGGGACTCAGCTTTGTATTTCTGTGCCAGCAGCGTAGGTAGCGGGACTGCCCATGAGCAGTTCTTCGGGCCA	TCRBV09-01	TCRBD02-01*02	TCRBJ02-01*01
1607	0.109461	23.7536	0.005832	1	CATSEMDKLGGNEQFF	TCTGCCATCCCCAACCAGACAGCTCTTTACTTCTGTGCCACCAGTGAAATGGACAAGCTAGGGGGTAATGAGCAGTTCTTCGGGCCA	unresolved	TCRBD01-01*01	TCRBJ02-01*01
1608	0.109529	23.7594	0.005832	1	CASSLARDRVSNEQFF	CGCACAGAGCAGCGGGACTCGGCCATGTATCGCTGTGCCAGCAGCTTAGCTAGGGACAGGGTGTCTAATGAGCAGTTCTTCGGGCCA	TCRBV07-06*01	TCRBD01-01*01	TCRBJ02-01*01
1609	0.109597	23.7652	0.005832	1	CASSLGTGNEQFF	ACGATCCAGCGCACACAGCAGGAGGACTCGGCCGTGTATCTCTGTGCCAGCAGCTTAGGGACAGGGAATGAGCAGTTCTTCGGGCCA	TCRBV07-02*01	TCRBD01-01*01	TCRBJ02-01*01
1610	0.109666	23.7711	0.005832	1	CASSVVGRENEQFF	CTGAGCTCTCTGGAGCTGGGGGACTCAGCTTTGTATTTCTGTGCCAGCAGCGTAGTGGGGAGGGAGAATGAGCAGTTCTTCGGGCCA	TCRBV09-01	TCRBD02-01*02	TCRBJ02-01*01
1611	0.109734	23.7769	0.005832	1	CASSRTGGNEQFF	ACGATCCAGCGCACAGAGCAGCGGGACTCGGCCATGTATCGCTGTGCCAGCAGCCGGACAGGGGGCAATGAGCAGTTCTTCGGGCCA	TCRBV07-06*01	TCRBD01-01*01	TCRBJ02-01*01
1612	0.109802	23.7827	0.005832	1	CSVNPSSNEQFF	CTGACTGTGAGCAACATGAGCCCTGAAGACAGCAGCATATATCTCTGCAGCGTCAACCCTTCTAGCAATGAGCAGTTCTTCGGGCCA	TCRBV29-01*01	TCRBD02-01	TCRBJ02-01*01
1613	0.10987	23.7886	0.005832	1	CASSLRVSGSNEQFF	CAGCGCACACAGCAGGAGGACTCGGCCGTGTATCTCTGTGCCAGCAGCTTAAGGGTTAGCGGGTCCAATGAGCAGTTCTTCGGGCCA	TCRBV07-02*01	TCRBD02-01	TCRBJ02-01*01
1614	0.109938	23.7944	0.005832	1	CASSYPPNEQFF	CTGGGGTTGGAGTCGGCTGCTCCCTCCCAAACATCTGTGTACTTCTGTGCCAGCAGTTACCCCCCCAATGAGCAGTTCTTCGGGCCA	unresolved	unresolved	TCRBJ02-01*01
1615	0.110006	23.8002	0.005832	1	CASSFLGVTNEQFF	ATCCAGCGCACAGAGCAGGGGGACTCGGCCATGTATCTCTGTGCCAGCAGCTTCTTGGGGGTTACCAATGAGCAGTTCTTCGGGCCA	TCRBV07-09	unresolved	TCRBJ02-01*01
1616	0.110074	23.8061	0.005832	1	CASSVDRTSGSTNEQFF	CTGGAGCTGGGGGACTCAGCTTTGTATTTCTGTGCCAGCAGCGTAGATCGGACTAGCGGGAGTACCAATGAGCAGTTCTTCGGGCCA	TCRBV09-01	TCRBD02-01*02	TCRBJ02-01*01
1617	0.110142	23.8119	0.005832	1	CASSPQTGYNEQFF	ATCCAGCGCACACAGCAGGAGGACTCGGCCGTGTATCTCTGTGCCAGCAGCCCCCAGACAGGTTACAATGAGCAGTTCTTCGGGCCA	TCRBV07-02*01	TCRBD01-01*01	TCRBJ02-01*01
1618	0.11021	23.8177	0.005832	1	CATSDPTGESYNEQFF	TCTGCCATCCCCAACCAGACAGCTCTTTACTTCTGTGCCACCAGTGATCCTACAGGGGAGAGTTACAATGAGCAGTTCTTCGGGCCA	unresolved	TCRBD01-01*01	TCRBJ02-01*01
1619	0.110279	23.8236	0.005832	1	CASSPGTSGYYNEQFF	TCTCTGGAGCTGGGGGACTCAGCTTTGTATTTCTGTGCCAGCAGCCCCGGGACTAGCGGGTATTACAATGAGCAGTTCTTCGGGCCA	TCRBV09-01	TCRBD02-01	TCRBJ02-01*01
1620	0.110347	23.8294	0.005832	1	CASTRQGLYNEQFF	CTGGAGTCGCCCAGCCCCAACCAGACCTCTCTGTACTTCTGTGCCAGCACCCGACAGGGGTTGTACAATGAGCAGTTCTTCGGGCCA	TCRBV27-01*01	TCRBD01-01*01	TCRBJ02-01*01
1621	0.110415	23.8352	0.005832	1	CASSLGRGYNEQFF	CTGCTGTCGGCTGCTCCCTCCCAGACATCTGTGTACTTCTGTGCCAGCAGCCTCGGCAGGGGCTACAATGAGCAGTTCTTCGGGCCA	TCRBV06-05*01	TCRBD01-01*01	TCRBJ02-01*01
1622	0.110483	23.8411	0.005832	1	CATSANSFSYNEQFF	GAGTCTGCCATCCCCAACCAGACAGCTCTTTACTTCTGTGCCACCAGTGCAAACTCTTTCTCCTACAATGAGCAGTTCTTCGGGCCA	unresolved	TCRBD02-01	TCRBJ02-01*01
1623	0.110551	23.8469	0.005832	1	CASRRDRDSSYNEQFF	TCGGCTGCTCCCTCCCAAACATCTGTGTACTTCTGTGCCAGCAGAAGGGACAGGGACAGCTCCTACAATGAGCAGTTCTTCGGGCCA	unresolved	TCRBD01-01*01	TCRBJ02-01*01
1624	0.110619	23.8527	0.005832	1	CATGGLSYNEQFF	GACATCCGCTCACCAGGCCTGGGGGACGCAGCCATGTACCTGTGTGCCACCGGAGGACTATCCTACAATGAGCAGTTCTTCGGGCCA	TCRBV15-01*01	TCRBD02-01	TCRBJ02-01*01
1625	0.110687	23.8586	0.005832	1	CATSDLSQGPYNEQFF	TCTGCCATCCCCAACCAGACAGCTCTTTACTTCTGTGCCACCAGTGACCTCAGTCAGGGGCCCTACAATGAGCAGTTCTTCGGGCCA	unresolved	TCRBD01-01*01	TCRBJ02-01*01
1626	0.110755	23.8644	0.005832	1	CATSDTDRGRYNEQFF	TCTGCCATCCCCAACCAGACAGCTCTTTACTTCTGTGCCACCAGTGATACGGACAGGGGGAGATACAATGAGCAGTTCTTCGGGCCA	unresolved	TCRBD01-01*01	TCRBJ02-01*01
1627	0.110824	23.8702	0.005832	1	CSASPLTSGRYNEQFF	AGTGCCCATCCTGAAGACAGCAGCTTCTACATCTGCAGTGCTAGCCCCCTGACTAGCGGGAGATACAATGAGCAGTTCTTCGGGCCA	unresolved	TCRBD02-01*02	TCRBJ02-01*01
1628	0.110892	23.8761	0.005832	1	CASSLKHPGGDNEQFF	ACCTTGGAGCTGGGGGACTCGGCCCTTTATCTTTGCGCCAGCAGCCTGAAACATCCCGGAGGGGACAATGAGCAGTTCTTCGGGCCA	TCRBV05-01*01	TCRBD02-01*02	TCRBJ02-01*01
1629	0.11096	23.8819	0.005832	1	CASAAGHNEQFF	CTGAAGATCCGGTCCACAAAGCTGGAGGACTCAGCCATGTACTTCTGTGCCAGCGCTGCGGGGCACAATGAGCAGTTCTTCGGGCCA	TCRBV02-01*01	TCRBD02-01*01	TCRBJ02-01*01
1630	0.111028	23.8877	0.005832	1	CASSQDRLKANNNEQFF	CTGCAGCCAGAAGACTCGGCCCTGTATCTCTGCGCCAGCAGCCAAGATCGATTGAAAGCGAATAACAATGAGCAGTTCTTCGGGCCA	TCRBV04-03*01	TCRBD02-01	TCRBJ02-01*01
1631	0.111096	23.8936	0.005832	1	CASSVAAGGPEEQFF	AGCTCTCTGGAGCTGGGGGACTCAGCTTTGTATTTCTGTGCCAGCAGCGTCGCGGCGGGAGGGCCGGAGGAGCAGTTCTTCGGGCCA	TCRBV09-01	TCRBD02-01*02	TCRBJ02-01*01
1632	0.111164	23.8994	0.005832	1	CASSIRGSVTQYF	ATCCTGGAGTCGCCCAGCCCCAACCAGACCTCTCTGTACTTCTGTGCCAGCAGTATTCGGGGGAGTGTGACCCAGTACTTCGGGCCA	TCRBV27-01*01	TCRBD02-01*01	TCRBJ02-05*01
1633	0.111232	23.9052	0.005832	1	CASSLYSGETQYF	AAGATCCAGCGCACAGAGCGGGGGGACTCAGCCGTATATCTCTGTGCCAGCAGCTTGTACTCCGGGGAGACCCAGTACTTCGGGCCA	TCRBV07-03*01	TCRBD02-01	TCRBJ02-05*01
1634	0.1113	23.911	0.005832	1	CASSTTLAGPGETQYF	CGCACACAGCAGGAGGACTCGGCCGTGTATCTCTGTGCCAGCAGCACGACCCTAGCGGGCCCCGGGGAGACCCAGTACTTCGGGCCA	TCRBV07-02*01	TCRBD02-01	TCRBJ02-05*01
1635	0.111368	23.9169	0.005832	1	CASSYSELETQYF	AGGCTGCTGTCGGCTGCTCCCTCCCAGACATCTGTGTACTTCTGTGCCAGCAGTTACTCGGAGCTAGAGACCCAGTACTTCGGGCCA	TCRBV06-05*01	TCRBD02-01*02	TCRBJ02-05*01
1636	0.111437	23.9227	0.005832	1	CAISEPRVEETQYF	CTGGAGTCCGCTACCAGCTCCCAGACATCTGTGTACTTCTGTGCCATCAGTGAGCCGAGGGTCGAAGAGACCCAGTACTTCGGGCCA	TCRBV10-03*01	TCRBD02-01*02	TCRBJ02-05*01
1637	0.111505	23.9285	0.005832	1	CASSFWTTEETQYF	ATCCAGCCCTCAGAACCCAGGGACTCAGCTGTGTACTTCTGTGCCAGCAGTTTCTGGACTACCGAAGAGACCCAGTACTTCGGGCCA	unresolved	TCRBD02-01	TCRBJ02-05*01
1638	0.111573	23.9344	0.005832	1	CSPGQGEETQYF	CTGACAGTGACCAGTGCCCATCCTGAAGACAGCAGCTTCTACATCTGCAGTCCAGGACAGGGAGAAGAGACCCAGTACTTCGGGCCA	unresolved	TCRBD01-01*01	TCRBJ02-05*01
1639	0.111641	23.9402	0.005832	1	CATSDYHRDGEFQETQYF	ATCCCCAACCAGACAGCTCTTTACTTCTGTGCCACCAGTGATTATCATCGGGACGGAGAATTTCAAGAGACCCAGTACTTCGGGCCA	unresolved	unresolved	TCRBJ02-05*01
1640	0.111709	23.946	0.005832	1	CASSVEGGQETQYF	CTGAGCTCTCTGGAGCTGGGGGACTCAGCTTTGTATTTCTGTGCCAGCAGCGTAGAGGGTGGCCAAGAGACCCAGTACTTCGGGCCA	TCRBV09-01	unresolved	TCRBJ02-05*01
1641	0.111777	23.9519	0.005832	1	CASSVFTSGPQETQYF	TCTCTGGAGCTGGGGGACTCAGCTTTGTATTTCTGTGCCAGCAGCGTTTTCACTAGCGGGCCCCAAGAGACCCAGTACTTCGGGCCA	TCRBV09-01	TCRBD02-01	TCRBJ02-05*01
1642	0.111845	23.9577	0.005832	1	CASSLGREGQETQYF	AACGCCTTGTTGCTGGGGGACTCGGCCCTCTATCTCTGTGCCAGCAGCTTGGGCCGGGAGGGACAAGAGACCCAGTACTTCGGGCCA	TCRBV05-06*01	TCRBD02-01*02	TCRBJ02-05*01
1643	0.111913	23.9635	0.005832	1	CASRYSTGTGKETQYF	CGCACACAGCAGGAGGACTCGGCCGTGTATCTCTGTGCCAGCAGATACTCCACCGGGACAGGGAAAGAGACCCAGTACTTCGGGCCA	TCRBV07-02*01	TCRBD01-01*01	TCRBJ02-05*01
1644	0.111981	23.9694	0.005832	1	CAWSYRLEYSYF	CTGAGTTCTAAGAAGCTCCTCCTCAGTGACTCTGGCTTCTATCTCTGTGCCTGGAGTTATAGGCTAGAATATTCGTATTTTGGCCCA	TCRBV30-01*02	TCRBD02-01	TCRBJ02-03*01
1645	0.11205	23.9752	0.005832	1	CSARLAGGSRYTQYF	ACCAGTGCCCATCCTGAAGACAGCAGCTTCTACATCTGCAGTGCTAGACTAGCGGGGGGGTCGAGGTATACGCAGTATTTTGGCCCA	unresolved	TCRBD02-01*01	TCRBJ02-03*01
1646	0.112118	23.981	0.005832	1	CATMLGDTQYF	CCCCTGATCCTGGAGTCGCCCAGCCCCAACCAGACCTCTCTGTACTTCTGTGCCACTATGTTAGGGGATACGCAGTATTTTGGCCCA	TCRBV27-01*01	unresolved	TCRBJ02-03*01
1647	0.112186	23.9869	0.005832	1	CATSDPPGGADTQYF	GAGTCTGCCATCCCCAACCAGACAGCTCTTTACTTCTGTGCCACCAGTGACCCACCCGGGGGCGCAGATACGCAGTATTTTGGCCCA	unresolved	unresolved	TCRBJ02-03*01
1648	0.112254	23.9927	0.005832	1	CSARRGRADTQYF	ACAGTGACCAGTGCCCATCCTGAAGACAGCAGCTTCTACATCTGCAGTGCTAGGAGGGGGCGCGCAGATACGCAGTATTTTGGCCCA	unresolved	TCRBD01-01*01	TCRBJ02-03*01
1649	0.112322	23.9985	0.005832	1	CASSYSSSLSGTDTQYF	GCTGCTCCCTCCCAGACATCTGTGTACTTCTGTGCCAGCAGTTACTCATCTAGCCTAAGTGGGACAGATACGCAGTATTTTGGCCCA	unresolved	TCRBD02-01	TCRBJ02-03*01
1650	0.11239	24.0044	0.005832	1	CASSVGLAGGQTDTQYF	CCCAGCCCCAACCAGACCTCTCTGTACTTCTGTGCCAGCAGCGTGGGACTAGCGGGAGGGCAGACAGATACGCAGTATTTTGGCCCA	TCRBV27-01*01	TCRBD02-01*02	TCRBJ02-03*01
1651	0.112458	24.0102	0.005832	1	CASSPETGLIITDTQYF	ACAGAGCAGCGGGACTCGGCCATGTATCGCTGTGCCAGCAGCCCAGAAACGGGACTAATTATCACAGATACGCAGTATTTTGGCCCA	TCRBV07-06*01	TCRBD02-01	TCRBJ02-03*01
1652	0.112526	24.016	0.005832	1	CSASSGRGTDTQYF	GTGACCAGTGCCCATCCTGAAGACAGCAGCTTCTACATCTGCAGTGCTTCCAGCGGGAGGGGCACAGATACGCAGTATTTTGGCCCA	unresolved	TCRBD02-01*02	TCRBJ02-03*01
1653	0.112595	24.0219	0.005832	1	CSAPHTSSGTDTQYF	ACCAGTGCCCATCCTGAAGACAGCAGCTTCTACATCTGCAGTGCTCCGCACACCTCTAGCGGCACAGATACGCAGTATTTTGGCCCA	unresolved	TCRBD02-01	TCRBJ02-03*01
1654	0.112663	24.0277	0.005832	1	CATSDGTSVSTDTQYF	TCTGCCATCCCCAACCAGACAGCTCTTTACTTCTGTGCCACCAGTGATGGGACTAGCGTTAGCACAGATACGCAGTATTTTGGCCCA	unresolved	TCRBD02-01	TCRBJ02-03*01
1655	0.112731	24.0335	0.005832	1	CASSERLAASTDTQYF	GCCTTGGAGCTGGACGACTCGGCCCTGTATCTCTGTGCCAGCAGCGAGAGACTAGCGGCTAGCACAGATACGCAGTATTTTGGCCCA	TCRBV05-04*01	TCRBD02-01	TCRBJ02-03*01
1656	0.112799	24.0394	0.005832	1	CASSPGASGSTDTQYF	CCTGCAAAGCTTGAGGACTCGGCCGTGTATCTCTGTGCCAGCAGCCCGGGGGCTAGCGGGAGCACAGATACGCAGTATTTTGGCCCA	TCRBV11-02*02	TCRBD02-01	TCRBJ02-03*01
1657	0.112867	24.0452	0.005832	1	CASSVLSTDTQYF	AACCTGAGCTCTCTGGAGCTGGGGGACTCAGCTTTGTATTTCTGTGCCAGCAGCGTTCTCAGCACAGATACGCAGTATTTTGGCCCA	TCRBV09-01	TCRBD02-01	TCRBJ02-03*01
1658	0.112935	24.051	0.005832	1	CASSIDRGSTDTQYF	CTGTCGGCTGCTCCCTCCCAGACATCTGTGTACTTCTGTGCCAGCAGCATTGACAGGGGGTCCACAGATACGCAGTATTTTGGCCCA	TCRBV06-05*01	TCRBD01-01*01	TCRBJ02-03*01
1659	0.113003	24.0568	0.005832	1	CASSPSARGNTDTQYF	GCCTTGTTGCTGGGGGACTCGGCCCTCTATCTCTGTGCCAGCAGCCCGTCTGCGCGGGGAAACACAGATACGCAGTATTTTGGCCCA	TCRBV05-06*01	TCRBD02-01*01	TCRBJ02-03*01
1660	0.113071	24.0627	0.005832	1	CASSWTGGELFF	CTGAAGATCCAGCCCTCAGAACCCAGGGACTCAGCTGTGTACTTCTGTGCCAGCAGTTGGACAGGCGGGGAGCTGTTTTTTGGAGAA	unresolved	TCRBD01-01*01	TCRBJ02-02*01
1661	0.113139	24.0685	0.005832	1	CASRSTGGTGELFF	ATCCAGCGCACAGAGCGGGGGGACTCAGCCGTGTATCTCTGTGCCAGCAGATCAACGGGGGGTACCGGGGAGCTGTTTTTTGGAGAA	TCRBV07-03*01	TCRBD02-01*01	TCRBJ02-02*01
1662	0.113208	24.0743	0.005832	1	CSLPGLAGTGELFF	GTGACCAGTGCCCATCCTGAAGACAGCAGCTTCTACATCTGCAGTTTACCGGGACTAGCGGGCACCGGGGAGCTGTTTTTTGGAGAA	unresolved	TCRBD02-01	TCRBJ02-02*01
1663	0.113276	24.0802	0.005832	1	CASSLGLATGTGELFF	GCCTTGTTGCTGGGGGACTCGGCCCTCTATCTCTGTGCCAGCAGCTTGGGTCTAGCAACGGGCACCGGGGAGCTGTTTTTTGGAGAA	TCRBV05-06*01	TCRBD02-01	TCRBJ02-02*01
1664	0.113344	24.086	0.005832	1	CSVTPGQAGPTGELFF	AACATGAGCCCTGAAGACAGCAGCATATATCTCTGCAGCGTTACACCGGGACAGGCGGGTCCCACCGGGGAGCTGTTTTTTGGAGAA	TCRBV29-01*01	TCRBD01-01*01	TCRBJ02-02*01
1665	0.113412	24.0918	0.005832	1	CASSQGPGNTGELFF	CACGCCCTGCAGCCAGAAGACTCAGCCCTGTATCTCTGCGCCAGCAGCCAAGGCCCTGGGAACACCGGGGAGCTGTTTTTTGGAGAA	TCRBV04-01*01	unresolved	TCRBJ02-02*01
1666	0.11348	24.0977	0.005832	1	CASSLGGNTGELFF	GTGAACGCCTTGGAGCTGGACGACTCGGCCCTGTATCTCTGTGCCAGCAGCTTAGGCGGGAACACCGGGGAGCTGTTTTTTGGAGAA	TCRBV05-04*01	TCRBD02-01	TCRBJ02-02*01
1667	0.113548	24.1035	0.005832	1	CASSSSQGNTGELFF	CAGCAGGTAGTGCGAGGAGATTCGGCAGCTTATTTCTGTGCCAGCTCGAGTAGCCAGGGAAACACCGGGGAGCTGTTTTTTGGAGAA	TCRBV18-01*01	TCRBD01-01*01	TCRBJ02-02*01
1668	0.113616	24.1093	0.005832	1	CASSPDSLTGELFF	GTGAACGCCTTGTTGCTGGGGGACTCGGCCCTCTATCTCTGTGCCAGCAGCCCCGACAGTCTAACCGGGGAGCTGTTTTTTGGAGAA	TCRBV05-06*01	TCRBD01-01*01	TCRBJ02-02*01
1669	0.113684	24.1152	0.005832	1	CASSLTGYNGELFF	GTGAGCACCTTGGAGCTGGGGGACTCGGCCCTTTATCTTTGCGCCAGCAGCCTCACAGGGTACAACGGGGAGCTGTTTTTTGGAGAA	TCRBV05-01*01	TCRBD01-01*01	TCRBJ02-02*01
1670	0.113752	24.121	0.005832	1	CASSLDRRRGAFF	AAGATCCAGCGCACACAGCAGGAGGACTCCGCCGTGTATCTCTGTGCCAGCAGCTTAGACCGCCGGAGAGGGGCTTTCTTTGGACAA	TCRBV07-08*01	TCRBD02-01*02	TCRBJ01-01*01
1671	0.113821	24.1268	0.005832	1	CASSVESGGGTEAFF	AGCTCTCTGGAGCTGGGGGACTCAGCTTTGTATTTCTGTGCCAGCAGCGTAGAATCGGGGGGCGGGACTGAAGCTTTCTTTGGACAA	TCRBV09-01	TCRBD02-01*01	TCRBJ01-01*01
1672	0.113889	24.1327	0.005832	1	CASSWRGTEAFF	CTGGGGTTGGAGTCGGCTGCTCCCTCCCAAACATCTGTGTACTTCTGTGCCAGCAGCTGGCGGGGCACTGAAGCTTTCTTTGGACAA	unresolved	TCRBD02-01*01	TCRBJ01-01*01
1673	0.113957	24.1385	0.005832	1	CASSLDRGTEAFF	AGGCTGGAGTTGGCTGCTCCCTCCCAGACATCTGTGTACTTCTGTGCCAGCAGTTTAGACAGGGGCACTGAAGCTTTCTTTGGACAA	TCRBV06-06	TCRBD01-01*01	TCRBJ01-01*01
1674	0.114025	24.1443	0.005832	1	CASTPGQDTEAFF	ATTCTGGAGTCCGCCAGCACCAACCAGACATCTATGTACCTCTGTGCCAGCACCCCCGGGCAGGACACTGAAGCTTTCTTTGGACAA	TCRBV28-01*01	unresolved	TCRBJ01-01*01
1675	0.114093	24.1502	0.005832	1	CASSLARQGRGLNTEAFF	GAGCTGGGGGACTCGGCCCTTTATCTTTGCGCCAGCAGCTTGGCCCGACAGGGCCGGGGGTTGAACACTGAAGCTTTCTTTGGACAA	TCRBV05-01*01	TCRBD01-01*01	TCRBJ01-01*01
1676	0.114161	24.156	0.005832	1	CASNDLNTEAFF	CTGGGGTTGGAGTCGGCTGCTCCCTCCCAAACATCTGTGTACTTCTGTGCCAGCAATGATCTGAACACTGAAGCTTTCTTTGGACAA	unresolved	unresolved	TCRBJ01-01*01
1677	0.114229	24.1618	0.005832	1	CSVRQAMNTEAFF	ACTGTGAGCAACATGAGCCCTGAAGACAGCAGCATATATCTCTGCAGCGTGCGACAGGCGATGAACACTGAAGCTTTCTTTGGACAA	TCRBV29-01*01	TCRBD01-01*01	TCRBJ01-01*01
1678	0.114297	24.1677	0.005832	1	CASSIGVMNTEAFF	GTGAACGCCTTGGAGCTGGACGACTCGGCCCTGTATCTCTGTGCCAGCAGCATAGGCGTCATGAACACTGAAGCTTTCTTTGGACAA	TCRBV05-04*01	unresolved	TCRBJ01-01*01
1679	0.114366	24.1735	0.005832	1	CASSPREEMNTEAFF	CAGCAGGTAGTGCGAGGAGATTCGGCAGCTTATTTCTGTGCCAGCTCACCTCGAGAAGAAATGAACACTGAAGCTTTCTTTGGACAA	TCRBV18-01*01	TCRBD02-01*02	TCRBJ01-01*01
1680	0.114434	24.1793	0.005832	1	CASSQGVVGGNTEAFF	ACCCTGCAGCCAGAAGACTCGGCCCTGTATCTCTGCGCCAGCAGCCAGGGGGTGGTGGGGGGGAACACTGAAGCTTTCTTTGGACAA	TCRBV04-03*01	TCRBD02-01*01	TCRBJ01-01*01
1681	0.114502	24.1852	0.005832	1	CASSQTGNTEAFF	AAGATCCAGCGCACACAGCAGGAGGACTCCGCCGTGTATCTCTGTGCCAGCAGCCAAACAGGCAACACTGAAGCTTTCTTTGGACAA	TCRBV07-08*01	TCRBD01-01*01	TCRBJ01-01*01
1682	0.11457	24.191	0.005832	1	CASSPTWDTWGTEAFF	TCGCCCAGCCCCAACCAGACCTCTCTGTACTTCTGTGCCAGCAGTCCCACCTGGGACACCTGGGGAACTGAAGCTTTCTTTGGACAA	TCRBV27-01*01	TCRBD01-01*01	TCRBJ01-01*01
1683	0.114638	24.1968	0.005832	1	CASSIDRVEAFF	CTCACTGTGACATCGGCCCAAAAGAACCCGACAGCTTTCTATCTCTGTGCCAGTAGTATAGACAGGGTGGAAGCTTTCTTTGGACAA	TCRBV19-01	TCRBD01-01*01	TCRBJ01-01*01
1684	0.114706	24.2026	0.005832	1	CASSPDRAGEKLFF	GTGAGCACCTTGGAGCTGGGGGACTCGGCCCTTTATCTTTGCGCCAGCAGCCCGGACAGGGCAGGTGAAAAACTGTTTTTTGGCAGT	TCRBV05-01*01	TCRBD01-01*01	TCRBJ01-04*01
1685	0.114774	24.2085	0.005832	1	CASSLEGLNRGGREKLFF	TTGCTGGGGGACTCGGCCCTCTATCTCTGTGCCAGCAGCTTGGAGGGCTTAAATCGAGGCGGGCGTGAAAAACTGTTTTTTGGCAGT	TCRBV05-06*01	TCRBD02-01	TCRBJ01-04*01
1686	0.114842	24.2143	0.005832	1	CASSPQGSGDEKLFF	AGCACCTTGGAGCTGGGGGACTCGGCCCTTTATCTTTGCGCCAGCAGCCCACAGGGCAGTGGGGATGAAAAACTGTTTTTTGGCAGT	TCRBV05-01*01	TCRBD01-01*01	TCRBJ01-04*01
1687	0.11491	24.2201	0.005832	1	CASSHRGTGGRGEKLFF	GCTGCTCCCTCCCAAACATCTGTGTACTTCTGTGCCAGCAGTCACCGGGGGACAGGGGGCCGAGGGGAAAAACTGTTTTTTGGCAGT	unresolved	TCRBD01-01*01	TCRBJ01-04*01
1688	0.114979	24.226	0.005832	1	CASSPSGTGGEKLFF	AGCACCTTGGAGCTGGGGGACTCGGCCCTTTATCTTTGCGCCAGCAGCCCGTCCGGGACAGGGGGAGAAAAACTGTTTTTTGGCAGT	TCRBV05-01*01	TCRBD01-01*01	TCRBJ01-04*01
1689	0.115047	24.2318	0.005832	1	CASSLLQGEKLFF	AATGTGAGCACCTTGGAGCTGGGGGACTCGGCCCTTTATCTTTGCGCCAGCAGCTTGTTACAGGGAGAAAAACTGTTTTTTGGCAGT	TCRBV05-01*01	TCRBD01-01*01	TCRBJ01-04*01
1690	0.115115	24.2376	0.005832	1	CSAWTGDFQPQHF	ACAGTGACCAGTGCCCATCCTGAAGACAGCAGCTTCTACATCTGCAGTGCTTGGACAGGGGATTTTCAGCCCCAGCATTTTGGTGAT	unresolved	TCRBD01-01*01	TCRBJ01-05*01
1691	0.115183	24.2435	0.005832	1	CATSDPGTGDQPQHF	GAGTCTGCCATCCCCAACCAGACAGCTCTTTACTTCTGTGCCACCAGTGATCCCGGGACAGGGGATCAGCCCCAGCATTTTGGTGAT	unresolved	TCRBD01-01*01	TCRBJ01-05*01
1692	0.115251	24.2493	0.005832	1	CASSISTDQPQHF	ACTGTGACATCGGCCCAAAAGAACCCGACAGCTTTCTATCTCTGTGCCAGTAGTATTTCGACGGATCAGCCCCAGCATTTTGGTGAT	TCRBV19-01	unresolved	TCRBJ01-05*01
1693	0.115319	24.2551	0.005832	1	CASSELREGDQPQHF	GAGTCTGCCAGGCCCTCACATACCTCTCAGTACCTCTGTGCCAGCAGTGAATTGAGGGAGGGCGATCAGCCCCAGCATTTTGGTGAT	TCRBV25-01*01	TCRBD02-01*02	TCRBJ01-05*01
1694	0.115387	24.261	0.005832	1	CSADAGQVNQPQHF	GTGACCAGTGCCCATCCTGAAGACAGCAGCTTCTACATCTGCAGTGCCGACGCGGGACAAGTTAATCAGCCCCAGCATTTTGGTGAT	unresolved	unresolved	TCRBJ01-05*01
1695	0.115455	24.2668	0.005832	1	CASSPGGAGNQPQHF	CAGCGCACACAGCAGGAGGACTCGGCCGTGTATCTCTGTGCCAGCAGCCCCGGCGGGGCTGGTAATCAGCCCCAGCATTTTGGTGAT	TCRBV07-02*01	TCRBD02-01*01	TCRBJ01-05*01
1696	0.115523	24.2726	0.005832	1	CASTTQGAGNQPQHF	ACATCGGCCCAAAAGAACCCGACAGCTTTCTATCTCTGTGCCAGTACCACCCAGGGGGCGGGTAATCAGCCCCAGCATTTTGGTGAT	TCRBV19-01	TCRBD01-01*01	TCRBJ01-05*01
1697	0.115592	24.2785	0.005832	1	CATSIQGWNQPQHF	ATCCGCTCACCAGGCCTGGGGGACGCAGCCATGTACCTGTGTGCCACCAGCATACAGGGGTGGAATCAGCCCCAGCATTTTGGTGAT	TCRBV15-01*01	TCRBD01-01*01	TCRBJ01-05*01
1698	0.11566	24.2843	0.005832	1	CATSDIRANQPQHF	CTAGAGTCTGCCATCCCCAACCAGACAGCTCTTTACTTCTGTGCCACCAGTGATATCAGGGCGAATCAGCCCCAGCATTTTGGTGAT	unresolved	TCRBD01-01*01	TCRBJ01-05*01
1699	0.115728	24.2901	0.005832	1	CSARDGLNQPQHF	ACAGTGACCAGTGCCCATCCTGAAGACAGCAGCTTCTACATCTGCAGTGCTAGAGATGGACTCAATCAGCCCCAGCATTTTGGTGAT	unresolved	TCRBD02-01	TCRBJ01-05*01
1700	0.115796	24.296	0.005832	1	CAWSVAGINQPQHF	TCTAAGAAGCTCCTTCTCAGTGACTCTGGCTTCTATCTCTGTGCCTGGAGTGTAGCAGGGATCAATCAGCCCCAGCATTTTGGTGAT	TCRBV30-01*01	TCRBD01-01*01	TCRBJ01-05*01
1701	0.115864	24.3018	0.005832	1	CASSPLWGSNQPQHF	CTGTCGGCTGCTCCCTCCCAGACATCTGTGTACTTCTGTGCCAGCAGTCCACTCTGGGGTAGCAATCAGCCCCAGCATTTTGGTGAT	TCRBV06-05*01	unresolved	TCRBJ01-05*01
1702	0.115932	24.3076	0.005832	1	CASSITGSNQPQHF	GTGACATCGGCCCAAAAGAACCCGACAGCTTTCTATCTCTGTGCCAGTAGTATAACAGGGAGCAATCAGCCCCAGCATTTTGGTGAT	TCRBV19-01	TCRBD01-01*01	TCRBJ01-05*01
1703	0.116	24.3135	0.005832	1	CASSPQGANQPQHF	ATCCAGCAGGTAGTGCGAGGAGATTCGGCAGCTTATTTCTGTGCCAGCTCGCCACAGGGAGCCAATCAGCCCCAGCATTTTGGTGAT	TCRBV18-01*01	TCRBD02-01*02	TCRBJ01-05*01
1704	0.116068	24.3193	0.005832	1	CASVEEAGRTIYGYTF	TCGGCTGCTCCCTCCCAGACATCTGTGTACTTCTGTGCCAGCGTAGAAGAAGCGGGACGGACCATTTATGGCTACACCTTCGGTTCG	unresolved	TCRBD02-01*02	TCRBJ01-02*01
1705	0.116137	24.3251	0.005832	1	CASSLVGYGYTF	CTGAACATGAGCTCCTTGGAGCTGGGGGACTCAGCCCTGTACTTCTGTGCCAGCAGCTTAGTAGGGTATGGCTACACCTTCGGTTCG	TCRBV13-01*01	unresolved	TCRBJ01-02*01
1706	0.116205	24.331	0.005832	1	CATSDPLYGYTF	CTGTCCCTAGAGTCTGCCATCCCCAACCAGACAGCTCTTTACTTCTGTGCCACCAGTGACCCCCTCTATGGCTACACCTTCGGTTCG	unresolved	TCRBD02-01	TCRBJ01-02*01
1707	0.116273	24.3368	0.005832	1	CASSPHGYGYTF	CTCACTGTGACATCGGCCCAAAAGAACCCGACAGCTTTCTATCTCTGTGCCAGTAGTCCCCATGGCTATGGCTACACCTTCGGTTCG	TCRBV19-01	unresolved	TCRBJ01-02*01
1708	0.116341	24.3426	0.005832	1	CASTLGGVDYGYTF	CTGCTGTCGGCTGCTCCCTCCCAGACATCTGTGTACTTCTGTGCCAGCACCCTGGGGGGGGTTGACTATGGCTACACCTTCGGTTCG	TCRBV06-05*01	TCRBD02-01*01	TCRBJ01-02*01
1709	0.116409	24.3484	0.005832	1	CASSDSILGPGTGPDYGYTF	TCTCAGACATCTGTGTACTTCTGTGCCAGCAGTGACTCGATTTTGGGCCCCGGGACAGGCCCGGACTATGGCTACACCTTCGGTTCG	TCRBV06-04	TCRBD01-01*01	TCRBJ01-02*01
1710	0.116477	24.3543	0.005832	1	CAWSQSANYGYTF	AGTTCTAAGAAGCTCCTCCTCAGTGACTCTGGCTTCTATCTCTGTGCCTGGAGTCAGTCAGCTAACTATGGCTACACCTTCGGTTCG	TCRBV30-01*02	TCRBD01-01*01	TCRBJ01-02*01
1711	0.116545	24.3601	0.005832	1	CASRLAGKGNYGYTF	AACGCCTTGTTGCTGGGGGACTCGGCCCTCTATCTCTGTGCCAGCAGACTCGCGGGGAAAGGGAACTATGGCTACACCTTCGGTTCG	TCRBV05-06*01	TCRBD02-01*01	TCRBJ01-02*01
1712	0.116613	24.3659	0.005832	1	CASSYETGANYGYTF	AATTCCCTGGAGCTTGGTGACTCTGCTGTGTATTTCTGTGCCAGCAGCTATGAGACAGGGGCCAACTATGGCTACACCTTCGGTTCG	unresolved	TCRBD01-01*01	TCRBJ01-02*01
1713	0.116681	24.3718	0.005832	1	CASSFGGTDGYTF	AAGATCCAGCGCACACAGCAGGAGGACTCCGCCGTGTATCTCTGTGCCAGCAGCTTTGGGGGAACGGATGGCTACACCTTCGGTTCG	TCRBV07-08*01	unresolved	TCRBJ01-02*01
1714	0.11675	24.3776	0.005832	1	CASSFTPLDGGYTF	ATCCAGCGCACAGAGCAGGGGGACTCGGCCATGTATCTCTGTGCCAGCAGCTTCACCCCTTTGGACGGAGGCTACACCTTCGGTTCG	TCRBV07-09	unresolved	TCRBJ01-02*01
1715	0.116818	24.3834	0.005832	1	CATSDGGRRGYTF	TCCCTAGAGTCTGCCATCCCCAACCAGACAGCTCTTTACTTCTGTGCCACCAGTGATGGGGGACGCCGAGGCTACACCTTCGGTTCG	unresolved	unresolved	TCRBJ01-02*01
1716	0.116886	24.3893	0.005832	1	CASSPGRDRYTF	CTGACGATCCAGCGCACAGAGCAGCGGGACTCGGCCATGTATCGCTGTGCCAGCAGCCCAGGGAGGGATCGCTACACCTTCGGTTCG	TCRBV07-06*01	TCRBD02-01*02	TCRBJ01-02*01
1717	0.116954	24.3951	0.005832	1	CSAGEGDWQYF	ACTCTGACAGTGACCAGTGCCCATCCTGAAGACAGCAGCTTCTACATCTGCAGTGCTGGGGAGGGGGACTGGCAGTACTTCGGGCCG	TCRBV20-01*01	TCRBD02-01*02	TCRBJ02-07*01
1718	0.117022	24.4009	0.005832	1	CASSGPPGEQYF	CTGACCCTGGAGTCTGCCAGGCCCTCACATACCTCTCAGTACCTCTGTGCCAGCAGTGGACCCCCGGGTGAGCAGTACTTCGGGCCG	TCRBV25-01*01	TCRBD02-01	TCRBJ02-07*01
1719	0.11709	24.4068	0.005832	1	CASSLNLEFEQYF	GAGATCCAGCGCACAGAGCAGGGGGACTCGGCCATGTATCTCTGTGCCAGCAGCTTAAATCTAGAGTTCGAGCAGTACTTCGGGCCG	TCRBV07-09	TCRBD02-01	TCRBJ02-07*01
1720	0.117158	24.4126	0.005832	1	CSARAPTSGSTGEQYF	AGTGCCCATCCTGAAGACAGCAGCTTCTACATCTGCAGTGCTAGAGCCCCTACTAGCGGGAGTACCGGCGAGCAGTACTTCGGGCCG	unresolved	TCRBD02-01*02	TCRBJ02-07*01
1721	0.117226	24.4184	0.005832	1	CASSKGYEQYF	CCCCTGACCCTGGAGTCTGCCAGGCCCTCACATACCTCTCAGTACCTCTGTGCCAGCAGTAAGGGGTACGAGCAGTACTTCGGGCCG	TCRBV25-01*01	TCRBD01-01*01	TCRBJ02-07*01
1722	0.117294	24.4243	0.005832	1	CSAGGPGLDLYEQYF	ACCAGTGCCCATCCTGAAGACAGCAGCTTCTACATCTGCAGTGCTGGGGGTCCGGGACTGGACCTCTACGAGCAGTACTTCGGGCCG	unresolved	TCRBD02-01	TCRBJ02-07*01
1723	0.117363	24.4301	0.005832	1	CASRDLYEQYF	CCCCTGATCCTGGAGTCGCCCAGCCCCAACCAGACCTCTCTGTACTTCTGTGCCAGCAGAGACCTCTACGAGCAGTACTTCGGGCCG	TCRBV27-01*01	unresolved	TCRBJ02-07*01
1724	0.117431	24.4359	0.005832	1	CASSLGQGRYEQYF	GTGAACGCCTTGTTGCTGGGGGACTCGGCCCTCTATTTCTGTGCCAGCAGCTTGGGACAGGGACGCTACGAGCAGTACTTCGGGCCG	TCRBV05-06*01	TCRBD01-01*01	TCRBJ02-07*01
1725	0.117499	24.4418	0.005832	1	CASSLQSGSYEQYF	ATCCAGCGCACAGAGCAGGGGGACTCGGCCATGTATCTCTGTGCCAGCAGCTTACAAAGCGGGAGCTACGAGCAGTACTTCGGGCCG	TCRBV07-09	TCRBD02-01*02	TCRBJ02-07*01
1726	0.117567	24.4476	0.005832	1	CASSLGFSYEQYF	ATCCTGGAGTCGCCCAGCCCCAACCAGACCTCTCTGTACTTCTGTGCCAGCAGTTTAGGATTTTCCTACGAGCAGTACTTCGGGCCG	TCRBV27-01*01	unresolved	TCRBJ02-07*01
1727	0.117635	24.4534	0.005832	1	CASSTLAGASYEQYF	ACATCGGCCCAAAAGAACCCGACAGCTTTCTATCTCTGTGCCAGTAGTACACTAGCGGGAGCGTCCTACGAGCAGTACTTCGGGCCG	TCRBV19-01	TCRBD02-01*02	TCRBJ02-07*01
1728	0.117703	24.4593	0.005832	1	CSAPDRGGRSSYEQYF	AGTGCCCATCCTGAAGACAGCAGCTTCTACATCTGCAGTGCCCCTGACCGGGGGGGCAGGAGCTCCTACGAGCAGTACTTCGGGCCG	unresolved	TCRBD02-01*01	TCRBJ02-07*01
1729	0.117771	24.4651	0.005832	1	CASSQDLAGTAYEQYF	GCCCTGCAGCCAGAAGACTCAGCCCTGTATCTCTGCGCCAGCAGCCAAGATCTGGCGGGGACTGCCTACGAGCAGTACTTCGGGCCG	TCRBV04-01*01	TCRBD02-01	TCRBJ02-07*01
1730	0.117839	24.4709	0.005832	1	CASRQPGGAYEQYF	TTGGAGTCGGCTGCTCCCTCCCAAACATCTGTGTACTTCTGTGCCAGCAGGCAACCCGGGGGGGCCTACGAGCAGTACTTCGGGCCG	unresolved	TCRBD02-01*01	TCRBJ02-07*01
1731	0.117907	24.4768	0.005832	1	CASAPPGAYEQYF	AACCTGAGCTCTCTGGAGCTGGGGGACTCAGCTTTGTATTTCTGTGCCAGCGCGCCCCCGGGAGCCTACGAGCAGTACTTCGGGCCG	TCRBV09-01	TCRBD02-01*02	TCRBJ02-07*01
1732	0.117976	24.4826	0.005832	1	CASSHNRGPRPYEQYF	GCCCTGCAGCCAGAAGACTCAGCCCTGTATCTCTGCGCCAGCAGCCATAACAGGGGGCCCAGACCCTACGAGCAGTACTTCGGGCCG	TCRBV04-01*01	TCRBD01-01*01	TCRBJ02-07*01
1733	0.118044	24.4884	0.005832	1	CASSFEAETYEQYF	CTGGAGTCCGCCAGCACCAACCAGACATCTATGTACCTCTGTGCCAGCAGTTTTGAGGCAGAGACCTACGAGCAGTACTTCGGGCCG	TCRBV28-01*01	TCRBD02-01*02	TCRBJ02-07*01
1734	0.118112	24.4942	0.005832	1	CASSLGEGPLLTYEQYF	TTGGAGCTGGGGGACTCGGCCCTTTATCTTTGCGCCAGCAGCTTGGGGGAGGGGCCGCTTTTAACCTACGAGCAGTACTTCGGGCCG	TCRBV05-01*01	TCRBD02-01*02	TCRBJ02-07*01
1735	0.11818	24.5001	0.005832	1	CASREKAHYEQYF	AATGTGAGCACCTTGGAGCTGGGGGACTCGGCCCTTTATCTTTGCGCCAGCAGGGAAAAGGCTCACTACGAGCAGTACTTCGGGCCG	TCRBV05-01*01	unresolved	TCRBJ02-07*01
1736	0.118248	24.5059	0.005832	1	CASSFRERYEQYF	AATGTGAGCACCTTGGAGCTGGGGGACTCGGCCCTTTATCTTTGCGCCAGCAGCTTCCGGGAGAGATACGAGCAGTACTTCGGGCCG	TCRBV05-01*01	TCRBD02-01*02	TCRBJ02-07*01
1737	0.118316	24.5117	0.005832	1	CASSSGRDEQYF	CTAAACCTGAGCTCTCTGGAGCTGGGGGACTCAGCTTTGTATTTCTGTGCCAGCAGCTCCGGCAGGGACGAGCAGTACTTCGGGCCG	TCRBV09-01	TCRBD01-01*01	TCRBJ02-07*01
1738	0.118384	24.5176	0.005832	1	CASSLNPGQGSHEQYF	TCCTTGGAGCTGGGGGACTCAGCCCTGTACTTCTGTGCCAGCAGCTTAAATCCGGGACAGGGGTCCCACGAGCAGTACTTCGGGCCG	TCRBV13-01*01	TCRBD01-01*01	TCRBJ02-07*01
1739	0.118452	24.5234	0.005832	1	CSAMAGTSGTHEQYF	ACCAGTGCCCATCCTGAAGACAGCAGCTTCTACATCTGCAGTGCTATGGCCGGGACTAGCGGGACCCACGAGCAGTACTTCGGGCCG	unresolved	TCRBD02-01*02	TCRBJ02-07*01
1740	0.118521	24.5292	0.005832	1	CASSLAGVMEQYV	AAGATCCAGCCCTCAGAACCCAGGGACTCAGCTGTGTACTTCTGTGCCAGCAGTCTAGCGGGAGTGATGGAGCAGTACGTCGGGCCG	unresolved	TCRBD02-01*02	TCRBJ02-07*01
1741	0.118589	24.5351	0.005832	1	CASSSGLSGGEQYV	GTGAGCACCTTGGAGCTGGGGGACTCGGCCCTTTATCTTTGCGCCAGCAGCTCAGGGTTATCCGGCGGCGAGCAGTACGTCGGGCCG	TCRBV05-01*01	TCRBD01-01*01	TCRBJ02-07*01
1742	0.118657	24.5409	0.005832	1	CASSLYGSYEQYV	GAGATCCAGCGCACAGAGCAGGGGGACTCGGCCATGTATCTCTGTGCCAGCAGCTTATACGGCTCCTACGAGCAGTACGTCGGGCCG	TCRBV07-09	unresolved	TCRBJ02-07*01
1743	0.118725	24.5467	0.005832	1	CASSKNRDPLAYEQYV	TCGGCTGCTCCCTCCCAAACATCTGTGTACTTCTGTGCCAGCAGCAAAAACAGGGACCCCCTCGCCTACGAGCAGTACGTCGGGCCG	unresolved	TCRBD01-01*01	TCRBJ02-07*01
1744	0.118793	24.5526	0.005832	1	CASSLGLPYEQYV	ACGATCCAGCGCACACAGCAGGAGGACTCGGCCGTGTATCTCTGTGCCAGCAGCTTAGGACTACCCTACGAGCAGTACGTCGGGCCG	TCRBV07-02*01	TCRBD02-01	TCRBJ02-07*01
1745	0.118861	24.5584	0.005832	1	CASSSNSGNTIYF	AAGATCCAGCCCTCAGAACCCAGGGACTCAGCTGTGTACTTCTGTGCCAGCAGTTCTAACTCTGGAAACACCATATATTTTGGAGAG	unresolved	TCRBD02-01	TCRBJ01-03*01
1746	0.118929	24.5642	0.005832	1	CASSAGLRNSGNTIYF	GCCCTGCAGCCAGAAGACTCAGCCCTGTATCTCTGCGCCAGCAGCGCAGGGCTACGGAACTCTGGAAACACCATATATTTTGGAGAG	TCRBV04-01*01	TCRBD01-01*01	TCRBJ01-03*01
1747	0.118997	24.5701	0.005832	1	CASSPNREVAGNTIYF	CGCACACAGCAGGAGGACTCCGCCGTGTATCTCTGTGCCAGCAGCCCGAACAGGGAAGTAGCTGGAAACACCATATATTTTGGAGAG	TCRBV07-08*01	TCRBD01-01*01	TCRBJ01-03*01
1748	0.119065	24.5759	0.005832	1	CASSQGGGNTIYF	CACCTACACGCCCTGCAGCCAGAAGACTCAGCCCTGTATCTCTGCGCCAGCAGCCAAGGGGGAGGAAACACCATATATTTTGGAGAG	TCRBV04-01*01	unresolved	TCRBJ01-03*01
1749	0.119134	24.5817	0.005832	1	CSVLGQGRRNTIYF	GTGAGCAACATGAGCCCTGAAGACAGCAGCATATATCTCTGCAGCGTTTTAGGACAGGGGAGAAGAAACACCATATATTTTGGAGAG	TCRBV29-01*01	TCRBD01-01*01	TCRBJ01-03*01
1750	0.119202	24.5876	0.005832	1	CASSQLTGLSGANVLTF	CTGCAGCCAGAAGACTCGGCCCTGTATCTCTGCGCCAGCAGCCAGCTCACAGGGCTTTCTGGGGCCAACGTCCTGACTTTCGGGGCC	TCRBV04-03*01	TCRBD01-01*01	TCRBJ02-06*01
1751	0.11927	24.5934	0.005832	1	CAWGSGSGANVLTF	TCTAAGAAGCTCCTCCTCAGTGACTCTGGCTTCTATCTCTGTGCCTGGGGATCGGGGAGCGGGGCCAACGTCCTGACTTTCGGGGCC	TCRBV30-01*02	TCRBD02-01	TCRBJ02-06*01
1752	0.119338	24.5992	0.005832	1	CATAGTSENIQYF	AGGCTGCTGTCGGCTGCTCCCTCCCAGACATCTGTGTACTTCTGTGCCACCGCCGGGACTAGCGAAAACATTCAGTACTTCGGCGCC	TCRBV06-05*01	TCRBD02-01	TCRBJ02-04*01
1753	0.119406	24.6051	0.005832	1	CASSTVPPGGEQFF	GTGACATCGGCCCAAAAGAACCCGACAGCTTTCTATCTCTGTGCCAGTAGTACAGTCCCCCCCGGGGGTGAGCAGTTCTTCGGGCCA	TCRBV19-01	TCRBD02-01*01	TCRBJ02-01*01
1754	0.119474	24.6109	0.005832	1	CASSYLLGEQFF	CTAAACCTGAGCTCTCTGGAGCTGGGGGACTCAGCTTTGTATTTCTGTGCCAGCAGCTACCTCCTCGGTGAGCAGTTCTTCGGGCCA	TCRBV09-01	TCRBD02-01	TCRBJ02-01*01
1755	0.119542	24.6167	0.005832	1	CASSHPGAYEQFF	AAGGTGCAGCCTGCAGAACTGGAGGATTCTGGAGTTTATTTCTGTGCCAGCAGCCACCCAGGGGCGTATGAGCAGTTCTTCGGGCCA	TCRBV14-01*01	TCRBD01-01*01	TCRBJ02-01*01
1756	0.11961	24.6226	0.005832	1	CAWSTTGHEQFF	CTGAGTTCTAAGAAGCTCCTTCTCAGTGACTCTGGCTTCTATCTCTGTGCCTGGAGTACCACGGGTCATGAGCAGTTCTTCGGGCCA	TCRBV30-01*01	TCRBD02-01	TCRBJ02-01*01
1757	0.119678	24.6284	0.005832	1	CASSQGGLNEQFF	CACCTACACACCCTGCAGCCAGAAGACTCGGCCCTGTATCTCTGCGCCAGCAGCCAAGGCGGGTTGAATGAGCAGTTCTTCGGGCCA	TCRBV04-03*01	TCRBD02-01	TCRBJ02-01*01
1758	0.119747	24.6342	0.005832	1	CASSSGLVWNEQFF	CTGGAGTCGCCCAGCCCCAACCAGACCTCTCTGTACTTCTGTGCCAGCAGTTCGGGACTAGTTTGGAATGAGCAGTTCTTCGGGCCA	TCRBV27-01*01	TCRBD02-01	TCRBJ02-01*01
1759	0.119815	24.64	0.005832	1	CASSLNGGNEQFF	AATGTGAGCACCTTGGAGCTGGGGGACTCGGCCCTTTATCTTTGCGCCAGCAGCTTGAACGGAGGGAATGAGCAGTTCTTCGGGCCA	TCRBV05-01*01	TCRBD02-01*02	TCRBJ02-01*01
1760	0.119883	24.6459	0.005832	1	CASSSRTSGGYNEQFF	CGCACACAGCAGGAGGACTCGGCCGTGTATCTCTGTGCCAGCAGCTCACGGACTAGCGGAGGGTACAATGAGCAGTTCTTCGGGCCA	TCRBV07-02*01	TCRBD02-01	TCRBJ02-01*01
1761	0.119951	24.6517	0.005832	1	CASSDLAGTYNEQFF	CAGCAGGTAGTGCGAGGAGATTCGGCAGCTTATTTCTGTGCCAGCTCGGACCTAGCGGGAACGTACAATGAGCAGTTCTTCGGGCCA	TCRBV18-01*01	TCRBD02-01*02	TCRBJ02-01*01
1762	0.120019	24.6575	0.005832	1	CASSPIARLGGPIYNEQFF	CCCAGGGACTCAGCTGTGTACTTCTGTGCCAGCAGCCCAATCGCGAGGCTGGGAGGGCCCATCTACAATGAGCAGTTCTTCGGGCCA	unresolved	TCRBD02-01*02	TCRBJ02-01*01
1763	0.120087	24.6634	0.005832	1	CASSEREVSYNEQFF	AGCACCTTGGAGCTGGGGGACTCGGCCCTTTATCTTTGCGCCAGCAGCGAGCGGGAGGTCTCCTACAATGAGCAGTTCTTCGGGCCA	TCRBV05-01*01	TCRBD02-01*02	TCRBJ02-01*01
1764	0.120155	24.6692	0.005832	1	CSARETAGSSYNEQFF	AGTGCCCATCCTGAAGACAGCAGCTTCTACATCTGCAGTGCTAGAGAGACCGCGGGAAGCTCCTACAATGAGCAGTTCTTCGGGCCA	unresolved	TCRBD02-01*02	TCRBJ02-01*01
1765	0.120223	24.675	0.005832	1	CSARKWPASYNEQFF	ACCAGTGCCCATCCTGAAGACAGCAGCTTCTACATCTGCAGTGCTAGAAAGTGGCCAGCATCCTACAATGAGCAGTTCTTCGGGCCA	unresolved	unresolved	TCRBJ02-01*01
1766	0.120292	24.6809	0.005832	1	CASTRRGSGSPTYNEQFF	GAGCAGCGGGACTCGGCCATGTATCGCTGTGCCAGCACCAGACGGGGTAGCGGGAGCCCGACCTACAATGAGCAGTTCTTCGGGCCA	TCRBV07-06*01	TCRBD02-01*02	TCRBJ02-01*01
1767	0.12036	24.6867	0.005832	1	CASAGGVGINNEQFF	GAGTCGCCCAGCCCCAACCAGACCTCTCTGTACTTCTGTGCCAGCGCGGGTGGGGTAGGTATAAACAATGAGCAGTTCTTCGGGCCA	TCRBV27-01*01	TCRBD02-01	TCRBJ02-01*01
1768	0.120428	24.6925	0.005832	1	CSVVLGRTPLREQFF	AGCAACATGAGCCCTGAAGACAGCAGCATATATCTCTGCAGCGTTGTACTGGGGAGGACCCCACTCCGAGAGCAGTTCTTCGGGCCA	TCRBV29-01*01	TCRBD02-01*02	TCRBJ02-01*01
1769	0.120496	24.6984	0.005832	1	CASSLALGGGVGTQYF	CGCACACAGCAGGAGGACTCCGCCGTGTATCTCTGTGCCAGCAGCTTAGCTCTAGGTGGGGGAGTCGGGACCCAGTACTTCGGGCCA	TCRBV07-08*01	unresolved	TCRBJ02-05*01
1770	0.120564	24.7042	0.005832	1	CASHTGGEVETQYF	TTGGAGTCGGCTGCTCCCTCCCAAACATCTGTGTACTTCTGTGCCAGCCACACGGGGGGGGAAGTGGAGACCCAGTACTTCGGGCCA	unresolved	TCRBD02-01*01	TCRBJ02-05*01
1771	0.120632	24.71	0.005832	1	CSATEGVMETQYF	ACAGTGACCAGTGCCCATCCTGAAGACAGCAGCTTCTACATCTGCAGTGCCACAGAGGGAGTAATGGAGACCCAGTACTTCGGGCCA	unresolved	TCRBD02-01*02	TCRBJ02-05*01
1772	0.1207	24.7159	0.005832	1	CSVWGGETQYF	ACTCTGACAGTGACCAGTGCCCATCCTGAAGACAGCAGCTTCTACATCTGCAGTGTCTGGGGTGGGGAGACCCAGTACTTCGGGCCA	TCRBV20-01*01	unresolved	TCRBJ02-05*01
1773	0.120768	24.7217	0.005832	1	CASSFHRGGETQYF	GTGCAGCCTGCAGAACTGGAGGATTCTGGAGTTTATTTCTGTGCCAGCAGCTTCCACCGGGGTGGGGAGACCCAGTACTTCGGGCCA	TCRBV14-01*01	TCRBD02-01*01	TCRBJ02-05*01
1774	0.120836	24.7275	0.005832	1	CASSPRREGETQYF	GTGAACGCCTTGGAGCTGGACGACTCGGCCCTGTATCTCTGTGCCAGCAGCCCCCGCAGGGAGGGGGAGACCCAGTACTTCGGGCCA	TCRBV05-04*01	TCRBD02-01*02	TCRBJ02-05*01
1775	0.120905	24.7334	0.005832	1	CSASPYGAGGETQYF	ACCAGTGCCCATCCTGAAGACAGCAGCTTCTACATCTGCAGTGCTAGTCCTTACGGGGCGGGAGGGGAGACCCAGTACTTCGGGCCA	unresolved	TCRBD02-01*02	TCRBJ02-05*01
1776	0.120973	24.7392	0.005832	1	CASSRDSGETQYF	ACGATCCAGCGCACACAGCAGGAGGACTCGGCCGTGTATCTCTGTGCCAGCAGCCGGGATTCAGGGGAGACCCAGTACTTCGGGCCA	TCRBV07-02*01	unresolved	TCRBJ02-05*01
1777	0.121041	24.745	0.005832	1	CASSLGLAGETQYF	ATCCAGCGCACAGAGCAGGGGGACTCGGCCATGTATCTCTGTGCCAGCAGCTTAGGACTAGCAGGGGAGACCCAGTACTTCGGGCCA	TCRBV07-09	TCRBD02-01	TCRBJ02-05*01
1778	0.121109	24.7509	0.005832	1	CASSQDRSTSRETQYF	TCGGCCCAAAAGAACCCGACAGCTTTCTATCTCTGTGCCAGTAGTCAGGACAGGTCGACTAGTCGGGAGACCCAGTACTTCGGGCCA	TCRBV19-01	TCRBD01-01*01	TCRBJ02-05*01
1779	0.121177	24.7567	0.005832	1	CASSLSHGLAGETQYF	CGCACAGAGCGGGGGGACTCAGCCGTGTATCTCTGTGCCAGCAGCTTATCCCACGGACTAGCGGGAGAGACCCAGTACTTCGGGCCA	TCRBV07-03*01	TCRBD02-01	TCRBJ02-05*01
1780	0.121245	24.7625	0.005832	1	CASKGRTSGETQYF	CTGCTGTCGGCTGCTCCCTCCCAGACATCTGTGTACTTCTGTGCCAGCAAGGGTCGGACTAGCGGAGAGACCCAGTACTTCGGGCCA	TCRBV06-05*01	TCRBD02-01	TCRBJ02-05*01
1781	0.121313	24.7684	0.005832	1	CATSGRGRATDREETQYF	ATCCCCAACCAGACAGCTCTTTACTTCTGTGCCACCAGTGGTCGAGGGCGGGCTACAGATCGTGAAGAGACCCAGTACTTCGGGCCA	unresolved	TCRBD02-01	TCRBJ02-05*01
1782	0.121381	24.7742	0.005832	1	CASSLGMQETQYF	GAGATCCAGCGCACAGAGCAGGGGGACTCGGCCATGTATCTCTGTGCCAGCAGCTTAGGAATGCAAGAGACCCAGTACTTCGGGCCA	TCRBV07-09	unresolved	TCRBJ02-05*01
1783	0.121449	24.78	0.005832	1	CASATGRSVQETQYF	GAGTCCGCCAGCACCAACCAGACATCTATGTACCTCTGTGCCAGTGCAACAGGGCGAAGCGTCCAAGAGACCCAGTACTTCGGGCCA	TCRBV28-01*01	TCRBD01-01*01	TCRBJ02-05*01
1784	0.121518	24.7858	0.005832	1	CASSRTIQETQYF	AAGATCCAGCCTGCAGAGCTTGGGGACTCGGCCGTGTATCTCTGTGCCAGCAGCCGGACAATCCAAGAGACCCAGTACTTCGGGCCA	TCRBV11-03*01	TCRBD01-01*01	TCRBJ02-05*01
1785	0.121586	24.7917	0.005832	1	CAGGFSGTDQETQYF	GAGTCGGCTGCTCCCTCCCAGACATCTGTGTACTTCTGTGCCGGAGGGTTTAGCGGGACCGACCAAGAGACCCAGTACTTCGGGCCA	TCRBV06-01*01	TCRBD02-01*02	TCRBJ02-05*01
1786	0.121654	24.7975	0.005832	1	CASTRTSGQETQYF	CTGGAGTCCGCCAGCACCAACCAGACATCTATGTACCTCTGTGCCAGCACCCGGACTAGCGGACAAGAGACCCAGTACTTCGGGCCA	TCRBV28-01*01	TCRBD02-01	TCRBJ02-05*01
1787	0.121722	24.8033	0.005832	1	CASRGLAVAQTQYF	CTGGAGTCGGCTGCTCCCTCCCAGACATCTGTGTACTTCTGTGCCAGCAGAGGACTAGCGGTAGCTCAGACCCAGTACTTCGGGCCA	TCRBV06-01*01	TCRBD02-01	TCRBJ02-05*01
1788	0.12179	24.8092	0.005832	1	CASTLSGTPTQYF	GGGTTGGAGTCGGCTGCTCCCTCCCAAACATCTGTGTACTTCTGTGCCAGCACCTTAAGCGGGACACCTACGCAGTATTTTGGCCCA	unresolved	TCRBD02-01*02	TCRBJ02-03*01
1789	0.121858	24.815	0.005832	1	CASSSGLRVDTQYF	ATCCAGCGCACAGAGCGGGGGGACTCAGCCGTGTATCTCTGTGCCAGCAGCTCGGGACTGAGGGTGGATACGCAGTATTTTGGCCCA	TCRBV07-03*01	TCRBD02-01	TCRBJ02-03*01
1790	0.121926	24.8208	0.005832	1	CASSLAHGQGGDTQYF	ACCTTGGAGCTGGGGGACTCGGCCCTTTATCTTTGCGCCAGCAGCTTGGCCCATGGACAGGGTGGAGATACGCAGTATTTTGGCCCA	TCRBV05-01*01	TCRBD01-01*01	TCRBJ02-03*01
1791	0.121994	24.8267	0.005832	1	CASSSGLAGVADTQYF	CGCACAGAGCAGCGGGACTCGGCCATGTATCGCTGTGCCAGCAGCTCCGGACTAGCGGGAGTCGCAGATACGCAGTATTTTGGCCCA	TCRBV07-06*01	TCRBD02-01*02	TCRBJ02-03*01
1792	0.122063	24.8325	0.005832	1	CASSYDRQRVGADTQYF	GCTGCTCCCTCCCAGACATCTGTGTACTTCTGTGCCAGCAGTTACGACAGACAGCGGGTCGGCGCAGATACGCAGTATTTTGGCCCA	unresolved	TCRBD02-01	TCRBJ02-03*01
1793	0.122131	24.8383	0.005832	1	CASSSWTGGTDTQYF	CAGCGCACAGAGCAGCGGGACTCGGCCATGTATCGCTGTGCCAGCAGCAGTTGGACAGGGGGGACAGATACGCAGTATTTTGGCCCA	TCRBV07-06*01	TCRBD01-01*01	TCRBJ02-03*01
1794	0.122199	24.8442	0.005832	1	CSASSAGRATDTQYF	ACCAGTGCCCATCCTGAAGACAGCAGCTTCTACATCTGCAGTGCTAGTTCGGCAGGGAGGGCGACAGATACGCAGTATTTTGGCCCA	unresolved	TCRBD02-01*02	TCRBJ02-03*01
1795	0.122267	24.85	0.005832	1	CSARLRRRGTDTQYF	ACCAGTGCCCATCCTGAAGACAGCAGCTTCTACATCTGCAGTGCTAGATTAAGACGGCGGGGCACAGATACGCAGTATTTTGGCCCA	unresolved	TCRBD02-01	TCRBJ02-03*01
1796	0.122335	24.8558	0.005832	1	CSARAVSGLSRGTDTQYF	CATCCTGAAGACAGCAGCTTCTACATCTGCAGTGCTAGAGCAGTTAGCGGCCTTTCGAGGGGCACAGATACGCAGTATTTTGGCCCA	unresolved	TCRBD02-01	TCRBJ02-03*01
1797	0.122403	24.8617	0.005832	1	CASSFGGLAGGTDTQYF	TTGGAGCTGGGGGACTCGGCCCTTTATCTTTGCGCCAGCAGCTTCGGGGGACTAGCGGGAGGCACAGATACGCAGTATTTTGGCCCA	TCRBV05-01*01	TCRBD02-01*02	TCRBJ02-03*01
1798	0.122471	24.8675	0.005832	1	CASSVSGGSSTDTQYF	TCTCTGGAGCTGGGGGACTCAGCTTTGTATTTCTGTGCCAGCAGCGTATCCGGCGGATCTAGCACAGATACGCAGTATTTTGGCCCA	TCRBV09-01	TCRBD02-01	TCRBJ02-03*01
1799	0.122539	24.8733	0.005832	1	CARSGSGSTDTQYF	ATCCAGCGCACAGAGCAGGGGGACTCGGCCATGTATCTCTGTGCCAGGTCGGGGAGCGGGAGCACAGATACGCAGTATTTTGGCCCA	TCRBV07-09	TCRBD02-01	TCRBJ02-03*01
1800	0.122607	24.8792	0.005832	1	CASSTTSVSTDTQYF	CAGCGCACAGAGCAGCGGGACTCGGCCATGTATCGCTGTGCCAGCAGCACAACTAGCGTAAGCACAGATACGCAGTATTTTGGCCCA	TCRBV07-06*01	TCRBD02-01	TCRBJ02-03*01
1801	0.122676	24.885	0.005832	1	CASSPPATDTQYF	GAGATCCAGCGCACAGAGCAGGGGGACTCGGCCATGTATCTCTGTGCCAGCAGCCCCCCTGCCACAGATACGCAGTATTTTGGCCCA	TCRBV07-09	unresolved	TCRBJ02-03*01
1802	0.122744	24.8908	0.005832	1	CAISESGGATDTQYF	GAGTCCGCTACCAGCTCCCAGACATCTGTGTACTTCTGTGCCATCAGTGAGTCAGGCGGGGCCACAGATACGCAGTATTTTGGCCCA	TCRBV10-03*01	TCRBD02-01*01	TCRBJ02-03*01
1803	0.122812	24.8967	0.005832	1	CASSLGTEGPTDTQYF	TCCTTGGAGCTGGGGGACTCAGCCCTGTACTTCTGTGCCAGCAGCCTAGGGACAGAGGGACCCACAGATACGCAGTATTTTGGCCCA	TCRBV13-01*01	unresolved	TCRBJ02-03*01
1804	0.12288	24.9025	0.005832	1	CASRRGSYTDTQYF	CTGCTGTCGGCTGCTCCCTCCCAGACATCTGTGTACTTCTGTGCCAGCAGACGGGGGTCCTACACAGATACGCAGTATTTTGGCCCA	TCRBV06-05*01	TCRBD02-01*01	TCRBJ02-03*01
1805	0.122948	24.9083	0.005832	1	CASSFVHDTDTQYF	ATCCAGCGCACACAGCAGGAGGACTCGGCCGTGTATCTCTGTGCCAGCAGCTTTGTCCATGACACAGATACGCAGTATTTTGGCCCA	TCRBV07-02*01	unresolved	TCRBJ02-03*01
1806	0.123016	24.9142	0.005832	1	CASSYWRNTDTQYF	TTGGAGTCGGCTGCTCCCTCCCAAACATCTGTGTACTTCTGTGCCAGCAGTTATTGGCGGAACACAGATACGCAGTATTTTGGCCCA	unresolved	TCRBD02-01	TCRBJ02-03*01
1807	0.123084	24.92	0.005832	1	CASSQELAGGTDTQYF	ACCCTGCAGCCAGAAGACTCGGCCCTGTATCTCTGCGCCAGCAGCCAAGAACTAGCGGGAGGAACAGATACGCAGTATTTTGGCCCA	TCRBV04-03*01	TCRBD02-01*02	TCRBJ02-03*01
1808	0.123152	24.9258	0.005832	1	CSGGYRGQDTQYF	ACAGTGACCAGTGCCCATCCTGAAGACAGCAGCTTCTACATCTGCAGTGGAGGGTACAGGGGGCAAGATACGCAGTATTTTGGCCCA	unresolved	TCRBD01-01*01	TCRBJ02-03*01
1809	0.12322	24.9316	0.005832	1	CASSQDQGLAGGFMDF	GCCCTGCAGCCAGAAGACTCAGCCCTGTATCTCTGCGCCAGCAGCCAAGATCAGGGACTAGCGGGAGGGTTCATGGATTTTGGCCCA	TCRBV04-01*01	TCRBD02-01*02	TCRBJ02-03*01
1810	0.123289	24.9375	0.005832	1	CASSHLAGAGGELFF	CACACCCTGCAGCCAGAAGACTCGGCCCTGTATCTCTGCGCCAGCAGCCATCTAGCGGGAGCGGGCGGGGAGCTGTTTTTTGGAGAA	TCRBV04-03*01	TCRBD02-01*02	TCRBJ02-02*01
1811	0.123357	24.9433	0.005832	1	CASTYPGELFF	CTGCTGGGGTTGGAGTCGGCTGCTCCCTCCCAAACATCTGTGTACTTCTGTGCCAGCACATATCCCGGGGAGCTGTTTTTTGGAGAA	unresolved	unresolved	TCRBJ02-02*01
1812	0.123425	24.9491	0.005832	1	CASSTLDSSNTGELFF	TCGGCTGCTCCCTCCCAGACATCTGTGTACTTCTGTGCCAGCAGTACCTTGGACTCGTCGAACACCGGGGAGCTGTTTTTTGGAGAA	unresolved	TCRBD02-01	TCRBJ02-02*01
1813	0.123493	24.955	0.005832	1	CASSLSLGQAANTGELFF	GAACCCAGGGACTCAGCTGTGTACTTCTGTGCCAGCAGTTTGTCCCTCGGACAGGCAGCGAACACCGGGGAGCTGTTTTTTGGAGAA	unresolved	TCRBD01-01*01	TCRBJ02-02*01
1814	0.123561	24.9608	0.005832	1	CASRQTNTGELFF	ATCCTGGAGTCGCCCAGCCCCAACCAGACCTCTCTGTACTTCTGTGCCAGCAGACAGACGAACACCGGGGAGCTGTTTTTTGGAGAA	TCRBV27-01*01	TCRBD01-01*01	TCRBJ02-02*01
1815	0.123629	24.9666	0.005832	1	CASSPTNTGELFF	AGGATCCAGCAGGTAGTGCGAGGAGATTCGGCAGCTTATTTCTGTGCCAGCTCACCCACGAACACCGGGGAGCTGTTTTTTGGAGAA	TCRBV18-01*01	TCRBD01-01*01	TCRBJ02-02*01
1816	0.123697	24.9725	0.005832	1	CSVPGLAANTGELFF	AGCAACATGAGCCCTGAAGACAGCAGCATATATCTCTGCAGCGTCCCTGGACTAGCGGCAAACACCGGGGAGCTGTTTTTTGGAGAA	TCRBV29-01*01	TCRBD02-01	TCRBJ02-02*01
1817	0.123765	24.9783	0.005832	1	CASSLTTTGPNTGELFF	TTGGAGCTGGGGGACTCGGCCCTTTATCTTTGCGCCAGCAGCCTCACCACTACGGGACCAAACACCGGGGAGCTGTTTTTTGGAGAA	TCRBV05-01*01	unresolved	TCRBJ02-02*01
1818	0.123834	24.9841	0.005832	1	CASSSPAGRLTGELFF	TCGCCCAGCCCCAACCAGACCTCTCTGTACTTCTGTGCCAGCAGTTCCCCGGCGGGGAGGTTAACCGGGGAGCTGTTTTTTGGAGAA	TCRBV27-01*01	TCRBD02-01	TCRBJ02-02*01
1819	0.123902	24.99	0.005832	1	CASSLAGSEAFF	TTGGAGATCCAGCGCACAGAGCAGGGGGACTCGGCCATGTATCTCTGTGCCAGCAGCTTAGCTGGGTCTGAAGCTTTCTTTGGACAA	TCRBV07-09	unresolved	TCRBJ01-01*01
1820	0.12397	24.9958	0.005832	1	CASNRGSEAFF	CTGCTGGGGTTGGAGTCGGCTGCTCCCTCCCAAACATCTGTGTACTTCTGTGCCAGCAACAGGGGCTCTGAAGCTTTCTTTGGACAA	unresolved	TCRBD01-01*01	TCRBJ01-01*01
1821	0.124038	25.0016	0.005832	1	CASSQRTGGISEAFF	CACACCCTGCAGCCAGAAGACTCGGCCCTGTATCTCTGCGCCAGCAGCCAAAGGACAGGGGGTATATCTGAAGCTTTCTTTGGACAA	TCRBV04-03*01	TCRBD01-01*01	TCRBJ01-01*01
1822	0.124106	25.0075	0.005832	1	CSARDRVGAEAFF	ACAGTGACCAGTGCCCATCCTGAAGACAGCAGCTTCTACATCTGCAGTGCTAGAGATAGAGTGGGGGCTGAAGCTTTCTTTGGACAA	unresolved	unresolved	TCRBJ01-01*01
1823	0.124174	25.0133	0.005832	1	CASSYSTGSLTEAFF	GAGTTGGCTGCTCCCTCCCAGACATCTGTGTACTTCTGTGCCAGCAGTTACTCGACAGGCTCTTTGACTGAAGCTTTCTTTGGACAA	TCRBV06-06	TCRBD01-01*01	TCRBJ01-01*01
1824	0.124242	25.0191	0.005832	1	CASSPQTGTEAFF	AGGATCCAGCAGGTAGTGCGAGGAGATTCGGCAGCTTATTTCTGTGCCAGCTCACCCCAAACGGGGACTGAAGCTTTCTTTGGACAA	TCRBV18-01*01	TCRBD02-01*01	TCRBJ01-01*01
1825	0.12431	25.025	0.005832	1	CASSIWAGVTEAFF	GTGACATCGGCCCAAAAGAACCCGACAGCTTTCTATCTCTGTGCCAGTAGTATTTGGGCGGGTGTCACTGAAGCTTTCTTTGGACAA	TCRBV19-01	TCRBD02-01	TCRBJ01-01*01
1826	0.124378	25.0308	0.005832	1	CASSLREGTEAFF	AAGATCCAGCCCTCAGAACCCAGGGACTCAGCTGTGTACTTCTGTGCCAGCAGTTTAAGGGAGGGCACTGAAGCTTTCTTTGGACAA	unresolved	TCRBD02-01*02	TCRBJ01-01*01
1827	0.124447	25.0366	0.005832	1	CASIRGAHSTEAFF	CTGCTGTCGGCTGCTCCCTCCCAGACATCTGTGTACTTCTGTGCCAGCATCAGAGGGGCGCATAGCACTGAAGCTTTCTTTGGACAA	TCRBV06-05*01	unresolved	TCRBJ01-01*01
1828	0.124515	25.0425	0.005832	1	CASSLGEADTEAFF	GTGAGCACCTTGGAGCTGGGGGACTCGGCCCTTTATCTTTGCGCCAGCAGCTTGGGGGAGGCAGACACTGAAGCTTTCTTTGGACAA	TCRBV05-01*01	TCRBD02-01*02	TCRBJ01-01*01
1829	0.124583	25.0483	0.005832	1	CASIGFGSFNTEAFF	ACATCGGCCCAAAAGAACCCGACAGCTTTCTATCTCTGTGCCAGTATCGGATTCGGCTCTTTTAACACTGAAGCTTTCTTTGGACAA	TCRBV19-01	unresolved	TCRBJ01-01*01
1830	0.124651	25.0541	0.005832	1	CATSRETVNTEAFF	ATCCGCTCACCAGGCCTGGGGGACGCAGCCATGTACCTGTGTGCCACCAGCAGGGAGACAGTTAACACTGAAGCTTTCTTTGGACAA	TCRBV15-01*01	TCRBD01-01*01	TCRBJ01-01*01
1831	0.124719	25.06	0.005832	1	CASSDPGHLNTEAFF	GAGTCGGCTGCTCCCTCCCAAACATCTGTGTACTTCTGTGCCAGCAGTGATCCGGGACACTTGAACACTGAAGCTTTCTTTGGACAA	unresolved	TCRBD01-01*01	TCRBJ01-01*01
1832	0.124787	25.0658	0.005832	1	CSVGGRMNTEAFF	ACTGTGAGCAACATGAGCCCTGAAGACAGCAGCATATATCTCTGCAGCGTCGGGGGACGGATGAACACTGAAGCTTTCTTTGGACAA	TCRBV29-01*01	TCRBD02-01*01	TCRBJ01-01*01
1833	0.124855	25.0716	0.005832	1	CASSLVGRNTEAFF	GTGAGCACCTTGGAGCTGGGGGACTCGGCCCTTTATCTTTGCGCCAGCAGCTTGGTCGGACGGAACACTGAAGCTTTCTTTGGACAA	TCRBV05-01*01	unresolved	TCRBJ01-01*01
1834	0.124923	25.0774	0.005832	1	CATSDLRRNTEAFF	CTAGAGTCTGCCATCCCCAACCAGACAGCTCTTTACTTCTGTGCCACCAGTGATTTGCGGAGGAACACTGAAGCTTTCTTTGGACAA	unresolved	TCRBD02-01*02	TCRBJ01-01*01
1835	0.124991	25.0833	0.005832	1	CASSFSGENTEAFF	GTGAGCACCTTGGAGCTGGGGGACTCGGCCCTTTATCTTTGCGCCAGCAGCTTTTCCGGAGAGAACACTGAAGCTTTCTTTGGACAA	TCRBV05-01*01	TCRBD02-01*02	TCRBJ01-01*01
1836	0.12506	25.0891	0.005832	1	CAWSGGQNTEAFF	AGTTCTAAGAAGCTCCTCCTCAGTGACTCTGGCTTCTATCTCTGTGCCTGGAGTGGGGGACAGAACACTGAAGCTTTCTTTGGACAA	TCRBV30-01*02	TCRBD01-01*01	TCRBJ01-01*01
1837	0.125128	25.0949	0.005832	1	CASSRDTGGNTEAFF	CACACCCTGCAGCCAGAAGACTCGGCCCTGTATCTCTGCGCCAGCAGCCGGGATACAGGGGGAAACACTGAAGCTTTCTTTGGACAA	TCRBV04-03*01	TCRBD01-01*01	TCRBJ01-01*01
1838	0.125196	25.1008	0.005832	1	CASSQDLAGRTEAFF	CACACCCTGCAGCCAGAAGACTCGGCCCTGTATCTCTGCGCCAGCAGCCAAGATCTCGCAGGGAGAACTGAAGCTTTCTTTGGACAA	TCRBV04-03*01	unresolved	TCRBJ01-01*01
1839	0.125264	25.1066	0.005832	1	CASSFRALGEKLFF	GTGAACGCCTTGTTGCTGGGGGACTCGGCCCTCTATCTCTGTGCCAGCAGCTTCAGGGCGTTAGGTGAAAAACTGTTTTTTGGCAGT	TCRBV05-06*01	TCRBD01-01*01	TCRBJ01-04*01
1840	0.125332	25.1124	0.005832	1	CASSSGFGGREKLFF	AACGCCTTGTTGCTGGGGGACTCGGCCCTCTATCTCTGTGCCAGCAGCTCGGGGTTCGGGGGGCGTGAAAAACTGTTTTTTGGCAGT	TCRBV05-06*01	TCRBD02-01*01	TCRBJ01-04*01
1841	0.1254	25.1183	0.005832	1	CASSLPFGRDEKLFF	GAGTCGCCCAGCCCCAACCAGACCTCTCTGTACTTCTGTGCCAGCAGTTTACCTTTCGGTCGGGATGAAAAACTGTTTTTTGGCAGT	TCRBV27-01*01	TCRBD02-01	TCRBJ01-04*01
1842	0.125468	25.1241	0.005832	1	CASSQGDRGSNEKLFF	ACCCTGCAGCCAGAAGACTCGGCCCTGTATCTCTGCGCCAGCAGCCAAGGGGACAGGGGATCTAATGAAAAACTGTTTTTTGGCAGT	TCRBV04-03*01	TCRBD01-01*01	TCRBJ01-04*01
1843	0.125536	25.1299	0.005832	1	CASSTRGGTNEKLFF	ACATCGGCCCAAAAGAACCCGACAGCTTTCTATCTCTGTGCCAGTAGTACTCGGGGAGGAACTAATGAAAAACTGTTTTTTGGCAGT	TCRBV19-01	TCRBD02-01*02	TCRBJ01-04*01
1844	0.125605	25.1358	0.005832	1	CASSLGTDNEKLFF	CTACACACCCTGCAGCCAGAAGACTCGGCCCTGTATCTCTGCGCCAGCAGCCTGGGGACCGATAATGAAAAACTGTTTTTTGGCAGT	TCRBV04-03*01	unresolved	TCRBJ01-04*01
1845	0.125673	25.1416	0.005832	1	CASRRAEKLFF	CCTCTCACTGTGACATCGGCCCAAAAGAACCCGACAGCTTTCTATCTCTGTGCCAGTAGAAGGGCAGAAAAACTGTTTTTTGGCAGT	TCRBV19-01	unresolved	TCRBJ01-04*01
1846	0.125741	25.1474	0.005832	1	CSARGQGVGPQHF	ACAGTGACCAGTGCCCATCCTGAAGACAGCAGCTTCTACATCTGCAGTGCTAGAGGTCAGGGTGTCGGGCCCCAGCATTTTGGTGAT	unresolved	TCRBD01-01*01	TCRBJ01-05*01
1847	0.125809	25.1533	0.005832	1	CASSYSSGTDQPQHF	CTGTCGGCTGCTCCCTCCCAGACATCTGTGTACTTCTGTGCCAGCAGTTACTCGTCAGGCACTGATCAGCCCCAGCATTTTGGTGAT	TCRBV06-05*01	TCRBD01-01*01	TCRBJ01-05*01
1848	0.125877	25.1591	0.005832	1	CSVTTGRPNQPQHF	GTGACCAGTGCCCATCCTGAAGACAGCAGCTTCTACATCTGCAGTGTTACAACGGGCAGGCCGAATCAGCCCCAGCATTTTGGTGAT	unresolved	unresolved	TCRBJ01-05*01
1849	0.125945	25.1649	0.005832	1	CASSLSGVSQNQPQHF	TCGCCCAGCCCCAACCAGACCTCTCTGTACTTCTGTGCCAGCAGTTTATCTGGGGTGAGCCAGAATCAGCCCCAGCATTTTGGTGAT	TCRBV27-01*01	unresolved	TCRBJ01-05*01
1850	0.126013	25.1708	0.005832	1	CASSYFNQPQHF	CTGGGGTTGGAGTCGGCTGCTCCCTCCCAAACATCTGTGTACTTCTGTGCCAGCAGTTACTTCAATCAGCCCCAGCATTTTGGTGAT	unresolved	unresolved	TCRBJ01-05*01
1851	0.126081	25.1766	0.005832	1	CSVRQGDGNQPQHF	GTGACCAGTGCCCATCCTGAAGACAGCAGCTTCTACATCTGCAGTGTTCGTCAGGGGGATGGCAATCAGCCCCAGCATTTTGGTGAT	unresolved	TCRBD01-01*01	TCRBJ01-05*01
1852	0.126149	25.1824	0.005832	1	CASSLGPAGGNQPQHF	GCCTTGGAGCTGGACGACTCGGCCCTGTATCTCTGTGCCAGCAGCTTGGGACCTGCCGGGGGCAATCAGCCCCAGCATTTTGGTGAT	TCRBV05-04*01	TCRBD02-01*01	TCRBJ01-05*01
1853	0.126218	25.1883	0.005832	1	CASSESGGNQPQHF	TTGGCGTCTGCTGTACCCTCTCAGACATCTGTGTACTTCTGTGCCAGCAGTGAGTCAGGGGGCAATCAGCCCCAGCATTTTGGTGAT	TCRBV06-04	TCRBD01-01*01	TCRBJ01-05*01
1854	0.126286	25.1941	0.005832	1	CASSQSAGGISNQPQHF	GTAGTGCGAGGAGATTCGGCAGCTTATTTCTGTGCCAGCTCACAGTCGGCGGGGGGCATTAGCAATCAGCCCCAGCATTTTGGTGAT	TCRBV18-01*01	TCRBD02-01*01	TCRBJ01-05*01
1855	0.126354	25.1999	0.005832	1	CASEGRGPSNQPQHF	GAGTCGGCTGCTCCCTCCCAGACATCTGTGTACTTCTGTGCCAGCGAGGGGAGGGGCCCTAGCAATCAGCCCCAGCATTTTGGTGAT	TCRBV06-01*01	TCRBD02-01*02	TCRBJ01-05*01
1856	0.126422	25.2058	0.005832	1	CATRPGTGDLFYSNQPQHF	CCCTCCCAGACATCTGTGTACTTCTGTGCCACCCGGCCGGGGACAGGCGACCTTTTCTATAGCAATCAGCCCCAGCATTTTGGTGAT	unresolved	TCRBD01-01*01	TCRBJ01-05*01
1857	0.12649	25.2116	0.005832	1	RASSSLRGSLKQPQHF	CGCACAGAGCAGGGGGACTCAGCCGTGTATCTCCGTGCCAGCAGCTCTCTTAGGGGAAGTTTGAAGCAGCCCCAGCATTTTGGTGAT	TCRBV07-03*02	TCRBD01-01*01	TCRBJ01-05*01
1858	0.126558	25.2174	0.005832	1	CAWGGGGRQPQHF	AGTTCTAAGAAGCTCCTCCTCAGTGACTCTGGCTTCTATCTCTGTGCCTGGGGGGGCGGAGGGCGCCAGCCCCAGCATTTTGGTGAT	TCRBV30-01*02	unresolved	TCRBJ01-05*01
1859	0.126626	25.2232	0.005832	1	CATSDEGPRSYTF	TCCCTAGAGTCTGCCATCCCCAACCAGACAGCTCTTTACTTCTGTGCCACCAGTGATGAAGGGCCCCGATCGTACACCTTCGGTTCG	unresolved	unresolved	TCRBJ01-02*01
1860	0.126694	25.2291	0.005832	1	CASSLEGTAIFYTF	GTGAACGCCTTGTTGCTGGGGGACTCGGCCCTCTATCTCTGTGCCAGCAGCTTGGAGGGGACAGCTATTTTCTACACCTTCGGTTCG	TCRBV05-06*01	TCRBD01-01*01	TCRBJ01-02*01
1861	0.126762	25.2349	0.005832	1	CASSLSGGSWGGYTF	GAGTCGCCCAGCCCCAACCAGACCTCTCTGTACTTCTGTGCCAGCAGTTTATCGGGCGGCAGCTGGGGTGGCTACACCTTCGGTTCG	TCRBV27-01*01	unresolved	TCRBJ01-02*01
1862	0.126831	25.2407	0.005832	1	CASSFSPGGANYGYTF	TCGGCCCAAAAGAACCCGACAGCTTTCTATCTCTGTGCCAGTAGTTTTTCCCCAGGGGGCGCGAATTATGGCTACACCTTCGGTTCG	TCRBV19-01	TCRBD01-01*01	TCRBJ01-02*01
1863	0.126899	25.2466	0.005832	1	CASSQDGQTYGYTF	CTACACACCCTGCAGCCAGAAGACTCGGCCCTGTATCTCTGCGCCAGCAGCCAAGATGGGCAGACGTATGGCTACACCTTCGGTTCG	TCRBV04-03*01	TCRBD01-01*01	TCRBJ01-02*01
1864	0.126967	25.2524	0.005832	1	CAIGSGYLYGYTF	ACTCTGGAGTCCGCTACCAGCTCCCAGACATCTGTGTACTTCTGTGCCATCGGGTCAGGCTACCTCTATGGCTACACCTTCGGTTCG	TCRBV10-03*01	TCRBD01-01*01	TCRBJ01-02*01
1865	0.127035	25.2582	0.005832	1	CSAAGTGGYGYTF	ACAGTGACCAGTGCCCATCCTGAAGACAGCAGCTTCTACATCTGCAGTGCTGCCGGGACAGGGGGCTATGGCTACACCTTCGGTTCG	unresolved	TCRBD01-01*01	TCRBJ01-02*01
1866	0.127103	25.2641	0.005832	1	CAWTPGYGYTF	ATCCTGAGTTCTAAGAAGCTCCTCCTCAGTGACTCTGGCTTCTATCTCTGTGCCTGGACCCCCGGCTATGGCTACACCTTCGGTTCG	TCRBV30-01*02	TCRBD02-01	TCRBJ01-02*01
1867	0.127171	25.2699	0.005832	1	CASSLSYGYTF	ATCCTGAGGATCCAGCAGGTAGTGCGAGGAGATTCGGCAGCTTATTTCTGTGCCAGCTCCCTTTCCTATGGCTACACCTTCGGTTCG	TCRBV18-01*01	TCRBD02-01	TCRBJ01-02*01
1868	0.127239	25.2757	0.005832	1	CASSLEGSPSYGYTF	CAGCCTGCAAAGCTTGAGGACTCGGCCGTGTATCTCTGTGCCAGCAGCTTAGAGGGCAGCCCCTCCTATGGCTACACCTTCGGTTCG	TCRBV11-02*02	TCRBD01-01*01	TCRBJ01-02*01
1869	0.127307	25.2816	0.005832	1	CASSIQGWYYGYTF	CTGGAGTCCGCCAGCACCAACCAGACATCTATGTACCTCTGTGCCAGCAGTATACAGGGGTGGTACTATGGCTACACCTTCGGTTCG	TCRBV28-01*01	TCRBD01-01*01	TCRBJ01-02*01
1870	0.127376	25.2874	0.005832	1	CASSDHRGYDYGYTF	AGCACCTTGGAGCTGGGGGACTCGGCCCTTTATCTTTGCGCCAGCAGCGACCACAGGGGGTATGACTATGGCTACACCTTCGGTTCG	TCRBV05-01*01	TCRBD01-01*01	TCRBJ01-02*01
1871	0.127444	25.2932	0.005832	1	CASSVAARGDYGYTF	AGCTCTCTGGAGCTGGGGGACTCAGCTTTGTATTTCTGTGCCAGCAGCGTAGCGGCCAGGGGGGACTATGGCTACACCTTCGGTTCG	TCRBV09-01	TCRBD01-01*01	TCRBJ01-02*01
1872	0.127512	25.2991	0.005832	1	CASLSNYGYTF	CCGCTCAGGCTGCTGTCGGCTGCTCCCTCCCAGACATCTGTGTACTTCTGTGCCAGCCTTAGTAACTATGGCTACACCTTCGGTTCG	TCRBV06-05*01	TCRBD02-01	TCRBJ01-02*01
1873	0.12758	25.3049	0.005832	1	CSARGHQSNYGYTF	GTGACCAGTGCCCATCCTGAAGACAGCAGCTTCTACATCTGCAGTGCGAGGGGACACCAGTCTAACTATGGCTACACCTTCGGTTCG	unresolved	TCRBD01-01*01	TCRBJ01-02*01
1874	0.127648	25.3107	0.005832	1	CASSDRANYGYTF	ATCCTGGAGTCGCCCAGCCCCAACCAGACCTCTCTGTACTTCTGTGCCAGTTCCGACAGAGCTAACTATGGCTACACCTTCGGTTCG	TCRBV27-01*01	TCRBD01-01*01	TCRBJ01-02*01
1875	0.127716	25.3166	0.005832	1	CASSEMVKGGLFWTNYGYTF	TCACATACCTCTCAGTACCTCTGTGCCAGCAGTGAAATGGTGAAGGGCGGTTTATTTTGGACTAACTATGGCTACACCTTCGGTTCG	unresolved	unresolved	TCRBJ01-02*01
1876	0.127784	25.3224	0.005832	1	CASSLDPSLNYGYTF	GAGTCCGCCAGCACCAACCAGACATCTATGTACCTCTGTGCCAGCAGTTTGGACCCTAGTTTGAACTATGGCTACACCTTCGGTTCG	TCRBV28-01*01	unresolved	TCRBJ01-02*01
1877	0.127852	25.3282	0.005832	1	CASSLGRNYGYTF	GAGATCCAGCGCACAGAGCAGGGGGACTCGGCCATGTATCTCTGTGCCAGCAGCTTAGGCAGGAACTATGGCTACACCTTCGGTTCG	TCRBV07-09	TCRBD01-01*01	TCRBJ01-02*01
1878	0.12792	25.3341	0.005832	1	CASSLDGTGNGYTF	GTGAGCACCTTGGAGCTGGGGGACTCGGCCCTTTATCTTTGCGCCAGCAGCTTGGACGGGACAGGGAATGGCTACACCTTCGGTTCG	TCRBV05-01*01	TCRBD01-01*01	TCRBJ01-02*01
1879	0.127989	25.3399	0.005832	1	CASSQDWAGVVGYTF	CACGCCCTGCAGCCAGAAGACTCAGCCCTGTATCTCTGCGCCAGCAGCCAAGATTGGGCAGGGGTAGTAGGCTACACCTTCGGTTCG	TCRBV04-01*01	TCRBD01-01*01	TCRBJ01-02*01
1880	0.128057	25.3457	0.005832	1	CAWSSPVTF	CAGTTCATCCTGAGTTCTAAGAAGCTCCTTCTCAGTGACTCTGGCTTCTATCTCTGTGCCTGGAGTTCGCCGGTGACTTTCGGGCCG	TCRBV30-01*01	TCRBD02-01	TCRBJ02-07*01
1881	0.128125	25.3516	0.005832	1	CASTQRWAGGGQYF	CTGGAGTCCGCCAGCACCAACCAGACATCTATGTACCTCTGTGCCAGCACCCAACGCTGGGCAGGGGGGGGGCAGTACTTCGGGCCG	TCRBV28-01*01	unresolved	TCRBJ02-07*01
1882	0.128193	25.3574	0.005832	1	CASTQQGSGQYF	CTGGGGTTGGAGTCGGCTGCTCCCTCCCAAACATCTGTGTACTTCTGTGCCAGCACCCAACAGGGTTCGGGGCAGTACTTCGGGCCG	unresolved	TCRBD01-01*01	TCRBJ02-07*01
1883	0.128261	25.3632	0.005832	1	CASSLDTDEQYF	TTGGAGATCCAGCGCACAGAGCAGGGGGACTCGGCCATGTATCTCTGTGCCAGCAGCTTAGACACTGATGAGCAGTACTTCGGGCCG	TCRBV07-09	unresolved	TCRBJ02-07*01
1884	0.128329	25.369	0.005832	1	CASQDATGSWEQYF	CTGGAGTCCGCTACCAGCTCCCAGACATCTGTGTACTTCTGTGCCAGCCAGGATGCAACAGGGTCCTGGGAGCAGTACTTCGGGCCG	TCRBV10-03*01	TCRBD01-01*01	TCRBJ02-07*01
1885	0.128397	25.3749	0.005832	1	CASSGLSREQYF	CTCAGGCTGGAGTTGGCTGCTCCCTCCCAGACATCTGTGTACTTCTGTGCCAGCAGTGGGCTCTCCAGGGAGCAGTACTTCGGGCCG	TCRBV06-06	TCRBD01-01*01	TCRBJ02-07*01
1886	0.128465	25.3807	0.005832	1	CASSLGQGAEQYF	ACGATTCAGCGCACAGAGCAGCGGGACTCAGCCATGTATCGCTGTGCCAGCAGCTTAGGTCAGGGGGCCGAGCAGTACTTCGGGCCG	TCRBV07-07*01	TCRBD01-01*01	TCRBJ02-07*01
1887	0.128533	25.3865	0.005832	1	CASSKRKAGGPAEQYF	TCTCTGGAGCTGGGGGACTCAGCTTTGTATTTCTGTGCCAGCAGCAAAAGGAAGGCGGGAGGGCCCGCCGAGCAGTACTTCGGGCCG	TCRBV09-01	TCRBD02-01*02	TCRBJ02-07*01
1888	0.128602	25.3924	0.005832	1	CSTRTSGSSYEQYF	GTGACCAGTGCCCATCCTGAAGACAGCAGCTTCTACATCTGCAGTACTAGGACTAGCGGGAGTTCGTACGAGCAGTACTTCGGGCCG	unresolved	TCRBD02-01*02	TCRBJ02-07*01
1889	0.12867	25.3982	0.005832	1	CASSPPGQGFYEQYF	CAGCAGGTAGTGCGAGGAGATTCGGCAGCTTATTTCTGTGCCAGCTCACCACCAGGACAGGGGTTCTACGAGCAGTACTTCGGGCCG	TCRBV18-01*01	TCRBD01-01*01	TCRBJ02-07*01
1890	0.128738	25.404	0.005832	1	CASSPTGGLYEQYF	ATCCAGCGCACAGAGCAGGGGGACTCGGCCATGTATCTCTGTGCCAGCAGCCCAACAGGGGGCCTCTACGAGCAGTACTTCGGGCCG	TCRBV07-09	TCRBD01-01*01	TCRBJ02-07*01
1891	0.128806	25.4099	0.005832	1	CASSGSYEQYF	TCCCTGATTCTGGAGTCCGCCAGCACCAACCAGACATCTATGTACCTCTGTGCCAGCAGTGGTTCCTACGAGCAGTACTTCGGGCCG	TCRBV28-01*01	unresolved	TCRBJ02-07*01
1892	0.128874	25.4157	0.005832	1	CASSPGLASYEQYF	ATCCAGCGCACACAGCAGGAGGACTCGGCCGTGTATCTCTGTGCCAGCAGCCCCGGTTTAGCGTCCTACGAGCAGTACTTCGGGCCG	TCRBV07-02*01	TCRBD02-01	TCRBJ02-07*01
1893	0.128942	25.4215	0.005832	1	CASLASGSYEQYF	CACATCAATTCCCTGGAGCTTGGTGACTCTGCTGTGTATTTCTGTGCCAGCCTGGCTAGCGGCTCCTACGAGCAGTACTTCGGGCCG	unresolved	TCRBD02-01	TCRBJ02-07*01
1894	0.12901	25.4274	0.005832	1	CASSPGYSYEQYF	ACGATCCAGCGCACACAGCAGGAGGACTCGGCCGTGTATCTCTGTGCCAGCAGCCCAGGGTACTCCTACGAGCAGTACTTCGGGCCG	TCRBV07-02*01	TCRBD01-01*01	TCRBJ02-07*01
1895	0.129078	25.4332	0.005832	1	CASSLAGGTAYSYEQYF	ACACAGCAGGAGGACTCCGCCGTGTATCTCTGTGCCAGCAGCTTGGCGGGGGGGACAGCGTACTCCTACGAGCAGTACTTCGGGCCG	TCRBV07-08*01	TCRBD02-01*01	TCRBJ02-07*01
1896	0.129147	25.439	0.005832	1	CASRRQRAYEQYF	ATTCTGGAGTCCGCCAGCACCAACCAGACATCTATGTACCTCTGTGCCAGCAGGCGACAGCGCGCCTACGAGCAGTACTTCGGGCCG	TCRBV28-01*01	TCRBD01-01*01	TCRBJ02-07*01
1897	0.129215	25.4449	0.005832	1	CSARGGERAYEQYF	GTGACCAGTGCCCATCCTGAAGACAGCAGCTTCTACATCTGCAGTGCTAGAGGGGGCGAACGAGCCTACGAGCAGTACTTCGGGCCG	unresolved	TCRBD01-01*01	TCRBJ02-07*01
1898	0.129283	25.4507	0.005832	1	CASSPPGSGKPYEQYF	TCGGCTGCTCCCTCCCAGACATCTGTGTACTTCTGTGCCAGCAGCCCTCCCGGGTCCGGAAAACCCTACGAGCAGTACTTCGGGCCG	unresolved	TCRBD02-01	TCRBJ02-07*01
1899	0.129351	25.4565	0.005832	1	CSARAAATYEQYF	ACAGTGACCAGTGCCCATCCTGAAGACAGCAGCTTCTACATCTGCAGTGCTAGGGCGGCCGCTACCTACGAGCAGTACTTCGGGCCG	unresolved	TCRBD02-01	TCRBJ02-07*01
1900	0.129419	25.4624	0.005832	1	CASSGGTYEQYF	CTGATTCTGGAGTCCGCCAGCACCAACCAGACATCTATGTACCTCTGTGCCAGCAGTGGGGGGACCTACGAGCAGTACTTCGGGCCG	TCRBV28-01*01	TCRBD02-01*01	TCRBJ02-07*01
1901	0.129487	25.4682	0.005832	1	CASSFRVGVRLAGEEANDYEQYF	GCCATGTATCTCTGTGCCAGCAGCTTTAGAGTGGGGGTAAGACTAGCGGGAGAGGAGGCAAACGACTACGAGCAGTACTTCGGGCCG	unresolved	TCRBD02-01*02	TCRBJ02-07*01
1902	0.129555	25.474	0.005832	1	CASSLGVAGDYEQYF	CAGCGCACACAGCAGGAGGACTCGGCCGTGTATCTCTGTGCCAGCAGCTTAGGGGTAGCGGGAGACTACGAGCAGTACTTCGGGCCG	TCRBV07-02*01	TCRBD02-01*02	TCRBJ02-07*01
1903	0.129623	25.4799	0.005832	1	CASSLTDYEQYF	TTGGAGATCCAGCGCACAGAGCAGGGGGACTCGGCCATGTATCTCTGTGCCAGCAGCTTGACAGACTACGAGCAGTACTTCGGGCCG	TCRBV07-09	TCRBD01-01*01	TCRBJ02-07*01
1904	0.129691	25.4857	0.005832	1	CASSPGTSGTSNYEQYF	GCTGCCTCCTCCCAGACATCTGTATATTTCTGCGCCAGCAGCCCCGGGACTAGCGGGACTAGTAACTACGAGCAGTACTTCGGGCCG	TCRBV10-01	TCRBD02-01*02	TCRBJ02-07*01
1905	0.12976	25.4915	0.005832	1	CASRRDRNYEQYF	ACGATCCAGCGCACACAGCAGGAGGACTCGGCCGTGTATCTCTGTGCCAGCAGGCGGGACAGGAACTACGAGCAGTACTTCGGGCCG	TCRBV07-02*01	TCRBD01-01*01	TCRBJ02-07*01
1906	0.129828	25.4974	0.005832	1	CASSSPGDEQYF	CTGAAGATCCAGCCCTCAGAACCCAGGGACTCAGCTGTGTACTTCTGTGCCAGCAGTTCCCCGGGGGACGAGCAGTACTTCGGGCCG	unresolved	TCRBD02-01*01	TCRBJ02-07*01
1907	0.129896	25.5032	0.005832	1	CASSIQGAHEQYF	AATGTGAGCACCTTGGAGCTGGGGGACTCGGCCCTTTATCTTTGCGCCAGCAGTATACAGGGGGCCCACGAGCAGTACTTCGGGCCG	TCRBV05-01*01	TCRBD01-01*01	TCRBJ02-07*01
1908	0.129964	25.509	0.005832	1	CSARESRGRNEQYF	GTGACCAGTGCCCATCCTGAAGACAGCAGCTTCTACATCTGCAGTGCTAGAGAGAGCCGAGGCCGCAACGAGCAGTACTTCGGGCCG	unresolved	TCRBD02-01*02	TCRBJ02-07*01
1909	0.130032	25.5148	0.005832	1	CSAGPASGSNNEQYF	ACCAGTGCCCATCCTGAAGACAGCAGCTTCTACATCTGCAGTGCTGGACCGGCTAGCGGGAGTAACAACGAGCAGTACTTCGGGCCG	unresolved	TCRBD02-01*02	TCRBJ02-07*01
1910	0.1301	25.5207	0.005832	1	CASSLSGGEQYF	CTGATCCTGGAGTCGCCCAGCCCCAACCAGACCTCTCTGTACTTCTGTGCCAGCAGTTTATCAGGGGGAGAGCAGTACTTCGGGCCG	TCRBV27-01*01	TCRBD01-01*01	TCRBJ02-07*01
1911	0.130168	25.5265	0.005832	1	CASSLTAEQYF	GAGCTGAATGTGAACGCCTTGTTGCTGGGGGACTCGGCCCTCTATCTCTGTGCCAGCAGCTTGACAGCAGAGCAGTACTTCGGGCCG	TCRBV05-06*01	TCRBD01-01*01	TCRBJ02-07*01
1912	0.130236	25.5323	0.005832	1	CSAKRGQTEQYF	CTGACAGTGACCAGTGCCCATCCTGAAGACAGCAGCTTCTACATCTGCAGTGCTAAACGGGGCCAGACAGAGCAGTACTTCGGGCCG	unresolved	unresolved	TCRBJ02-07*01
1913	0.130304	25.5382	0.005832	1	CASSKRGSYEQYV	GAGATCCAGTCCACGGAGTCAGGGGACACAGCACTGTATTTCTGTGCCAGCAGCAAACGGGGAAGCTACGAGCAGTACGTCGGGCCG	TCRBV21-01*01	TCRBD02-01*01	TCRBJ02-07*01
1914	0.130373	25.544	0.005832	1	CASSLRTGSYEQYV	CTGGAGTCCGCCAGCACCAACCAGACATCTATGTACCTCTGTGCCAGCAGTTTAAGGACAGGGTCCTACGAGCAGTACGTCGGGCCG	TCRBV28-01*01	TCRBD01-01*01	TCRBJ02-07*01
1915	0.130441	25.5498	0.005832	1	CATSRDRISYEQYV	ATCCGCTCACCAGGCCTGGGGGACGCAGCCATGTACCTGTGTGCCACCAGCAGAGATCGGATCTCCTACGAGCAGTACGTCGGGCCG	TCRBV15-01*01	unresolved	TCRBJ02-07*01
1916	0.130509	25.5557	0.005832	1	CASSPTVGSYEQYV	ATCCAGCGCACACAGCAGGAGGACTCGGCCGTGTATCTCTGTGCCAGCAGCCCGACTGTGGGCTCCTACGAGCAGTACGTCGGGCCG	TCRBV07-02*01	unresolved	TCRBJ02-07*01
1917	0.130577	25.5615	0.005832	1	CASSSNEQYV	TCTGAGATGAATGTGAGCACCTTGGAGCTGGGGGACTCGGCCCTTTATCTTTGCGCCAGCAGCTCCAACGAGCAGTACGTCGGGCCG	TCRBV05-01*01	unresolved	TCRBJ02-07*01
1918	0.130645	25.5673	0.005832	1	CASSFLTSGNTIYF	GTAAACGCCTTGGAGCTGGACGACTCGGCCCTGTATCTCTGTGCCAGCAGCTTCTTGACTTCTGGAAACACCATATATTTTGGAGAG	TCRBV05-04*01	TCRBD02-01	TCRBJ01-03*01
1919	0.130713	25.5732	0.005832	1	CASSKGHTNSGNTIYF	TCTGCCAGGCCCTCACATACCTCTCAGTACTTCTGTGCCAGCAGTAAGGGACACACGAACTCTGGAAACACCATATATTTTGGAGAG	TCRBV25-01*01	TCRBD01-01*01	TCRBJ01-03*01
1920	0.130781	25.579	0.005832	1	CSASDRAGNTIYF	ACAGTGACCAGTGCCCATCCTGAAGACAGCAGCTTCTACATCTGCAGTGCTAGTGACAGGGCTGGAAACACCATATATTTTGGAGAG	unresolved	TCRBD01-01*01	TCRBJ01-03*01
1921	0.130849	25.5848	0.005832	1	CSAPLRGTGNTIYF	GTGACCAGTGCCCATCCTGAAGACAGCAGCTTCTACATCTGCAGTGCCCCACTGAGGGGTACTGGAAACACCATATATTTTGGAGAG	unresolved	unresolved	TCRBJ01-03*01
1922	0.130918	25.5907	0.005832	1	CASSYVRQGRNTIYF	CTGTCGGCTGCTCCCTCCCAGACATCTGTGTACTTCTGTGCCAGCAGTTACGTGCGACAGGGGCGAAACACCATATATTTTGGAGAG	TCRBV06-05*01	TCRBD01-01*01	TCRBJ01-03*01
1923	0.130986	25.5965	0.005832	1	CASSPDRRSGANVLTF	ACCTTGGAGCTGGGGGACTCGGCCCTTTATCTTTGCGCCAGCAGCCCGGACAGACGCTCTGGGGCCAACGTCCTGACTTTCGGGGCC	TCRBV05-01*01	TCRBD01-01*01	TCRBJ02-06*01
1924	0.131054	25.6023	0.005832	1	CSIIAGGANVLTF	ACTGTGAGCAACATGAGCCCTGAAGACAGCAGCATATATCTCTGCAGCATCATTGCGGGGGGGGCCAACGTCCTGACTTTCGGGGCC	TCRBV29-01*01	TCRBD02-01*01	TCRBJ02-06*01
1925	0.131122	25.6082	0.005832	1	CASSLKGANVLTF	AAGATCCAGCCCTCAGAACCCAGGGACTCAGCTGTGTACTTCTGTGCCAGCAGTTTAAAGGGGGCCAACGTCCTGACTTTCGGGGCC	unresolved	unresolved	TCRBJ02-06*01
1926	0.13119	25.614	0.005832	1	CASSHAHPPNIQYF	CTGGAGTCCGCCAGCACCAACCAGACATCTATGTACCTCTGTGCCAGCAGTCACGCGCACCCCCCCAACATTCAGTACTTCGGCGCC	TCRBV28-01*01	TCRBD02-01	TCRBJ02-04*01
1927	0.131258	25.6198	0.005832	1	CSVEGGAAKNIQYF	GTGAGCAACATGAGCCCTGAAGACAGCAGCATATATCTCTGCAGCGTTGAGGGGGGAGCAGCCAAAAACATTCAGTACTTCGGCGCC	TCRBV29-01*01	TCRBD02-01*01	TCRBJ02-04*01
1928	0.131326	25.6257	0.005832	1	CSAPKSGSEQFF	CTGACAGTGACCAGTGCCCATCCTGAAGACAGCAGCTTCTACATCTGCAGTGCTCCTAAAAGCGGGAGTGAGCAGTTCTTCGGGCCA	unresolved	TCRBD02-01*02	TCRBJ02-01*01
1929	0.131394	25.6315	0.005832	1	CASSVVLAGYEQFF	CTGAGCTCTCTGGAGCTGGGGGACTCAGCTTTGTATTTCTGTGCCAGCAGCGTAGTACTAGCGGGATATGAGCAGTTCTTCGGGCCA	TCRBV09-01	TCRBD02-01*02	TCRBJ02-01*01
1930	0.131462	25.6373	0.005832	1	CAWAPLILDEQFF	AGTTCTAAGAAGCTCCTCCTCAGTGACTCTGGCTTCTATCTCTGTGCCTGGGCCCCGCTTATTCTGGATGAGCAGTTCTTCGGGCCA	TCRBV30-01*02	unresolved	TCRBJ02-01*01
1931	0.131531	25.6432	0.005832	1	CATSGLDVDEQFF	GACATCCGCTCACCAGGCCTGGGGGACGCAGCCATGTACCTGTGTGCCACCTCCGGGCTAGATGTAGATGAGCAGTTCTTCGGGCCA	TCRBV15-01*01	unresolved	TCRBJ02-01*01
1932	0.131599	25.649	0.005832	1	CASSLSFNEQFF	CTGAATGTGAACGCCTTGTTGCTGGGGGACTCGGCCCTCTATCTCTGTGCCAGCAGCTTGTCGTTTAATGAGCAGTTCTTCGGGCCA	TCRBV05-06*01	TCRBD02-01	TCRBJ02-01*01
1933	0.131667	25.6548	0.005832	1	CATSRDVLAGDGVLVNEQFF	GGGGACGCAGCCATGTACCTGTGTGCCACCAGCAGAGATGTCCTAGCGGGGGACGGTGTTTTAGTTAATGAGCAGTTCTTCGGGCCA	TCRBV15-01*01	TCRBD02-01*01	TCRBJ02-01*01
1934	0.131735	25.6606	0.005832	1	CASSLMPHSGNWNEQFF	ACAGAGCAGGGGGACTCGGCCATGTATCTCTGTGCCAGCAGCTTAATGCCCCACTCGGGGAATTGGAATGAGCAGTTCTTCGGGCCA	TCRBV07-09	TCRBD02-01*01	TCRBJ02-01*01
1935	0.131803	25.6665	0.005832	1	CASSNGNEQFF	CTGCTGGGGTTGGAGTCGGCTGCTCCCTCCCAAACATCTGTGTACTTCTGTGCCAGCTCCAACGGCAATGAGCAGTTCTTCGGGCCA	unresolved	TCRBD02-01	TCRBJ02-01*01
1936	0.131871	25.6723	0.005832	1	CASSFLPAGGNEQFF	CAGCCCTCAGAACCCAGGGACTCAGCTGTGTACTTCTGTGCCAGCAGTTTTCTCCCAGCAGGAGGCAATGAGCAGTTCTTCGGGCCA	unresolved	TCRBD02-01*02	TCRBJ02-01*01
1937	0.131939	25.6781	0.005832	1	CASSTETGLARNEQFF	TCTGCCAGGCCCTCACATACCTCTCAGTACCTCTGTGCCAGCAGTACTGAGACGGGACTAGCGCGCAATGAGCAGTTCTTCGGGCCA	TCRBV25-01*01	TCRBD02-01	TCRBJ02-01*01
1938	0.132007	25.684	0.005832	1	CATSSVGAPNEQFF	ATCCGCTCACCAGGCCTGGGGGACGCAGCCATGTACCTGTGTGCCACCAGCAGTGTAGGGGCACCCAATGAGCAGTTCTTCGGGCCA	TCRBV15-01*01	TCRBD01-01*01	TCRBJ02-01*01
1939	0.132075	25.6898	0.005832	1	CATSDWTHYNEQFF	CTAGAGTCTGCCATCCCCAACCAGACAGCTCTTTACTTCTGTGCCACCAGTGACTGGACGCATTACAATGAGCAGTTCTTCGGGCCA	unresolved	unresolved	TCRBJ02-01*01
1940	0.132144	25.6956	0.005832	1	CASSTAGLAGYNEQFF	TCGGCTGCTCCCTCCCAAACATCTGTGTACTTCTGTGCCAGCAGCACCGCGGGACTAGCGGGCTACAATGAGCAGTTCTTCGGGCCA	unresolved	TCRBD02-01	TCRBJ02-01*01
1941	0.132212	25.7015	0.005832	1	CATSEPTGYNEQFF	CTAGAGTCTGCCATCCCCAACCAGACAGCTCTTTACTTCTGTGCCACCAGTGAGCCTACAGGCTACAATGAGCAGTTCTTCGGGCCA	unresolved	TCRBD01-01*01	TCRBJ02-01*01
1942	0.13228	25.7073	0.005832	1	CSAREISGRRYNEQFF	AGTGCCCATCCTGAAGACAGCAGCTTCTACATCTGCAGTGCTAGAGAGATAAGCGGGAGACGCTACAATGAGCAGTTCTTCGGGCCA	unresolved	TCRBD02-01*02	TCRBJ02-01*01
1943	0.132348	25.7131	0.005832	1	CASSVEAASYNEQFF	AGCTCTCTGGAGCTGGGGGACTCAGCTTTGTATTTCTGTGCCAGCAGCGTAGAGGCAGCCTCCTACAATGAGCAGTTCTTCGGGCCA	TCRBV09-01	unresolved	TCRBJ02-01*01
1944	0.132416	25.719	0.005832	1	CASSQDPSSLGPYNEQFF	CAGCCAGAAGACTCAGCCCTGTATCTCTGCGCCAGCAGCCAAGACCCCTCGAGCCTCGGGCCCTACAATGAGCAGTTCTTCGGGCCA	TCRBV04-01*01	unresolved	TCRBJ02-01*01
1945	0.132484	25.7248	0.005832	1	CSSTKAAGGPYNEQFF	AGTGCCCATCCTGAAGACAGCAGCTTCTACATCTGCAGTTCAACCAAAGCGGCGGGAGGGCCCTACAATGAGCAGTTCTTCGGGCCA	unresolved	TCRBD02-01*02	TCRBJ02-01*01
1946	0.132552	25.7306	0.005832	1	CASSSLATYNEQFF	GTGACATCGGCCCAAAAGAACCCGACAGCTTTCTATCTCTGTGCCAGTAGCTCTTTGGCCACCTACAATGAGCAGTTCTTCGGGCCA	TCRBV19-01	TCRBD01-01*01	TCRBJ02-01*01
1947	0.13262	25.7365	0.005832	1	CSARGLALDNEQFF	GTGACCAGTGCCCATCCTGAAGACAGCAGCTTCTACATCTGCAGTGCTAGGGGACTAGCGTTAGACAATGAGCAGTTCTTCGGGCCA	unresolved	TCRBD02-01	TCRBJ02-01*01
1948	0.132689	25.7423	0.005832	1	CASSQGRHNEQFF	CACCTACACACCCTGCAGCCAGAAGACTCGGCCCTGTATCTCTGCGCCAGCAGCCAAGGGCGGCACAATGAGCAGTTCTTCGGGCCA	TCRBV04-03*01	TCRBD02-01	TCRBJ02-01*01
1949	0.132757	25.7481	0.005832	1	CASSRPRDLNNEQFF	GAGTCGGCTGCTCCCTCCCAAACATCTGTGTACTTCTGTGCCAGCAGTAGGCCACGGGACCTGAACAATGAGCAGTTCTTCGGGCCA	unresolved	unresolved	TCRBJ02-01*01
1950	0.132825	25.754	0.005832	1	CASSPSGSANNEQFF	ACATCGGCCCAAAAGAACCCGACAGCTTTCTATCTCTGTGCCAGTAGCCCTAGCGGGAGTGCCAACAATGAGCAGTTCTTCGGGCCA	TCRBV19-01	TCRBD02-01*02	TCRBJ02-01*01
1951	0.132893	25.7598	0.005832	1	CASSLGTSGGNNEQFF	CGCACACAGCAGGAGGACTCCGCCGTGTATCTCTGTGCCAGCAGCTTAGGGACTAGCGGGGGAAACAATGAGCAGTTCTTCGGGCCA	TCRBV07-08*01	TCRBD02-01*01	TCRBJ02-01*01
1952	0.132961	25.7656	0.005832	1	CASSPGLAGVNEQFF	AGCACCTTGGAGCTGGGGGACTCGGCCCTTTATCTTTGCGCCAGCAGCCCGGGACTAGCGGGAGTAAATGAGCAGTTCTTCGGGCCA	TCRBV05-01*01	TCRBD02-01*02	TCRBJ02-01*01
1953	0.133029	25.7715	0.005832	1	CSIEKINEQFF	ACTCTGACAGTGACCAGTGCCCATCCTGAAGACAGCAGCTTCTACATCTGCAGTATCGAAAAGATAAATGAGCAGTTCTTCGGGCCA	TCRBV20-01*01	unresolved	TCRBJ02-01*01
1954	0.133097	25.7773	0.005832	1	CATLRPPGREQFF	GACATCCGCTCACCAGGCCTGGGGGACGCAGCCATGTACCTGTGTGCCACCTTGAGGCCCCCGGGTCGAGAGCAGTTCTTCGGGCCA	TCRBV15-01*01	TCRBD02-01	TCRBJ02-01*01
1955	0.133165	25.7831	0.005832	1	CASIKTPVGKFF	CTCAGGCTGCTGTCGGCTGCTCCCTCCCAGACATCTGTGTACTTCTGTGCCAGCATTAAGACCCCGGTTGGGAAGTTCTTCGGGCCA	TCRBV06-05*01	unresolved	TCRBJ02-01*01
1956	0.133233	25.789	0.005832	1	CASSLVLAGGSYTPSF	ACCTTGGAGCTGGGGGACTCGGCCCTTTATCTTTGCGCCAGCAGCTTGGTCCTAGCGGGAGGCTCCTACACCCCGAGCTTCGGGCCA	TCRBV05-01*01	TCRBD02-01*02	unresolved
1957	0.133302	25.7948	0.005832	1	CASSYSSGGGWYF	GGGTTGGAGTCGGCTGCTCCCTCCCAAACATCTGTGTACTTCTGTGCCAGCAGTTACAGTAGTGGCGGCGGCTGGTACTTCGGGCCA	unresolved	TCRBD02-01	TCRBJ02-05*01
1958	0.13337	25.8006	0.005832	1	CASSPDPIGTQYF	ACGATCCAGCGCACACAGCAGGAGGACTCGGCCGTGTATCTCTGTGCCAGCAGCCCGGACCCAATTGGGACCCAGTACTTCGGGCCA	TCRBV07-02*01	unresolved	TCRBJ02-05*01
1959	0.133438	25.8064	0.005832	1	CASSHGGTQYF	GAGATGAATGTGAGCACCTTGGAGCTGGGGGACTCGGCCCTTTATCTTTGCGCCAGCAGCCACGGGGGGACCCAGTACTTCGGGCCA	TCRBV05-01*01	TCRBD02-01*01	TCRBJ02-05*01
1960	0.133506	25.8123	0.005832	1	CSARDSGEDTGTQYF	ACCAGTGCCCATCCTGAAGACAGCAGCTTCTACATCTGCAGTGCTAGAGATTCCGGGGAGGACACAGGGACCCAGTACTTCGGGCCA	unresolved	TCRBD02-01*02	TCRBJ02-05*01
1961	0.133574	25.8181	0.005832	1	CASSLAVGYSMWETQYF	TTGGAGCTGGGGGACTCGGCCCTTTATCTTTGCGCCAGCAGCTTGGCCGTCGGTTATTCGATGTGGGAGACCCAGTACTTCGGGCCA	TCRBV05-01*01	TCRBD02-01	TCRBJ02-05*01
1962	0.133642	25.8239	0.005832	1	CASIPAGALRETQYF	CAGCGCACAGAGCGGGGGGACTCAGCCGTGTATCTCTGTGCCAGCATCCCCGCGGGAGCGCTTCGGGAGACCCAGTACTTCGGGCCA	TCRBV07-03*01	TCRBD02-01*02	TCRBJ02-05*01
1963	0.13371	25.8298	0.005832	1	CASSLPSPAETQYF	ATCCAGCCCTCAGAACCCAGGGACTCAGCTGTGTACTTCTGTGCCAGCAGCCTACCTAGTCCGGCGGAGACCCAGTACTTCGGGCCA	unresolved	TCRBD02-01	TCRBJ02-05*01
1964	0.133778	25.8356	0.005832	1	CASSQGNRETQYF	AGGATCCAGCAGGTAGTGCGAGGAGATTCGGCAGCTTATTTCTGTGCCAGCTCACAAGGTAACCGAGAGACCCAGTACTTCGGGCCA	TCRBV18-01*01	unresolved	TCRBJ02-05*01
1965	0.133846	25.8414	0.005832	1	CASSPTWGGRERETQYF	GCTGCTCCCTCCCAGACATCTGTGTACTTCTGTGCCAGCAGCCCAACGTGGGGCGGGAGGGAGAGAGAGACCCAGTACTTCGGGCCA	unresolved	TCRBD02-01*02	TCRBJ02-05*01
1966	0.133915	25.8473	0.005832	1	CAISDFTEETQYF	TCCCTAGAGTCTGCCATCCCCAACCAGACAGCTCTTTACTTCTGTGCCATCAGTGATTTCACGGAAGAGACCCAGTACTTCGGGCCA	unresolved	TCRBD02-01	TCRBJ02-05*01
1967	0.133983	25.8531	0.005832	1	CASSQDPGRREETQYF	TCCCTGGAGCTTGGTGACTCTGCTGTGTATTTCTGTGCCAGCAGCCAAGATCCGGGACGGCGAGAAGAGACCCAGTACTTCGGGCCA	unresolved	unresolved	TCRBJ02-05*01
1968	0.134051	25.8589	0.005832	1	CASSRLAGDQETQYF	ACATCGGCCCAAAAGAACCCGACAGCTTTCTATCTCTGTGCCAGTAGTCGACTAGCGGGGGATCAAGAGACCCAGTACTTCGGGCCA	TCRBV19-01	TCRBD02-01*01	TCRBJ02-05*01
1969	0.134119	25.8648	0.005832	1	CASSSGQVQETQYF	ATCCAGCCTGCAAAGCTTGAGGACTCGGCCGTGTATCTCTGTGCCAGCAGCTCGGGACAGGTCCAAGAGACCCAGTACTTCGGGCCA	TCRBV11-02*02	TCRBD01-01*01	TCRBJ02-05*01
1970	0.134187	25.8706	0.005832	1	CASSRTGQETQYF	AAGATCCAGCCCTCAGAACCCAGGGACTCAGCTGTGTACTTCTGTGCCAGCAGTCGGACTGGCCAAGAGACCCAGTACTTCGGGCCA	unresolved	TCRBD02-01	TCRBJ02-05*01
1971	0.134255	25.8764	0.005832	1	CASSFRQGGQETQYF	CAGCGCACACAGCAGGAGGACTCGGCCGTGTATCTCTGTGCCAGCAGCTTCAGACAGGGAGGCCAAGAGACCCAGTACTTCGGGCCA	TCRBV07-02*01	TCRBD01-01*01	TCRBJ02-05*01
1972	0.134323	25.8823	0.005832	1	CASTRQGLYQETQYF	GAGTCGCCCAGCCCCAACCAGACCTCTCTGTACTTCTGTGCCAGCACCAGACAGGGTCTGTACCAAGAGACCCAGTACTTCGGGCCA	TCRBV27-01*01	TCRBD01-01*01	TCRBJ02-05*01
1973	0.134391	25.8881	0.005832	1	CASSAMWAGGEKTQYF	CAGGTAGTGCGAGGAGATTCGGCAGCTTATTTCTGTGCCAGCTCAGCGATGTGGGCGGGAGGAGAAAAGACCCAGTACTTCGGGCCA	TCRBV18-01*01	TCRBD02-01*02	TCRBJ02-05*01
1974	0.13446	25.8939	0.005832	1	CASSYSDQLQIRGQYF	TCAGCTGCTCCCTCTCAGACTTCTGTTTACTTCTGTGCCAGCAGTTACTCGGACCAGCTACAGATACGCGGGCAGTATTTTGGCCCA	TCRBV06-07*01	unresolved	TCRBJ02-03*01
1975	0.134528	25.8998	0.005832	1	CASSESGTSGSDTQYF	TCTGCTGTACCCTCTCAGACATCTGTGTACTTCTGTGCCAGCAGTGAATCCGGGACTAGCGGGAGTGATACGCAGTATTTTGGCCCA	TCRBV06-04	TCRBD02-01*02	TCRBJ02-03*01
1976	0.134596	25.9056	0.005832	1	CASSYSWADTQYF	AGGCTGCTGTCGGCTGCTCCCTCCCAGACATCTGTGTACTTCTGTGCCAGCAGTTACTCGTGGGCAGATACGCAGTATTTTGGCCCA	TCRBV06-05*01	unresolved	TCRBJ02-03*01
1977	0.134664	25.9114	0.005832	1	CASSATSGRADTQYF	CGGTCCACAAAGCTGGAGGACTCAGCCATGTACTTCTGTGCCAGCAGTGCTACGAGCGGGAGGGCAGATACGCAGTATTTTGGCCCA	TCRBV02-01*01	TCRBD02-01*02	TCRBJ02-03*01
1978	0.134732	25.9173	0.005832	1	CASSVGQADTQYF	ACTGTGACATCGGCCCAAAAGAACCCGACAGCTTTCTATCTCTGTGCCAGTAGTGTCGGACAGGCAGATACGCAGTATTTTGGCCCA	TCRBV19-01	TCRBD01-01*01	TCRBJ02-03*01
1979	0.1348	25.9231	0.005832	1	CATQNPAGRPDTQYF	GAGTCTGCCATCCCCAACCAGACAGCTCTTTACTTCTGTGCCACCCAAAATCCGGCGGGAAGACCAGATACGCAGTATTTTGGCCCA	unresolved	TCRBD02-01*02	TCRBJ02-03*01
1980	0.134868	25.9289	0.005832	1	CASSLVGGAITDTQYF	ACCTTGGAGCTGGGGGACTCGGCCCTTTATCTTTGCGCCAGCAGCTTGGTAGGGGGCGCGATTACAGATACGCAGTATTTTGGCCCA	TCRBV05-01*01	TCRBD01-01*01	TCRBJ02-03*01
1981	0.134936	25.9348	0.005832	1	CAISGSGVTDTQYF	ATCCAGCCTGCAGAGCTTGGGGACTCGGCCGTGTATCTCTGTGCCATTAGCGGGAGCGGGGTGACAGATACGCAGTATTTTGGCCCA	TCRBV11-03*01	TCRBD02-01*02	TCRBJ02-03*01
1982	0.135004	25.9406	0.005832	1	CASVDSLTDTQYF	AATGTGAGCACCTTGGAGCTGGGGGACTCGGCCCTTTATCTTTGCGCCAGTGTTGACTCTCTCACAGATACGCAGTATTTTGGCCCA	TCRBV05-01*01	TCRBD02-01	TCRBJ02-03*01
1983	0.135073	25.9464	0.005832	1	CASSQEGTGLTDTQYF	TCCCTGGAGCTTGGTGACTCTGCTGTGTATTTCTGTGCCAGCAGCCAAGAGGGGACAGGACTCACAGATACGCAGTATTTTGGCCCA	unresolved	TCRBD01-01*01	TCRBJ02-03*01
1984	0.135141	25.9522	0.005832	1	CASSLVGTDTQYF	ACGATCCAGCGCACACAGCAGGAGGACTCGGCCGTGTATCTCTGTGCCAGCAGCTTAGTCGGCACAGATACGCAGTATTTTGGCCCA	TCRBV07-02*01	TCRBD02-01	TCRBJ02-03*01
1985	0.135209	25.9581	0.005832	1	CASRKQTGGTDTQYF	AGCACCTTGGAGCTGGGGGACTCGGCCCTTTATCTTTGCGCCAGCAGGAAACAGACTGGCGGCACAGATACGCAGTATTTTGGCCCA	TCRBV05-01*01	unresolved	TCRBJ02-03*01
1986	0.135277	25.9639	0.005832	1	CATGRGTDTQYF	CTGAAGATCCAGCCCTCAGAACCCAGGGACTCAGCTGTGTACTTCTGTGCCACCGGGAGAGGCACAGATACGCAGTATTTTGGCCCA	unresolved	TCRBD02-01*02	TCRBJ02-03*01
1987	0.135345	25.9697	0.005832	1	CASSSRTDTQYF	CTGAATGTGAACGCCTTGGAGCTGGACGACTCGGCCCTGTATCTCTGTGCCAGCAGCTCCCGCACAGATACGCAGTATTTTGGCCCA	TCRBV05-04*01	unresolved	TCRBJ02-03*01
1988	0.135413	25.9756	0.005832	1	CASNKRAGSTDTQYF	CAGCGCACACAGCAGGAGGACTCGGCCGTGTATCTCTGTGCCAGCAACAAAAGGGCGGGATCCACAGATACGCAGTATTTTGGCCCA	TCRBV07-02*01	TCRBD02-01*02	TCRBJ02-03*01
1989	0.135481	25.9814	0.005832	1	CASSVASGDTDTQYF	CAGCAGGTAGTGCGAGGAGATTCGGCAGCTTATTTCTGTGCCAGCTCAGTCGCTAGCGGGGACACAGATACGCAGTATTTTGGCCCA	TCRBV18-01*01	TCRBD02-01*01	TCRBJ02-03*01
1990	0.135549	25.9872	0.005832	1	CASSYRGTSKDTDTQYF	GCTGCTCCCTCCCAAACATCTGTGTACTTCTGTGCCAGCAGTTACAGAGGGACTAGCAAGGACACAGATACGCAGTATTTTGGCCCA	unresolved	TCRBD02-01	TCRBJ02-03*01
1991	0.135617	25.9931	0.005832	1	CATSDLSTDTQYF	TCCCTAGAGTCTGCCATCCCCAACCAGACAGCTCTTTACTTCTGTGCCACCAGTGATTTGTCAACAGATACGCAGTATTTTGGCCCA	unresolved	TCRBD01-01*01	TCRBJ02-03*01
1992	0.135686	25.9989	0.005832	1	CASSRQGVFNTQYF	ATCCAGCGCACAGAGCAGGGGGACTCGGCCATGTATCTCTGTGCCAGCAGCCGACAGGGGGTATTTAATACGCAGTATTTTGGCCCA	TCRBV07-09	TCRBD01-01*01	TCRBJ02-03*01
1993	0.135754	26.0047	0.005832	1	CSVSGSKVGELFF	ACTGTGAGCAACATGAGCCCTGAAGACAGCAGCATATATCTCTGCAGCGTCAGCGGGAGTAAGGTCGGGGAGCTGTTTTTTGGAGAA	TCRBV29-01*01	TCRBD02-01*02	TCRBJ02-02*01
1994	0.135822	26.0106	0.005832	1	CASSPKDRGAGELFF	CACGCCCTGCAGCCAGAAGACTCAGCCCTGTATCTCTGCGCCAGCAGCCCAAAAGACAGGGGAGCCGGGGAGCTGTTTTTTGGAGAA	TCRBV04-01*01	TCRBD01-01*01	TCRBJ02-02*01
1995	0.13589	26.0164	0.005832	1	CASSVGGQVTGELFF	AGCTCTCTGGAGCTGGGGGACTCAGCTTTGTATTTCTGTGCCAGCAGCGTAGGGGGACAGGTGACCGGGGAGCTGTTTTTTGGAGAA	TCRBV09-01	TCRBD01-01*01	TCRBJ02-02*01
1996	0.135958	26.0222	0.005832	1	CASSELRSGSTGELFF	TCTGCCAGGCCCTCACATACCTCTCAGTACCTCTGTGCCAGCAGTGAATTGAGGAGCGGGAGCACCGGGGAGCTGTTTTTTGGAGAA	TCRBV25-01*01	TCRBD02-01*02	TCRBJ02-02*01
1997	0.136026	26.0281	0.005832	1	CASIARTLNTGELFF	CGGTCCACAAAGCTGGAGGACTCAGCCATGTACTTCTGTGCCAGCATCGCGAGGACACTTAACACCGGGGAGCTGTTTTTTGGAGAA	TCRBV02-01*01	TCRBD01-01*01	TCRBJ02-02*01
1998	0.136094	26.0339	0.005832	1	CASSRGGNTGELFF	CTGGAGTCCGCCAGCACCAACCAGACATCTATGTACCTCTGTGCCAGCAGTCGGGGGGGGAACACCGGGGAGCTGTTTTTTGGAGAA	TCRBV28-01*01	TCRBD02-01*01	TCRBJ02-02*01
1999	0.136162	26.0397	0.005832	1	CASSRSGQGVTGELFF	TCGGCTGCTCCCTCCCAGACATCTGTGTACTTCTGTGCCAGCAGCAGATCAGGACAGGGGGTAACCGGGGAGCTGTTTTTTGGAGAA	unresolved	TCRBD01-01*01	TCRBJ02-02*01
[truncated: 12,682 more rows]

## Sheet: Hoja1
6.81153e-05	1	5.3712		5.83192e-05	5.3712
6.81153e-05	1	0.804806		5.83192e-05	0.804806
6.81153e-05	1	0.612352		5.83192e-05	0.612352
6.81153e-05	1	0.530705		5.83192e-05	0.530705
6.81153e-05	1	0.466554		5.83192e-05	0.466554
6.81153e-05	1	0.367411		5.83192e-05	0.367411
6.81153e-05	1	0.285764		5.83192e-05	0.285764
6.81153e-05	1	0.244941		5.83192e-05	0.244941
6.81153e-05	1	0.239109		5.83192e-05	0.239109
6.81153e-05	1	0.186622		5.83192e-05	0.186622
6.81153e-05	1	0.18079		5.83192e-05	0.18079
6.81153e-05	1	0.174958		5.83192e-05	0.174958
6.81153e-05	1	0.145798		5.83192e-05	0.145798
6.81153e-05	1	0.099143		5.83192e-05	0.099143
0.000136231	2	0.139966		0.000116638	0.139966
0.000136231	2	0.058319		0.000116638	0.058319
0.000204346	3	0.064151		0.000174958	0.064151
0.000204346	3	0.052487		0.000174958	0.052487
0.000204346	3	0.046655		0.000174958	0.046655
0.000340576	5	0.040823		0.000291596	0.040823
0.000408692	6	0.069983		0.000349915	0.069983
0.000476807	7	0.034992		0.000408235	0.034992
0.000953614	14	0.02916		0.000816469	0.02916
0.00156665	23	0.023328		0.00134134	0.023328
0.00292896	43	0.017496		0.00250773	0.017496
0.0226824	333	0.011664		0.0194203	0.011664
0.968667	14221	0.005832		0.829358	0.005832
0.999864
