# Supplementary material for: Changes in the TCRβ Repertoire and Tumor Immune Signature From a Cutaneous Melanoma Patient Immunized With the CSF-470 Vaccine: A Case Report
Source: Front Immunol. 2018 May 3;9:955. doi: 10.3389/fimmu.2018.00955 (PMC5944263; doi:10.3389/fimmu.2018.00955)
Supplement: Table S4 — Peripheral blood mononuclear cells-POST-3 productive rearrangements. [file table_4.xlsx]

## Sheet: POST3 Productive Rearrengements
Clones (#)	Clones (%)	Cumulative frequency (%)	Productive frequency (%)	Templates	Amino Acid	Rearrangement	v_resolved	d_resolved	j_resolved
1	1.53261e-05	3.27738	3.27738	3001	CASSTRGSWNTGELFF	TCCTTGGAGCTGGGGGACTCAGCCCTGTACTTCTGTGCCAGCAGCACCCGGGGTAGCTGGAACACCGGGGAGCTGTTTTTTGGAGAA	TCRBV13-01*01	TCRBD02-01*01	TCRBJ02-02*01
2	3.06523e-05	4.28648	1.0091	924	CASRTGTKEFF	CCCCTCACTCTGTAGTCTGCTGCCTCCTCCCAGACATCTGTATATTTCTGCGCCAGCAGGACCGGGACTAAGGAGTTCTTCGGGCCA	TCRBV10-01	TCRBD02-01	TCRBJ02-01*01
3	4.59784e-05	5.09026	0.803783	736	CAWRYEVPRGYTF	AGTTCTAAGAAGCTCCTTCTCAGTGACTCTGGCTTCTATCTCTGTGCCTGGAGGTACGAAGTGCCGAGGGGCTACACCTTCGGTTCG	TCRBV30-01*01	TCRBD02-01*02	TCRBJ01-02*01
4	6.13046e-05	5.86784	0.777573	712	CASSPGQALEKLFF	ATCCAGCGCACAGAGCAGGGGGACTCGGCCATGTATCTCTGTGCCAGCAGCCCTGGACAGGCACTTGAAAAACTGTTTTTTGGCAGT	TCRBV07-09	TCRBD01-01*01	TCRBJ01-04*01
5	7.66307e-05	6.4117	0.543864	498	CASSHQLAGAPRRDNEQFF	CTTGGTGACTCTGCTGTGTATTTCTGTGCCAGCAGCCACCAACTAGCGGGAGCCCCCCGAAGGGACAATGAGCAGTTCTTCGGGCCA	unresolved	TCRBD02-01*02	TCRBJ02-01*01
6	9.19568e-05	6.94573	0.534035	489	CASGTGQFSNQPQHF	CGGTCCACAAAGCTGGAGGACTCAGCCATGTACTTCTGTGCCAGTGGGACGGGACAGTTTAGCAATCAGCCCCAGCATTTTGGTGAT	TCRBV02-01*01	TCRBD01-01*01	TCRBJ01-05*01
7	0.000107283	7.38694	0.441207	404	CASRRERGHTDTQYF	AATGCCTTGGAGCTGGAGGACTCGGCCCTGTATCTCTGTGCCAGCAGAAGGGAGCGGGGCCACACAGATACGCAGTATTTTGGCCCA	TCRBV05-08*01	TCRBD02-01*01	TCRBJ02-03*01
8	0.000122609	7.79866	0.41172	377	CASSLEGHQPQHF	AATGTGAACGCCTTGTTGCTGGGGGACTCGGCCCTCTATCTCTGTGCCAGCAGCTTGGAGGGTCATCAGCCCCAGCATTTTGGTGAT	TCRBV05-06*01	unresolved	TCRBJ01-05*01
9	0.000137935	8.12847	0.329813	302	CASSLVRTTNTEAFF	CAGCCTGCAGAGCTTGGGGACTCGGCCGTGTATCTCTGTGCCAGCAGCTTAGTGAGGACAACGAACACTGAAGCTTTCTTTGGACAA	TCRBV11-03*01	TCRBD01-01*01	TCRBJ01-01*01
10	0.000153261	8.45501	0.326537	299	CASSPNPGILANEQFF	CGCACACAGCAGGAGGACTCCGCCGTGTATCTCTGTGCCAGCAGCCCAAACCCTGGAATACTAGCCAATGAGCAGTTCTTCGGGCCA	TCRBV07-08*01	TCRBD02-01	TCRBJ02-01*01
11	0.000168588	8.775	0.319984	293	CASSPLRGFYEQYV	GTGAACGCCTTGTTGCTGGGGGACTCGGCCCTCTATCTCTGTGCCAGCAGCCCCCTGAGGGGATTCTACGAGCAGTACGTCGGGCCG	TCRBV05-06*01	unresolved	TCRBJ02-07*01
12	0.000183914	9.07205	0.29705	272	CASSIKGGTYNEQFF	CTGTCGGCTGCTCCCTCCCAGACATCTGTGTACTTCTGTGCCAGCAGTATTAAGGGTGGAACGTACAATGAGCAGTTCTTCGGGCCA	TCRBV06-05*01	unresolved	TCRBJ02-01*01
13	0.00019924	9.32869	0.256643	235	CASSLVGQGFYGYTF	AACGCCTTGTTGCTGGGGGACTCGGCCCTGTATCTCTGTGCCAGCAGCTTGGTGGGACAGGGTTTCTATGGCTACACCTTCGGTTCG	TCRBV05-05*01	TCRBD01-01*01	TCRBJ01-02*01
14	0.000214566	9.5755	0.246814	226	CASSQDPTDPRLDTQYF	CTGGAGCTTGGTGACTCTGCTGTGTATTTCTGTGCCAGCAGCCAAGACCCCACGGACCCCCGCCTAGATACGCAGTATTTTGGCCCA	unresolved	unresolved	TCRBJ02-03*01
15	0.000229892	9.79938	0.22388	205	CASSIDRWGAVHTEAFF	GCCCAAAAGAACCCGACAGCTTTCTATCTCTGTGCCAGTAGTATAGATCGTTGGGGGGCCGTCCACACTGAAGCTTTCTTTGGACAA	TCRBV19-01	unresolved	TCRBJ01-01*01
16	0.000245218	10.0003	0.200946	184	CASSPTSGSSYEQYF	CACGCCCTGCAGCCAGAAGACTCAGCCCTGTATCTCTGCGCCAGCAGCCCGACTAGCGGGAGCTCCTACGAGCAGTACTTCGGGCCG	TCRBV04-01*01	TCRBD02-01*02	TCRBJ02-07*01
17	0.000260544	10.1969	0.196577	180	CASSYSTDRDTWVNTEAFF	CCCTCCCAAACATCTGTGTACTTCTGTGCCAGCAGTTACTCGACCGACCGGGACACCTGGGTGAACACTGAAGCTTTCTTTGGACAA	unresolved	TCRBD01-01*01	TCRBJ01-01*01
18	0.000275871	10.3826	0.185656	170	CASSSGQVQETQYF	ATCCAGCCTGCAAAGCTTGAGGACTCGGCCGTGTATCTCTGTGCCAGCAGCTCGGGACAGGTACAAGAGACCCAGTACTTCGGGCCA	TCRBV11-02*02	TCRBD01-01*01	TCRBJ02-05*01
19	0.000291197	10.5213	0.138696	127	CASSLSNTGTYGYTF	GAGTCGCCCAGCCCCAACCAGACCTCTCTGTACTTCTGTGCCAGCAGTCTCTCGAATACCGGGACCTATGGCTACACCTTCGGTTCG	TCRBV27-01*01	unresolved	TCRBJ01-02*01
20	0.000306523	10.6512	0.129959	119	CASRETSGDPSDEQYF	TCGGCCCAAAAGAACCCGACAGCTTTCTATCTCTGTGCCAGTAGGGAGACTAGCGGGGACCCCAGCGACGAGCAGTACTTCGGGCCG	TCRBV19-01	TCRBD02-01*01	TCRBJ02-07*01
21	0.000321849	10.7812	0.129959	119	CASSSRETSGYNEQFF	CGCACAGAGCAGGGGGACTCGGCCATGTATCTCTGTGCCAGCAGCTCTCGGGAGACTAGCGGCTACAATGAGCAGTTCTTCGGGCCA	TCRBV07-09	TCRBD02-01	TCRBJ02-01*01
22	0.000337175	10.91	0.128867	118	CATSAGDNEQFF	CTGTCCCTAGAGTCTGCCATCCCCAACCAGACAGCTCTTTACTTCTGTGCCACCAGTGCAGGGGACAATGAGCAGTTCTTCGGGCCA	unresolved	TCRBD01-01*01	TCRBJ02-01*01
23	0.000352501	11.0367	0.126683	116	CASSQEQGAGNQPQHF	ACCCTGCAGCCAGAAGACTCGGCCCTGTATCTCTGCGCCAGCAGCCAGGAACAGGGGGCCGGCAATCAGCCCCAGCATTTTGGTGAT	TCRBV04-03*01	TCRBD01-01*01	TCRBJ01-05*01
24	0.000367827	11.159	0.122315	112	CASSLGYRNTEAFF	ATCCAGCGCACACAGCAGGAGGACTCCGCCGTGTATCTCTGTGCCAGCAGCTTAGGCTACAGAAACACTGAAGCTTTCTTTGGACAA	TCRBV07-08*01	TCRBD01-01*01	TCRBJ01-01*01
25	0.000383154	11.277	0.117946	108	CASSLGDREQFF	TTGGAGATCCAGCGCACAGAGCAGGGGGACTCGGCCATGTATCTCTGTGCCAGCAGCTTAGGGGACAGGGAGCAGTTCTTCGGGCCA	TCRBV07-09	TCRBD01-01*01	TCRBJ02-01*01
26	0.00039848	11.3895	0.112486	103	CAISESQGADLNYGYTF	GCTACCAGCTCCCAGACATCTGTGTACTTCTGTGCCATCAGTGAGTCACAGGGGGCCGATCTCAACTATGGCTACACCTTCGGTTCG	TCRBV10-03*01	TCRBD01-01*01	TCRBJ01-02*01
27	0.000413806	11.5009	0.111394	102	CASSQEQGGYGYTF	CTACACACCCTGCAGCCAGAAGACTCGGCCCTGTATCTCTGCGCCAGCAGCCAAGAACAGGGTGGCTATGGCTACACCTTCGGTTCG	TCRBV04-03*01	TCRBD01-01*01	TCRBJ01-02*01
28	0.000429132	11.6079	0.107025	98	CASSLGLAGTDTQYF	AACGCCTTGTTGCTGGGGGACTCGGCCCTCTATCTCTGTGCCAGCAGCTTGGGGCTAGCGGGAACAGATACGCAGTATTTTGGCCCA	TCRBV05-06*01	TCRBD02-01*02	TCRBJ02-03*01
29	0.000444458	11.7116	0.103749	95	CASERGSGANVLTF	CTGGAGTCCGCCAGCACCAACCAGACATCTATGTACCTCTGTGCCAGTGAAAGAGGCTCTGGGGCCAACGTCCTGACTTTCGGGGCC	TCRBV28-01*01	TCRBD02-01*02	TCRBJ02-06*01
30	0.000459784	11.8132	0.101565	93	CASSYPELGLAGKVQYF	GCTGCTCCCTCCCAAACATCTGTGTACTTCTGTGCCAGCAGTTACCCGGAACTGGGACTAGCGGGAAAGGTGCAGTACTTCGGGCCG	unresolved	TCRBD02-01*02	TCRBJ02-07*01
31	0.00047511	11.9148	0.101565	93	CASRYAVDTEAFF	CACCTACACACCCTGCAGCCAGAAGACTCGGCCCTGTATCTCTGCGCCAGCCGCTACGCGGTGGACACTGAAGCTTTCTTTGGACAA	TCRBV04-03*01	TCRBD02-01	TCRBJ01-01*01
32	0.000490436	12.0152	0.100473	92	CASSLTSSGTGSRNQPQHF	CCCAACCAGACCTCTCTGTACTTCTGTGCCAGCAGTCTAACCTCATCCGGGACAGGGTCTCGCAATCAGCCCCAGCATTTTGGTGAT	TCRBV27-01*01	TCRBD01-01*01	TCRBJ01-05*01
33	0.000505763	12.1146	0.099381	91	CASSPQTAGGLETQYF	TCCGCCAGCACCAACCAGACATCTATGTACCTCTGTGCCAGCAGTCCACAAACGGCGGGGGGCTTAGAGACCCAGTACTTCGGGCCA	TCRBV28-01*01	TCRBD02-01*01	TCRBJ02-05*01
34	0.000521089	12.2064	0.091736	84	CSAVDLGLAGTDTQYF	AGTGCCCATCCTGAAGACAGCAGCTTCTACATCTGCAGTGCTGTTGATTTGGGACTAGCGGGCACAGATACGCAGTATTTTGGCCCA	unresolved	TCRBD02-01	TCRBJ02-03*01
35	0.000536415	12.2959	0.089552	82	CASSFEVTEAFF	CTGATTCTGGAGTCCGCCAGCACCAACCAGACATCTATGTACCTCTGTGCCAGCAGTTTCGAGGTCACTGAAGCTTTCTTTGGACAA	TCRBV28-01*01	TCRBD02-01*02	TCRBJ01-01*01
36	0.000551741	12.38	0.084091	77	CASSQGLGLEQYV	CACCTACACACCCTGCAGCCAGAAGACTCGGCCCTGTATCTCTGCGCCAGCAGCCAAGGATTGGGGCTCGAGCAGTACGTCGGGCCG	TCRBV04-03*01	TCRBD01-01*01	TCRBJ02-07*01
37	0.000567067	12.4641	0.084091	77	CSAREEGGSYNEQFF	ACCAGTGCCCATCCTGAAGACAGCAGCTTCTACATCTGCAGTGCTAGGGAAGAGGGTGGGTCCTACAATGAGCAGTTCTTCGGGCCA	unresolved	TCRBD02-01*02	TCRBJ02-01*01
38	0.000582393	12.5482	0.084091	77	CASSLGTVNDEQFF	ATCCAGCGCACACAGCAGGAGGACTCCGCCGTGTATCTCTGTGCCAGCAGCTTAGGGACAGTAAACGATGAGCAGTTCTTCGGGCCA	TCRBV07-08*01	TCRBD01-01*01	TCRBJ02-01*01
39	0.000597719	12.6301	0.081907	75	CASSLSQGYGYTF	AAGATCCAGCCCTCAGAACCCAGGGACTCAGCTGTGTACTTCTGTGCCAGCAGTTTATCCCAGGGCTATGGCTACACCTTCGGTTCG	unresolved	TCRBD01-01*01	TCRBJ01-02*01
40	0.000613046	12.712	0.081907	75	CASSFGYEQYF	TCCCTGATTCTGGAGTCCGCCAGCACCAACCAGACATCTATGTACCTCTGTGCCAGCAGTTTCGGGTACGAGCAGTACTTCGGGCCG	TCRBV28-01*01	TCRBD02-01	TCRBJ02-07*01
41	0.000628372	12.7895	0.077539	71	CASSPGDDNEQYF	AATGTGAATGCCTTGGAGCTGGAGGACTCGGCCCTGTATCTCTGTGCCAGCAGCCCCGGGGACGACAACGAGCAGTACTTCGGGCCG	TCRBV05-08*01	unresolved	TCRBJ02-07*01
42	0.000643698	12.8638	0.074263	68	CASSLVRTTNTEAFF	CAGCCTGCAGAGCTTGGGGACTCGGCCGTGTATCTCTGTGCCAGCAGCTTAGTCCGTACCACGAACACTGAAGCTTTCTTTGGACAA	TCRBV11-03*01	unresolved	TCRBJ01-01*01
43	0.000659024	12.9381	0.074263	68	CASSQTQRETGELFF	CAGCGCACACAGCAGGAGGACTCCGCCGTGTATCTCTGTGCCAGCAGTCAGACCCAGAGAGAAACCGGGGAGCTGTTTTTTGGAGAA	TCRBV07-08*01	unresolved	TCRBJ02-02*01
44	0.00067435	13.0058	0.06771	62	CASSPSRREGWTGELFF	GCCCAAAAGAACCCGACAGCTTTCTATCTCTGTGCCAGTAGTCCATCTCGGCGGGAGGGATGGACCGGGGAGCTGTTTTTTGGAGAA	TCRBV19-01	TCRBD02-01*02	TCRBJ02-02*01
45	0.000689676	13.0724	0.066618	61	CASSQEPEYGYTF	CACCTACACACCCTGCAGCCAGAAGACTCGGCCCTGTATCTCTGCGCCAGCAGCCAAGAACCGGAATATGGCTACACCTTCGGTTCG	TCRBV04-03*01	unresolved	TCRBJ01-02*01
46	0.000705002	13.139	0.066618	61	CASTIWGATEAFF	AATGTGAACGCCTTGGAGCTGGACGACTCGGCCCTGTATCTCTGTGCCAGCACCATCTGGGGGGCCACTGAAGCTTTCTTTGGACAA	TCRBV05-04*01	unresolved	TCRBJ01-01*01
47	0.000720329	13.2045	0.065526	60	CASSPTSASGELFF	CTGGAGTCCGCCAGCACCAACCAGACATCTATGTACCTCTGTGCCAGCAGCCCCACTAGCGCTTCCGGGGAGCTGTTTTTTGGAGAA	TCRBV28-01*01	TCRBD02-01	TCRBJ02-02*01
48	0.000735655	13.269	0.064434	59	CASSPDRGGTEAFF	ATCCAGCGCACACAGCAGGAGGACTCCGCCGTGTATCTCTGTGCCAGCAGCCCAGACAGGGGAGGCACTGAAGCTTTCTTTGGACAA	TCRBV07-08*01	TCRBD01-01*01	TCRBJ01-01*01
49	0.000750981	13.3334	0.064434	59	CASSFGGGVYNEQFF	CAGCCTGCAGAGCTTGGGGACTCGGCCGTGTATCTCTGTGCCAGCAGCTTTGGGGGAGGGGTGTACAATGAGCAGTTCTTCGGGCCA	TCRBV11-03*01	TCRBD02-01*02	TCRBJ02-01*01
50	0.000766307	13.3978	0.064434	59	CASSLSGTSGRANTGELFF	CCCAACCAGACCTCTCTGTACTTCTGTGCCAGCAGTTTGTCCGGGACTAGCGGGAGGGCGAACACCGGGGAGCTGTTTTTTGGAGAA	TCRBV27-01*01	TCRBD02-01*02	TCRBJ02-02*01
51	0.000781633	13.4601	0.06225	57	CASSSGFRYTIYF	GAGATCCAGCGCACAGAGCAGGGGGACTCGGCCATGTATCTCTGTGCCAGCAGTTCAGGGTTCCGCTACACCATATATTTTGGAGAG	TCRBV07-09	TCRBD01-01*01	TCRBJ01-03*01
52	0.000796959	13.5191	0.058973	54	CASSDTRFGFSNQPQHF	CCCAGCCCCAACCAGACCTCTCTGTACTTCTGTGCCAGCAGTGATACTAGGTTCGGATTTAGCAATCAGCCCCAGCATTTTGGTGAT	TCRBV27-01*01	TCRBD02-01	TCRBJ01-05*01
53	0.000812285	13.5759	0.056789	52	CASSLAPGGQD	ACTCTGACGATTCAGCGCACAGAGCAGCGGGACTCAGCCATGTATCGCTGTGCTAGCAGCTTAGCGCCCGGGGGGCAGGACGGGCCG	TCRBV07-07*01	TCRBD02-01*01	TCRBJ02-07*01
54	0.000827612	13.6315	0.055697	51	CASSLTSAAGELFF	CTGGAGTCCGCCAGCACCAACCAGACATCTATGTACCTCTGTGCCAGCAGTCTTACTAGCGCGGCCGGGGAGCTGTTTTTTGGAGAA	TCRBV28-01*01	TCRBD02-01	TCRBJ02-02*01
55	0.000842938	13.6862	0.054605	50	CASSYWGALGPNYGYTF	GCTGCTCCCTCCCAGACATCTGTGTACTTCTGTGCCAGCAGTTATTGGGGGGCACTAGGACCTAACTATGGCTACACCTTCGGTTCG	unresolved	unresolved	TCRBJ01-02*01
56	0.000858264	13.7408	0.054605	50	CASKQRGYTF	TTTCCTCTCACTGTGACATCGGCCCAAAAGAACCCGACAGCTTTCTATCTCTGTGCCAGTAAACAGCGAGGCTACACCTTCGGTTCG	TCRBV19-01	unresolved	TCRBJ01-02*01
57	0.00087359	13.7943	0.053513	49	CASSSQGLAGNIQYF	AGCTCCTTGGAGCTGGGGGACTCAGCCCTGTACTTCTGTGCCAGCAGCTCCCAAGGCCTTGCTGGAAACATTCAGTACTTCGGCGCC	TCRBV13-01*01	unresolved	TCRBJ02-04*01
58	0.000888916	13.8467	0.052421	48	CASTGRANTEAFF	ACCCTGGAGTCTGCCAGGCCCTCACATACCTCTCAGTACCTCTGTGCCAGCACCGGACGGGCGAACACTGAAGCTTTCTTTGGACAA	TCRBV25-01*01	unresolved	TCRBJ01-01*01
59	0.000904242	13.8969	0.050236	46	CASSVGGGSYEQYF	CTGGAGTCGGCTGCTCCCTCCCAGACATCTGTGTACTTCTGTGCCAGCAGTGTGGGGGGGGGCTCCTACGAGCAGTACTTCGGGCCG	TCRBV06-01*01	TCRBD02-01*01	TCRBJ02-07*01
60	0.000919568	13.9461	0.049144	45	CASSPSKSGDTEAFF	CACACCCTGCAGCCAGAAGACTCGGCCCTGTATCTCTGCGCCAGCAGCCCCTCGAAAAGTGGGGACACTGAAGCTTTCTTTGGACAA	TCRBV04-03*01	unresolved	TCRBJ01-01*01
61	0.000934895	13.9952	0.049144	45	CASSLVGQGDVNQPQHF	GCAGAGCTTGGGGACTCGGCCGTGTATCTCTGTGCCAGCAGCCTAGTGGGACAGGGGGATGTAAATCAGCCCCAGCATTTTGGTGAT	TCRBV11-03*01	TCRBD01-01*01	TCRBJ01-05*01
62	0.000950221	14.0444	0.049144	45	CASSPRGEANTEAFF	AGCTCTCTGGAGCTGGGGGACTCAGCTTTGTATTTCTGTGCCAGCAGCCCCCGAGGAGAGGCTAACACTGAAGCTTTCTTTGGACAA	TCRBV09-01	TCRBD02-01*02	TCRBJ01-01*01
63	0.000965547	14.0924	0.048052	44	CATSRTGNTEAFF	TCCCTAGAGTCTGCCATCCCCAACCAGACAGCTCTTTACTTCTGTGCCACCAGTCGCACAGGGAACACTGAAGCTTTCTTTGGACAA	unresolved	TCRBD01-01*01	TCRBJ01-01*01
64	0.000980873	14.1405	0.048052	44	CASSQELQSNYGYTF	CACACCCTGCAGCCAGAAGACTCGGCCCTGTATCTCTGCGCCAGCAGCCAAGAGCTACAGAGTAACTATGGCTACACCTTCGGTTCG	TCRBV04-03*01	TCRBD01-01*01	TCRBJ01-02*01
65	0.000996199	14.1885	0.048052	44	CASSYDRLSYNEQFF	CTGTCGGCTGCTCCCTCCCAGACATCTGTGTACTTCTGTGCCAGCAGTTACGACAGGCTATCCTACAATGAGCAGTTCTTCGGGCCA	TCRBV06-05*01	TCRBD01-01*01	TCRBJ02-01*01
66	0.00101153	14.2355	0.04696	43	CASSLTDTQYF	ACTCTGAAGATCCGGTCCACAAAGCTGGAGGACTCAGCCATGTACTTCTGTGCCAGCAGTCTGACAGATACGCAGTATTTTGGCCCA	TCRBV02-01*01	TCRBD02-01	TCRBJ02-03*01
67	0.00102685	14.2813	0.045868	42	CASSPFRGNREKLFF	CAGCGCACACAGCAGGAGGACTCCGCCGTGTATCTCTGTGCCAGCAGCCCATTCAGGGGGAATCGGGAAAAACTGTTTTTTGGCAGT	TCRBV07-08*01	TCRBD01-01*01	TCRBJ01-04*01
68	0.00104218	14.3272	0.045868	42	CASSLDQGSDTGELFF	CCTGCAGAGCTTGGGGACTCGGCCGTGTATCTCTGTGCCAGCAGCTTAGATCAGGGCTCGGACACCGGGGAGCTGTTTTTTGGAGAA	TCRBV11-03*01	TCRBD01-01*01	TCRBJ02-02*01
69	0.0010575	14.372	0.044776	41	CSVDLAGQWNYGYTF	AGCAACATGAGCCCTGAAGACAGCAGCATATATCTCTGCAGCGTTGACTTGGCAGGGCAGTGGAACTATGGCTACACCTTCGGTTCG	TCRBV29-01*01	TCRBD01-01*01	TCRBJ01-02*01
70	0.00107283	14.4168	0.044776	41	CASSPRLSSGANVLTF	GCCTTGTTGCTGGGGGACTCGGCCCTGTATCTCTGTGCCAGCAGCCCACGTTTGTCCTCTGGGGCCAACGTCCTGACTTTCGGGGCC	TCRBV05-05*01	unresolved	TCRBJ02-06*01
71	0.00108816	14.4604	0.043684	40	CATSDSTWDSNQPQHF	TCTGCCATCCCCAACCAGACAGCTCTTTACTTCTGTGCCACCAGTGATTCCACATGGGATAGCAATCAGCCCCAGCATTTTGGTGAT	unresolved	unresolved	TCRBJ01-05*01
72	0.00110348	14.503	0.042592	39	CASSLSGLSNYGYTF	GAGTCGCCCAGCCCCAACCAGACCTCTCTGTACTTCTGTGCCAGCAGTTTATCTGGGTTGTCTAACTATGGCTACACCTTCGGTTCG	TCRBV27-01*01	unresolved	TCRBJ01-02*01
73	0.00111881	14.5434	0.040408	37	CASSLGLDRYF	ACCTTGGAGATCCAGCGCACAGAGCAGGGGGACTCGGCCATGTATCTCTGTGCCAGCAGCTTGGGACTAGATAGGTACTTCGGGCCG	TCRBV07-09	TCRBD02-01	TCRBJ02-07*01
74	0.00113413	14.5828	0.039315	36	CASSLAGGRYEQYV	ATCCGGTCCACAAAGCTGGAGGACTCAGCCATGTACTTCTGTGCCAGCAGTTTAGCGGGAGGTCGTTACGAGCAGTACGTCGGGCCG	TCRBV02-01*01	TCRBD02-01*02	TCRBJ02-07*01
75	0.00114946	14.621	0.038223	35	CASSQDWASGREGNEQFF	CAGCCAGAAGACTCGGCCCTGTATCTCTGCGCCAGCAGCCAAGATTGGGCTAGCGGGAGGGAGGGAAATGAGCAGTTCTTCGGGCCA	TCRBV04-03*01	TCRBD02-01*02	TCRBJ02-01*01
76	0.00116479	14.6592	0.038223	35	CASSQADEQFF	ACTCTGAAGATCCGGTCCACAAAGCTGGAGGACTCAGCCATGTACTTCTGTGCCAGCAGCCAGGCTGATGAGCAGTTCTTCGGGCCA	TCRBV02-01*01	TCRBD01-01*01	TCRBJ02-01*01
77	0.00118011	14.6974	0.038223	35	CASSLADGPGPQHF	ATCCAGCGCACAGAGCAGGGGGACTCGGCCATGTATCTCTGTGCCAGCAGCTTAGCTGACGGCCCGGGGCCCCAGCATTTTGGTGAT	TCRBV07-09	TCRBD02-01	TCRBJ01-05*01
78	0.00119544	14.7346	0.037131	34	CASSLLGGDYNEQFF	CAGCCTGCAGAGCTTGGGGACTCGGCCGTGTATCTCTGTGCCAGCAGCTTATTAGGGGGGGACTACAATGAGCAGTTCTTCGGGCCA	TCRBV11-03*01	TCRBD02-01*01	TCRBJ02-01*01
79	0.00121077	14.7706	0.036039	33	CSARSHVGSSGNTIYF	AGTGCCCATCCTGAAGACAGCAGCTTCTACATCTGCAGTGCTAGATCGCATGTAGGGTCCTCTGGAAACACCATATATTTTGGAGAG	unresolved	unresolved	TCRBJ01-03*01
80	0.00122609	14.8066	0.036039	33	CASKEDSWGTGELFF	GAGTCCGCCAGCACCAACCAGACATCTATGTACCTCTGTGCCAGCAAAGAAGACAGCTGGGGCACCGGGGAGCTGTTTTTTGGAGAA	TCRBV28-01*01	TCRBD01-01*01	TCRBJ02-02*01
81	0.00124142	14.8416	0.034947	32	CASGTDLYGYTF	CTGATCCTGGAGTCGCCCAGCCCCAACCAGACCTCTCTGTACTTCTGTGCCAGCGGGACAGACCTCTATGGCTACACCTTCGGTTCG	TCRBV27-01*01	TCRBD01-01*01	TCRBJ01-02*01
82	0.00125674	14.8744	0.032763	30	CASRQISGTAQDTQYF	TCGGCTGCTCCCTCCCAAACATCTGTGTACTTCTGTGCCAGCAGACAAATTAGCGGGACCGCTCAAGATACGCAGTATTTTGGCCCA	unresolved	TCRBD02-01*02	TCRBJ02-03*01
83	0.00127207	14.9071	0.032763	30	CASSYQGLVQETQYF	CAGCGCACAGAGCAGCGGGACTCGGCCATGTATCGCTGTGCCAGCAGCTATCAGGGGCTCGTCCAAGAGACCCAGTACTTCGGGCCA	TCRBV07-06*01	TCRBD01-01*01	TCRBJ02-05*01
84	0.0012874	14.9388	0.031671	29	CASRAGTGPGELFF	TTGGAGTCGGCTGCTCCCTCCCAAACATCTGTGTACTTCTGTGCCAGCAGAGCCGGGACAGGGCCCGGGGAGCTGTTTTTTGGAGAA	unresolved	TCRBD01-01*01	TCRBJ02-02*01
85	0.00130272	14.9705	0.031671	29	CASSREDYYGYTF	GAGATCCAGCGCACAGAGCAGGGGGACTCGGCCATGTATCTCTGTGCCAGCAGCCGAGAGGATTACTATGGCTACACCTTCGGTTCG	TCRBV07-09	TCRBD02-01*02	TCRBJ01-02*01
86	0.00131805	15.0021	0.031671	29	CASSSWTSGVGGEQYV	TCCGCCAGCACCAACCAGACATCTATGTACCTCTGTGCCAGCAGTTCTTGGACTAGCGGCGTGGGAGGTGAGCAGTACGTCGGGCCG	TCRBV28-01*01	TCRBD02-01	TCRBJ02-07*01
87	0.00133337	15.0338	0.031671	29	CASSKTALGNEQYF	GTGACATCGGCCCAAAAGAACCCGACAGCTTTCTATCTCTGTGCCAGTAGTAAAACGGCGCTGGGGAACGAGCAGTACTTCGGGCCG	TCRBV19-01	unresolved	TCRBJ02-07*01
88	0.0013487	15.0644	0.030579	28	CASSQRTGATGELFF	CACGCCCTGCAGCCAGAAGACTCAGCCCTGTATCTCTGCGCCAGCAGCCAAAGGACAGGGGCGACCGGGGAGCTGTTTTTTGGAGAA	TCRBV04-01*01	TCRBD01-01*01	TCRBJ02-02*01
89	0.00136403	15.095	0.030579	28	CASSQTSGRHDEQFF	CACACCCTGCAGCCAGAAGACTCGGCCCTGTATCTCTGCGCCAGCAGCCAGACTAGCGGGAGGCACGATGAGCAGTTCTTCGGGCCA	TCRBV04-03*01	TCRBD02-01*02	TCRBJ02-01*01
90	0.00137935	15.1255	0.030579	28	CASSLVRTTNTEAFF	CAGCCTGCAGAGCTTGGGGACTCGGCCGTGTATCTCTGTGCCAGCAGCTTAGTCCGGACAACGAACACTGAAGCTTTCTTTGGACAA	TCRBV11-03*01	TCRBD01-01*01	TCRBJ01-01*01
91	0.00139468	15.1561	0.030579	28	CASSEGGLAGDTQYF	GAGTCAGCTACCCGCTCCCAGACATCTGTGTATTTCTGCGCCAGCAGTGAAGGGGGACTAGCGGGAGATACGCAGTATTTTGGCCCA	TCRBV10-02*01	TCRBD02-01	TCRBJ02-03*01
92	0.00141	15.1856	0.029487	27	CASSQVTGRGEKLFF	CACACCCTGCAGCCAGAAGACTCGGCCCTGTATCTCTGCGCCAGCAGCCAAGTGACAGGTCGCGGTGAAAAACTGTTTTTTGGCAGT	TCRBV04-03*01	TCRBD01-01*01	TCRBJ01-04*01
93	0.00142533	15.2151	0.029487	27	CASSQSPGEGQRGYQETQYF	GAAGACTCAGCCCTGTATCTCTGCGCCAGCAGCCAGTCCCCCGGGGAGGGGCAGAGAGGGTACCAAGAGACCCAGTACTTCGGGCCA	TCRBV04-01*01	TCRBD02-01*02	TCRBJ02-05*01
94	0.00144066	15.2446	0.029487	27	CASSLPRFSNGYTF	GTGAACGCCTTGGAGCTGGACGACTCGGCCCTGTATCTCTGTGCCAGCAGCTTGCCAAGATTCTCGAATGGCTACACCTTCGGTTCG	TCRBV05-04*01	unresolved	TCRBJ01-02*01
95	0.00145598	15.2741	0.029487	27	CASSSYFTPGRADTQYF	ACAGAGCGGGGGGACTCAGCCGTGTATCTCTGTGCCAGCAGTTCCTATTTTACCCCGGGACGCGCAGATACGCAGTATTTTGGCCCA	TCRBV07-03*01	unresolved	TCRBJ02-03*01
96	0.00147131	15.3035	0.029487	27	CASSVDGAGVEEKLFF	TCTCTGGAGCTGGGGGACTCAGCTTTGTATTTCTGTGCCAGCAGCGTGGATGGAGCAGGGGTGGAAGAAAAACTGTTTTTTGGCAGT	TCRBV09-01	TCRBD01-01*01	TCRBJ01-04*01
97	0.00148664	15.3309	0.027302	25	CASSSRTGKISNQPQHF	CCCAGCCCCAACCAGACCTCTCTGTACTTCTGTGCCAGCAGTTCACGGACAGGAAAAATAAGCAATCAGCCCCAGCATTTTGGTGAT	TCRBV27-01*01	TCRBD01-01*01	TCRBJ01-05*01
98	0.00150196	15.3571	0.02621	24	CASSPRTSKSLNEQFF	CCTGCAGAGCTTGGGGACTCGGCCGTGTATCTCTGTGCCAGCAGCCCTCGGACTAGCAAGTCTTTGAATGAGCAGTTCTTCGGGCCA	TCRBV11-03*01	TCRBD02-01	TCRBJ02-01*01
99	0.00151729	15.3833	0.02621	24	CASSLDTGEQYF	CTGATTCTGGAGTCCGCCAGCACCAACCAGACATCTATGTACCTCTGTGCCAGCAGTTTGGACACCGGCGAGCAGTACTTCGGGCCG	TCRBV28-01*01	TCRBD01-01*01	TCRBJ02-07*01
100	0.00153261	15.4084	0.025118	23	CASSQAVSLAGGYNEQFF	CAGCCAGAAGACTCAGCCCTGTATCTCTGCGCCAGCAGCCAAGCCGTATCCCTAGCGGGGGGTTACAATGAGCAGTTCTTCGGGCCA	TCRBV04-01*01	TCRBD02-01*01	TCRBJ02-01*01
101	0.00154794	15.4335	0.025118	23	CATKPLGMNTEAFF	CTGGAGTCGGCTGCTCCCTCCCAGACATCTGTGTACTTCTGTGCCACCAAACCCCTTGGGATGAACACTGAAGCTTTCTTTGGACAA	TCRBV06-01*01	unresolved	TCRBJ01-01*01
102	0.00156327	15.4575	0.024026	22	CASSPGTDPEAFF	AATGTGAACGCCTTGTTGCTGGGGGACTCGGCCCTCTATCTCTGTGCCAGCAGCCCAGGGACAGACCCTGAAGCTTTCTTTGGACAA	TCRBV05-06*01	TCRBD01-01*01	TCRBJ01-01*01
103	0.00157859	15.4816	0.024026	22	CASSHRTPSSGNTIYF	TCGGCTGCTCCCTCCCAGACATCTGTGTACTTCTGTGCCAGCAGTCACAGGACCCCCAGCTCTGGAAACACCATATATTTTGGAGAG	unresolved	TCRBD01-01*01	TCRBJ01-03*01
104	0.00159392	15.5056	0.024026	22	CASSSYPSGELFF	AACCTGAGCTCTCTGGAGCTGGGGGACTCAGCTTTGTATTTCTGTGCCAGCAGCTCGTACCCGAGCGGGGAGCTGTTTTTTGGAGAA	TCRBV09-01	TCRBD02-01*02	TCRBJ02-02*01
105	0.00160924	15.5296	0.024026	22	CASSQKAGGPYNEQFF	TCCCTGGAGCTTGGTGACTCTGCTGTGTATTTCTGTGCCAGCAGCCAAAAAGCGGGAGGGCCATACAATGAGCAGTTCTTCGGGCCA	unresolved	TCRBD02-01*02	TCRBJ02-01*01
106	0.00162457	15.5536	0.024026	22	CASSPGNTEAFF	TTGGAGATCCAGCGCACAGAGCAGGGGGACTCGGCCATGTATCTCTGTGCCAGCAGCCCGGGGAACACTGAAGCTTTCTTTGGACAA	TCRBV07-09	TCRBD02-01	TCRBJ01-01*01
107	0.0016399	15.5777	0.024026	22	CASPRRDRGPGNTIYF	CGCACAGAGCAGGGGGACTCGGCCATGTATCTCTGTGCCAGCCCGAGGAGGGACAGGGGCCCTGGAAACACCATATATTTTGGAGAG	TCRBV07-09	TCRBD01-01*01	TCRBJ01-03*01
108	0.00165522	15.6006	0.022934	21	CASSQDLWSGVNYEQYF	CTGCAGCCAGAAGACTCGGCCCTGTATCTCTGCGCCAGCAGCCAAGATCTATGGTCAGGCGTCAACTACGAGCAGTACTTCGGGCCG	TCRBV04-03*01	TCRBD01-01*01	TCRBJ02-07*01
109	0.00167055	15.6235	0.022934	21	CSAHEGSYNEQFF	ACAGTGACCAGTGCCCATCCTGAAGACAGCAGCTTCTACATCTGCAGTGCACATGAGGGGTCCTACAATGAGCAGTTCTTCGGGCCA	unresolved	unresolved	TCRBJ02-01*01
110	0.00168588	15.6465	0.022934	21	CASSLSGFLAYGYTF	GAGTCCGCCAGCACCAACCAGACATCTATGTACCTCTGTGCCAGCAGTTTAAGTGGATTCTTGGCCTATGGCTACACCTTCGGTTCG	TCRBV28-01*01	unresolved	TCRBJ01-02*01
111	0.0017012	15.6683	0.021842	20	CSASLQGVETQYF	ACAGTGACCAGTGCCCATCCTGAAGACAGCAGCTTCTACATCTGCAGTGCTAGTCTACAGGGCGTGGAGACCCAGTACTTCGGGCCA	unresolved	TCRBD01-01*01	TCRBJ02-05*01
112	0.00171653	15.6901	0.021842	20	CASSPRLAGGLITDTQYF	GAGCTGGGGGACTCGGCCCTTTATCTTTGCGCCAGCAGCCCTAGACTAGCGGGAGGACTTATCACAGATACGCAGTATTTTGGCCCA	TCRBV05-01*01	TCRBD02-01*02	TCRBJ02-03*01
113	0.00173185	15.712	0.021842	20	CSASSLGVHEKLFF	GTGACCAGTGCCCATCCTGAAGACAGCAGCTTCTACATCTGCAGTGCTAGTTCACTCGGGGTTCACGAAAAACTGTTTTTTGGCAGT	unresolved	TCRBD02-01*01	TCRBJ01-04*01
114	0.00174718	15.7338	0.021842	20	CASSLENDYGYTF	AATGTGAATGCCTTGGAGCTGGAGGACTCGGCCCTGTATCTCTGTGCCAGCAGCTTAGAAAATGACTATGGCTACACCTTCGGTTCG	TCRBV05-08*01	unresolved	TCRBJ01-02*01
115	0.00176251	15.7546	0.02075	19	CSARAGTGGFWEQYF	ACCAGTGCCCATCCTGAAGACAGCAGCTTCTACATCTGCAGTGCTAGAGCCGGGACAGGGGGTTTTTGGGAGCAGTACTTCGGGCCG	unresolved	TCRBD01-01*01	TCRBJ02-07*01
116	0.00177783	15.7753	0.02075	19	CASSGGITGPPGQPQHF	ACAAAGCTGGAGGACTCAGCCATGTACTTCTGTGCCAGCAGTGGGGGAATTACAGGGCCCCCCGGTCAGCCCCAGCATTTTGGTGAT	TCRBV02-01*01	TCRBD01-01*01	TCRBJ01-05*01
117	0.00179316	15.7961	0.02075	19	CASSPGGGGANYGYTF	CCTGCAGAACTGGAGGATTCTGGAGTTTATTTCTGTGCCAGCAGCCCCGGAGGAGGGGGGGCTAACTATGGCTACACCTTCGGTTCG	TCRBV14-01*01	TCRBD02-01*01	TCRBJ01-02*01
118	0.00180848	15.8168	0.02075	19	CASSPLLRDFPKEAYEQYV	CGAGGAGATTCGGCAGCTTATTTCTGTGCCAGCTCACCACTCCTACGGGACTTCCCAAAAGAAGCCTACGAGCAGTACGTCGGGCCG	TCRBV18-01*01	TCRBD02-01	TCRBJ02-07*01
119	0.00182381	15.8365	0.019658	18	CASSESGEQFF	CCCCTGACCCTGGAGTCTGCCAGGCCCTCACATACCTCTCAGTACCTCTGTGCCAGCAGTGAGAGCGGGGAGCAGTTCTTCGGGCCA	TCRBV25-01*01	TCRBD02-01	TCRBJ02-01*01
120	0.00183914	15.8561	0.019658	18	CASSPTAATNEKLFF	CTGTCGGCTGCTCCCTCCCAGACATCTGTGTACTTCTGTGCCAGCAGTCCGACAGCCGCAACTAATGAAAAACTGTTTTTTGGCAGT	TCRBV06-05*01	TCRBD01-01*01	TCRBJ01-04*01
121	0.00185446	15.8758	0.019658	18	CASSVEGEETQYF	AACCTGAGCTCTCTGGAGCTGGGGGACTCAGCTTTGTATTTCTGTGCCAGCAGCGTAGAAGGGGAAGAGACCCAGTACTTCGGGCCA	TCRBV09-01	TCRBD01-01*01	TCRBJ02-05*01
122	0.00186979	15.8955	0.019658	18	CSFMSNQPQHF	ACTCTGACAGTGACCAGTGCCCATCCTGAAGACAGCAGCTTCTACATCTGCAGTTTTATGAGCAATCAGCCCCAGCATTTTGGTGAT	TCRBV20-01*01	TCRBD02-01	TCRBJ01-05*01
123	0.00188512	15.9151	0.019658	18	CASSHSFGLAGGQSSYNEQFF	GACTCAGCCCTGTATCTCTGCGCCAGCAGCCACTCCTTCGGACTAGCGGGAGGCCAGAGCTCCTACAATGAGCAGTTCTTCGGGCCA	TCRBV04-01*01	TCRBD02-01*02	TCRBJ02-01*01
124	0.00190044	15.9348	0.019658	18	CASSFPGQNIQYF	GAGATCCAGCGCACAGAGCAGGGGGACTCGGCCATGTATCTCTGTGCCAGCAGCTTCCCGGGCCAAAACATTCAGTACTTCGGCGCC	TCRBV07-09	unresolved	TCRBJ02-04*01
125	0.00191577	15.9544	0.019658	18	CASSDEQSSYEQYF	CTGGAGTCTGCTGCCTCCTCCCAGACATCTGTATATTTCTGCGCCAGCAGTGACGAGCAAAGCTCCTACGAGCAGTACTTCGGGCCG	TCRBV10-01	TCRBD02-01	TCRBJ02-07*01
126	0.00193109	15.973	0.018566	17	CASSEVGAGGLRTEAFF	GCTGCTCCCTCCCAGACATCTGTGTACTTCTGTGCCAGCAGTGAAGTGGGGGCAGGGGGTTTGAGGACTGAAGCTTTCTTTGGACAA	TCRBV06-01*01	TCRBD01-01*01	TCRBJ01-01*01
127	0.00194642	15.9916	0.018566	17	CASSRREGGTSLDEQFF	GCTGTACCCTCTCAGACATCTGTGTACTTCTGTGCCAGCAGCAGAAGAGAAGGAGGAACCTCTCTTGATGAGCAGTTCTTCGGGCCA	TCRBV06-04	TCRBD02-01*02	TCRBJ02-01*01
128	0.00196175	16.0101	0.018566	17	CASSRDLNTEAFF	CACATCAATTCCCTGGAGCTTGGTGACTCTGCTGTGTATTTCTGTGCCAGCAGCCGGGACCTGAACACTGAAGCTTTCTTTGGACAA	unresolved	unresolved	TCRBJ01-01*01
129	0.00197707	16.0287	0.018566	17	CASSPGTGGYGYTF	ATCCAGCCCTCAGAACCCAGGGACTCAGCTGTGTACTTCTGTGCCAGCAGTCCCGGGACAGGGGGTTATGGCTACACCTTCGGTTCG	unresolved	TCRBD01-01*01	TCRBJ01-02*01
130	0.0019924	16.0462	0.017474	16	CSVNPSSNEQFF	CTGACTGTGAGCAACATGAGCCCTGAAGACAGCAGCATATATCTCTGCAGCGTCAACCCTTCTAGCAATGAGCAGTTCTTCGGGCCA	TCRBV29-01*01	TCRBD02-01	TCRBJ02-01*01
131	0.00200772	16.0636	0.017474	16	CASSQDRILNTEAFF	CACACCCTGCAGCCAGAAGACTCGGCCCTGTATCTCTGCGCCAGCAGCCAAGATCGAATACTAAACACTGAAGCTTTCTTTGGACAA	TCRBV04-03*01	TCRBD02-01	TCRBJ01-01*01
132	0.00202305	16.0811	0.017474	16	CASSQTLIGGERVYEQYF	CAGCCAGAAGACTCGGCCCTGTATCTCTGCGCCAGCAGCCAAACTTTGATCGGGGGGGAAAGGGTGTACGAGCAGTACTTCGGGCCG	TCRBV04-03*01	TCRBD02-01*01	TCRBJ02-07*01
133	0.00203838	16.0986	0.017474	16	CASSQDRGDREGNQPQHF	GAGCTTGGTGACTCTGCTGTGTATTTCTGTGCCAGCAGCCAAGATAGGGGGGACAGGGAAGGCAATCAGCCCCAGCATTTTGGTGAT	unresolved	TCRBD01-01*01	TCRBJ01-05*01
134	0.0020537	16.1161	0.017474	16	CASSLGQGEYQETQYF	CGCACAGAGCAGGGGGACTCGGCCATGTATCTCTGTGCCAGCAGCTTGGGACAGGGGGAGTACCAAGAGACCCAGTACTTCGGGCCA	TCRBV07-09	TCRBD01-01*01	TCRBJ02-05*01
135	0.00206903	16.1325	0.016381	15	CASSQGAGIISGANVLTF	CAGCCAGAAGACTCGGCCCTGTATCTCTGCGCCAGCAGCCAAGGGGCCGGAATAATTTCTGGGGCCAACGTCCTGACTTTCGGGGCC	TCRBV04-03*01	TCRBD01-01*01	TCRBJ02-06*01
136	0.00208436	16.1488	0.016381	15	CATSVEPPQRDSVI	CTAGAGTCTGCCATCCCCAACCAGACAGCTCTTTACTTCTGTGCCACCAGTGTAGAGCCTCCCCAGAGGGACTCCGTAATTGGTGAT	unresolved	TCRBD02-01	TCRBJ01-05*01
137	0.00209968	16.1652	0.016381	15	CASSEAQGSETQYF	CTGGAGTCGGCTGCTCCCTCCCAGACATCTGTGTACTTCTGTGCCAGCAGTGAAGCGCAGGGGTCGGAGACCCAGTACTTCGGGCCA	TCRBV06-01*01	TCRBD01-01*01	TCRBJ02-05*01
138	0.00211501	16.1816	0.016381	15	CSVTQGGGYGYTF	ACAGTGACCAGTGCCCATCCTGAAGACAGCAGCTTCTACATCTGCAGTGTAACTCAGGGCGGTGGGTATGGCTACACCTTCGGTTCG	unresolved	TCRBD01-01*01	TCRBJ01-02*01
139	0.00213033	16.198	0.016381	15	CASSGGQDEQYF	CTGAAGATCCGGTCCACAAAGCTGGAGGACTCAGCCATGTACTTCTGTGCCAGCAGTGGCGGACAGGACGAGCAGTACTTCGGGCCG	TCRBV02-01*01	TCRBD01-01*01	TCRBJ02-07*01
140	0.00214566	16.2144	0.016381	15	CASSAGRREEVEQFF	GAGTCGCCCAGCCCCAACCAGACCTCTCTGTACTTCTGTGCCAGCAGCGCCGGACGACGGGAGGAGGTTGAGCAGTTCTTCGGGCCA	TCRBV27-01*01	TCRBD02-01*02	TCRBJ02-01*01
141	0.00216099	16.2307	0.016381	15	CASTPPSPTNEKLFF	CAGCGCACAGAGCAGGGGGACTCGGCCATGTATCTCTGTGCCAGCACCCCTCCTAGCCCAACTAATGAAAAACTGTTTTTTGGCAGT	TCRBV07-09	TCRBD02-01	TCRBJ01-04*01
142	0.00217631	16.2471	0.016381	15	CASSDNTYEQYF	CTGAAGATCCGGTCCACAAAGCTGGAGGACTCAGCCATGTACTTCTGTGCCAGCAGTGATAACACCTACGAGCAGTACTTCGGGCCG	TCRBV02-01*01	TCRBD01-01*01	TCRBJ02-07*01
143	0.00219164	16.2635	0.016381	15	CASSLELHRFATNEKLFF	GAGCAGGGGGACTCGGCCATGTATCTCTGTGCCAGCAGCTTAGAACTGCACCGATTTGCAACTAATGAAAAACTGTTTTTTGGCAGT	TCRBV07-09	TCRBD02-01	TCRBJ01-04*01
144	0.00220696	16.2799	0.016381	15	CASSEDGYSYNEQFF	GAGTCTGCTGCCTCCTCCCAGACATCTGTATATTTCTGCGCCAGCAGTGAAGACGGCTACTCCTACAATGAGCAGTTCTTCGGGCCA	TCRBV10-01	unresolved	TCRBJ02-01*01
145	0.00222229	16.2963	0.016381	15	CASSIGWSLAGGPGTGELFF	AACCCGACAGCTTTCTATCTCTGTGCCAGTAGTATTGGGTGGTCACTAGCGGGAGGGCCAGGCACCGGGGAGCTGTTTTTTGGAGAA	TCRBV19-01	TCRBD02-01*02	TCRBJ02-02*01
146	0.00223762	16.3116	0.015289	14	CASSQTAGRGEAQYF	CACACCCTGCAGCCAGAAGACTCGGCCCTGTATCTCTGCGCCAGCAGCCAAACAGCGGGAAGGGGTGAGGCCCAGTACTTCGGGCCA	TCRBV04-03*01	TCRBD02-01*02	TCRBJ02-05*01
147	0.00225294	16.3268	0.015289	14	CASTLGQGAILGANVLTF	GAGCTGGACGACTCGGCCCTGTATCTCTGTGCCAGTACCTTGGGACAGGGGGCAATCTTAGGGGCCAACGTCCTGACTTTCGGGGCC	TCRBV05-04*01	TCRBD01-01*01	TCRBJ02-06*01
148	0.00226827	16.3421	0.015289	14	CASKGRRNTGELFF	CTGCTGTCGGCTGCTCCCTCCCAGACATCTGTGTACTTCTGTGCCAGCAAGGGGCGAAGGAACACCGGGGAGCTGTTTTTTGGAGAA	TCRBV06-05*01	TCRBD01-01*01	TCRBJ02-02*01
149	0.00228359	16.3574	0.015289	14	CASSVGVTRGNEQFF	AGCTCTCTGGAGCTGGGGGACTCAGCTTTGTATTTCTGTGCCAGCAGCGTAGGGGTGACTAGAGGCAATGAGCAGTTCTTCGGGCCA	TCRBV09-01	TCRBD02-01	TCRBJ02-01*01
150	0.00229892	16.3727	0.015289	14	CASSPGTGKFNEQFF	CAGCCCTCAGAACCCAGGGACTCAGCTGTGTACTTCTGTGCCAGCAGTCCCGGGACAGGGAAGTTTAATGAGCAGTTCTTCGGGCCA	unresolved	TCRBD01-01*01	TCRBJ02-01*01
151	0.00231425	16.388	0.015289	14	CSARQGAWWGNTIYF	ACCAGTGCCCATCCTGAAGACAGCAGCTTCTACATCTGCAGTGCTAGACAGGGGGCATGGTGGGGAAACACCATATATTTTGGAGAG	unresolved	TCRBD01-01*01	TCRBJ01-03*01
152	0.00232957	16.4033	0.015289	14	CASSPWTGYNEQFF	CTGAGCTCTCTGGAGCTGGGGGACTCAGCTTTGTATTTCTGTGCCAGCAGCCCGTGGACAGGGTACAATGAGCAGTTCTTCGGGCCA	TCRBV09-01	TCRBD01-01*01	TCRBJ02-01*01
153	0.0023449	16.4186	0.015289	14	CASSGTSGYSYEQYV	GAGTCAGCTACCCGCTCCCAGACATCTGTGTATTTCTGCGCCAGCAGTGGGACTAGCGGTTACTCCTACGAGCAGTACGTCGGGCCG	TCRBV10-02*01	TCRBD02-01	TCRBJ02-07*01
154	0.00236023	16.4339	0.015289	14	CASSPNNDRADGYTF	CAGCGCACAGAGCAGCGGGACTCGGCCATGTATCGCTGTGCCAGCAGCCCGAACAACGACAGGGCTGACGGCTACACCTTCGGTTCG	TCRBV07-06*01	TCRBD01-01*01	TCRBJ01-02*01
155	0.00237555	16.4492	0.015289	14	CASSLIQGNEKLFF	ATCCAGCGCACAGAGCAGGGGGACTCGGCCATGTATCTCTGTGCCAGCAGCTTGATACAGGGTAATGAAAAACTGTTTTTTGGCAGT	TCRBV07-09	TCRBD01-01*01	TCRBJ01-04*01
156	0.00239088	16.4644	0.015289	14	CASSFGQSTGELFF	ATCCAGCGCACAGAGCAGGGGGACTCGGCCATGTATCTCTGTGCCAGCAGCTTTGGACAGTCCACCGGGGAGCTGTTTTTTGGAGAA	TCRBV07-09	TCRBD01-01*01	TCRBJ02-02*01
157	0.0024062	16.4797	0.015289	14	CASTQRLETGELFF	ATCCAGCGCACACAGCAGGAGGACTCCGCCGTGTATCTCTGTGCCAGCACCCAGAGACTCGAGACCGGGGAGCTGTTTTTTGGAGAA	TCRBV07-08*01	TCRBD02-01	TCRBJ02-02*01
158	0.00242153	16.495	0.015289	14	CASSATGGSGANVLTF	CGCACAGAGCGGGGGGACTCAGCCGTGTATCTCTGTGCCAGCAGCGCGACAGGGGGCTCTGGGGCCAACGTCCTGACTTTCGGGGCC	TCRBV07-03*01	TCRBD01-01*01	TCRBJ02-06*01
159	0.00243686	16.5092	0.014197	13	CSAREGSSSNQPQHF	ACCAGTGCCCATCCTGAAGACAGCAGCTTCTACATCTGCAGTGCTAGAGAGGGGAGCTCCAGCAATCAGCCCCAGCATTTTGGTGAT	unresolved	TCRBD02-01*02	TCRBJ01-05*01
160	0.00245218	16.5234	0.014197	13	CSVESGNYGYTF	CTGACTGTGAGCAACATGAGCCCTGAAGACAGCAGCATATATCTCTGCAGCGTTGAATCTGGGAACTATGGCTACACCTTCGGTTCG	TCRBV29-01*01	unresolved	TCRBJ01-02*01
161	0.00246751	16.5376	0.014197	13	CASSYFGQFRKKLFF	GAGTCGGCTGCTCCCTCCCAAACATCTGTGTACTTCTGTGCCAGCAGTTACTTCGGGCAGTTTCGGAAAAAACTGTTTTTTGGCAGT	unresolved	unresolved	TCRBJ01-04*01
162	0.00248283	16.5518	0.014197	13	CASSLVQGDTGELFF	AACGCCTTGTTGCTGGGGGACTCGGCCCTCTATCTCTGTGCCAGCAGCTTGGTACAGGGAGACACCGGGGAGCTGTTTTTTGGAGAA	TCRBV05-06*01	TCRBD01-01*01	TCRBJ02-02*01
163	0.00249816	16.566	0.014197	13	CASKDLIG	GAGGACCTCCCCCTCACTCTGGAGTCTGCTGCCTCCTCCCAGACATCTGTATATTTCTGCGCCAGCAAGGACCTGATTGGGGGTTCG	TCRBV10-01	unresolved	TCRBJ01-02*01
164	0.00251349	16.5802	0.014197	13	CASSSSGLTQHF	CTGAAGATCCAGCCCTCAGAACCCAGGGACTCAGCTGTGTACTTCTGTGCCAGCAGTTCTTCGGGCTTAACGCAGCATTTTGGTGAT	unresolved	unresolved	TCRBJ01-05*01
165	0.00252881	16.5944	0.014197	13	CASSVDWNTEAFF	AACCTGAGCTCTCTGGAGCTGGGGGACTCAGCTTTGTATTTCTGTGCCAGCAGCGTCGATTGGAACACTGAAGCTTTCTTTGGACAA	TCRBV09-01	unresolved	TCRBJ01-01*01
166	0.00254414	16.6086	0.014197	13	CASMLQDETQYF	CTGATTCTGGAGTCCGCCAGCACCAACCAGACATCTATGTACCTCTGTGCCAGCATGCTTCAGGACGAGACCCAGTACTTCGGGCCA	TCRBV28-01*01	unresolved	TCRBJ02-05*01
167	0.00255947	16.6228	0.014197	13	CASSPDRGLSGNTIYF	CGCACACAGCAGGAGGACTCCGCCGTGTATCTCTGTGCCAGCAGCCCCGACAGGGGACTCTCTGGAAACACCATATATTTTGGAGAG	TCRBV07-08*01	TCRBD01-01*01	TCRBJ01-03*01
168	0.00257479	16.637	0.014197	13	CASSQDSVTGETGFHPNTGELFF	GCTGTGTATTTCTGTGCCAGCAGCCAAGATTCGGTTACTGGGGAGACAGGGTTTCACCCGAACACCGGGGAGCTGTTTTTTGGAGAA	unresolved	TCRBD01-01*01	TCRBJ02-02*01
169	0.00259012	16.6512	0.014197	13	CASSLSGLSNYGYTF	GAGTCGCCCAGCCCCAACCAGACCTCTCTGTACTTCTGTGCCAGCAGTTTGTCCGGACTGAGTAACTATGGCTACACCTTCGGTTCG	TCRBV27-01*01	TCRBD02-01	TCRBJ01-02*01
170	0.00260544	16.6654	0.014197	13	CASSPSGLATETQYF	CAGCGCACAGAGCAGGGGGACTCGGCCATGTATCTCTGTGCCAGCAGCCCCTCGGGACTAGCGACGGAGACCCAGTACTTCGGGCCA	TCRBV07-09	TCRBD02-01	TCRBJ02-05*01
171	0.00262077	16.6785	0.013105	12	CSVAGAGFDYGYTF	GTGAGCAACATGAGCCCTGAAGACAGCAGCATATATCTCTGCAGCGTCGCGGGGGCGGGGTTCGACTATGGCTACACCTTCGGTTCG	TCRBV29-01*01	TCRBD02-01*01	TCRBJ01-02*01
172	0.0026361	16.6916	0.013105	12	CSVELADYEQYF	CTGACTGTGAGCAACATGAGCCCTGAAGACAGCAGCATATATCTCTGCAGCGTTGAACTAGCGGACTACGAGCAGTACTTCGGGCCG	TCRBV29-01*01	TCRBD02-01	TCRBJ02-07*01
173	0.00265142	16.7047	0.013105	12	CAWSVGTPGTGELFF	AAGAAGCTCCTCCTCAGTGACTCTGGCTTCTATCTCTGTGCCTGGAGTGTGGGCACACCTGGCACCGGGGAGCTGTTTTTTGGAGAA	TCRBV30-01*02	TCRBD01-01*01	TCRBJ02-02*01
174	0.00266675	16.7178	0.013105	12	CASSPTGETNEKLFF	CTGTCGGCTGCTCCCTCCCAGACATCTGTGTACTTCTGTGCCAGCAGTCCAACAGGGGAAACTAATGAAAAACTGTTTTTTGGCAGT	TCRBV06-05*01	TCRBD01-01*01	TCRBJ01-04*01
175	0.00268207	16.7309	0.013105	12	CASSYGRDYGYTF	AGGCTGCTGTCGGCTGCTCCCTCCCAGACATCTGTGTACTTCTGTGCCAGCAGTTACGGTAGAGACTATGGCTACACCTTCGGTTCG	TCRBV06-05*01	TCRBD02-01	TCRBJ01-02*01
176	0.0026974	16.744	0.013105	12	CASSGRGLGGELFF	CTGGAGTCTGCCAGGCCCTCACATACCTCTCAGTACCTCTGTGCCAGCAGTGGCAGGGGGCTAGGCGGGGAGCTGTTTTTTGGAGAA	TCRBV25-01*01	TCRBD01-01*01	TCRBJ02-02*01
177	0.00271273	16.7571	0.013105	12	CASSPRAATGELFF	CTGAGCTCTCTGGAGCTGGGGGACTCAGCTTTGTATTTCTGTGCCAGCAGCCCCAGGGCTGCTACCGGGGAGCTGTTTTTTGGAGAA	TCRBV09-01	TCRBD01-01*01	TCRBJ02-02*01
178	0.00272805	16.7702	0.013105	12	CSAQALAETGTDTQYF	AGTGCCCATCCTGAAGACAGCAGCTTCTACATCTGCAGTGCTCAGGCTTTGGCAGAAACTGGCACAGATACGCAGTATTTTGGCCCA	unresolved	TCRBD01-01*01	TCRBJ02-03*01
179	0.00274338	16.7833	0.013105	12	CASTMVGANEKLFF	ATCCAGCCCTCAGAACCCAGGGACTCAGCTGTGTACTTCTGTGCCAGCACCATGGTGGGCGCCAATGAAAAACTGTTTTTTGGCAGT	unresolved	TCRBD01-01*01	TCRBJ01-04*01
180	0.00275871	16.7964	0.013105	12	CASSSQGLNLYGYTF	GAGTCGCCCAGCCCCAACCAGACCTCTCTGTACTTCTGTGCCAGCAGTTCACAGGGCCTAAACCTCTATGGCTACACCTTCGGTTCG	TCRBV27-01*01	TCRBD01-01*01	TCRBJ01-02*01
181	0.00277403	16.8095	0.013105	12	CASGRTAVGELFF	ATCCTGGAGTCGCCCAGCCCCAACCAGACCTCTCTGTACTTCTGTGCCAGCGGAAGGACCGCCGTCGGGGAGCTGTTTTTTGGAGAA	TCRBV27-01*01	unresolved	TCRBJ02-02*01
182	0.00278936	16.8226	0.013105	12	CASSSLTGNTEAFF	GTGAACGCCTTGGAGCTGGACGACTCGGCCCTGTATCTCTGTGCCAGCAGCTCGTTGACAGGGAACACTGAAGCTTTCTTTGGACAA	TCRBV05-04*01	TCRBD01-01*01	TCRBJ01-01*01
183	0.00280468	16.8357	0.013105	12	CASSLPFGRDEKLFF	GAGTCGCCCAGCCCCAACCAGACCTCTCTGTACTTCTGTGCCAGCAGTTTACCTTTCGGTCGGGATGAAAAACTGTTTTTTGGCAGT	TCRBV27-01*01	TCRBD02-01	TCRBJ01-04*01
184	0.00282001	16.8489	0.013105	12	CASSTDTATRNEKLFF	TCGGCCCAAAAGAACCCGACAGCTTTCTATCTCTGTGCCAGTAGTACGGACACAGCAACACGTAATGAAAAACTGTTTTTTGGCAGT	TCRBV19-01	TCRBD01-01*01	TCRBJ01-04*01
185	0.00283534	16.862	0.013105	12	CASSLGLDRLF	ACCTTGGAGATCCAGCGCACAGAGCAGGGGGACTCGGCCATGTATCTCTGTGCCAGCAGCTTAGGGCTGGACAGACTCTTCGGTTCG	TCRBV07-09	TCRBD01-01*01	TCRBJ01-02*01
186	0.00285066	16.874	0.012013	11	CASSPATGTNYGYTF	CACACCCTGCAGCCAGAAGACTCGGCCCTGTATCTCTGCGCCAGCAGCCCTGCAACAGGGACTAACTATGGCTACACCTTCGGTTCG	TCRBV04-03*01	TCRBD01-01*01	TCRBJ01-02*01
187	0.00286599	16.886	0.012013	11	CSAREMGGLNYGYTF	ACCAGTGCCCATCCTGAAGACAGCAGCTTCTACATCTGCAGTGCTAGAGAGATGGGGGGTCTGAACTATGGCTACACCTTCGGTTCG	unresolved	TCRBD02-01*01	TCRBJ01-02*01
188	0.00288131	16.898	0.012013	11	CASSEVSGQGLWGFNTEAFF	TCCCAGACATCTGTGTACTTCTGTGCCAGCAGTGAAGTGTCGGGACAGGGTCTTTGGGGGTTTAACACTGAAGCTTTCTTTGGACAA	TCRBV06-01*01	TCRBD01-01*01	TCRBJ01-01*01
189	0.00289664	16.91	0.012013	11	CASSQDQRTGVREKLFF	CTGCAGCCAGAAGACTCAGCCCTGTATCTCTGCGCCAGCAGCCAAGATCAAAGAACAGGGGTGCGAGAAAAACTGTTTTTTGGCAGT	TCRBV04-01*01	TCRBD01-01*01	TCRBJ01-04*01
190	0.00291197	16.922	0.012013	11	CASSLALWDTASYEQYF	TTGGAGCTGGGGGACTCGGCCCTTTATCTTTGCGCCAGCAGCTTGGCCCTATGGGACACGGCTTCCTACGAGCAGTACTTCGGGCCG	TCRBV05-01*01	TCRBD01-01*01	TCRBJ02-07*01
191	0.00292729	16.934	0.012013	11	CATSELSGGSDTQYF	GAGTCTGCCATCCCCAACCAGACAGCTCTTTACTTCTGTGCCACCAGTGAACTTTCAGGGGGCTCAGATACGCAGTATTTTGGCCCA	unresolved	TCRBD01-01*01	TCRBJ02-03*01
192	0.00294262	16.946	0.012013	11	CASSPTGGFQPQHF	CTGAGCTCTCTGGAGCTGGGGGACTCAGCTTTGTATTTCTGTGCCAGCAGCCCGACAGGGGGCTTTCAGCCCCAGCATTTTGGTGAT	TCRBV09-01	TCRBD01-01*01	TCRBJ01-05*01
193	0.00295795	16.9581	0.012013	11	CASSQDLTSGTYNEQFF	CTGCAGCCAGAAGACTCGGCCCTGTATCTCTGCGCCAGCAGCCAAGACCTCACTAGCGGCACGTACAATGAGCAGTTCTTCGGGCCA	TCRBV04-03*01	TCRBD02-01	TCRBJ02-01*01
194	0.00297327	16.9701	0.012013	11	CASIHSSYEQYF	CTGAAGATCCGGTCCACAAAGCTGGAGGACTCAGCCATGTACTTCTGTGCCAGCATTCACTCCTCCTACGAGCAGTACTTCGGGCCG	TCRBV02-01*01	TCRBD02-01	TCRBJ02-07*01
195	0.0029886	16.9821	0.012013	11	CSALWANTGELFF	ACAGTGACCAGTGCCCATCCTGAAGACAGCAGCTTCTACATCTGCAGTGCTCTATGGGCGAACACCGGGGAGCTGTTTTTTGGAGAA	unresolved	unresolved	TCRBJ02-02*01
196	0.00300392	16.9941	0.012013	11	CASSFGSDGVTYEQYF	CCTGCAAAGCTTGAGGACTCGGCCGTGTATCTCTGTGCCAGCAGCTTTGGAAGCGACGGAGTAACCTACGAGCAGTACTTCGGGCCG	TCRBV11-02*02	TCRBD02-01	TCRBJ02-07*01
197	0.00301925	17.0061	0.012013	11	CASSSGGGSNQPQHF	GAGTCGCCCAGCCCCAACCAGACCTCTCTGTACTTCTGTGCCAGCAGTTCGGGGGGGGGTAGCAATCAGCCCCAGCATTTTGGTGAT	TCRBV27-01*01	TCRBD02-01*01	TCRBJ01-05*01
198	0.00303458	17.0181	0.012013	11	CASSPSGGGYTF	CTGAGGATCCAGCAGGTAGTGCGAGGAGATTCGGCAGCTTATTTCTGTGCCAGCTCACCGTCAGGGGGTGGCTACACCTTCGGTTCG	TCRBV18-01*01	TCRBD01-01*01	TCRBJ01-02*01
199	0.0030499	17.0301	0.012013	11	CASRLENNEQFF	ATGAATGTGAGCACCTTGGAGCTGGGGGACTCGGCCCTTTATCTTTGCGCCAGCCGACTAGAAAACAATGAGCAGTTCTTCGGGCCA	TCRBV05-01*01	TCRBD02-01	TCRBJ02-01*01
200	0.00306523	17.0422	0.012013	11	CASSVMRGLAGAETQYF	GCTACCCGCTCCCAGACATCTGTGTATTTCTGCGCCAGCAGTGTCATGCGGGGACTAGCGGGAGCAGAGACCCAGTACTTCGGGCCA	TCRBV10-02*01	TCRBD02-01*02	TCRBJ02-05*01
201	0.00308055	17.0542	0.012013	11	CASSYQETQYF	CCCCTGATCCTGGAGTCGCCCAGCCCCAACCAGACCTCTCTGTACTTCTGTGCCAGCAGTTACCAAGAGACCCAGTACTTCGGGCCA	TCRBV27-01*01	unresolved	TCRBJ02-05*01
202	0.00309588	17.0662	0.012013	11	CASSTDSGIYEQYF	ATCCAGTCCACGGAGTCAGGGGACACAGCACTGTATTTCTGTGCCAGCAGCACGGATAGCGGGATCTACGAGCAGTACTTCGGGCCG	TCRBV21-01*01	TCRBD02-01*02	TCRBJ02-07*01
203	0.00311121	17.0771	0.010921	10	CSVEVQETQYF	ACTCTGACTGTGAGCAACATGAGCCCTGAAGACAGCAGCATATATCTCTGCAGCGTTGAAGTCCAAGAGACCCAGTACTTCGGGCCA	TCRBV29-01*01	unresolved	TCRBJ02-05*01
204	0.00312653	17.088	0.010921	10	CAWSEVLAGMSPQFF	AAGAAGCTCCTTCTCAGTGACTCTGGCTTCTATCTCTGTGCCTGGAGTGAAGTACTAGCGGGTATGTCACCGCAGTTCTTCGGGCCA	TCRBV30-01*01	TCRBD02-01	TCRBJ02-01*01
205	0.00314186	17.0989	0.010921	10	CAWSRPAKNIQYF	AGTTCTAAGAAGCTCCTTCTCAGTGACTCTGGCTTCTATCTCTGTGCCTGGAGCCGCCCCGCCAAAAACATTCAGTACTTCGGCGCC	TCRBV30-01*01	unresolved	TCRBJ02-04*01
206	0.00315718	17.1099	0.010921	10	CAWSPNDMGYTF	CTGAGTTCTAAGAAGCTCCTCCTCAGTGACTCTGGCTTCTATCTCTGTGCCTGGAGTCCGAACGACATGGGCTACACCTTCGGTTCG	TCRBV30-01*02	TCRBD01-01*01	TCRBJ01-02*01
207	0.00317251	17.1208	0.010921	10	CASSFGGTSGTEQYF	GAGTCGGCTGCTCCCTCCCAAACATCTGTGTACTTCTGTGCCAGCAGTTTCGGAGGGACTAGCGGGACCGAGCAGTACTTCGGGCCG	unresolved	TCRBD02-01*02	TCRBJ02-07*01
208	0.00318784	17.1317	0.010921	10	CASTFPHRGETQYF	TTGGAGTCGGCTGCTCCCTCCCAAACATCTGTGTACTTCTGTGCCAGCACCTTCCCTCATCGGGGAGAGACCCAGTACTTCGGGCCA	unresolved	TCRBD02-01*01	TCRBJ02-05*01
209	0.00320316	17.1426	0.010921	10	CATSETGAYYEQYV	CTAGAGTCTGCCATCCCCAACCAGACAGCTCTTTACTTCTGTGCCACCAGTGAGACAGGGGCGTACTACGAGCAGTACGTCGGGCCG	unresolved	TCRBD01-01*01	TCRBJ02-07*01
210	0.00321849	17.1535	0.010921	10	CASSYTSNTEAFF	AGGCTGCTGTCGGCTGCTCCCTCCCAGACATCTGTGTACTTCTGTGCCAGCAGTTACACTAGTAACACTGAAGCTTTCTTTGGACAA	TCRBV06-05*01	TCRBD02-01	TCRBJ01-01*01
211	0.00323382	17.1645	0.010921	10	CSATRTSADTQYF	ACAGTGACCAGTGCCCATCCTGAAGACAGCAGCTTCTACATCTGCAGTGCGACGAGGACTAGCGCTGATACGCAGTATTTTGGCCCA	unresolved	TCRBD02-01	TCRBJ02-03*01
212	0.00324914	17.1754	0.010921	10	CASSGRGVVGEAFF	CTGGAGTCTGCCAGGCCCTCACATACCTCTCAGTACCTCTGTGCCAGCAGCGGCAGGGGGGTAGTAGGTGAAGCTTTCTTTGGACAA	TCRBV25-01*01	TCRBD01-01*01	TCRBJ01-01*01
213	0.00326447	17.1863	0.010921	10	CASSLLLAGGPDEQFF	ACCTTGGAGCTGGGGGACTCGGCCCTTTATCTTTGCGCCAGCAGCTTGTTACTAGCGGGAGGGCCAGATGAGCAGTTCTTCGGGCCA	TCRBV05-01*01	TCRBD02-01*02	TCRBJ02-01*01
214	0.00327979	17.1972	0.010921	10	CASSRGQNTEAFF	CACCTACACGCCCTGCAGCCAGAAGACTCAGCCCTGTATCTCTGCGCCAGCAGCCGGGGCCAGAACACTGAAGCTTTCTTTGGACAA	TCRBV04-01*01	TCRBD01-01*01	TCRBJ01-01*01
215	0.00329512	17.2082	0.010921	10	CASSSRTGKIEAFF	ATGAGCTCCTTGGAGCTGGGGGACTCAGCCCTGTACTTCTGTGCCAGCAGCTCGCGGACAGGGAAAATTGAAGCTTTCTTTGGACAA	TCRBV13-01*01	TCRBD01-01*01	TCRBJ01-01*01
216	0.00331045	17.2191	0.010921	10	CASSETSPAYNEQFF	GAGTCTGCCAGGCCCTCACATACCTCTCAGTACCTCTGTGCCAGCTCGGAGACTTCCCCCGCTTACAATGAGCAGTTCTTCGGGCCA	TCRBV25-01*01	TCRBD02-01	TCRBJ02-01*01
217	0.00332577	17.23	0.010921	10	CASSLSSGSGEQFF	GTGAGCACCTTGGAGCTGGGGGACTCGGCCCTTTATCTTTGCGCCAGCAGCTTGAGTAGCGGGAGTGGTGAGCAGTTCTTCGGGCCA	TCRBV05-01*01	TCRBD02-01*02	TCRBJ02-01*01
218	0.0033411	17.2409	0.010921	10	CSARLNSPQDEQYV	GTGACCAGTGCCCATCCTGAAGACAGCAGCTTCTACATCTGCAGTGCTAGACTCAACAGCCCTCAGGACGAGCAGTACGTCGGGCCG	unresolved	unresolved	TCRBJ02-07*01
219	0.00335642	17.2518	0.010921	10	CASSLDGGDYGYTF	ATCCAGCCCTCAGAACCCAGGGACTCAGCTGTGTACTTCTGTGCCAGCAGTTTGGACGGCGGGGACTATGGCTACACCTTCGGTTCG	unresolved	TCRBD02-01*01	TCRBJ01-02*01
220	0.00337175	17.2628	0.010921	10	CASRRTGGTNEKLFF	AACGCCTTGTTGCTGGGGGACTCGGCCCTCTATCTCTGTGCCAGCAGGAGAACGGGGGGAACTAATGAAAAACTGTTTTTTGGCAGT	TCRBV05-06*01	TCRBD02-01*01	TCRBJ01-04*01
221	0.00338708	17.2737	0.010921	10	CASSPLGSPAQETQYF	CCTGCAGAGCTTGGGGACTCGGCCGTGTATCTCTGTGCCAGCAGCCCCTTGGGGAGCCCAGCTCAAGAGACCCAGTACTTCGGGCCA	TCRBV11-03*01	TCRBD02-01*02	TCRBJ02-05*01
222	0.0034024	17.2846	0.010921	10	CASTRTSGGYNEQFF	AGCACCTTGGAGCTGGGGGACTCGGCCCTTTATCTTTGCGCCAGCACCCGGACTAGCGGGGGTTACAATGAGCAGTTCTTCGGGCCA	TCRBV05-01*01	TCRBD02-01*01	TCRBJ02-01*01
223	0.00341773	17.2955	0.010921	10	CATQGRIDQPQHF	TCCCTAGAGTCTGCCATCCCCAACCAGACAGCTCTTTACTTCTGTGCCACCCAGGGTAGGATAGATCAGCCCCAGCATTTTGGTGAT	unresolved	TCRBD01-01*01	TCRBJ01-05*01
224	0.00343306	17.3064	0.010921	10	CASSSTPTANYGYTF	CAGCGCACAGAGCGGGGGGACTCAGCCGTGTATCTCTGTGCCAGCAGCTCCACCCCTACTGCGAACTATGGCTACACCTTCGGTTCG	TCRBV07-03*01	TCRBD02-01	TCRBJ01-02*01
225	0.00344838	17.3174	0.010921	10	CASSLGVNYYNEQFF	CAGCGCACAGAGCAGCGGGACTCGGCCATGTATCGCTGTGCCAGCAGCTTAGGGGTTAACTACTACAATGAGCAGTTCTTCGGGCCA	TCRBV07-06*01	TCRBD02-01	TCRBJ02-01*01
226	0.00346371	17.3283	0.010921	10	CASSEAEGNEQFF	AAGATCCGGTCCACAAAGCTGGAGGACTCAGCCATGTACTTCTGTGCCAGCAGTGAAGCCGAGGGGAATGAGCAGTTCTTCGGGCCA	TCRBV02-01*01	unresolved	TCRBJ02-01*01
227	0.00347903	17.3392	0.010921	10	CASSTQGFTEAFF	ACTGTGACATCGGCCCAAAAGAACCCGACAGCTTTCTATCTCTGTGCCAGTAGTACACAGGGGTTCACTGAAGCTTTCTTTGGACAA	TCRBV19-01	TCRBD01-01*01	TCRBJ01-01*01
228	0.00349436	17.3501	0.010921	10	CASGNSWSGQYYGYTF	CCCTCAGAACCCAGGGACTCAGCTGTGTATTTTTGTGCTAGTGGAAATTCGTGGTCTGGACAGTACTATGGCTACACCTTCGGTTCG	TCRBV12-05*01	TCRBD01-01*01	TCRBJ01-02*01
229	0.00350969	17.361	0.010921	10	CASSYVSFSTGELFF	GAGTCGGCTGCTCCCTCCCAAACATCTGTGTACTTCTGTGCCAGCAGTTACGTAAGCTTTTCCACCGGGGAGCTGTTTTTTGGAGAA	unresolved	TCRBD02-01	TCRBJ02-02*01
230	0.00352501	17.372	0.010921	10	CAISGIGTHIEAFF	CTGGAGTCCGCTACCAGCTCCCAGACATCTGTGTACTTCTGTGCCATCAGTGGTATCGGGACACACATTGAAGCTTTCTTTGGACAA	TCRBV10-03*01	TCRBD01-01*01	TCRBJ01-01*01
231	0.00354034	17.3829	0.010921	10	CASHYTGNQPQHF	AAGATCCGGTCCACAAAGCTGGAGGACTCAGCCATGTACTTCTGTGCCAGCCATTATACAGGCAATCAGCCCCAGCATTTTGGTGAT	TCRBV02-01*01	TCRBD01-01*01	TCRBJ01-05*01
232	0.00355566	17.3938	0.010921	10	CASSLDDGNNGYTF	ATCCAGCGCACAGAGCAGGGGGACTCGGCCATGTATCTCTGTGCCAGCAGCTTGGATGACGGGAATAATGGCTACACCTTCGGTTCG	TCRBV07-09	TCRBD02-01*02	TCRBJ01-02*01
233	0.00357099	17.4047	0.010921	10	CASSSTEGWLGGNTIYF	ACAGAGCAGCGGGACTCAGCCATGTATCGCTGTGCTAGCAGCTCCACCGAGGGCTGGCTAGGAGGAAACACCATATATTTTGGAGAG	TCRBV07-07*01	TCRBD02-01*02	TCRBJ01-03*01
234	0.00358632	17.4157	0.010921	10	CASSPRTANGYTF	AGGATCCAGCAGGTAGTGCGAGGAGATTCGGCAGCTTATTTCTGTGCCAGCTCACCCCGGACGGCCAATGGCTACACCTTCGGTTCG	TCRBV18-01*01	unresolved	TCRBJ01-02*01
235	0.00360164	17.4266	0.010921	10	CASSHREGYEQYV	CACCTACACACCCTGCAGCCAGAAGACTCGGCCCTGTATCTCTGTGCCAGCAGTCACCGGGAGGGATACGAGCAGTACGTCGGGCCG	TCRBV04-02*01	TCRBD02-01*02	TCRBJ02-07*01
236	0.00361697	17.4375	0.010921	10	CASSFLIAGSSYEQYF	GCCTTGTTGCTGGGGGACTCGGCCCTGTATCTCTGTGCCAGCAGCTTCCTTATAGCGGGGAGCTCCTACGAGCAGTACTTCGGGCCG	TCRBV05-05*01	TCRBD02-01*01	TCRBJ02-07*01
237	0.0036323	17.4484	0.010921	10	CASSLRLAGGEQYF	CTGGAGTCAGCTACCCGCTCCCAGACATCTGTGTATTTCTGCGCCAGCAGTTTAAGACTAGCGGGAGGTGAGCAGTACTTCGGGCCG	TCRBV10-02*01	TCRBD02-01*02	TCRBJ02-07*01
238	0.00364762	17.4593	0.010921	10	CASSIRGVTKNIQYF	GAGTCCGCCAGCACCAACCAGACATCTATGTACCTCTGTGCCAGCAGTATCAGGGGAGTAACCAAAAACATTCAGTACTTCGGCGCC	TCRBV28-01*01	TCRBD01-01*01	TCRBJ02-04*01
239	0.00366295	17.4703	0.010921	10	CASSIGGGDLKTQYF	ACATCGGCCCAAAAGAACCCGACAGCTTTCTATCTCTGTGCCAGTAGTATAGGAGGGGGCGACTTAAAGACCCAGTACTTCGGGCCA	TCRBV19-01	TCRBD01-01*01	TCRBJ02-05*01
240	0.00367827	17.4812	0.010921	10	CASSHFTGGNTGELFF	TCCCTGGAGCTTGGTGACTCTGCTGTGTATTTCTGTGCCAGCAGCCATTTTACCGGGGGGAACACCGGGGAGCTGTTTTTTGGAGAA	unresolved	TCRBD02-01*01	TCRBJ02-02*01
241	0.0036936	17.4921	0.010921	10	CASSLALREPYEQYF	CAGCGCACAGAGCAGGGGGACTCGGCCATGTATCTCTGTGCCAGCAGCTTAGCGTTGAGAGAACCCTACGAGCAGTACTTCGGGCCG	TCRBV07-09	TCRBD02-01*02	TCRBJ02-07*01
242	0.00370893	17.503	0.010921	10	CASSIGWGLGQGRGTGELFF	AACCCGACAGCTTTCTATCTCTGTGCCAGTAGTATAGGTTGGGGGCTCGGACAGGGAAGGGGAACCGGGGAGCTGTTTTTTGGAGAA	TCRBV19-01	TCRBD01-01*01	TCRBJ02-02*01
243	0.00372425	17.5128	0.009829	9	CSAETSANTDTQYF	GTGAGCAACATGAGCCCTGAAGACAGCAGCATATATCTCTGCAGCGCTGAGACTAGCGCGAACACAGATACGCAGTATTTTGGCCCA	TCRBV29-01*01	TCRBD02-01	TCRBJ02-03*01
244	0.00373958	17.5227	0.009829	9	CATGTSGISYEQYF	TCTAAGAAGCTCCTTCTCAGTGACTCTGGCTTCTATCTCTGTGCCACAGGGACTAGCGGGATATCCTACGAGCAGTACTTCGGGCCG	TCRBV30-01*01	TCRBD02-01*02	TCRBJ02-07*01
245	0.0037549	17.5325	0.009829	9	CSARQANYGYTF	CTGACTGTGAGCAACATGAGCCCTGAAGACAGCAGCATATATCTCTGCAGCGCGCGCCAAGCTAACTATGGCTACACCTTCGGTTCG	TCRBV29-01*01	TCRBD02-01	TCRBJ01-02*01
246	0.00377023	17.5423	0.009829	9	CSVGTSGTDTQYF	ACTGTGAGCAACATGAGCCCTGAAGACAGCAGCATATATCTCTGCAGCGTTGGAACCAGCGGCACAGATACGCAGTATTTTGGCCCA	TCRBV29-01*01	TCRBD02-01	TCRBJ02-03*01
247	0.00378556	17.5522	0.009829	9	CASSQVGGPGEQYF	CTACACGCCCTGCAGCCAGAAGACTCAGCCCTGTATCTCTGCGCCAGCAGCCAGGTCGGAGGGCCTGGCGAGCAGTACTTCGGGCCG	TCRBV04-01*01	TCRBD02-01*02	TCRBJ02-07*01
248	0.00380088	17.562	0.009829	9	CASSLADPGISYEQYF	ACCTTGGAGCTGGGGGACTCGGCCCTTTATCTTTGCGCCAGCAGCTTGGCTGATCCCGGGATATCCTACGAGCAGTACTTCGGGCCG	TCRBV05-01*01	TCRBD02-01*02	TCRBJ02-07*01
249	0.00381621	17.5718	0.009829	9	CASSYSRDSNQPQHF	CTGTCGGCTGCTCCCTCCCAGACATCTGTGTACTTCTGTGCCAGCAGTTACTCGAGGGACAGCAATCAGCCCCAGCATTTTGGTGAT	TCRBV06-05*01	unresolved	TCRBJ01-05*01
250	0.00383154	17.5817	0.009829	9	CASSQDREVSKTAYEQYF	CAGCCAGAAGACTCGGCCCTGTATCTCTGCGCCAGCAGCCAAGATCGTGAGGTGTCTAAAACAGCCTACGAGCAGTACTTCGGGCCG	TCRBV04-03*01	unresolved	TCRBJ02-07*01
251	0.00384686	17.5915	0.009829	9	CASSEGRTEAFF	CTGACCCTGGAGTCTGCCAGGCCCTCACATACCTCTCAGTACCTCTGTGCCAGCAGTGAGGGAAGGACTGAAGCTTTCTTTGGACAA	TCRBV25-01*01	unresolved	TCRBJ01-01*01
252	0.00386219	17.6013	0.009829	9	CASSQSSGNTIYF	AACCTGAGCTCTCTGGAGCTGGGGGACTCAGCTTTGTATTTCTGTGCCAGCAGCCAATCCTCTGGAAACACCATATATTTTGGAGAG	TCRBV09-01	TCRBD01-01*01	TCRBJ01-03*01
253	0.00387751	17.6111	0.009829	9	CSAREGGGLPEAFF	GTGACCAGTGCCCATCCTGAAGACAGCAGCTTCTACATCTGCAGTGCTAGAGAGGGGGGAGGGCTCCCTGAAGCTTTCTTTGGACAA	unresolved	TCRBD02-01*02	TCRBJ01-01*01
254	0.00389284	17.621	0.009829	9	CAPQGAWDTEAFF	TCCCTAGAGTCTGCCATCCCCAACCAGACAGCTCTTTACTTCTGTGCCCCACAGGGGGCGTGGGACACTGAAGCTTTCTTTGGACAA	unresolved	TCRBD01-01*01	TCRBJ01-01*01
255	0.00390817	17.6308	0.009829	9	CASSYSVEETQYF	GGGTTGGAGTCGGCTGCTCCCTCCCAAACATCTGTGTACTTCTGTGCCAGCAGTTACTCGGTGGAAGAGACCCAGTACTTCGGGCCA	unresolved	unresolved	TCRBJ02-05*01
256	0.00392349	17.6406	0.009829	9	CSAPSAGTTNEQFF	GTGACCAGTGCCCATCCTGAAGACAGCAGCTTCTACATCTGCAGTGCTCCCAGCGCCGGGACTACCAATGAGCAGTTCTTCGGGCCA	unresolved	TCRBD02-01	TCRBJ02-01*01
257	0.00393882	17.6505	0.009829	9	CASSPGTGLNTEAFF	GAGTCGCCCAGCCCCAACCAGACCTCTCTGTACTTCTGTGCCAGCAGTCCCGGGACAGGGCTTAACACTGAAGCTTTCTTTGGACAA	TCRBV27-01*01	TCRBD01-01*01	TCRBJ01-01*01
258	0.00395414	17.6603	0.009829	9	CASSLVQGDIEKLFF	AACGCCTTGTTGCTGGGGGACTCGGCCCTCTATCTCTGTGCCAGCAGCTTGGTTCAGGGCGACATTGAAAAACTGTTTTTTGGCAGT	TCRBV05-06*01	TCRBD01-01*01	TCRBJ01-04*01
259	0.00396947	17.6701	0.009829	9	CASSRSEGEQYF	CTGATTCTGGAGTCCGCCAGCACCAACCAGACATCTATGTACCTCTGTGCCAGCAGTAGAAGCGAAGGCGAGCAGTACTTCGGGCCG	TCRBV28-01*01	TCRBD02-01	TCRBJ02-07*01
260	0.0039848	17.6799	0.009829	9	CASSSGGGPPETQYF	GAGTCGCCCAGCCCCAACCAGACCTCTCTGTACTTCTGTGCCAGCAGTTCCGGGGGAGGGCCCCCTGAGACCCAGTACTTCGGGCCA	TCRBV27-01*01	TCRBD02-01*02	TCRBJ02-05*01
261	0.00400012	17.6898	0.009829	9	CASTPGGEGGNEQFF	CTGTCGGCTGCTCCCTCCCAGACATCTGTGTACTTCTGTGCCAGCACCCCCGGGGGGGAGGGAGGCAATGAGCAGTTCTTCGGGCCA	TCRBV06-05*01	TCRBD02-01*01	TCRBJ02-01*01
262	0.00401545	17.6996	0.009829	9	CASSPRWSRNGYTF	ATCCAGCCTGCAAAGCTTGAGGACTCGGCCGTGTATCTCTGTGCCAGCAGCCCGAGGTGGTCCCGGAATGGCTACACCTTCGGTTCG	TCRBV11-02*02	TCRBD02-01*02	TCRBJ01-02*01
263	0.00403077	17.7094	0.009829	9	CASSAGTWENTEAFF	CACACCCTGCAGCCAGAAGACTCGGCCCTGTATCTCTGCGCCAGCAGCGCTGGGACTTGGGAAAACACTGAAGCTTTCTTTGGACAA	TCRBV04-03*01	TCRBD02-01	TCRBJ01-01*01
264	0.0040461	17.7193	0.009829	9	CASSQEDRYGYTF	AAGGTGCAGCCTGCAGAACTGGAGGATTCTGGAGTTTATTTCTGTGCCAGCAGCCAAGAGGATCGGTATGGCTACACCTTCGGTTCG	TCRBV14-01*01	unresolved	TCRBJ01-02*01
265	0.00406143	17.7291	0.009829	9	CASSLAGDWNTQYF	ATCCAGCGCACAGAGCAGGGGGACTCGGCCATGTATCTCTGTGCCAGCAGCTTAGCGGGAGATTGGAATACGCAGTATTTTGGCCCA	TCRBV07-09	TCRBD02-01*02	TCRBJ02-03*01
266	0.00407675	17.7389	0.009829	9	CASSLASLNEQFF	ACGATCCAGCGCACACAGCAGGAGGACTCGGCCGTGTATCTCTGTGCCAGCAGCTTAGCGAGCCTCAATGAGCAGTTCTTCGGGCCA	TCRBV07-02*01	TCRBD02-01	TCRBJ02-01*01
267	0.00409208	17.7487	0.009829	9	CASSIRFSRGNSYNEQFF	AGCACCAACCAGACATCTATGTACCTCTGTGCCAGCTCCATACGGTTCTCTCGCGGCAACTCCTACAATGAGCAGTTCTTCGGGCCA	TCRBV28-01*01	TCRBD02-01	TCRBJ02-01*01
268	0.00410741	17.7586	0.009829	9	CASSFGPGAGQPQHF	CAGCGCACAGAGCAGGGGGACTCGGCCATGTATCTCTGTGCCAGCAGCTTTGGGCCAGGGGCAGGTCAGCCCCAGCATTTTGGTGAT	TCRBV07-09	TCRBD01-01*01	TCRBJ01-05*01
269	0.00412273	17.7684	0.009829	9	CASSHLTSTSGRETDTDTQYF	CAGACATCTATGTACCTCTGTGCCAGCAGTCACCTAACATCGACTAGCGGGAGAGAAACGGACACAGATACGCAGTATTTTGGCCCA	TCRBV28-01*01	TCRBD02-01*02	TCRBJ02-03*01
270	0.00413806	17.7782	0.009829	9	CSARAGTGVGELFF	GTGACCAGTGCCCATCCTGAAGACAGCAGCTTCTACATCTGCAGTGCTAGAGCCGGGACAGGGGTCGGGGAGCTGTTTTTTGGAGAA	unresolved	TCRBD01-01*01	TCRBJ02-02*01
271	0.00415338	17.7881	0.009829	9	CASSGGIRDTEAFF	ATCCGGTCCACAAAGCTGGAGGACTCAGCCATGTACTTCTGTGCCAGCAGTGGGGGCATCCGGGACACTGAAGCTTTCTTTGGACAA	TCRBV02-01*01	TCRBD01-01*01	TCRBJ01-01*01
272	0.00416871	17.7979	0.009829	9	CASSLWGARNYGYTF	GAGTCGCCCAGCCCCAACCAGACCTCTCTGTACTTCTGTGCCAGCAGTTTGTGGGGAGCGAGGAACTATGGCTACACCTTCGGTTCG	TCRBV27-01*01	TCRBD02-01*02	TCRBJ01-02*01
273	0.00418404	17.8077	0.009829	9	CASSLLDPHTEAFF	GTGAGCACCTTGGAGCTGGGGGACTCGGCCCTTTATCTTTGCGCCAGCAGCTTGCTAGACCCACACACTGAAGCTTTCTTTGGACAA	TCRBV05-01*01	TCRBD02-01	TCRBJ01-01*01
274	0.00419936	17.8175	0.009829	9	CASSDGVAKNIQYF	ATCCGGTCCACAAAGCTGGAGGACTCAGCCATGTACTTCTGTGCCAGCAGTGACGGGGTAGCCAAAAACATTCAGTACTTCGGCGCC	TCRBV02-01*01	TCRBD02-01*01	TCRBJ02-04*01
275	0.00421469	17.8274	0.009829	9	CASSPVSGGFTDTQYF	CGCACAGAGCAGGGGGACTCGGCCATGTATCTCTGTGCCAGCAGCCCAGTTAGCGGGGGATTCACAGATACGCAGTATTTTGGCCCA	TCRBV07-09	TCRBD02-01*01	TCRBJ02-03*01
276	0.00423001	17.8372	0.009829	9	CASSIHRGPNTGELFF	TCCGCCAGCACCAACCAGACATCTATGTACCTCTGTGCCAGCAGCATACACAGGGGGCCGAACACCGGGGAGCTGTTTTTTGGAGAA	TCRBV28-01*01	TCRBD01-01*01	TCRBJ02-02*01
277	0.00424534	17.847	0.009829	9	CASSSPLVEKLFF	ATTCTGGAGTCCGCCAGCACCAACCAGACATCTATGTACCTCTGTGCCAGCAGTTCCCCCCTCGTGGAAAAACTGTTTTTTGGCAGT	TCRBV28-01*01	TCRBD02-01	TCRBJ01-04*01
278	0.00426067	17.8569	0.009829	9	CASSLADSGQGYGYTF	TCGCCCAGCCCCAACCAGACCTCTCTGTACTTCTGTGCCAGCAGTTTAGCCGACTCGGGACAGGGGTATGGCTACACCTTCGGTTCG	TCRBV27-01*01	TCRBD01-01*01	TCRBJ01-02*01
279	0.00427599	17.8667	0.009829	9	CASSNLYEQFF	CCTCTCACTGTGACATCGGCCCAAAAGAACCCGACAGCTTTCTATCTCTGTGCCAGTTCAAACTTGTATGAGCAGTTCTTCGGGCCA	TCRBV19-01	TCRBD02-01	TCRBJ02-01*01
280	0.00429132	17.8765	0.009829	9	CATSDCGLDYGYTF	CTAGAGTCTGCCATCCCCAACCAGACAGCTCTTTACTTCTGTGCCACCAGTGATTGCGGGCTCGACTATGGCTACACCTTCGGTTCG	unresolved	TCRBD02-01	TCRBJ01-02*01
281	0.00430665	17.8864	0.009829	9	CASSPFQDNYGYTF	ATCCAGCGCACAGAGCAGGGGGACTCGGCCATGTATCTCTGTGCCAGCAGCCCATTTCAGGACAACTATGGCTACACCTTCGGTTCG	TCRBV07-09	unresolved	TCRBJ01-02*01
282	0.00432197	17.8962	0.009829	9	CASSGGQEGVPTDTQYF	ACAAAGCTGGAGGACTCAGCCATGTACTTCTGTGCCAGCAGTGGAGGTCAGGAGGGGGTTCCCACAGATACGCAGTATTTTGGCCCA	TCRBV02-01*01	unresolved	TCRBJ02-03*01
283	0.0043373	17.906	0.009829	9	CASSPRENEQFF	TTGGAGATCCAGCGCACAGAGCAGGGGGACTCGGCCATGTATCTCTGTGCCAGCAGCCCCAGGGAAAATGAGCAGTTCTTCGGGCCA	TCRBV07-09	TCRBD01-01*01	TCRBJ02-01*01
284	0.00435262	17.9158	0.009829	9	CASSPQDRVGYTF	AAGGTGCAGCCTGCAGAACTGGAGGATTCTGGAGTTTATTTCTGTGCCAGCAGCCCACAGGACAGGGTAGGCTACACCTTCGGTTCG	TCRBV14-01*01	TCRBD01-01*01	TCRBJ01-02*01
285	0.00436795	17.9257	0.009829	9	CASSDSSYNEQFF	ACTGTGACATCGGCCCAAAAGAACCCGACAGCTTTCTATCTCTGTGCCAGTAGCGACAGCTCCTACAATGAGCAGTTCTTCGGGCCA	TCRBV19-01	TCRBD01-01*01	TCRBJ02-01*01
286	0.00438328	17.9355	0.009829	9	CASISTAMNTEAFF	GTGACATCGGCCCAAAAGAACCCGACAGCTTTCTATCTCTGTGCCAGTATCTCCACAGCAATGAACACTGAAGCTTTCTTTGGACAA	TCRBV19-01	TCRBD01-01*01	TCRBJ01-01*01
287	0.0043986	17.9442	0.008737	8	CAWKGSGNTIYF	CTGAGTTCTAAGAAGCTCCTTCTCAGTGACTCTGGCTTCTATCTCTGTGCCTGGAAGGGATCTGGAAACACCATATATTTTGGAGAG	TCRBV30-01*01	unresolved	TCRBJ01-03*01
288	0.00441393	17.953	0.008737	8	CSVGTGGTDTQYF	ACTGTGAGCAACATGAGCCCTGAAGACAGCAGCATATATCTCTGCAGCGTTGGGACAGGGGGCACAGATACGCAGTATTTTGGCCCA	TCRBV29-01*01	TCRBD01-01*01	TCRBJ02-03*01
289	0.00442925	17.9617	0.008737	8	CAWNFGGHRELFF	AGTTCTAAGAAGCTCCTTCTCAGTGACTCTGGCTTCTATCTCTGTGCCTGGAATTTTGGAGGACACCGGGAGCTGTTTTTTGGAGAA	TCRBV30-01*01	unresolved	TCRBJ02-02*01
290	0.00444458	17.9704	0.008737	8	CASSQQDRGDEQYF	CTACACGCCCTGCAGCCAGAAGACTCAGCCCTGTATCTCTGCGCCAGCAGCCAACAGGACAGGGGTGACGAGCAGTACTTCGGGCCG	TCRBV04-01*01	TCRBD01-01*01	TCRBJ02-07*01
291	0.00445991	17.9792	0.008737	8	CASSYSRTGGGYGYTF	TCGGCTGCTCCCTCCCAGACATCTGTGTACTTCTGTGCCAGCAGTTACTCGAGGACAGGGGGCGGCTATGGCTACACCTTCGGTTCG	TCRBV06-05*01	TCRBD01-01*01	TCRBJ01-02*01
292	0.00447523	17.9879	0.008737	8	CASSYDVGQPQHF	GGGTTGGAGTCGGCTGCTCCCTCCCAAACATCTGTGTACTTCTGTGCCAGCAGTTACGATGTGGGACAGCCCCAGCATTTTGGTGAT	unresolved	unresolved	TCRBJ01-05*01
293	0.00449056	17.9967	0.008737	8	CASSTSYDGYTF	CTCAGGCTGGAGTTGGCTGCTCCCTCCCAGACATCTGTGTACTTCTGTGCCAGCAGCACCAGCTACGACGGCTACACCTTCGGTTCG	TCRBV06-06	unresolved	TCRBJ01-02*01
294	0.00450589	18.0054	0.008737	8	CSAKEGYQPQHF	CTGACAGTGACCAGTGCCCATCCTGAAGACAGCAGCTTCTACATCTGCAGTGCCAAGGAGGGGTATCAGCCCCAGCATTTTGGTGAT	unresolved	TCRBD02-01*02	TCRBJ01-05*01
295	0.00452121	18.0141	0.008737	8	CASSPDSQYEQYF	CACCTACACGCCCTGCAGCCAGAAGACTCAGCCCTGTATCTCTGCGCCAGCAGCCCGGACTCTCAATACGAGCAGTACTTCGGGCCG	TCRBV04-01*01	TCRBD02-01	TCRBJ02-07*01
296	0.00453654	18.0229	0.008737	8	CASSHEGNEQFF	CTTCACCTACACGCCCTGCAGCCAGAAGACTCAGCCCTGTATCTCTGCGCCAGCAGCCATGAGGGCAATGAGCAGTTCTTCGGGCCA	TCRBV04-01*01	TCRBD02-01*02	TCRBJ02-01*01
297	0.00455186	18.0316	0.008737	8	CASSGDSYNEQFF	AATGTGAGCACCTTGGAGCTGGGGGACTCGGCCCTTTATCTTTGCGCCAGCAGCGGGGACAGCTACAATGAGCAGTTCTTCGGGCCA	TCRBV05-01*01	TCRBD01-01*01	TCRBJ02-01*01
298	0.00456719	18.0403	0.008737	8	CASSQVGGQGATDTQYF	CTGCAGCCAGAAGACTCGGCCCTGTATCTCTGCGCCAGCAGCCAAGTGGGAGGACAGGGGGCAACAGATACGCAGTATTTTGGCCCA	TCRBV04-03*01	TCRBD01-01*01	TCRBJ02-03*01
299	0.00458252	18.0491	0.008737	8	CASSELRQGTIHEQFF	TCTGCCAGGCCCTCACATACCTCTCAGTACCTCTGTGCCAGCAGTGAATTGCGGCAGGGTACGATCCATGAGCAGTTCTTCGGGCCA	TCRBV25-01*01	TCRBD01-01*01	TCRBJ02-01*01
300	0.00459784	18.0578	0.008737	8	CASSGRGTSGEAFF	CTGGAGTCTGCCAGGCCCTCACATACCTCTCAGTACCTCTGTGCCAGCAGTGGGCGCGGGACCTCGGGTGAAGCTTTCTTTGGACAA	TCRBV25-01*01	TCRBD02-01*02	TCRBJ01-01*01
301	0.00461317	18.0666	0.008737	8	CSASLGQGIGETQYF	ACCAGTGCCCATCCTGAAGACAGCAGCTTCTACATCTGCAGTGCTAGTCTGGGACAGGGGATTGGTGAGACCCAGTACTTCGGGCCA	unresolved	TCRBD01-01*01	TCRBJ02-05*01
302	0.00462849	18.0753	0.008737	8	CSAPVYNEQFF	ACTCTGACAGTGACCAGTGCCCATCCTGAAGACAGCAGCTTCTACATCTGCAGTGCGCCCGTTTACAATGAGCAGTTCTTCGGGCCA	TCRBV20-01*01	unresolved	TCRBJ02-01*01
303	0.00464382	18.084	0.008737	8	CASSPNNNEQFF	ATGAATGTGAGCACCTTGGAGCTGGGGGACTCGGCCCTTTATCTTTGCGCCAGCAGCCCTAATAACAATGAGCAGTTCTTCGGGCCA	TCRBV05-01*01	TCRBD02-01	TCRBJ02-01*01
304	0.00465915	18.0928	0.008737	8	CASSQTPGQVSYGYTF	CCCTCAGAACCCAGGGACTCAGCTGTGTACTTCTGTGCCAGCAGTCAGACCCCGGGACAGGTATCGTATGGCTACACCTTCGGTTCG	unresolved	TCRBD01-01*01	TCRBJ01-02*01
305	0.00467447	18.1015	0.008737	8	CSARDATGYGYTF	ACAGTGACCAGTGCCCATCCTGAAGACAGCAGCTTCTACATCTGCAGTGCTAGAGACGCTACCGGCTATGGCTACACCTTCGGTTCG	unresolved	TCRBD02-01	TCRBJ01-02*01
306	0.0046898	18.1102	0.008737	8	CASSTPGSPGGYTF	CTGAGCTCTCTGGAGCTGGGGGACTCAGCTTTGTATTTCTGTGCCAGCAGCACCCCCGGCAGCCCTGGGGGCTACACCTTCGGTTCG	TCRBV09-01	unresolved	TCRBJ01-02*01
307	0.00470513	18.119	0.008737	8	CASSVGGYGYTF	CTGATCCTGGAGTCGCCCAGCCCCAACCAGACCTCTCTGTACTTCTGTGCCAGCAGTGTAGGGGGCTATGGCTACACCTTCGGTTCG	TCRBV27-01*01	TCRBD01-01*01	TCRBJ01-02*01
308	0.00472045	18.1277	0.008737	8	CASSFGAGYGYTF	ATCCTGGAGTCGCCCAGCCCCAACCAGACCTCTCTGTACTTCTGTGCCAGCAGCTTTGGGGCAGGCTATGGCTACACCTTCGGTTCG	TCRBV27-01*01	TCRBD01-01*01	TCRBJ01-02*01
309	0.00473578	18.1364	0.008737	8	CASSIVRQETQYF	ATCCTGGAGTCGCCCAGCCCCAACCAGACCTCTCTGTACTTCTGTGCCAGCTCGATTGTTCGCCAAGAGACCCAGTACTTCGGGCCA	TCRBV27-01*01	unresolved	TCRBJ02-05*01
310	0.0047511	18.1452	0.008737	8	CASSLQGYGYTF	CTGATCCTGGAGTCGCCCAGCCCCAACCAGACCTCTCTGTACTTCTGTGCCAGCAGTTTACAGGGCTATGGCTACACCTTCGGTTCG	TCRBV27-01*01	TCRBD01-01*01	TCRBJ01-02*01
311	0.00476643	18.1539	0.008737	8	CATETGLSAGEQYF	CTGGAGTCAGCTACCCGCTCCCAGACATCTGTGTATTTCTGCGCCACCGAGACGGGACTCAGCGCGGGAGAGCAGTACTTCGGGCCG	TCRBV10-02*01	TCRBD02-01	TCRBJ02-07*01
312	0.00478176	18.1627	0.008737	8	CATSDGPRETQYF	TCCCTAGAGTCTGCCATCCCCAACCAGACAGCTCTTTACTTCTGTGCCACCAGTGATGGGCCCCGAGAGACCCAGTACTTCGGGCCA	unresolved	TCRBD01-01*01	TCRBJ02-05*01
313	0.00479708	18.1714	0.008737	8	CASSWQGGTGELFF	ATCCAGCCTGCAGAGCTTGGGGACTCGGCCGTGTATCTCTGTGCCAGCAGCTGGCAGGGGGGGACCGGGGAGCTGTTTTTTGGAGAA	TCRBV11-03*01	unresolved	TCRBJ02-02*01
314	0.00481241	18.1801	0.008737	8	CASTKTTGTEQYF	ACTGTGACATCGGCCCAAAAGAACCCGACAGCTTTCTATCTCTGTGCCAGTACCAAAACGACAGGGACCGAGCAGTACTTCGGGCCG	TCRBV19-01	TCRBD01-01*01	TCRBJ02-07*01
315	0.00482773	18.1889	0.008737	8	CASSFGLAGGDEQFF	CAGCGCACAGAGCAGCGGGACTCAGCCATGTATCGCTGTGCCAGCAGCTTCGGACTAGCGGGAGGGGATGAGCAGTTCTTCGGGCCA	TCRBV07-07*01	TCRBD02-01*02	TCRBJ02-01*01
316	0.00484306	18.1976	0.008737	8	CASRTTSSGWIGNQPQHF	CAAAAGAACCCGACAGCTTTCTATCTCTGTGCCAGTAGGACTACTAGTAGTGGGTGGATAGGCAATCAGCCCCAGCATTTTGGTGAT	TCRBV19-01	TCRBD02-01	TCRBJ01-05*01
317	0.00485839	18.2063	0.008737	8	CASSWPAYNQPQHF	GTGACATCGGCCCAAAAGAACCCGACAGCTTTCTATCTCTGTGCCAGTAGTTGGCCTGCCTACAATCAGCCCCAGCATTTTGGTGAT	TCRBV19-01	unresolved	TCRBJ01-05*01
318	0.00487371	18.2151	0.008737	8	CASSPLSGVGTEAFF	GAGTCCGCCAGCACCAACCAGACATCTATGTACCTCTGTGCCAGCAGTCCCCTTTCGGGGGTAGGGACTGAAGCTTTCTTTGGACAA	TCRBV28-01*01	TCRBD02-01*01	TCRBJ01-01*01
319	0.00488904	18.2238	0.008737	8	CASEGQGHTEAFF	ACGATCCAGCGCACACAGCAGGAGGACTCGGCCGTGTATCTCTGTGCCAGCGAGGGACAGGGGCACACTGAAGCTTTCTTTGGACAA	TCRBV07-02*01	TCRBD01-01*01	TCRBJ01-01*01
320	0.00490436	18.2326	0.008737	8	CASSHGDSFYGYTF	ATCCAGCGCACACAGCAGGAGGACTCGGCCGTGTATCTCTGTGCCAGCAGCCACGGGGACAGTTTCTATGGCTACACCTTCGGTTCG	TCRBV07-02*01	TCRBD01-01*01	TCRBJ01-02*01
321	0.00491969	18.2413	0.008737	8	CASSQGTGGHQPQHF	CAGCCTGCAGAACTGGAGGATTCTGGAGTTTATTTCTGTGCCAGCAGCCAAGGGACAGGGGGGCATCAGCCCCAGCATTTTGGTGAT	TCRBV14-01*01	TCRBD01-01*01	TCRBJ01-05*01
322	0.00493502	18.25	0.008737	8	CATSSGRTGGNTIYF	CGCTCACCAGGCCTGGGGGACGCAGCCATGTACCTGTGTGCCACCAGCAGCGGACGGACAGGGGGAAACACCATATATTTTGGAGAG	TCRBV15-01*01	TCRBD01-01*01	TCRBJ01-03*01
323	0.00495034	18.2588	0.008737	8	CASSGTGGTYEQYF	CTGGAGTCCGCCAGCACCAACCAGACATCTATGTACCTCTGTGCCAGCAGTGGGACAGGGGGGACCTACGAGCAGTACTTCGGGCCG	TCRBV28-01*01	TCRBD01-01*01	TCRBJ02-07*01
324	0.00496567	18.2675	0.008737	8	CASSLDRSGAGELFF	CAGCGCACAGAGCAGCGGGACTCGGCCATGTATCGCTGTGCCAGCAGCTTAGACCGCTCCGGTGCCGGGGAGCTGTTTTTTGGAGAA	TCRBV07-06*01	TCRBD02-01	TCRBJ02-02*01
325	0.004981	18.2762	0.008737	8	CASSFLSGDEQYF	ATTCTGGAGTCCGCCAGCACCAACCAGACATCTATGTACCTCTGTGCCAGCAGTTTTTTATCTGGAGACGAGCAGTACTTCGGGCCG	TCRBV28-01*01	TCRBD02-01*02	TCRBJ02-07*01
326	0.00499632	18.285	0.008737	8	CASSYGGADGYTF	AGGCTGCTGTCGGCTGCTCCCTCCCAGACATCTGTGTACTTCTGTGCCAGCAGTTACGGGGGGGCCGATGGCTACACCTTCGGTTCG	TCRBV06-05*01	TCRBD02-01*01	TCRBJ01-02*01
327	0.00501165	18.2937	0.008737	8	CASSSTQATTRNTIYF	GCCTTGGAGCTGGACGACTCGGCCCTGTATCTCTGTGCCAGCAGCTCTACACAGGCGACGACTCGAAACACCATATATTTTGGAGAG	TCRBV05-04*01	TCRBD01-01*01	TCRBJ01-03*01
328	0.00502697	18.3024	0.008737	8	CASSARGNTQYF	CTCACTCTGGAGTCTGCTGCCTCCTCCCAGACATCTGTATATTTCTGCGCCAGCAGTGCGAGGGGTAATACGCAGTATTTTGGCCCA	TCRBV10-01	unresolved	TCRBJ02-03*01
329	0.0050423	18.3112	0.008737	8	CASSLVQGLSGNTIYF	GCCTTGTTGCTGGGGGACTCGGCCCTGTATCTCTGTGCCAGCAGCTTGGTACAGGGTCTCTCTGGAAACACCATATATTTTGGAGAG	TCRBV05-05*01	TCRBD01-01*01	TCRBJ01-03*01
330	0.00505763	18.3199	0.008737	8	CASSLVGIGNTIYF	ATCCAGCCTGCAAAGCTTGAGGACTCGGCCGTGTATCTCTGTGCCAGCAGCTTAGTCGGTATCGGAAACACCATATATTTTGGAGAG	TCRBV11-02*02	TCRBD02-01	TCRBJ01-03*01
331	0.00507295	18.3287	0.008737	8	CAIRALLSGTF	CTCCTCACTCTGGAGTCCGCTACCAGCTCCCAGACATCTGTGTACTTCTGTGCCATCAGAGCCCTTCTATCCGGGACTTTCGGGGCC	TCRBV10-03*01	TCRBD02-01	TCRBJ02-06*01
332	0.00508828	18.3374	0.008737	8	CASSPGQGATEAFF	GTGACATCGGCCCAAAAGAACCCGACAGCTTTCTATCTCTGTGCCAGTAGTCCGGGACAGGGGGCCACTGAAGCTTTCTTTGGACAA	TCRBV19-01	TCRBD01-01*01	TCRBJ01-01*01
333	0.0051036	18.3461	0.008737	8	CASSISGSKTDTQYF	CAGCGCACACAGCAGGAGGACTCGGCCGTGTATCTCTGTGCCAGCAGCATTAGCGGGAGTAAGACAGATACGCAGTATTTTGGCCCA	TCRBV07-02*01	TCRBD02-01*02	TCRBJ02-03*01
334	0.00511893	18.3549	0.008737	8	CASSPPRTGTRFANEQFF	GAACCGGGAGACACGGCACTGTATCTCTGCGCCAGCAGTCCTCCGCGGACCGGGACTAGATTCGCCAATGAGCAGTTCTTCGGGCCA	TCRBV23-01*01	TCRBD02-01	TCRBJ02-01*01
335	0.00513426	18.3636	0.008737	8	CASSGQGAGELFF	ACTGTGACATCGGCCCAAAAGAACCCGACAGCTTTCTATCTCTGTGCCAGTAGTGGACAGGGGGCCGGGGAGCTGTTTTTTGGAGAA	TCRBV19-01	TCRBD01-01*01	TCRBJ02-02*01
336	0.00514958	18.3723	0.008737	8	CARTSGTSGRWHTGELFF	CAAAAGAACCCGACAGCTTTCTATCTCTGTGCCAGGACCTCCGGGACTAGCGGGAGATGGCACACCGGGGAGCTGTTTTTTGGAGAA	TCRBV19-01	TCRBD02-01*02	TCRBJ02-02*01
337	0.00516491	18.3811	0.008737	8	CASSQTAGAGELFF	GTGCAGCCTGCAGAACTGGAGGATTCTGGAGTTTATTTCTGTGCCAGCAGCCAAACAGCGGGAGCCGGGGAGCTGTTTTTTGGAGAA	TCRBV14-01*01	TCRBD02-01*02	TCRBJ02-02*01
338	0.00518024	18.3887	0.007645	7	CGSRGHGYTF	TTCATCCTGAGTTCTAAGAAGCTCCTTCTCAGTGACTCTGGCTTCTATCTCTGTGGAAGCAGGGGCCATGGCTACACCTTCGGTTCG	TCRBV30-01*01	TCRBD01-01*01	TCRBJ01-02*01
339	0.00519556	18.3964	0.007645	7	CSVEDNRGQKKDEQYV	AACATGAGCCCTGAAGACAGCAGCATATATCTCTGCAGCGTTGAAGACAACAGGGGGCAGAAAAAGGACGAGCAGTACGTCGGGCCG	TCRBV29-01*01	TCRBD01-01*01	TCRBJ02-07*01
340	0.00521089	18.404	0.007645	7	CASSLSAGRVDEGYTF	ACCTTGGAGCTGGGGGACTCGGCCCTTTATCTTTGCGCCAGCAGCTTGAGTGCCGGCAGGGTAGACGAGGGCTACACCTTCGGTTCG	TCRBV05-01*01	TCRBD01-01*01	TCRBJ01-02*01
341	0.00522621	18.4117	0.007645	7	CSAPLAGGDHEQYF	GTGACCAGTGCCCATCCTGAAGACAGCAGCTTCTACATCTGCAGTGCACCTCTAGCGGGAGGTGACCACGAGCAGTACTTCGGGCCG	unresolved	TCRBD02-01*02	TCRBJ02-07*01
342	0.00524154	18.4193	0.007645	7	CASSQGGYTEAFF	AATGTGAGCACCTTGGAGCTGGGGGACTCGGCCCTTTATCTTTGCGCCAGCAGCCAAGGGGGGTACACTGAAGCTTTCTTTGGACAA	TCRBV05-01*01	unresolved	TCRBJ01-01*01
343	0.00525687	18.427	0.007645	7	CASNAGEMNTEAFF	CTGAGCTCTCTGGAGCTGGGGGACTCAGCTTTGTATTTCTGTGCCAGCAACGCAGGGGAAATGAACACTGAAGCTTTCTTTGGACAA	TCRBV09-01	TCRBD01-01*01	TCRBJ01-01*01
344	0.00527219	18.4346	0.007645	7	CASSYGGGTYQETQYF	TCGGCTGCTCCCTCCCAGACATCTGTGTACTTCTGTGCCAGCAGTTACGGGGGCGGGACGTACCAAGAGACCCAGTACTTCGGGCCA	TCRBV06-05*01	unresolved	TCRBJ02-05*01
345	0.00528752	18.4422	0.007645	7	CATSDLEGTGGETQYF	TCTGCCATCCCCAACCAGACAGCTCTTTACTTCTGTGCCACCAGTGATTTAGAGGGTACAGGGGGAGAGACCCAGTACTTCGGGCCA	unresolved	TCRBD01-01*01	TCRBJ02-05*01
346	0.00530284	18.4499	0.007645	7	CASSEEGKSSGANVLTF	GCCAGGCCCTCACATACCTCTCAGTACCTCTGTGCCAGCAGTGAAGAAGGGAAATCCTCTGGGGCCAACGTCCTGACTTTCGGGGCC	TCRBV25-01*01	unresolved	TCRBJ02-06*01
347	0.00531817	18.4575	0.007645	7	CASSERVSTDTQYF	ATCCGGTCCACAAAGCTGGAGGACTCAGCCATGTACTTCTGTGCCAGCAGTGAGCGGGTTAGCACAGATACGCAGTATTTTGGCCCA	TCRBV02-01*01	TCRBD02-01	TCRBJ02-03*01
348	0.0053335	18.4652	0.007645	7	CASSFRGIYGYTF	AAGATCCAGCCCTCAGAACCCAGGGACTCAGCTGTGTACTTCTGTGCCAGCAGTTTCAGGGGGATCTATGGCTACACCTTCGGTTCG	unresolved	TCRBD01-01*01	TCRBJ01-02*01
349	0.00534882	18.4728	0.007645	7	CSAHTGGTFEQYF	ACAGTGACCAGTGCCCATCCTGAAGACAGCAGCTTCTACATCTGCAGTGCACATACAGGGGGAACGTTTGAGCAGTACTTCGGGCCG	unresolved	TCRBD01-01*01	TCRBJ02-07*01
350	0.00536415	18.4805	0.007645	7	CASSPQGEKLFF	CTGAATGTGAACGCCTTGGAGCTGGACGACTCGGCCCTGTATCTCTGTGCCAGCAGCCCACAGGGTGAAAAACTGTTTTTTGGCAGT	TCRBV05-04*01	TCRBD01-01*01	TCRBJ01-04*01
351	0.00537948	18.4881	0.007645	7	CSARSAGGEETQYF	GTGACCAGTGCCCATCCTGAAGACAGCAGCTTCTACATCTGCAGTGCTAGGTCAGCGGGAGGGGAAGAGACCCAGTACTTCGGGCCA	unresolved	TCRBD02-01*02	TCRBJ02-05*01
352	0.0053948	18.4958	0.007645	7	CSVPGGNEKLFF	CTGACAGTGACCAGTGCCCATCCTGAAGACAGCAGCTTCTACATCTGCAGTGTCCCCGGGGGTAATGAAAAACTGTTTTTTGGCAGT	unresolved	TCRBD02-01*01	TCRBJ01-04*01
353	0.00541013	18.5034	0.007645	7	CASSEGERHGYTF	AAGATCCGGTCCACAAAGCTGGAGGACTCAGCCATGTACTTCTGTGCCAGCAGTGAAGGGGAGCGCCATGGCTACACCTTCGGTTCG	TCRBV02-01*01	TCRBD02-01*02	TCRBJ01-02*01
354	0.00542545	18.511	0.007645	7	CASSEAAGQIEQYV	ATCCGGTCCACAAAGCTGGAGGACTCAGCCATGTACTTCTGTGCCAGCAGTGAAGCGGCAGGGCAGATCGAGCAGTACGTCGGGCCG	TCRBV02-01*01	TCRBD01-01*01	TCRBJ02-07*01
355	0.00544078	18.5187	0.007645	7	CAISSQGSTDTQYF	CTGGAGTCCGCTACCAGCTCCCAGACATCTGTGTACTTCTGTGCCATCAGTTCACAGGGTAGCACAGATACGCAGTATTTTGGCCCA	TCRBV10-03*01	TCRBD01-01*01	TCRBJ02-03*01
356	0.00545611	18.5263	0.007645	7	CASTAGVAYEQYF	AGGCTGGAGTTGGCTGCTCCCTCCCAGACATCTGTGTACTTCTGTGCCAGCACGGCGGGAGTTGCCTACGAGCAGTACTTCGGGCCG	TCRBV06-06	TCRBD02-01*02	TCRBJ02-07*01
357	0.00547143	18.534	0.007645	7	CSAIGQGAYEQYF	ACAGTGACCAGTGCCCATCCTGAAGACAGCAGCTTCTACATCTGCAGTGCTATTGGCCAGGGGGCCTACGAGCAGTACTTCGGGCCG	unresolved	TCRBD01-01*01	TCRBJ02-07*01
358	0.00548676	18.5416	0.007645	7	CSARFGNEKLFF	CTGACAGTGACCAGTGCCCATCCTGAAGACAGCAGCTTCTACATCTGCAGTGCTAGATTTGGGAATGAAAAACTGTTTTTTGGCAGT	unresolved	unresolved	TCRBJ01-04*01
359	0.00550208	18.5493	0.007645	7	CASSTGLADPLERYF	CAGCCCTCAGAACCCAGGGACTCAGCTGTGTACTTCTGTGCCAGCAGTACGGGACTAGCGGACCCTTTAGAGCGGTACTTCGGGCCG	unresolved	TCRBD02-01	TCRBJ02-07*01
360	0.00551741	18.5569	0.007645	7	CSAPRRTNTEAFF	ACAGTGACCAGTGCCCATCCTGAAGACAGCAGCTTCTACATCTGCAGTGCCCCTCGACGGACGAACACTGAAGCTTTCTTTGGACAA	unresolved	unresolved	TCRBJ01-01*01
361	0.00553274	18.5646	0.007645	7	CHCLGPNTEAFF	CTGACAGTGACCAGTGCCCATCCTGAAGACAGCAGCTTCTACATCTGCCACTGTCTGGGTCCGAACACTGAAGCTTTCTTTGGACAA	unresolved	unresolved	TCRBJ01-01*01
362	0.00554806	18.5722	0.007645	7	CASSAGDTLRGNEQFF	TCTCTGGAGCTGGGGGACTCAGCTTTGTATTTCTGTGCCAGCAGCGCTGGGGACACCCTCCGTGGAAATGAGCAGTTCTTCGGGCCA	TCRBV09-01	TCRBD01-01*01	TCRBJ02-01*01
363	0.00556339	18.5799	0.007645	7	CASSLGGGSRPLNEQFF	ACACAGCAGGAGGACTCCGCCGTGTATCTCTGTGCCAGCAGCCTCGGGGGGGGTAGCAGGCCCTTGAATGAGCAGTTCTTCGGGCCA	TCRBV07-08*01	TCRBD02-01*01	TCRBJ02-01*01
364	0.00557872	18.5875	0.007645	7	CASSVEPSPEGILYNEQFF	CTGGGGGACTCAGCTTTGTATTTCTGTGCCAGCAGCGTAGAACCATCTCCGGAGGGGATACTCTACAATGAGCAGTTCTTCGGGCCA	TCRBV09-01	TCRBD02-01*02	TCRBJ02-01*01
365	0.00559404	18.5951	0.007645	7	CASSLAQGNQPQHF	ATCCAGCCTGCAAAGCTTGAGGACTCGGCCGTGTATCTCTGTGCCAGCAGCTTAGCCCAGGGGAATCAGCCCCAGCATTTTGGTGAT	TCRBV11-02*02	TCRBD01-01*01	TCRBJ01-05*01
366	0.00560937	18.6028	0.007645	7	CASSSSFWRGEATEAFF	GCTGCTCCCTCCCAGACATCTGTGTACTTCTGTGCCAGCAGTTCATCCTTCTGGAGGGGCGAGGCCACTGAAGCTTTCTTTGGACAA	unresolved	TCRBD02-01*02	TCRBJ01-01*01
367	0.00562469	18.6104	0.007645	7	CASTGGLSYEQYF	AAGATCCGGTCCACAAAGCTGGAGGACTCAGCCATGTACTTCTGTGCCAGCACGGGCGGCCTCTCCTACGAGCAGTACTTCGGGCCG	TCRBV02-01*01	unresolved	TCRBJ02-07*01
368	0.00564002	18.6181	0.007645	7	CASSLGGPMMVAGELFF	TTGTTGCTGGGGGACTCGGCCCTCTATCTCTGTGCCAGCAGCTTGGGGGGACCCATGATGGTAGCCGGGGAGCTGTTTTTTGGAGAA	TCRBV05-06*01	unresolved	TCRBJ02-02*01
369	0.00565535	18.6257	0.007645	7	CASSDRDPYEQYF	ATTCTGGAGTCCGCCAGCACCAACCAGACATCTATGTACCTCTGTGCCAGTTCCGACAGGGACCCCTACGAGCAGTACTTCGGGCCG	TCRBV28-01*01	TCRBD01-01*01	TCRBJ02-07*01
370	0.00567067	18.6334	0.007645	7	CASSLGSSGVEYNEQFF	TTGGAGCTGGGGGACTCAGCCCTGTACTTCTGTGCCAGCAGCTTAGGAAGCTCCGGTGTGGAATACAATGAGCAGTTCTTCGGGCCA	TCRBV13-01*01	unresolved	TCRBJ02-01*01
371	0.005686	18.641	0.007645	7	CASSPGGGTEAFF	GAGATCCAGCGCACAGAGCAGGGGGACTCGGCCATGTATCTCTGTGCCAGCAGCCCCGGCGGGGGCACTGAAGCTTTCTTTGGACAA	TCRBV07-09	TCRBD02-01*01	TCRBJ01-01*01
372	0.00570132	18.6487	0.007645	7	CASSRGTSPDQPQHF	ACATCGGCCCAAAAGAACCCGACAGCTTTCTATCTCTGTGCCAGTAGTAGGGGGACATCCCCTGATCAGCCCCAGCATTTTGGTGAT	TCRBV19-01	TCRBD01-01*01	TCRBJ01-05*01
373	0.00571665	18.6563	0.007645	7	CASSQEGASGRRQYF	AATTCCCTGGAGCTTGGTGACTCTGCTGTGTATTTCTGTGCCAGCAGCCAAGAAGGGGCTAGCGGGAGAAGGCAGTACTTCGGGCCG	unresolved	TCRBD02-01*02	TCRBJ02-07*01
374	0.00573198	18.6639	0.007645	7	CASSLRATDTQYF	ACGATCCAGCGCACACAGCAGGAGGACTCGGCCGTGTATCTCTGTGCCAGCAGCTTAAGGGCAACAGATACGCAGTATTTTGGCCCA	TCRBV07-02*01	unresolved	TCRBJ02-03*01
375	0.0057473	18.6716	0.007645	7	CAGQSGPRAGTGELFF	CGCACAGAGCAGGGGGACTCGGCCATGTATCTCTGTGCCGGTCAGAGCGGGCCAAGGGCTGGCACCGGGGAGCTGTTTTTTGGAGAA	TCRBV07-09	TCRBD02-01	TCRBJ02-02*01
376	0.00576263	18.6792	0.007645	7	CASSLLIADITGELFF	GCCTTGGAGCTGGACGACTCGGCCCTGTATCTCTGTGCCAGCAGCTTGTTAATAGCGGATATAACCGGGGAGCTGTTTTTTGGAGAA	TCRBV05-04*01	TCRBD02-01	TCRBJ02-02*01
377	0.00577795	18.6869	0.007645	7	CSARDAGQSNYGYTF	ACCAGTGCCCATCCTGAAGACAGCAGCTTCTACATCTGCAGTGCTAGAGATGCGGGACAGTCTAACTATGGCTACACCTTCGGTTCG	unresolved	TCRBD01-01*01	TCRBJ01-02*01
378	0.00579328	18.6945	0.007645	7	CASSLNINEQFF	TTGGAGATCCAGCGCACAGAGCAGGGGGACTCGGCCATGTATCTCTGTGCCAGCAGCTTAAACATCAATGAGCAGTTCTTCGGGCCA	TCRBV07-09	TCRBD01-01*01	TCRBJ02-01*01
379	0.00580861	18.7022	0.007645	7	CASSSGQTNKEETQYF	CCTGCAAAGCTTGAGGACTCGGCCGTGTATCTCTGTGCCAGCAGCTCGGGACAGACAAACAAAGAAGAGACCCAGTACTTCGGGCCA	TCRBV11-02*02	TCRBD01-01*01	TCRBJ02-05*01
380	0.00582393	18.7098	0.007645	7	CASSPMAGELFF	CTGAGGATCCAGCAGGTAGTGCGAGGAGATTCGGCAGCTTATTTCTGTGCCAGCTCACCAATGGCCGGGGAGCTGTTTTTTGGAGAA	TCRBV18-01*01	unresolved	TCRBJ02-02*01
381	0.00583926	18.7175	0.007645	7	CASSPHRRTSGYEQYF	TCCCTGGAGCTTGGTGACTCTGCTGTGTATTTCTGTGCCAGCAGCCCCCACCGCCGGACTAGCGGCTACGAGCAGTACTTCGGGCCG	unresolved	TCRBD02-01	TCRBJ02-07*01
382	0.00585459	18.7251	0.007645	7	CASSLGGTGELFF	AATGTGAACGCCTTGGAGCTGGACGACTCGGCCCTGTATCTCTGTGCCAGCAGCTTGGGTGGCACCGGGGAGCTGTTTTTTGGAGAA	TCRBV05-04*01	unresolved	TCRBJ02-02*01
383	0.00586991	18.7328	0.007645	7	CASRVLGRNGYTF	AAGATCCGGTCCACAAAGCTGGAGGACTCAGCCATGTACTTCTGTGCCAGCAGGGTATTGGGGAGAAATGGCTACACCTTCGGTTCG	TCRBV02-01*01	TCRBD02-01*02	TCRBJ01-02*01
384	0.00588524	18.7404	0.007645	7	CASEGAGGYTF	CCTCTCACTGTGACATCGGCCCAAAAGAACCCGACAGCTTTCTATCTCTGTGCCAGCGAGGGGGCCGGCGGCTACACCTTCGGTTCG	TCRBV19-01	TCRBD01-01*01	TCRBJ01-02*01
385	0.00590056	18.748	0.007645	7	CASSSGASGNTIYF	GTGACATCGGCCCAAAAGAACCCGACAGCTTTCTATCTCTGTGCCAGTAGCTCAGGGGCGTCCGGAAACACCATATATTTTGGAGAG	TCRBV19-01	TCRBD01-01*01	TCRBJ01-03*01
386	0.00591589	18.7557	0.007645	7	RASSFQETQYF	ACTCTGAAGATCCAGCGCACAGAGCAGGGGGACTCAGCCGTGTATCTCCGTGCCAGCAGCTTCCAAGAGACCCAGTACTTCGGGCCA	TCRBV07-03*02	unresolved	TCRBJ02-05*01
387	0.00593122	18.7633	0.007645	7	CASSLGGAGNGQPQHF	CGCACACAGCAGGAGGACTCGGCCGTGTATCTCTGTGCCAGCAGCTTAGGAGGGGCGGGGAATGGGCAGCCCCAGCATTTTGGTGAT	TCRBV07-02*01	TCRBD02-01*01	TCRBJ01-05*01
388	0.00594654	18.771	0.007645	7	CASSFLAGGTGELFF	CAGCCTGCAAAGCTTGAGGACTCGGCCGTGTATCTCTGTGCCAGCAGCTTCCTAGCGGGAGGCACCGGGGAGCTGTTTTTTGGAGAA	TCRBV11-02*02	TCRBD02-01*02	TCRBJ02-02*01
389	0.00596187	18.7786	0.007645	7	CASSLGWGLDTEAFF	CAGCGCACAGAGCAGGGGGACTCGGCCATGTATCTCTGTGCCAGCAGCTTAGGTTGGGGGCTTGACACTGAAGCTTTCTTTGGACAA	TCRBV07-09	TCRBD01-01*01	TCRBJ01-01*01
390	0.00597719	18.7863	0.007645	7	CASSLKDEQYF	GAGCTGAATGTGAACGCCTTGTTGCTGGGGGACTCGGCCCTGTATCTCTGTGCCAGCAGCTTGAAGGACGAGCAGTACTTCGGGCCG	TCRBV05-05*01	unresolved	TCRBJ02-07*01
391	0.00599252	18.7939	0.007645	7	CASSQLGQVGNEQFF	AATTCCCTGGAGCTTGGTGACTCTGCTGTGTATTTCTGTGCCAGCAGCCAACTCGGCCAGGTAGGGAATGAGCAGTTCTTCGGGCCA	unresolved	unresolved	TCRBJ02-01*01
392	0.00600785	18.8016	0.007645	7	CASSSTGEETQYF	AAGATCCAGCCTGCAAAGCTTGAGGACTCGGCCGTGTATCTCTGTGCCAGCAGCAGCACAGGGGAGGAGACCCAGTACTTCGGGCCA	TCRBV11-02*02	TCRBD01-01*01	TCRBJ02-05*01
393	0.00602317	18.8092	0.007645	7	CASSVTGTGRDEQFF	GAGTCCGCCAGCACCAACCAGACATCTATGTACCTCTGTGCCAGCAGCGTGACCGGGACAGGGCGGGATGAGCAGTTCTTCGGGCCA	TCRBV28-01*01	TCRBD01-01*01	TCRBJ02-01*01
394	0.0060385	18.8168	0.007645	7	CASSIPGKGEQFF	ACTGTGACATCGGCCCAAAAGAACCCGACAGCTTTCTATCTCTGTGCCAGTAGTATCCCAGGGAAGGGTGAGCAGTTCTTCGGGCCA	TCRBV19-01	TCRBD01-01*01	TCRBJ02-01*01
395	0.00605383	18.8245	0.007645	7	CASSESTSGIETQYF	GAGTCTGCTGCCTCCTCCCAGACATCTGTATATTTCTGCGCCAGCAGTGAGTCGACTAGCGGGATTGAGACCCAGTACTTCGGGCCA	TCRBV10-01	TCRBD02-01*02	TCRBJ02-05*01
396	0.00606915	18.8321	0.007645	7	CASSRSMRVDTEAFF	CAGCCTGCAGAACTGGAGGATTCTGGAGTTTATTTCTGTGCCAGCAGCCGCTCAATGAGGGTCGACACTGAAGCTTTCTTTGGACAA	TCRBV14-01*01	TCRBD02-01*02	TCRBJ01-01*01
397	0.00608448	18.8398	0.007645	7	CASSLTVEVYGYTF	ATCCAGCGCACAGAGCAGGGGGACTCGGCCATGTATCTCTGTGCCAGCAGCTTAACCGTTGAGGTCTATGGCTACACCTTCGGTTCG	TCRBV07-09	TCRBD02-01*02	TCRBJ01-02*01
398	0.0060998	18.8474	0.007645	7	CASSQEGRQGDYGYTF	CCTGCAGAGCTTGGGGACTCGGCCGTGTATCTCTGTGCCAGCAGCCAAGAGGGGCGACAGGGTGACTATGGCTACACCTTCGGTTCG	TCRBV11-03*01	TCRBD01-01*01	TCRBJ01-02*01
399	0.00611513	18.8551	0.007645	7	CASSTRTGKDEQYF	ATCCAGCGCACACAGCAGGAGGACTCGGCCGTGTATCTCTGTGCCAGCAGCACCCGGACAGGGAAGGACGAGCAGTACTTCGGGCCG	TCRBV07-02*01	TCRBD01-01*01	TCRBJ02-07*01
400	0.00613046	18.8627	0.007645	7	CASSLVEGDGNTIYF	CAGCGCACAGAGCAGGGGGACTCGGCCATGTATCTCTGTGCCAGCAGCTTAGTTGAAGGGGATGGAAACACCATATATTTTGGAGAG	TCRBV07-09	TCRBD01-01*01	TCRBJ01-03*01
401	0.00614578	18.8704	0.007645	7	CASTLGASGYSYNEQFF	ACACAGCAGGAGGACTCGGCCGTGTATCTCTGTGCCAGCACCCTCGGCGCTAGCGGTTATTCCTACAATGAGCAGTTCTTCGGGCCA	TCRBV07-02*01	TCRBD02-01	TCRBJ02-01*01
402	0.00616111	18.878	0.007645	7	CASSQKNIQYF	ACTCTGACGATCCAGCGCACACAGCAGGAGGACTCGGCCGTGTATCTCTGTGCCAGCAGCCAAAAAAACATTCAGTACTTCGGCGCC	TCRBV07-02*01	TCRBD01-01*01	TCRBJ02-04*01
403	0.00617643	18.8857	0.007645	7	CASSAGGIGELFF	AAGATCCGGTCCACAAAGCTGGAGGACTCAGCCATGTACTTCTGTGCCAGCAGTGCCGGGGGAATCGGGGAGCTGTTTTTTGGAGAA	TCRBV02-01*01	TCRBD02-01*01	TCRBJ02-02*01
404	0.00619176	18.8922	0.006553	6	CASSYASGGTYEQYF	CACACCCTGCAGCCAGAAGACTCGGCCCTGTATCTCTGCGCCAGCAGCTACGCTAGCGGGGGCACCTACGAGCAGTACTTCGGGCCG	TCRBV04-03*01	TCRBD02-01*01	TCRBJ02-07*01
405	0.00620709	18.8988	0.006553	6	CAWRRWTGGDTEAFF	AAGAAGCTCCTCCTCAGTGACTCTGGCTTCTATCTCTGTGCCTGGAGAAGGTGGACAGGGGGGGACACTGAAGCTTTCTTTGGACAA	TCRBV30-01*02	TCRBD01-01*01	TCRBJ01-01*01
406	0.00622241	18.9053	0.006553	6	CAWSPGTGFEKLFF	TCTAAGAAGCTCCTCCTCAGTGACTCTGGCTTCTATCTCTGTGCCTGGAGTCCCGGGACAGGGTTTGAAAAACTGTTTTTTGGCAGT	TCRBV30-01*02	TCRBD01-01*01	TCRBJ01-04*01
407	0.00623774	18.9119	0.006553	6	CTSSQAGEDYAGDPYEQYV	CAAGAAGACTCAGCTGCGTATCTCTGCACCAGCAGCCAAGCAGGGGAGGATTACGCAGGGGATCCCTACGAGCAGTACGTCGGGCCG	TCRBV01-01*01	unresolved	TCRBJ02-07*01
408	0.00625307	18.9184	0.006553	6	CAWSLGPATNEKLFF	AAGAAGCTCCTCCTCAGTGACTCTGGCTTCTATCTCTGTGCCTGGAGTTTAGGGCCCGCAACTAATGAAAAACTGTTTTTTGGCAGT	TCRBV30-01*02	unresolved	TCRBJ01-04*01
409	0.00626839	18.925	0.006553	6	CAWNRGSDQPQHF	AGTTCTAAGAAGCTCCTTCTCAGTGACTCTGGCTTCTATCTCTGTGCCTGGAACAGGGGATCGGATCAGCCCCAGCATTTTGGTGAT	TCRBV30-01*01	TCRBD01-01*01	TCRBJ01-05*01
410	0.00628372	18.9315	0.006553	6	CASSLTPAGAAYEQYF	ACCTTGGAGCTGGGGGACTCGGCCCTTTATCTTTGCGCCAGCAGCTTGACTCCAGCGGGGGCTGCCTACGAGCAGTACTTCGGGCCG	TCRBV05-01*01	TCRBD02-01*01	TCRBJ02-07*01
411	0.00629904	18.9381	0.006553	6	CASSAGYEQYF	CCGCTCAGGCTGCTGTCGGCTGCTCCCTCCCAGACATCTGTGTACTTCTGTGCCAGCAGTGCCGGATACGAGCAGTACTTCGGGCCG	TCRBV06-05*01	unresolved	TCRBJ02-07*01
412	0.00631437	18.9446	0.006553	6	CASSEREFSHEQFF	TTGGAGTCGGCTGCTCCCTCCCAAACATCTGTGTACTTCTGTGCCAGCAGTGAGCGGGAGTTCAGCCATGAGCAGTTCTTCGGGCCA	unresolved	TCRBD02-01*02	TCRBJ02-01*01
413	0.0063297	18.9512	0.006553	6	CASSGPPGEQYF	CTGACCCTGGAGTCTGCCAGGCCCTCACATACCTCTCAGTACCTCTGTGCCAGCAGTGGACCCCCGGGTGAGCAGTACTTCGGGCCG	TCRBV25-01*01	TCRBD02-01	TCRBJ02-07*01
414	0.00634502	18.9577	0.006553	6	CASSYSRNYGYTF	AGGCTGCTGTCGGCTGCTCCCTCCCAGACATCTGTGTACTTCTGTGCCAGCAGTTATTCCAGGAACTATGGCTACACCTTCGGTTCG	TCRBV06-05*01	TCRBD01-01*01	TCRBJ01-02*01
415	0.00636035	18.9643	0.006553	6	CASSFATNYGYTF	AAGATCCAGCCCTCAGAACCCAGGGACTCAGCTGTGTACTTCTGTGCCAGCAGTTTCGCCACTAACTATGGCTACACCTTCGGTTCG	unresolved	unresolved	TCRBJ01-02*01
416	0.00637567	18.9708	0.006553	6	CASSQDWSRSQNYEQYF	CTGCAGCCAGAAGACTCAGCCCTGTATCTCTGCGCCAGCAGCCAAGATTGGTCGCGGAGTCAGAACTACGAGCAGTACTTCGGGCCG	TCRBV04-01*01	TCRBD02-01	TCRBJ02-07*01
417	0.006391	18.9774	0.006553	6	CASGAGANYGYTF	ACTCTGGAGTCAGCTACCCGCTCCCAGACATCTGTGTATTTCTGCGCCAGCGGGGCAGGAGCTAACTATGGCTACACCTTCGGTTCG	TCRBV10-02*01	TCRBD01-01*01	TCRBJ01-02*01
418	0.00640633	18.9839	0.006553	6	CASSQETGGAGLNGYTF	CTGCAGCCAGAAGACTCGGCCCTGTATCTCTGCGCCAGCAGCCAAGAAACAGGGGGCGCCGGTCTCAATGGCTACACCTTCGGTTCG	TCRBV04-03*01	TCRBD01-01*01	TCRBJ01-02*01
419	0.00642165	18.9905	0.006553	6	CSVDRGGLKQFF	CTGACTGTGAGCAACATGAGCCCTGAAGACAGCAGCATATATCTCTGCAGCGTTGACCGCGGGGGGTTGAAGCAGTTCTTCGGGCCA	TCRBV29-01*01	TCRBD02-01*01	TCRBJ02-01*01
420	0.00643698	18.9971	0.006553	6	CATSDLQGARGETQYF	TCTGCCATCCCCAACCAGACAGCTCTTTACTTCTGTGCCACCAGTGATTTGCAGGGGGCCCGGGGGGAGACCCAGTACTTCGGGCCA	unresolved	TCRBD01-01*01	TCRBJ02-05*01
421	0.00645231	19.0036	0.006553	6	CASSQGTEAFF	CTGCTGGGGTTGGAGTCGGCTGCTCCCTCCCAAACATCTGTGTACTTCTGTGCCAGCAGCCAGGGCACTGAAGCTTTCTTTGGACAA	unresolved	TCRBD01-01*01	TCRBJ01-01*01
422	0.00646763	19.0102	0.006553	6	CSAGAGSGSGADTQYF	AGTGCCCATCCTGAAGACAGCAGCTTCTACATCTGCAGTGCTGGAGCCGGAAGCGGGTCAGGGGCAGATACGCAGTATTTTGGCCCA	unresolved	unresolved	TCRBJ02-03*01
423	0.00648296	19.0167	0.006553	6	CASRPITSGRVEQYV	GAGTCGGCTGCTCCCTCCCAAACATCTGTGTACTTCTGTGCCAGCAGACCGATCACTAGCGGGAGGGTCGAGCAGTACGTCGGGCCG	unresolved	TCRBD02-01*02	TCRBJ02-07*01
424	0.00649828	19.0233	0.006553	6	CASSYGDTLTDTQYF	GAGTCGGCTGCTCCCTCCCAAACATCTGTGTACTTCTGTGCCAGCAGTTATGGGGATACCCTCACAGATACGCAGTATTTTGGCCCA	unresolved	unresolved	TCRBJ02-03*01
425	0.00651361	19.0298	0.006553	6	CASSSGQGAILLPEAFF	TTGGAGCTGGACGACTCGGCCCTGTATCTCTGTGCCAGCAGCTCTGGACAGGGGGCCATTCTTTTGCCTGAAGCTTTCTTTGGACAA	TCRBV05-04*01	TCRBD01-01*01	TCRBJ01-01*01
426	0.00652894	19.0364	0.006553	6	CAWSLAGGNIQYF	AGTTCTAAGAAGCTCCTCCTCAGTGACTCTGGCTTCTATCTCTGTGCCTGGAGTTTGGCAGGGGGGAACATTCAGTACTTCGGCGCC	TCRBV30-01*02	TCRBD01-01*01	TCRBJ02-04*01
427	0.00654426	19.0429	0.006553	6	CASSEVSKVDTQYF	CTGGAGTCGGCTGCTCCCTCCCAGACATCTGTGTACTTCTGTGCCAGCAGTGAAGTATCGAAGGTGGATACGCAGTATTTTGGCCCA	TCRBV06-01*01	unresolved	TCRBJ02-03*01
428	0.00655959	19.0495	0.006553	6	CASSGPGVFGF	ACTCTGAAGATCCGGTCCACAAAGCTGGAGGACTCAGCCATGTACTTCTGTGCCAGCAGTGGCCCAGGTGTTTTTGGATTCGGTTCG	TCRBV02-01*01	TCRBD01-01*01	TCRBJ01-02*01
429	0.00657491	19.056	0.006553	6	CATSDQNQPQHF	CTGTCCCTAGAGTCTGCCATCCCCAACCAGACAGCTCTTTACTTCTGTGCCACCAGTGATCAGAATCAGCCCCAGCATTTTGGTGAT	unresolved	TCRBD01-01*01	TCRBJ01-05*01
430	0.00659024	19.0626	0.006553	6	CASSLLWGGENIQYF	CACACCCTGCAGCCAGAAGACTCGGCCCTGTATCTCTGCGCCAGCAGCCTCCTCTGGGGGGGGGAAAACATTCAGTACTTCGGCGCC	TCRBV04-03*01	TCRBD02-01*01	TCRBJ02-04*01
431	0.00660557	19.0691	0.006553	6	CSAGASGELFF	ACTCTGACAGTGACCAGTGCCCATCCTGAAGACAGCAGCTTCTACATCTGCAGTGCTGGGGCTAGCGGGGAGCTGTTTTTTGGAGAA	TCRBV20-01*01	TCRBD01-01*01	TCRBJ02-02*01
432	0.00662089	19.0757	0.006553	6	CASSQQRGDTEAFF	CTACACACCCTGCAGCCAGAAGACTCGGCCCTGTATCTCTGCGCCAGCAGCCAACAAAGGGGTGACACTGAAGCTTTCTTTGGACAA	TCRBV04-03*01	TCRBD01-01*01	TCRBJ01-01*01
433	0.00663622	19.0822	0.006553	6	CASSAGDYGSGNTIYF	ACCCTGCAGCCAGAAGACTCGGCCCTGTATCTCTGCGCCAGCAGCGCGGGAGACTACGGCTCTGGAAACACCATATATTTTGGAGAG	TCRBV04-03*01	TCRBD02-01*02	TCRBJ01-03*01
434	0.00665154	19.0888	0.006553	6	CASSSHISQGNEQFF	CAGCCCTCAGAACCCAGGGACTCAGCTGTGTACTTCTGTGCCAGCAGCTCTCACATATCCCAGGGGAATGAGCAGTTCTTCGGGCCA	unresolved	TCRBD01-01*01	TCRBJ02-01*01
435	0.00666687	19.0953	0.006553	6	CASSAGGGGNEQFF	CTGAGCTCTCTGGAGCTGGGGGACTCAGCTTTGTATTTCTGTGCCAGCAGCGCGGGGGGGGGAGGGAATGAGCAGTTCTTCGGGCCA	TCRBV09-01	TCRBD02-01*01	TCRBJ02-01*01
436	0.0066822	19.1019	0.006553	6	CASSQGRGTSGSSYNEQFF	CCCTCACATACCTCTCAGTACCTCTGTGCCAGCAGTCAGGGCCGGGGGACTAGCGGGAGCTCCTACAATGAGCAGTTCTTCGGGCCA	unresolved	TCRBD02-01*02	TCRBJ02-01*01
437	0.00669752	19.1085	0.006553	6	CSARDQVSSNSDGYTF	AGTGCCCATCCTGAAGACAGCAGCTTCTACATCTGCAGTGCTAGAGATCAGGTGTCGAGTAACAGCGACGGCTACACCTTCGGTTCG	unresolved	unresolved	TCRBJ01-02*01
438	0.00671285	19.115	0.006553	6	CASSVGLAATDTQYF	AGCTCTCTGGAGCTGGGGGACTCAGCTTTGTATTTCTGTGCCAGCAGCGTAGGGCTAGCGGCCACAGATACGCAGTATTTTGGCCCA	TCRBV09-01	TCRBD02-01	TCRBJ02-03*01
439	0.00672818	19.1216	0.006553	6	CSVGDTGELFF	ACTCTGACTGTGAGCAACATGAGCCCTGAAGACAGCAGCATATATCTCTGCAGCGTAGGCGACACCGGGGAGCTGTTTTTTGGAGAA	TCRBV29-01*01	unresolved	TCRBJ02-02*01
440	0.0067435	19.1281	0.006553	6	CATSRDERGANTGELFF	CCAGGCCTGGGGGACGCAGCCATGTACCTGTGTGCCACCAGCAGAGATGAACGGGGGGCCAACACCGGGGAGCTGTTTTTTGGAGAA	TCRBV15-01*01	TCRBD02-01*01	TCRBJ02-02*01
441	0.00675883	19.1347	0.006553	6	CASSLSEGNEQFF	AATGTGAACGCCTTGTTGCTGGGGGACTCGGCCCTCTATCTCTGTGCCAGCAGCTTAAGTGAAGGCAATGAGCAGTTCTTCGGGCCA	TCRBV05-06*01	unresolved	TCRBJ02-01*01
442	0.00677415	19.1412	0.006553	6	CAISDEFGRGETQYF	GAGTCCGCTACCAGCTCCCAGACATCTGTGTACTTCTGTGCCATCAGTGACGAGTTCGGCAGGGGAGAGACCCAGTACTTCGGGCCA	TCRBV10-03*01	TCRBD01-01*01	TCRBJ02-05*01
443	0.00678948	19.1478	0.006553	6	CASSQGAEAFF	CCGCTCAGGCTGGAGTTGGCTGCTCCCTCCCAGACATCTGTGTACTTCTGTGCCAGCAGTCAGGGGGCTGAAGCTTTCTTTGGACAA	TCRBV06-06	TCRBD01-01*01	TCRBJ01-01*01
444	0.00680481	19.1543	0.006553	6	CASSSQLDQPQHF	ATTCTGGAGTCCGCCAGCACCAACCAGACATCTATGTACCTCTGTGCCAGCAGTTCACAGCTTGATCAGCCCCAGCATTTTGGTGAT	TCRBV28-01*01	TCRBD01-01*01	TCRBJ01-05*01
445	0.00682013	19.1609	0.006553	6	CASSPEGENQPQHF	TTGGCGTCTGCTGTACCCTCTCAGACATCTGTGTACTTCTGTGCCAGCTCCCCCGAGGGGGAGAATCAGCCCCAGCATTTTGGTGAT	TCRBV06-04	TCRBD01-01*01	TCRBJ01-05*01
446	0.00683546	19.1674	0.006553	6	CASRFSDWGEGYTF	CTGGAGTCGCCCAGCCCCAACCAGACCTCTCTGTACTTCTGTGCCAGCCGCTTTTCCGACTGGGGGGAGGGCTACACCTTCGGTTCG	TCRBV27-01*01	TCRBD02-01*01	TCRBJ01-02*01
447	0.00685078	19.174	0.006553	6	CASSLNRAQGYTF	AAGATCCAGCCTGCAAAGCTTGAGGACTCGGCCGTGTATCTCTGTGCCAGCAGCTTAAACCGGGCGCAGGGCTACACCTTCGGTTCG	TCRBV11-02*02	unresolved	TCRBJ01-02*01
448	0.00686611	19.1805	0.006553	6	CASSLGEIAFF	ACTCTGAAGATCCAGCCCTCAGAACCCAGGGACTCAGCTGTGTACTTCTGTGCCAGCAGTTTGGGGGAGATAGCTTTCTTTGGACAA	unresolved	unresolved	TCRBJ01-01*01
449	0.00688144	19.1871	0.006553	6	CASMAGTMNTEAFF	ATCCAGCGCACACAGCAGGAGGACTCCGCCGTGTATCTCTGTGCCAGCATGGCAGGGACCATGAACACTGAAGCTTTCTTTGGACAA	TCRBV07-08*01	unresolved	TCRBJ01-01*01
450	0.00689676	19.1936	0.006553	6	CSHRGGKYNEQFF	ACAGTGACCAGTGCCCATCCTGAAGACAGCAGCTTCTACATCTGCAGCCACCGTGGGGGGAAGTACAATGAGCAGTTCTTCGGGCCA	unresolved	TCRBD02-01*01	TCRBJ02-01*01
451	0.00691209	19.2002	0.006553	6	CASSYGDQPQHF	CTCAGGCTGGAGTTGGCTGCTCCCTCCCAGACATCTGTGTACTTCTGTGCCAGCAGTTACGGTGATCAGCCCCAGCATTTTGGTGAT	TCRBV06-06	unresolved	TCRBJ01-05*01
452	0.00692742	19.2067	0.006553	6	CASSLSSGRVQYF	ATCCTGGAGTCGCCCAGCCCCAACCAGACCTCTCTGTACTTCTGTGCCAGCAGCCTTAGTAGCGGGAGGGTACAGTACTTCGGGCCG	TCRBV27-01*01	TCRBD02-01*02	TCRBJ02-07*01
453	0.00694274	19.2133	0.006553	6	CASSHAGLAGVGTGELFF	CAGCCAGAAGACTCAGCCCTGTATCTCTGCGCCAGCAGCCATGCGGGACTAGCGGGAGTAGGAACCGGGGAGCTGTTTTTTGGAGAA	TCRBV04-01*01	TCRBD02-01*02	TCRBJ02-02*01
454	0.00695807	19.2199	0.006553	6	CAISESPVLYGYTF	CTGGAGTCCGCTACCAGCTCCCAGACATCTGTGTACTTCTGTGCCATCAGTGAGTCGCCCGTCCTCTATGGCTACACCTTCGGTTCG	TCRBV10-03*01	unresolved	TCRBJ01-02*01
455	0.00697339	19.2264	0.006553	6	CASSRSGNTIYF	CTAAACCTGAGCTCTCTGGAGCTGGGGGACTCAGCTTTGTATTTCTGTGCCAGCAGCAGGTCTGGAAACACCATATATTTTGGAGAG	TCRBV09-01	unresolved	TCRBJ01-03*01
456	0.00698872	19.233	0.006553	6	CASSLKLAGEQFF	AAGATCCAGCGCACAGAGCGGGGGGACTCAGCCGTGTATCTCTGTGCCAGCAGCTTAAAGTTAGCGGGTGAGCAGTTCTTCGGGCCA	TCRBV07-03*01	TCRBD02-01	TCRBJ02-01*01
457	0.00700405	19.2395	0.006553	6	CSASGQNNQPQHF	ACAGTGACCAGTGCCCATCCTGAAGACAGCAGCTTCTACATCTGCAGTGCTAGTGGGCAGAACAATCAGCCCCAGCATTTTGGTGAT	unresolved	TCRBD01-01*01	TCRBJ01-05*01
458	0.00701937	19.2461	0.006553	6	CSVRLAGVEDTQYF	GTGACCAGTGCCCATCCTGAAGACAGCAGCTTCTACATCTGCAGTGTTAGACTAGCGGGAGTAGAAGATACGCAGTATTTTGGCCCA	unresolved	TCRBD02-01*02	TCRBJ02-03*01
459	0.0070347	19.2526	0.006553	6	CASSVGSNQPQHF	AAGATCCAGCCCTCAGAACCCAGGGACTCAGCTGTGTACTTCTGTGCCAGTAGTGTGGGTAGCAATCAGCCCCAGCATTTTGGTGAT	unresolved	unresolved	TCRBJ01-05*01
460	0.00705002	19.2592	0.006553	6	CSAVTSLGVEQYF	ACAGTGACCAGTGCCCATCCTGAAGACAGCAGCTTCTACATCTGCAGTGCCGTTACTAGTTTAGGGGTCGAGCAGTACTTCGGGCCG	unresolved	unresolved	TCRBJ02-07*01
461	0.00706535	19.2657	0.006553	6	CASSLGLRSPYEQYF	CAGCGCACAGAGCAGGGGGACTCGGCCATGTATCTCTGTGCCAGCAGCCTAGGACTCAGATCACCTTACGAGCAGTACTTCGGGCCG	TCRBV07-09	TCRBD02-01	TCRBJ02-07*01
462	0.00708068	19.2723	0.006553	6	CASSLAGSEKLFF	GAGATCCAGCGCACAGAGCAGGGGGACTCGGCCATGTATCTCTGTGCCAGCAGCTTAGCGGGAAGTGAAAAACTGTTTTTTGGCAGT	TCRBV07-09	unresolved	TCRBJ01-04*01
463	0.007096	19.2788	0.006553	6	CASSKGQGRDGYTF	CTGGAGTCCGCCAGCACCAACCAGACATCTATGTACCTCTGTGCCAGCAGTAAAGGTCAGGGGAGGGATGGCTACACCTTCGGTTCG	TCRBV28-01*01	TCRBD02-01*02	TCRBJ01-02*01
464	0.00711133	19.2854	0.006553	6	CASSMLPNTEAFF	ACTGTGACATCGGCCCAAAAGAACCCGACAGCTTTCTATCTCTGTGCCAGTAGTATGCTGCCGAACACTGAAGCTTTCTTTGGACAA	TCRBV19-01	unresolved	TCRBJ01-01*01
465	0.00712666	19.2919	0.006553	6	CSARRIAEYDYNEQFF	AGTGCCCATCCTGAAGACAGCAGCTTCTACATCTGCAGTGCTAGGAGGATAGCGGAATACGATTACAATGAGCAGTTCTTCGGGCCA	unresolved	TCRBD02-01	TCRBJ02-01*01
466	0.00714198	19.2985	0.006553	6	CASSPRTSKKYEQYV	CAGCAGGTAGTGCGAGGAGATTCGGCAGCTTATTTCTGTGCCAGCTCACCAAGGACTAGTAAGAAATACGAGCAGTACGTCGGGCCG	TCRBV18-01*01	TCRBD02-01	TCRBJ02-07*01
467	0.00715731	19.305	0.006553	6	CASSIKGGTYNEQFF	GAGTCGGCTGCTCCCTCCCAGACATCTGTGTACTTCTGTGCCAGCAGTATTAAGGGTGGAACGTACAATGAGCAGTTCTTCGGGCCA	TCRBV06-01*01	unresolved	TCRBJ02-01*01
468	0.00717263	19.3116	0.006553	6	CASSLWGARAGELFF	CAGCCCTCAGAACCCAGGGACTCAGCTGTGTACTTCTGTGCCAGCAGTTTATGGGGGGCAAGGGCCGGGGAGCTGTTTTTTGGAGAA	unresolved	unresolved	TCRBJ02-02*01
469	0.00718796	19.3182	0.006553	6	CSARTGGYGYTF	CTGACAGTGACCAGTGCCCATCCTGAAGACAGCAGCTTCTACATCTGCAGTGCTAGGACAGGGGGCTATGGCTACACCTTCGGTTCG	unresolved	TCRBD01-01*01	TCRBJ01-02*01
470	0.00720329	19.3247	0.006553	6	CASSYRTGDGSYEQYF	TCGGCTGCTCCCTCCCAGACATCTGTGTACTTCTGTGCCAGCAGTTACCGAACAGGGGACGGAAGCTACGAGCAGTACTTCGGGCCG	TCRBV06-05*01	TCRBD01-01*01	TCRBJ02-07*01
471	0.00721861	19.3313	0.006553	6	CAVRGQGAYEQYF	AAGATCCGGTCCACAAAGCTGGAGGACTCAGCCATGTACTTCTGTGCCGTAAGGGGACAGGGGGCCTACGAGCAGTACTTCGGGCCG	TCRBV02-01*01	TCRBD01-01*01	TCRBJ02-07*01
472	0.00723394	19.3378	0.006553	6	CASRTNRGQGQSRLNEQFF	CCCTCCCAGACATCTGTGTACTTCTGTGCCAGCAGGACCAACAGGGGGCAGGGACAATCCCGCCTCAATGAGCAGTTCTTCGGGCCA	unresolved	TCRBD01-01*01	TCRBJ02-01*01
473	0.00724926	19.3444	0.006553	6	CASSELAGGNEQFF	ATCCGGTCCACAAAGCTGGAGGACTCAGCCATGTACTTCTGTGCCAGCAGTGAACTAGCGGGAGGCAATGAGCAGTTCTTCGGGCCA	TCRBV02-01*01	TCRBD02-01*02	TCRBJ02-01*01
474	0.00726459	19.3509	0.006553	6	CASSQPLEGANEQFF	CAGCGCACAGAGCAGGGGGACTCGGCCATGTATCTCTGTGCCAGCAGCCAACCTTTGGAGGGGGCCAATGAGCAGTTCTTCGGGCCA	TCRBV07-09	TCRBD01-01*01	TCRBJ02-01*01
475	0.00727992	19.3575	0.006553	6	CASSFVGRGSYNEQFF	TCGCCCAGCCCCAACCAGACCTCTCTGTACTTCTGTGCCAGCAGTTTCGTAGGCCGGGGCTCCTACAATGAGCAGTTCTTCGGGCCA	TCRBV27-01*01	TCRBD02-01*01	TCRBJ02-01*01
476	0.00729524	19.364	0.006553	6	CASSTRGSWNTGELFF	TCTCTGGAGCTGGGGGACTCAGCCCTGTACTTCTGTGCCAGCAGCACCCGGGGTAGCTGGAACACCGGGGAGCTGTTTTTTGGAGAA	TCRBV13-01*01	TCRBD02-01*01	TCRBJ02-02*01
477	0.00731057	19.3706	0.006553	6	CASSLDEEGHTEAFF	CAGCCTGCAGAGCTTGGGGACTCGGCCGTGTATCTCTGTGCCAGCAGCTTAGATGAGGAGGGGCACACTGAAGCTTTCTTTGGACAA	TCRBV11-03*01	TCRBD02-01*02	TCRBJ01-01*01
478	0.0073259	19.3771	0.006553	6	CASSLARTGMNTEAFF	CGCACACAGCAGGAGGACTCCGCCGTGTATCTCTGTGCCAGCAGCTTAGCGAGGACAGGGATGAACACTGAAGCTTTCTTTGGACAA	TCRBV07-08*01	TCRBD01-01*01	TCRBJ01-01*01
479	0.00734122	19.3837	0.006553	6	CASSLTGGIYEQYV	CTGGAGTCGCCCAGCCCCAACCAGACCTCTCTGTACTTCTGTGCCAGCAGTTTGACAGGGGGAATATACGAGCAGTACGTCGGGCCG	TCRBV27-01*01	TCRBD01-01*01	TCRBJ02-07*01
480	0.00735655	19.3902	0.006553	6	CASSPQGGKQTQYF	ATCCAGCCTGCAGAGCTTGGGGACTCGGCCGTGTATCTCTGTGCCAGCAGTCCCCAAGGGGGGAAACAGACCCAGTACTTCGGGCCA	TCRBV11-03*01	unresolved	TCRBJ02-05*01
481	0.00737187	19.3968	0.006553	6	CASSEGSTEAFF	CTGACCCTGGAGTCTGCCAGGCCCTCACATACCTCTCAGTACCTCTGTGCCAGCAGTGAGGGAAGCACTGAAGCTTTCTTTGGACAA	TCRBV25-01*01	unresolved	TCRBJ01-01*01
482	0.0073872	19.4033	0.006553	6	CASSQDFFHEQFF	CACCTACACACCCTGCAGCCAGAAGACTCGGCCCTGTATCTCTGCGCCAGCAGCCAAGATTTTTTCCATGAGCAGTTCTTCGGGCCA	TCRBV04-03*01	unresolved	TCRBJ02-01*01
483	0.00740253	19.4099	0.006553	6	CASSIGLAGGETQYF	AACGCCTTGGAGCTGGACGACTCGGCCCTGTATCTCTGTGCCAGCAGCATCGGACTAGCGGGAGGAGAGACCCAGTACTTCGGGCCA	TCRBV05-04*01	TCRBD02-01*02	TCRBJ02-05*01
484	0.00741785	19.4164	0.006553	6	CASRGAGELHSTQYF	GAGTCCGCCAGCACCAACCAGACATCTATGTACCTCTGTGCCAGCAGGGGAGCGGGGGAACTACACAGTACGCAGTATTTTGGCCCA	TCRBV28-01*01	TCRBD02-01*01	TCRBJ02-03*01
485	0.00743318	19.423	0.006553	6	CASSMHGLAALTDTQYF	GCCCAAAAGAACCCGACAGCTTTCTATCTCTGTGCCAGTAGTATGCATGGACTAGCAGCACTCACAGATACGCAGTATTTTGGCCCA	TCRBV19-01	TCRBD02-01	TCRBJ02-03*01
486	0.0074485	19.4296	0.006553	6	CASSQDLTSGELFF	ATCAATTCCCTGGAGCTTGGTGACTCTGCTGTGTATTTCTGTGCCAGCAGCCAAGATCTGACCTCCGGGGAGCTGTTTTTTGGAGAA	unresolved	unresolved	TCRBJ02-02*01
487	0.00746383	19.4361	0.006553	6	CASSQFGTANTGELFF	GCCCTGCAGCCAGAAGACTCAGCCCTGTATCTCTGCGCCAGCAGCCAGTTCGGGACAGCGAACACCGGGGAGCTGTTTTTTGGAGAA	TCRBV04-01*01	TCRBD01-01*01	TCRBJ02-02*01
488	0.00747916	19.4427	0.006553	6	CSATIERTGGDTEAFF	AGTGCCCATCCTGAAGACAGCAGCTTCTACATCTGCAGTGCTACTATAGAAAGGACAGGGGGAGACACTGAAGCTTTCTTTGGACAA	unresolved	TCRBD01-01*01	TCRBJ01-01*01
489	0.00749448	19.4492	0.006553	6	CASSLNIFNEKLFF	ATCCAGCGCACACAGCAGGAGGACTCGGCCGTGTATCTCTGTGCCAGCAGCTTAAACATTTTCAATGAAAAACTGTTTTTTGGCAGT	TCRBV07-02*01	TCRBD01-01*01	TCRBJ01-04*01
490	0.00750981	19.4558	0.006553	6	CASSNQGAGQPQHF	CTGGAGTCGCCCAGCCCCAACCAGACCTCTCTGTACTTCTGTGCCAGCAGTAACCAGGGAGCGGGTCAGCCCCAGCATTTTGGTGAT	TCRBV27-01*01	TCRBD02-01	TCRBJ01-05*01
491	0.00752513	19.4623	0.006553	6	CSAGQGFQYF	TCCACTCTGACAGTGACCAGTGCCCATCCTGAAGACAGCAGCTTCTACATCTGCAGTGCCGGACAGGGGTTTCAGTACTTCGGCGCC	TCRBV20-01*01	TCRBD01-01*01	TCRBJ02-04*01
492	0.00754046	19.4689	0.006553	6	CASSLELAGGSEQFF	CAGCGCACAGAGCAGGGGGACTCGGCCATGTATCTCTGTGCCAGCAGCTTAGAACTAGCGGGAGGCAGTGAGCAGTTCTTCGGGCCA	TCRBV07-09	TCRBD02-01*02	TCRBJ02-01*01
493	0.00755579	19.4754	0.006553	6	CASSWPPGGGDQETQYF	GCCAGCACCAACCAGACATCTATGTACCTCTGTGCCAGCAGTTGGCCCCCCGGCGGGGGGGATCAAGAGACCCAGTACTTCGGGCCA	TCRBV28-01*01	TCRBD02-01*01	TCRBJ02-05*01
494	0.00757111	19.482	0.006553	6	CASSSSLAGASYEQYF	GCCTTGTTGCTGGGGGACTCGGCCCTGTATCTCTGTGCCAGCAGCTCTTCTCTTGCGGGAGCCTCCTACGAGCAGTACTTCGGGCCG	TCRBV05-05*01	TCRBD02-01*02	TCRBJ02-07*01
495	0.00758644	19.4885	0.006553	6	CASSLAGTERTDGYTF	CGCACAGAGCAGGGGGACTCGGCCATGTATCTCTGTGCCAGCAGCTTAGCCGGGACAGAAAGAACGGATGGCTACACCTTCGGTTCG	TCRBV07-09	TCRBD01-01*01	TCRBJ01-02*01
496	0.00760177	19.4951	0.006553	6	CASSGPAGLDTF	CTGAATGTGAACGCCTTGTTGCTGGGGGACTCGGCCCTGTATCTCTGTGCCAGCAGCGGCCCGGCTGGGCTGGACACCTTCGGTTCG	TCRBV05-05*01	TCRBD01-01*01	TCRBJ01-02*01
497	0.00761709	19.5016	0.006553	6	CASSGDTYEQYF	TTGGAGATCCAGCGCACAGAGCAGGGGGACTCGGCCATGTATCTCTGTGCCAGCAGCGGGGATACCTACGAGCAGTACTTCGGGCCG	TCRBV07-09	unresolved	TCRBJ02-07*01
498	0.00763242	19.5082	0.006553	6	CSANRDNSGNTIYF	GTGACCAGTGCCCATCCTGAAGACAGCAGCTTCTACATCTGCAGTGCAAACCGGGACAACTCTGGAAACACCATATATTTTGGAGAG	unresolved	TCRBD01-01*01	TCRBJ01-03*01
499	0.00764774	19.5147	0.006553	6	CASTAGADTQYF	CTGAAGATCCAGCCCTCAGAACCCAGGGACTCAGCTGTGTACTTCTGTGCCAGCACCGCCGGGGCAGATACGCAGTATTTTGGCCCA	unresolved	TCRBD02-01*01	TCRBJ02-03*01
500	0.00766307	19.5213	0.006553	6	CASSAARSGNTIYF	ATCCAGCGCACACAGCAGGAGGACTCGGCCGTGTATCTCTGTGCCAGCAGCGCCGCCCGGAGTGGAAACACCATATATTTTGGAGAG	TCRBV07-02*01	TCRBD02-01*02	TCRBJ01-03*01
501	0.0076784	19.5278	0.006553	6	CASSPGTSQETQYF	ATCCAGCGCACAGAGCAGGGGGACTCGGCCATGTATCTCTGTGCCAGCAGCCCCGGGACGTCCCAAGAGACCCAGTACTTCGGGCCA	TCRBV07-09	unresolved	TCRBJ02-05*01
502	0.00769372	19.5344	0.006553	6	CASSQTILQGGPTQYF	GCCCTGCAGCCAGAAGACTCAGCCCTGTATCTCTGCGCCAGCAGCCAGACGATCCTCCAGGGAGGGCCTACGCAGTATTTTGGCCCA	TCRBV04-01*01	TCRBD02-01*02	TCRBJ02-03*01
503	0.00770905	19.541	0.006553	6	CASSHPSTGYTPGPEAFF	CAAAAGAACCCGACAGCTTTCTATCTCTGTGCCAGTAGCCACCCCTCGACAGGGTATACTCCGGGGCCTGAAGCTTTCTTTGGACAA	TCRBV19-01	TCRBD01-01*01	TCRBJ01-01*01
504	0.00772437	19.5475	0.006553	6	CASSTGQANQPQHF	GTGAACGCCTTGGAGCTGGAGGACTCGGCCCTGTATCTCTGTGCCAGCAGCACGGGACAGGCGAATCAGCCCCAGCATTTTGGTGAT	TCRBV05-08*01	TCRBD01-01*01	TCRBJ01-05*01
505	0.0077397	19.5541	0.006553	6	CASSFGQGGNYGYTF	CAGCCTGCAGAGCTTGGGGACTCGGCCATGTATCTCTGTGCCAGCAGCTTCGGGCAGGGAGGTAACTATGGCTACACCTTCGGTTCG	TCRBV11-01*01	TCRBD02-01*02	TCRBJ01-02*01
506	0.00775503	19.5606	0.006553	6	CASSKTSAYPSYEQYF	GCCTTGTTGCTGGGGGACTCGGCCCTGTATCTCTGTGCCAGCAGCAAGACTAGTGCTTACCCCTCCTACGAGCAGTACTTCGGGCCG	TCRBV05-05*01	TCRBD02-01	TCRBJ02-07*01
507	0.00777035	19.5672	0.006553	6	CASSLQAATSGNTIYF	CGCACACAGCAGGAGGACTCGGCCGTGTATCTCTGTGCCAGCAGCTTACAGGCGGCAACTTCGGGAAACACCATATATTTTGGAGAG	TCRBV07-02*01	unresolved	TCRBJ01-03*01
508	0.00778568	19.5737	0.006553	6	CASSIGGKGKNIQYF	ACATCGGCCCAAAAGAACCCGACAGCTTTCTATCTCTGTGCCAGTAGTATTGGGGGGAAGGGGAAAAACATTCAGTACTTCGGCGCC	TCRBV19-01	TCRBD02-01*01	TCRBJ02-04*01
509	0.00780101	19.5803	0.006553	6	CASSFSAALTDTQYF	CAGCGCACACAGCAGGAGGACTCGGCCGTGTATCTCTGTGCCAGCAGCTTCTCAGCAGCCCTCACAGATACGCAGTATTTTGGCCCA	TCRBV07-02*01	unresolved	TCRBJ02-03*01
510	0.00781633	19.5868	0.006553	6	CASSVAAGELFF	CTAAACCTGAGCTCTCTGGAGCTGGGGGACTCAGCTTTGTATTTCTGTGCCAGCAGCGTAGCAGCCGGGGAGCTGTTTTTTGGAGAA	TCRBV09-01	TCRBD01-01*01	TCRBJ02-02*01
511	0.00783166	19.5934	0.006553	6	CASSIREDTEAFF	GAGATCCAGCGCACAGAGCAGGGGGACTCGGCCATGTATCTCTGTGCCAGCAGCATAAGGGAGGACACTGAAGCTTTCTTTGGACAA	TCRBV07-09	TCRBD02-01*02	TCRBJ01-01*01
512	0.00784698	19.5999	0.006553	6	CASSLGDNEQFF	CTCAAGATCCAGCCTGCAAAGCTTGAGGACTCGGCCGTGTATCTCTGTGCCAGCAGCTTAGGGGACAATGAGCAGTTCTTCGGGCCA	TCRBV11-02*02	unresolved	TCRBJ02-01*01
513	0.00786231	19.6065	0.006553	6	CASSLVRNTGELFF	ATCCAGCGCACACAGCAGGAGGACTCCGCCGTGTATCTCTGTGCCAGCAGCTTAGTCAGAAACACCGGGGAGCTGTTTTTTGGAGAA	TCRBV07-08*01	TCRBD01-01*01	TCRBJ02-02*01
514	0.00787764	19.613	0.006553	6	PALGVGQETQYF	TTGGAGATCCAGCGCACAGAGCAGGGGGACTCGGCCATGTATCTGCCTGCCTTGGGAGTGGGTCAAGAGACCCAGTACTTCGGGCCA	TCRBV07-09	TCRBD02-01*02	TCRBJ02-05*01
515	0.00789296	19.6196	0.006553	6	CSARDIQGLLGQFF	GTGACCAGTGCCCATCCTGAAGACAGCAGCTTCTACATCTGCAGTGCTAGAGATATCCAGGGTCTTTTAGGGCAGTTCTTCGGGCCA	unresolved	TCRBD01-01*01	TCRBJ02-01*01
516	0.00790829	19.6261	0.006553	6	CASSQDAQGAYEQYV	CACGCCCTGCAGCCAGAAGACTCAGCCCTGTATCTCTGCGCCAGCAGCCAAGATGCGCAGGGAGCCTACGAGCAGTACGTCGGGCCG	TCRBV04-01*01	unresolved	TCRBJ02-07*01
517	0.00792361	19.6327	0.006553	6	CASSLVGTVNEQFF	ATCCAGCGCACAGAGCAGGGGGACTCGGCCATGTATCTCTGTGCCAGCAGCTTAGTAGGTACGGTCAATGAGCAGTTCTTCGGGCCA	TCRBV07-09	unresolved	TCRBJ02-01*01
518	0.00793894	19.6392	0.006553	6	CASSPQVSNQPQHF	ATCCAGCGCACAGAGCAGGGGGACTCGGCCATGTATCTCTGTGCCAGCAGCCCGCAAGTTAGCAATCAGCCCCAGCATTTTGGTGAT	TCRBV07-09	unresolved	TCRBJ01-05*01
519	0.00795427	19.6458	0.006553	6	CASSLGARENYGYTF	AGCTCCTTGGAGCTGGGGGACTCAGCCCTGTACTTCTGTGCCAGCAGCTTAGGCGCGCGGGAGAACTATGGCTACACCTTCGGTTCG	TCRBV13-01*01	TCRBD02-01*02	TCRBJ01-02*01
520	0.00796959	19.6524	0.006553	6	CASSLSPGAEHEQFF	CAGCGCACAGAGCGGGGGGACTCAGCCGTGTATCTCTGTGCCAGCAGCTTAAGCCCGGGAGCGGAACATGAGCAGTTCTTCGGGCCA	TCRBV07-03*01	TCRBD02-01*02	TCRBJ02-01*01
521	0.00798492	19.6589	0.006553	6	CASSGRQAGELFF	ATTCTGGAGTCCGCCAGCACCAACCAGACATCTATGTACCTCTGTGCCAGCAGTGGTCGACAGGCTGGGGAGCTGTTTTTTGGAGAA	TCRBV28-01*01	TCRBD01-01*01	TCRBJ02-02*01
522	0.00800025	19.6655	0.006553	6	CASLLGTGRLNTGELFF	GCCAGCACCAACCAGACATCTATGTACCTCTGTGCCAGCCTCCTTGGGACAGGCAGACTGAACACCGGGGAGCTGTTTTTTGGAGAA	TCRBV28-01*01	TCRBD01-01*01	TCRBJ02-02*01
523	0.00801557	19.672	0.006553	6	CARPALKGQPQHF	ACGATTCAGCGCACAGAGCAGCGGGACTCAGCCATGTATCGCTGTGCTAGGCCCGCTTTAAAAGGTCAGCCCCAGCATTTTGGTGAT	TCRBV07-07*01	unresolved	TCRBJ01-05*01
524	0.0080309	19.6786	0.006553	6	CASSPEVVRQADGYTF	CAGGTAGTGCGAGGAGATTCGGCAGCTTATTTCTGTGCCAGCTCACCAGAAGTGGTCAGACAGGCCGATGGCTACACCTTCGGTTCG	TCRBV18-01*01	TCRBD01-01*01	TCRBJ01-02*01
525	0.00804622	19.6851	0.006553	6	CASSPPGTMNTEAFF	GAGTCCGCCAGCACCAACCAGACATCTATGTACCTCTGTGCCAGCAGTCCTCCCGGGACAATGAACACTGAAGCTTTCTTTGGACAA	TCRBV28-01*01	TCRBD01-01*01	TCRBJ01-01*01
526	0.00806155	19.6917	0.006553	6	CASSLALGGSREQFF	CAGCGCACACAGCAGGAGGACTCGGCCGTGTATCTCTGTGCCAGCAGCTTAGCGTTGGGCGGGAGTCGTGAGCAGTTCTTCGGGCCA	TCRBV07-02*01	TCRBD02-01*02	TCRBJ02-01*01
527	0.00807688	19.6971	0.00546	5	CAWREGQESIYGYTF	AAGAAGCTCCTCCTCAGTGACTCTGGCTTCTATCTCTGTGCCTGGAGAGAAGGACAGGAATCGATCTATGGCTACACCTTCGGTTCG	TCRBV30-01*02	TCRBD01-01*01	TCRBJ01-02*01
528	0.0080922	19.7026	0.00546	5	CSARTPSSEQYF	CTGACTGTGAGCAACATGAGCCCTGAAGACAGCAGCATATATCTCTGCAGCGCCCGGACTCCCTCAAGTGAGCAGTACTTCGGGCCG	TCRBV29-01*01	TCRBD02-01	TCRBJ02-07*01
529	0.00810753	19.7081	0.00546	5	CSVEGQGAGGYTF	ACTGTGAGCAACATGAGCCCTGAAGACAGCAGCATATATCTCTGCAGCGTGGAGGGACAGGGGGCTGGTGGCTACACCTTCGGTTCG	TCRBV29-01*01	TCRBD01-01*01	TCRBJ01-02*01
530	0.00812285	19.7135	0.00546	5	CAWSKEGNQPQHF	AGTTCTAAGAAGCTCCTTCTCAGTGACTCTGGCTTCTATCTCTGTGCCTGGAGTAAGGAGGGAAATCAGCCCCAGCATTTTGGTGAT	TCRBV30-01*01	TCRBD02-01*02	TCRBJ01-05*01
531	0.00813818	19.719	0.00546	5	CAWSVTRYEQYF	CTGAGTTCTAAGAAGCTCCTTCTCAGTGACTCTGGCTTCTATCTCTGTGCCTGGTCGGTCACCCGTTACGAGCAGTACTTCGGGCCG	TCRBV30-01*01	TCRBD02-01	TCRBJ02-07*01
532	0.00815351	19.7244	0.00546	5	CSRSGDEQYV	TCCACTCTGACAGTGACCAGTGCCCATCCTGAAGACAGCAGCTTCTACATCTGCAGCAGGTCGGGGGACGAGCAGTACGTCGGGCCG	TCRBV20-01*01	TCRBD02-01*01	TCRBJ02-07*01
533	0.00816883	19.7299	0.00546	5	CASSYRVGEKLFF	AGGCTGCTGTCGGCTGCTCCCTCCCAGACATCTGTGTACTTCTGTGCCAGCAGTTACAGGGTCGGCGAAAAACTGTTTTTTGGCAGT	TCRBV06-05*01	unresolved	TCRBJ01-04*01
534	0.00818416	19.7354	0.00546	5	CAWSVSPYSYEQYV	TCTAAGAAGCTCCTCCTCAGTGACTCTGGCTTCTATCTCTGTGCCTGGAGTGTTAGCCCCTACAGCTACGAGCAGTACGTCGGGCCG	TCRBV30-01*02	unresolved	TCRBJ02-07*01
535	0.00819949	19.7408	0.00546	5	CSVSTGGPENTQYF	GTGAGCAACATGAGCCCTGAAGACAGCAGCATATATCTCTGCAGCGTTTCGACAGGGGGGCCTGAAAATACGCAGTATTTTGGCCCA	TCRBV29-01*01	TCRBD01-01*01	TCRBJ02-03*01
536	0.00821481	19.7463	0.00546	5	CASSHSNRGQGTDTQYF	CTGCAGCCAGAAGACTCAGCCCTGTATCTCTGCGCCAGCAGCCATTCAAACAGGGGGCAAGGCACAGATACGCAGTATTTTGGCCCA	TCRBV04-01*01	TCRBD01-01*01	TCRBJ02-03*01
537	0.00823014	19.7517	0.00546	5	CATSATNTGELFF	TCCCTAGAGTCTGCCATCCCCAACCAGACAGCTCTTTACTTCTGTGCCACCAGTGCAACGAACACCGGGGAGCTGTTTTTTGGAGAA	unresolved	TCRBD01-01*01	TCRBJ02-02*01
538	0.00824546	19.7572	0.00546	5	CASSYKEGAATEAFF	CTGTCGGCTGCTCCCTCCCAGACATCTGTGTACTTCTGTGCCAGCAGTTACAAGGAAGGGGCTGCCACTGAAGCTTTCTTTGGACAA	TCRBV06-05*01	TCRBD01-01*01	TCRBJ01-01*01
539	0.00826079	19.7627	0.00546	5	CASSQVGQGVSQPQHF	GCCCTGCAGCCAGAAGACTCAGCCCTGTATCTCTGCGCCAGCAGCCAGGTGGGACAGGGGGTCAGTCAGCCCCAGCATTTTGGTGAT	TCRBV04-01*01	TCRBD01-01*01	TCRBJ01-05*01
540	0.00827612	19.7681	0.00546	5	CASSEQKETQYF	CTGACCCTGGAGTCTGCCAGGCCCTCACATACCTCTCAGTACCTCTGTGCCAGCAGTGAACAGAAAGAGACCCAGTACTTCGGGCCA	TCRBV25-01*01	TCRBD01-01*01	TCRBJ02-05*01
541	0.00829144	19.7736	0.00546	5	CSVRGTDDYGYTF	ACTGTGAGCAACATGAGCCCTGAAGACAGCAGCATATATCTCTGCAGCGTAAGGGGTACCGACGACTATGGCTACACCTTCGGTTCG	TCRBV29-01*01	TCRBD01-01*01	TCRBJ01-02*01
542	0.00830677	19.779	0.00546	5	CSVELDRDYEQYF	ACTGTGAGCAACATGAGCCCTGAAGACAGCAGCATATATCTCTGCAGCGTTGAATTGGACAGGGACTACGAGCAGTACTTCGGGCCG	TCRBV29-01*01	TCRBD01-01*01	TCRBJ02-07*01
543	0.00832209	19.7845	0.00546	5	CASSQTPGPNGAYEQYF	CTGCAGCCAGAAGACTCAGCCCTGTATCTCTGCGCCAGCAGCCAAACCCCGGGACCCAATGGGGCCTACGAGCAGTACTTCGGGCCG	TCRBV04-01*01	unresolved	TCRBJ02-07*01
544	0.00833742	19.79	0.00546	5	CASSYRAGGVLSGANVLTF	CCCTCCCAAACATCTGTGTACTTCTGTGCCAGCAGTTACAGGGCAGGGGGCGTCCTTTCTGGGGCCAACGTCCTGACTTTCGGGGCC	unresolved	TCRBD01-01*01	TCRBJ02-06*01
545	0.00835275	19.7954	0.00546	5	CASSGRGLNTEAFF	CTGGAGTCTGCCAGGCCCTCACATACCTCTCAGTACCTCTGTGCCAGCAGTGGACGGGGGTTAAACACTGAAGCTTTCTTTGGACAA	TCRBV25-01*01	TCRBD02-01*01	TCRBJ01-01*01
546	0.00836807	19.8009	0.00546	5	CSAPKGGGEQYF	CTGACAGTGACCAGTGCCCATCCTGAAGACAGCAGCTTCTACATCTGCAGTGCCCCGAAGGGAGGGGGCGAGCAGTACTTCGGGCCG	unresolved	TCRBD02-01*02	TCRBJ02-07*01
547	0.0083834	19.8063	0.00546	5	CAWGRGVNTEAFF	AGTTCTAAGAAGCTCCTCCTCAGTGACTCTGGCTTCTATCTCTGTGCCTGGGGAAGGGGAGTGAACACTGAAGCTTTCTTTGGACAA	TCRBV30-01*02	unresolved	TCRBJ01-01*01
548	0.00839872	19.8118	0.00546	5	CASSLGDAQPQHF	AATGTGAGCACCTTGGAGCTGGGGGACTCGGCCCTTTATCTTTGCGCCAGCAGCTTGGGGGACGCACAGCCCCAGCATTTTGGTGAT	TCRBV05-01*01	unresolved	TCRBJ01-05*01
549	0.00841405	19.8173	0.00546	5	CASSLWTGERYTF	AATGTGAACGCCTTGTTGCTGGGGGACTCGGCCCTCTATCTCTGTGCCAGCAGCTTATGGACAGGGGAGCGCTACACCTTCGGTTCG	TCRBV05-06*01	TCRBD01-01*01	TCRBJ01-02*01
550	0.00842938	19.8227	0.00546	5	CASSAGMVQETQYF	GTGAACGCCTTGTTGCTGGGGGACTCGGCCCTCTATCTCTGTGCCAGCAGCGCGGGGATGGTCCAAGAGACCCAGTACTTCGGGCCA	TCRBV05-06*01	TCRBD02-01*01	TCRBJ02-05*01
551	0.0084447	19.8282	0.00546	5	CATSESTTDTQYF	TCCCTAGAGTCTGCCATCCCCAACCAGACAGCTCTTTACTTCTGTGCCACCAGTGAAAGTACCACAGATACGCAGTATTTTGGCCCA	unresolved	unresolved	TCRBJ02-03*01
552	0.00846003	19.8336	0.00546	5	CASSPQGSGDEKLFF	AGCACCTTGGAGCTGGGGGACTCGGCCCTTTATCTTTGCGCCAGCAGCCCACAGGGCAGTGGGGATGAAAAACTGTTTTTTGGCAGT	TCRBV05-01*01	TCRBD01-01*01	TCRBJ01-04*01
553	0.00847536	19.8391	0.00546	5	CASSEETGPTAGELFF	TCTGCCAGGCCCTCACATACCTCTCAGTACCTCTGTGCCAGCAGTGAAGAGACAGGACCTACGGCCGGGGAGCTGTTTTTTGGAGAA	TCRBV25-01*01	TCRBD01-01*01	TCRBJ02-02*01
554	0.00849068	19.8446	0.00546	5	CASSYSGQINEKLFF	CTGTCGGCTGCTCCCTCCCAGACATCTGTGTACTTCTGTGCCAGCAGTTACTCAGGACAGATTAATGAAAAACTGTTTTTTGGCAGT	TCRBV06-05*01	TCRBD01-01*01	TCRBJ01-04*01
555	0.00850601	19.85	0.00546	5	CATSDLRVQFF	TCCCTGTCCCTAGAGTCTGCCATCCCCAACCAGACAGCTCTTTACTTCTGTGCCACCAGTGATTTGCGTGTGCAGTTCTTCGGGCCA	unresolved	TCRBD02-01	TCRBJ02-01*01
556	0.00852133	19.8555	0.00546	5	CASSQTDQGQETQYF	CACACCCTGCAGCCAGAAGACTCGGCCCTGTATCTCTGCGCCAGCAGCCAAACGGACCAAGGCCAAGAGACCCAGTACTTCGGGCCA	TCRBV04-03*01	unresolved	TCRBJ02-05*01
557	0.00853666	19.8609	0.00546	5	CSADSGTGTDTQYF	GTGACCAGTGCCCATCCTGAAGACAGCAGCTTCTACATCTGCAGTGCTGACAGCGGGACGGGGACAGATACGCAGTATTTTGGCCCA	unresolved	TCRBD02-01*02	TCRBJ02-03*01
558	0.00855199	19.8664	0.00546	5	CSASSGRGYGYTF	ACAGTGACCAGTGCCCATCCTGAAGACAGCAGCTTCTACATCTGCAGTGCTAGCTCCGGCAGGGGTTACGGCTACACCTTCGGTTCG	unresolved	TCRBD01-01*01	TCRBJ01-02*01
559	0.00856731	19.8719	0.00546	5	CASSVFVNYNEQFF	GTGAACGCCTTGTTGCTGGGGGACTCGGCCCTCTATCTCTGTGCCAGCAGCGTGTTTGTCAACTACAATGAGCAGTTCTTCGGGCCA	TCRBV05-06*01	TCRBD01-01*01	TCRBJ02-01*01
560	0.00858264	19.8773	0.00546	5	CAWSEGNTGELFF	AGTTCTAAGAAGCTCCTTCTCAGTGACTCTGGCTTCTATCTCTGTGCCTGGAGTGAGGGGAACACCGGGGAGCTGTTTTTTGGAGAA	TCRBV30-01*01	unresolved	TCRBJ02-02*01
561	0.00859796	19.8828	0.00546	5	CASRVGNTEAFF	CTGAAGATCCAGCCCTCAGAACCCAGGGACTCAGCTGTGTACTTCTGTGCCAGCAGAGTGGGAAACACTGAAGCTTTCTTTGGACAA	unresolved	unresolved	TCRBJ01-01*01
562	0.00861329	19.8882	0.00546	5	CASSLNRGPRNEQYF	CAGCGCACAGAGCAGCGGGACTCGGCCATGTATCGCTGTGCCAGCAGCTTAAATCGCGGCCCCCGGAACGAGCAGTACTTCGGGCCG	TCRBV07-06*01	TCRBD02-01	TCRBJ02-07*01
563	0.00862862	19.8937	0.00546	5	CATSDPQASGANVLTF	TCTGCCATCCCCAACCAGACAGCTCTTTACTTCTGTGCCACCAGTGATCCTCAAGCCTCTGGGGCCAACGTCCTGACTTTCGGGGCC	unresolved	TCRBD02-01	TCRBJ02-06*01
564	0.00864394	19.8992	0.00546	5	CATSDPSGRADNEQFF	TCTGCCATCCCCAACCAGACAGCTCTTTACTTCTGTGCCACCAGTGATCCTAGCGGGAGGGCCGACAATGAGCAGTTCTTCGGGCCA	unresolved	TCRBD02-01*02	TCRBJ02-01*01
565	0.00865927	19.9046	0.00546	5	CASSEALLVGDEQYV	GAGTCGGCTGCTCCCTCCCAGACATCTGTGTACTTCTGTGCCAGCAGTGAAGCTCTGTTGGTAGGGGACGAGCAGTACGTCGGGCCG	TCRBV06-01*01	unresolved	TCRBJ02-07*01
566	0.0086746	19.9101	0.00546	5	CASSWGRAAGQGYYGYTF	GCTCCCTCCCAGACATCTGTGTACTTCTGTGCCAGCAGTTGGGGTCGGGCCGCGGGACAGGGATACTATGGCTACACCTTCGGTTCG	unresolved	TCRBD01-01*01	TCRBJ01-02*01
567	0.00868992	19.9155	0.00546	5	CASSPGQGVEGYTF	GTGAACGCCTTGGAGCTGGACGACTCGGCCCTGTATCTCTGTGCCAGCAGCCCGGGACAGGGAGTAGAGGGCTACACCTTCGGTTCG	TCRBV05-04*01	TCRBD01-01*01	TCRBJ01-02*01
568	0.00870525	19.921	0.00546	5	CATSDSTDYNEQFF	CTAGAGTCTGCCATCCCCAACCAGACAGCTCTTTACTTCTGTGCCACCAGTGATTCGACAGACTACAATGAGCAGTTCTTCGGGCCA	unresolved	TCRBD01-01*01	TCRBJ02-01*01
569	0.00872057	19.9265	0.00546	5	CSAGFRVAGADEQYF	ACCAGTGCCCATCCTGAAGACAGCAGCTTCTACATCTGCAGTGCTGGTTTTCGAGTTGCCGGAGCTGACGAGCAGTACTTCGGGCCG	unresolved	TCRBD02-01*02	TCRBJ02-07*01
570	0.0087359	19.9319	0.00546	5	CSPQGDSPNTGELFF	ACCAGTGCCCATCCTGAAGACAGCAGCTTCTACATCTGCAGCCCACAGGGGGACTCACCGAACACCGGGGAGCTGTTTTTTGGAGAA	unresolved	TCRBD01-01*01	TCRBJ02-02*01
571	0.00875123	19.9374	0.00546	5	CASSSRPGGREQYV	GTGAACGCCTTGGAGCTGGACGACTCGGCCCTGTATCTCTGTGCCAGCAGCTCTAGGCCGGGGGGACGCGAGCAGTACGTCGGGCCG	TCRBV05-04*01	TCRBD02-01*01	TCRBJ02-07*01
572	0.00876655	19.9428	0.00546	5	CATSERGTNQPQHF	CTAGAGTCTGCCATCCCCAACCAGACAGCTCTTTACTTCTGTGCCACCAGTGAGAGGGGTACAAATCAGCCCCAGCATTTTGGTGAT	unresolved	unresolved	TCRBJ01-05*01
573	0.00878188	19.9483	0.00546	5	CASSYLRTGGGYGYTF	TCGGCTGCTCCCTCCCAGACATCTGTGTACTTCTGTGCCAGCAGTTACCTGAGGACAGGGGGCGGCTATGGCTACACCTTCGGTTCG	TCRBV06-05*01	TCRBD01-01*01	TCRBJ01-02*01
574	0.0087972	19.9538	0.00546	5	CSARAGDRVWNEQFF	ACCAGTGCCCATCCTGAAGACAGCAGCTTCTACATCTGCAGTGCTAGAGCCGGGGACAGGGTATGGAATGAGCAGTTCTTCGGGCCA	unresolved	TCRBD01-01*01	TCRBJ02-01*01
575	0.00881253	19.9592	0.00546	5	CASSLAGREAYGNQPQHF	TTGCTGGGGGACTCGGCCCTCTATCTCTGTGCCAGCAGCTTGGCGGGCAGGGAGGCGTATGGAAATCAGCCCCAGCATTTTGGTGAT	TCRBV05-06*01	TCRBD02-01*02	TCRBJ01-05*01
576	0.00882786	19.9647	0.00546	5	CASSFREGMEQYF	ATTCTGGAGTCCGCCAGCACCAACCAGACATCTATGTACCTCTGTGCCAGCAGTTTTCGGGAAGGAATGGAGCAGTACTTCGGGCCG	TCRBV28-01*01	TCRBD02-01*02	TCRBJ02-07*01
577	0.00884318	19.9701	0.00546	5	CASSQEPSLAGKGTQYF	CTGCAGCCAGAAGACTCAGCCCTGTATCTCTGCGCCAGCAGCCAAGAGCCTTCTTTAGCGGGAAAGGGGACCCAGTACTTCGGGCCA	TCRBV04-01*01	TCRBD02-01*02	TCRBJ02-05*01
578	0.00885851	19.9756	0.00546	5	CASSQQGAGETQYF	GTGAACGCCTTGGAGCTGGACGACTCGGCCCTGTATCTCTGTGCCAGCAGCCAACAGGGGGCAGGAGAGACCCAGTACTTCGGGCCA	TCRBV05-04*01	TCRBD01-01*01	TCRBJ02-05*01
579	0.00887384	19.9811	0.00546	5	CASRVLSGRKGGRETQYF	AGCCCCAACCAGACCTCTCTGTACTTCTGTGCCAGCAGGGTACTCAGCGGGAGGAAGGGAGGGAGAGAGACCCAGTACTTCGGGCCA	TCRBV27-01*01	TCRBD02-01*02	TCRBJ02-05*01
580	0.00888916	19.9865	0.00546	5	CASRAGTGVWGYTF	CTGGAGTCGGCTGCTCCCTCCCAGACATCTGTGTACTTCTGTGCCAGCAGGGCCGGGACAGGGGTCTGGGGCTACACCTTCGGTTCG	TCRBV06-01*01	TCRBD01-01*01	TCRBJ01-02*01
581	0.00890449	19.992	0.00546	5	CASSQIPGDLTYEQYF	CGCACACAGCAGGAGGACTCCGCCGTGTATCTCTGTGCCAGCAGCCAAATCCCGGGGGACCTCACCTACGAGCAGTACTTCGGGCCG	TCRBV07-08*01	TCRBD02-01*01	TCRBJ02-07*01
582	0.00891981	19.9974	0.00546	5	CASSVASGNTGELFF	AGCTCTCTGGAGCTGGGGGACTCAGCTTTGTATGTCTGTGCCAGCAGCGTAGCTAGCGGGAACACCGGGGAGCTGTTTTTTGGAGAA	TCRBV09-01	TCRBD02-01	TCRBJ02-02*01
583	0.00893514	20.0029	0.00546	5	CASSYSYRPNQPQHF	CTGTCGGCTGCTCCCTCCCAGACATCTGTGTACTTCTGTGCCAGCAGTTATTCTTACCGGCCCAATCAGCCCCAGCATTTTGGTGAT	TCRBV06-05*01	unresolved	TCRBJ01-05*01
584	0.00895047	20.0084	0.00546	5	CASDSGANYGYTF	AAGATCCGGTCCACAAAGCTGGAGGACTCAGCCATGTACTTCTGTGCCAGTGACTCAGGGGCTAACTATGGCTACACCTTCGGTTCG	TCRBV02-01*01	TCRBD01-01*01	TCRBJ01-02*01
585	0.00896579	20.0138	0.00546	5	CASSNTNRDYEQYF	ATCCAGCCCTCAGAACCCAGGGACTCAGCTGTGTACTTCTGTGCCAGCAGCAACACCAACCGGGACTACGAGCAGTACTTCGGGCCG	unresolved	TCRBD02-01*02	TCRBJ02-07*01
586	0.00898112	20.0193	0.00546	5	CASSLGPLAGGNQITDTQYF	AGGGACTCAGCTGTGTACTTCTGTGCCAGCAGTTTAGGACCGCTAGCGGGAGGGAATCAGATCACAGATACGCAGTATTTTGGCCCA	unresolved	TCRBD02-01*02	TCRBJ02-03*01
587	0.00899644	20.0247	0.00546	5	CASSPGQGYTEAFF	ATCCAGCCCTCAGAACCCAGGGACTCAGCTGTGTACTTCTGTGCCAGCAGTCCCGGACAGGGTTACACTGAAGCTTTCTTTGGACAA	unresolved	TCRBD01-01*01	TCRBJ01-01*01
588	0.00901177	20.0302	0.00546	5	CASIRQGGTEAFF	AGGCTGGAGTCGGCTGCTCCCTCCCAGACATCTGTGTACTTCTGTGCCAGCATCCGACAGGGAGGAACTGAAGCTTTCTTTGGACAA	TCRBV06-01*01	TCRBD01-01*01	TCRBJ01-01*01
589	0.0090271	20.0357	0.00546	5	CASSQDSSNQPQHF	CTACACGCCCTGCAGCCAGAAGACTCAGCCCTGTATCTCTGCGCCAGCAGCCAGGACAGTAGCAATCAGCCCCAGCATTTTGGTGAT	TCRBV04-01*01	TCRBD01-01*01	TCRBJ01-05*01
590	0.00904242	20.0411	0.00546	5	CSASPTDSNQPQHF	GTGACCAGTGCCCATCCTGAAGACAGCAGCTTCTACATCTGCAGTGCTAGTCCGACAGACTCCAATCAGCCCCAGCATTTTGGTGAT	unresolved	TCRBD01-01*01	TCRBJ01-05*01
591	0.00905775	20.0466	0.00546	5	CASSPDEFLYGYTF	ATCCAGCAGGTAGTGCGAGGAGATTCGGCAGCTTATTTCTGTGCCAGCTCACCAGATGAGTTCCTCTATGGCTACACCTTCGGTTCG	TCRBV18-01*01	TCRBD02-01*02	TCRBJ01-02*01
592	0.00907308	20.052	0.00546	5	CATSDLDRGHGYTF	CTAGAGTCTGCCATCCCCAACCAGACAGCTCTTTACTTCTGTGCCACCAGTGATTTGGACAGGGGACATGGCTACACCTTCGGTTCG	unresolved	TCRBD01-01*01	TCRBJ01-02*01
593	0.0090884	20.0575	0.00546	5	CASSPGDGLAGTYEQYV	GCTGCTCCCTCCCAAACATCTGTGTACTTCTGTGCCAGCAGCCCCGGGGACGGACTAGCGGGGACCTACGAGCAGTACGTCGGGCCG	unresolved	TCRBD02-01*01	TCRBJ02-07*01
594	0.00910373	20.063	0.00546	5	CASSVAAEGSYNEQFF	TCTCTGGAGCTGGGGGACTCAGCTTTGTATTTCTGTGCCAGCAGCGTAGCGGCCGAGGGGTCCTACAATGAGCAGTTCTTCGGGCCA	TCRBV09-01	unresolved	TCRBJ02-01*01
595	0.00911905	20.0684	0.00546	5	CASSYLGPGGPRNTEAFF	GCTCCCTCCCAAACATCTGTGTACTTCTGTGCCAGCAGTTATCTTGGCCCCGGGGGGCCCCGGAACACTGAAGCTTTCTTTGGACAA	unresolved	TCRBD02-01*01	TCRBJ01-01*01
596	0.00913438	20.0739	0.00546	5	CSAPGQANTEAFF	ACAGTGACCAGTGCCCATCCTGAAGACAGCAGCTTCTACATCTGCAGTGCTCCCGGACAGGCCAACACTGAAGCTTTCTTTGGACAA	unresolved	TCRBD01-01*01	TCRBJ01-01*01
597	0.00914971	20.0793	0.00546	5	CASATYEQYF	TTCACTCTGAAGATCCGGTCCACAAAGCTGGAGGACTCAGCCATGTACTTCTGTGCCAGCGCAACCTACGAGCAGTACTTCGGGCCG	TCRBV02-01*01	unresolved	TCRBJ02-07*01
598	0.00916503	20.0848	0.00546	5	CASSYSIRAGNTIYF	CTGTCGGCTGCTCCCTCCCAGACATCTGTGTACTTCTGTGCCAGCAGTTACTCGATCCGGGCTGGAAACACCATATATTTTGGAGAG	TCRBV06-05*01	TCRBD02-01	TCRBJ01-03*01
599	0.00918036	20.0903	0.00546	5	CASSAPGLAAEAGETQYF	GAGCTGGGGGACTCAGCTTTGTATTTCTGTGCCAGCAGCGCCCCGGGACTAGCGGCCGAGGCGGGAGAGACCCAGTACTTCGGGCCA	TCRBV09-01	TCRBD02-01	TCRBJ02-05*01
600	0.00919568	20.0957	0.00546	5	CASSQGGTEAFF	CTTCACCTACACACCCTGCAGCCAGAAGACTCGGCCCTGTATCTCTGCGCCAGCAGCCAAGGGGGGACTGAAGCTTTCTTTGGACAA	TCRBV04-03*01	unresolved	TCRBJ01-01*01
601	0.00921101	20.1012	0.00546	5	CASSRNSNQPQHF	AAGATCCAGCCCTCAGAACCCAGGGACTCAGCTGTGTACTTCTGTGCCAGCAGTAGGAACAGCAATCAGCCCCAGCATTTTGGTGAT	unresolved	unresolved	TCRBJ01-05*01
602	0.00922634	20.1066	0.00546	5	CASSQVLVNYGYTF	CTACACACCCTGCAGCCAGAAGACTCGGCCCTGTATCTCTGCGCCAGCAGCCAAGTTTTGGTTAACTATGGCTACACCTTCGGTTCG	TCRBV04-03*01	unresolved	TCRBJ01-02*01
603	0.00924166	20.1121	0.00546	5	CASSGHSSYEQYF	ATCCTGGAGTCGCCCAGCCCCAACCAGACCTCTCTGTACTTCTGTGCCAGCAGCGGGCACAGCTCCTACGAGCAGTACTTCGGGCCG	TCRBV27-01*01	unresolved	TCRBJ02-07*01
604	0.00925699	20.1176	0.00546	5	CASSQDPGTGLGNTIYF	CTGCAGCCAGAAGACTCGGCCCTGTATCTCTGCGCCAGCAGCCAAGATCCCGGGACAGGGTTAGGAAACACCATATATTTTGGAGAG	TCRBV04-03*01	TCRBD01-01*01	TCRBJ01-03*01
605	0.00927231	20.123	0.00546	5	CSARGTSGVINNEQFF	AGTGCCCATCCTGAAGACAGCAGCTTCTACATCTGCAGTGCTAGGGGGACTAGCGGGGTAATAAACAATGAGCAGTTCTTCGGGCCA	unresolved	TCRBD02-01*01	TCRBJ02-01*01
606	0.00928764	20.1285	0.00546	5	CASKPGNQETQYF	ATCCTGGAGTCGCCCAGCCCCAACCAGACCTCTCTGTACTTCTGTGCCAGCAAGCCGGGGAACCAAGAGACCCAGTACTTCGGGCCA	TCRBV27-01*01	TCRBD02-01*01	TCRBJ02-05*01
607	0.00930297	20.1339	0.00546	5	CASSLSGATDTQYF	ATCCAGCAGGTAGTGCGAGGAGATTCGGCAGCTTATTTCTGTGCCAGCTCACTTAGCGGGGCTACAGATACGCAGTATTTTGGCCCA	TCRBV18-01*01	TCRBD02-01*01	TCRBJ02-03*01
608	0.00931829	20.1394	0.00546	5	CASSFNRPGEAFF	ATCCTGGAGTCGCCCAGCCCCAACCAGACCTCTCTGTACTTCTGTGCCAGCAGTTTTAACAGGCCAGGTGAAGCTTTCTTTGGACAA	TCRBV27-01*01	TCRBD01-01*01	TCRBJ01-01*01
609	0.00933362	20.1449	0.00546	5	CASRPGGANEKLFF	ATCCAGCCCTCAGAACCCAGGGACTCAGCTGTGTACTTCTGTGCCAGCAGGCCAGGGGGAGCCAATGAAAAACTGTTTTTTGGCAGT	unresolved	TCRBD01-01*01	TCRBJ01-04*01
610	0.00934895	20.1503	0.00546	5	CASSEGGWRYEQYV	ATCCGGTCCACAAAGCTGGAGGACTCAGCCATGTACTTCTGTGCCAGCAGTGAGGGTGGGTGGCGGTACGAGCAGTACGTCGGGCCG	TCRBV02-01*01	TCRBD02-01	TCRBJ02-07*01
611	0.00936427	20.1558	0.00546	5	CASSSQDRGNVLTF	ATCCAGCCTGCAGAGCTTGGGGACTCGGCCGTGTATCTCTGTGCCAGCAGCTCCCAGGACAGGGGCAACGTCCTGACTTTCGGGGCC	TCRBV11-03*01	TCRBD01-01*01	TCRBJ02-06*01
612	0.0093796	20.1612	0.00546	5	CASGDLAGVTDTQYF	GAGTCGCCCAGCCCCAACCAGACCTCTCTGTACTTCTGTGCCAGCGGGGATCTAGCGGGAGTGACAGATACGCAGTATTTTGGCCCA	TCRBV27-01*01	TCRBD02-01*02	TCRBJ02-03*01
613	0.00939492	20.1667	0.00546	5	CASSQDLLHRGDTEAFF	CTGGAGCTTGGTGACTCTGCTGTGTATTTCTGTGCCAGCAGCCAAGATCTGTTACACAGGGGAGATACTGAAGCTTTCTTTGGACAA	unresolved	TCRBD01-01*01	TCRBJ01-01*01
614	0.00941025	20.1722	0.00546	5	CSVDTGFTEAFF	CTGACTGTGAGCAACATGAGCCCTGAAGACAGCAGCATATATCTCTGCAGCGTTGACACAGGGTTCACTGAAGCTTTCTTTGGACAA	TCRBV29-01*01	TCRBD01-01*01	TCRBJ01-01*01
615	0.00942558	20.1776	0.00546	5	CASSERRGLGTNEKLFF	ACAAAGCTGGAGGACTCAGCCATGTACTTCTGTGCCAGCAGTGAGCGAAGGGGGCTTGGAACTAATGAAAAACTGTTTTTTGGCAGT	TCRBV02-01*01	TCRBD01-01*01	TCRBJ01-04*01
616	0.0094409	20.1831	0.00546	5	CASRDTANQPQHF	AGGATCCAGCAGGTAGTGCGAGGAGATTCGGCAGCTTATTTCTGTGCCAGCCGGGACACCGCCAATCAGCCCCAGCATTTTGGTGAT	TCRBV18-01*01	TCRBD01-01*01	TCRBJ01-05*01
617	0.00945623	20.1885	0.00546	5	CSAGTQGYTF	TCCACTCTGACAGTGACCAGTGCCCATCCTGAAGACAGCAGCTTCTACATCTGCAGTGCTGGGACACAGGGCTACACCTTCGGTTCG	TCRBV20-01*01	TCRBD01-01*01	TCRBJ01-02*01
618	0.00947155	20.194	0.00546	5	CASSHRASGSSETQYF	TCGCCCAGCCCCAACCAGACCTCTCTGTACTTCTGTGCCAGCAGTCACCGAGCTAGCGGGAGTTCAGAGACCCAGTACTTCGGGCCA	TCRBV27-01*01	TCRBD02-01*02	TCRBJ02-05*01
619	0.00948688	20.1995	0.00546	5	CASSPTYGGSAGNTIYF	GCTGCTCCCTCCCAGACATCTGTGTACTTCTGTGCCAGCAGCCCGACCTATGGGGGATCTGCTGGAAACACCATATATTTTGGAGAG	unresolved	unresolved	TCRBJ01-03*01
620	0.00950221	20.2049	0.00546	5	CSARGSGGGGNQPQHF	AGTGCCCATCCTGAAGACAGCAGCTTCTACATCTGCAGTGCTAGAGGGTCAGGGGGTGGTGGCAATCAGCCCCAGCATTTTGGTGAT	unresolved	TCRBD01-01*01	TCRBJ01-05*01
621	0.00951753	20.2104	0.00546	5	CATSDRAGVQPQHF	CTAGAGTCTGCCATCCCCAACCAGACAGCTCTTTACTTCTGTGCCACCAGTGATAGGGCAGGGGTCCAGCCCCAGCATTTTGGTGAT	unresolved	TCRBD01-01*01	TCRBJ01-05*01
622	0.00953286	20.2158	0.00546	5	CASSPRVRREPGSYEQYV	GTGCGAGGAGATTCGGCAGCTTATTTCTGTGCCAGCTCACCTCGAGTGAGGCGGGAGCCCGGGTCCTACGAGCAGTACGTCGGGCCG	TCRBV18-01*01	TCRBD02-01*02	TCRBJ02-07*01
623	0.00954819	20.2213	0.00546	5	CASSLDQGAVNTIYF	AGCACCTTGGAGCTGGGGGACTCGGCCCTTTATCTTTGCGCCAGCAGCTTGGACCAGGGAGCGGTTAACACCATATATTTTGGAGAG	TCRBV05-01*01	unresolved	TCRBJ01-03*01
624	0.00956351	20.2268	0.00546	5	CSARDLRLAVNEQFF	ACCAGTGCCCATCCTGAAGACAGCAGCTTCTACATCTGCAGTGCTAGAGACCTACGACTAGCGGTCAATGAGCAGTTCTTCGGGCCA	unresolved	TCRBD02-01	TCRBJ02-01*01
625	0.00957884	20.2322	0.00546	5	CSASLAGSSYNEQFF	ACCAGTGCCCATCCTGAAGACAGCAGCTTCTACATCTGCAGTGCTAGTTTAGCGGGGAGCTCCTACAATGAGCAGTTCTTCGGGCCA	unresolved	TCRBD02-01*01	TCRBJ02-01*01
626	0.00959416	20.2377	0.00546	5	CASSEDGGAGYGYTF	GAGTCGGCTGCTCCCTCCCAGACATCTGTGTACTTCTGTGCCAGCAGTGAAGACGGGGGCGCAGGCTATGGCTACACCTTCGGTTCG	TCRBV06-01*01	unresolved	TCRBJ01-02*01
627	0.00960949	20.2431	0.00546	5	CSARSATSETYEQYF	ACCAGTGCCCATCCTGAAGACAGCAGCTTCTACATCTGCAGTGCTAGATCGGCGACTAGCGAAACCTACGAGCAGTACTTCGGGCCG	unresolved	TCRBD02-01	TCRBJ02-07*01
628	0.00962482	20.2486	0.00546	5	CASSHPGRGTDTQYF	CACGCCCTGCAGCCAGAAGACTCAGCCCTGTATCTCTGCGCCAGCAGCCACCCGGGCCGAGGGACAGATACGCAGTATTTTGGCCCA	TCRBV04-01*01	TCRBD02-01*02	TCRBJ02-03*01
629	0.00964014	20.2541	0.00546	5	CSARVPATGLGEAFF	ACCAGTGCCCATCCTGAAGACAGCAGCTTCTACATCTGCAGTGCTAGAGTCCCGGCGACAGGGCTTGGTGAAGCTTTCTTTGGACAA	unresolved	TCRBD01-01*01	TCRBJ01-01*01
630	0.00965547	20.2595	0.00546	5	CASSLKTATNEKLFF	AGCTCTCTGGAGCTGGGGGACTCAGCTTTGTATTTCTGTGCCAGCAGCCTGAAGACTGCAACTAATGAAAAACTGTTTTTTGGCAGT	TCRBV09-01	TCRBD02-01	TCRBJ01-04*01
631	0.00967079	20.265	0.00546	5	CASSDRVDYGYTF	ACTGTGACATCGGCCCAAAAGAACCCGACAGCTTTCTATCTCTGTGCCAGTAGCGACAGGGTGGACTATGGCTACACCTTCGGTTCG	TCRBV19-01	TCRBD01-01*01	TCRBJ01-02*01
632	0.00968612	20.2704	0.00546	5	CAKRDSLGQYF	ACTCTGAAGATCCGGTCCACAAAGCTGGAGGACTCAGCCATGTACTTCTGTGCCAAGCGGGACTCTCTGGGGCAGTACTTCGGGCCG	TCRBV02-01*01	TCRBD02-01*02	TCRBJ02-07*01
633	0.00970145	20.2759	0.00546	5	CSANPGLAGGYNEQFF	AGTGCCCATCCTGAAGACAGCAGCTTCTACATCTGCAGTGCTAACCCGGGACTAGCGGGAGGCTACAATGAGCAGTTCTTCGGGCCA	unresolved	TCRBD02-01*02	TCRBJ02-01*01
634	0.00971677	20.2814	0.00546	5	CASTAKLGQGIEKLFF	TCGGCTGCTCCCTCCCAGACATCTGTGTACTTCTGTGCCAGCACTGCAAAACTGGGACAGGGGATTGAAAAACTGTTTTTTGGCAGT	unresolved	TCRBD01-01*01	TCRBJ01-04*01
635	0.0097321	20.2868	0.00546	5	CASRDRVSNQPQHF	ATCCGGTCCACAAAGCTGGAGGACTCAGCCATGTACTTCTGTGCCAGTCGAGACAGGGTATCGAATCAGCCCCAGCATTTTGGTGAT	TCRBV02-01*01	TCRBD01-01*01	TCRBJ01-05*01
636	0.00974743	20.2923	0.00546	5	CSATKWGGSPGNTIYF	AGTGCCCATCCTGAAGACAGCAGCTTCTACATCTGCAGTGCCACAAAGTGGGGGGGGTCCCCTGGAAACACCATATATTTTGGAGAG	unresolved	TCRBD02-01*01	TCRBJ01-03*01
637	0.00976275	20.2977	0.00546	5	CASSSRRGLGQPQHF	GAGTCCGCCAGCACCAACCAGACATCTATGTACCTCTGTGCCAGCAGTTCCAGGAGGGGGCTTGGGCAGCCCCAGCATTTTGGTGAT	TCRBV28-01*01	TCRBD01-01*01	TCRBJ01-05*01
638	0.00977808	20.3032	0.00546	5	CASSLQGTKETQYF	CTGGAGTCCGCCAGCACCAACCAGACATCTATGTACCTCTGTGCCAGCAGTTTGCAGGGAACTAAAGAGACCCAGTACTTCGGGCCA	TCRBV28-01*01	TCRBD01-01*01	TCRBJ02-05*01
639	0.0097934	20.3087	0.00546	5	CASSLGNSGAGVDTQYF	ACAGAGCAGGGGGACTCGGCCATGTATCTCTGTGCCAGCAGCTTAGGCAATAGCGGGGCCGGGGTGGATACGCAGTATTTTGGCCCA	TCRBV07-09	TCRBD02-01*01	TCRBJ02-03*01
640	0.00980873	20.3141	0.00546	5	CASSYRETGELFF	AGGCTGGAGTTGGCTGCTCCCTCCCAGACATCTGTGTACTTCTGTGCCAGCAGTTACAGGGAAACCGGGGAGCTGTTTTTTGGAGAA	TCRBV06-06	unresolved	TCRBJ02-02*01
641	0.00982406	20.3196	0.00546	5	CASSLKGQRRFF	CTTCACATCAATTCCCTGGAGCTTGGTGACTCTGCTGTGTATTTCTGTGCCAGCAGCCTAAAGGGACAACGCCGGTTTTTTGGCAGT	unresolved	TCRBD01-01*01	TCRBJ01-04*01
642	0.00983938	20.325	0.00546	5	CASSQEWTSPPQYF	GTGCAGCCTGCAGAACTGGAGGATTCTGGAGTTTATTTCTGTGCCAGCAGCCAAGAATGGACTAGCCCCCCCCAGTACTTCGGGCCA	TCRBV14-01*01	TCRBD02-01	TCRBJ02-05*01
643	0.00985471	20.3305	0.00546	5	CASSVDSAYEQYF	ACGATCCAGCGCACACAGCAGGAGGACTCGGCCGTGTATCTCTGTGCCAGCAGCGTCGACAGTGCCTACGAGCAGTACTTCGGGCCG	TCRBV07-02*01	TCRBD01-01*01	TCRBJ02-07*01
644	0.00987003	20.336	0.00546	5	CASSFRGLSSYNEQFF	CCTGCAAAGCTTGAGGACTCGGCCGTGTATCTCTGTGCCAGCAGCTTCAGAGGACTAAGCTCCTACAATGAGCAGTTCTTCGGGCCA	TCRBV11-02*02	TCRBD02-01	TCRBJ02-01*01
645	0.00988536	20.3414	0.00546	5	CASSLDGGHNEQFF	ATCCAGCGCACAGAGCAGCGGGACTCGGCCATGTATCGCTGTGCCAGCAGCTTAGACGGGGGGCACAATGAGCAGTTCTTCGGGCCA	TCRBV07-06*01	TCRBD02-01*01	TCRBJ02-01*01
646	0.00990069	20.3469	0.00546	5	CASSIGAGLSGLLNYGYTF	CAGGGGGACTCGGCCATGTATCTCTGTGCCAGCAGTATCGGCGCGGGTTTATCGGGCTTACTAAACTATGGCTACACCTTCGGTTCG	TCRBV07-09	TCRBD02-01	TCRBJ01-02*01
647	0.00991601	20.3523	0.00546	5	CASSKGVAGSDEQYV	CGGTCCACAAAGCTGGAGGACTCAGCCATGTACTTCTGTGCCAGCAGCAAAGGGGTAGCGGGAAGCGACGAGCAGTACGTCGGGCCG	TCRBV02-01*01	TCRBD02-01*02	TCRBJ02-07*01
648	0.00993134	20.3578	0.00546	5	CASSLCMIRRAETQYF	TCCGCCAGCACCAACCAGACATCTATGTACCTCTGTGCCAGCAGTTTATGTATGATTCGGCGGGCGGAGACCCAGTACTTCGGGCCA	TCRBV28-01*01	TCRBD02-01	TCRBJ02-05*01
649	0.00994667	20.3633	0.00546	5	CASSTRGSWNTGELFF	CTCCTTGGAGCTGGGGACTCAGCCCTGTACTTCTGTGCCAGCAGCACCCGGGGTAGCTGGAACACCGGGGAGCTGTTTTTTGGAGAA	TCRBV13-01*01	TCRBD02-01*01	TCRBJ02-02*01
650	0.00996199	20.3687	0.00546	5	CASSLQTGGSEKLFF	GAGTCGCCCAGCCCCAACCAGACCTCTCTGTACTTCTGTGCCAGCAGTTTACAGACAGGGGGCTCTGAAAAACTGTTTTTTGGCAGT	TCRBV27-01*01	TCRBD01-01*01	TCRBJ01-04*01
651	0.00997732	20.3742	0.00546	5	CASSTRTGSPDEQYF	ACATCGGCCCAAAAGAACCCGACAGCTTTCTATCTCTGTGCCAGTAGTACAAGGACAGGCTCTCCGGACGAGCAGTACTTCGGGCCG	TCRBV19-01	TCRBD01-01*01	TCRBJ02-07*01
652	0.00999264	20.3796	0.00546	5	CASSPSGGGEEFF	AGGATCCAGCAGGTAGTGCGAGGAGATTCGGCAGCTTATTTCTGTGCCAGCTCACCAAGCGGTGGGGGCGAGGAGTTCTTCGGGCCA	TCRBV18-01*01	TCRBD01-01*01	TCRBJ02-01*01
653	0.010008	20.3851	0.00546	5	CSARDPTGVSSYNEQFF	GCCCATCCTGAAGACAGCAGCTTCTACATCTGCAGTGCTAGAGATCCCACGGGGGTCAGCTCCTACAATGAGCAGTTCTTCGGGCCA	unresolved	TCRBD02-01*01	TCRBJ02-01*01
654	0.0100233	20.3906	0.00546	5	CASSGLAGQETQYF	ATCCGGTCCACAAAGCTGGAGGACTCAGCCATGTACTTCTGTGCCAGCAGCGGACTAGCGGGCCAAGAGACCCAGTACTTCGGGCCA	TCRBV02-01*01	TCRBD02-01	TCRBJ02-05*01
655	0.0100386	20.396	0.00546	5	CASSLVRTTNTEAFF	CAGCCTGCAAAGCTTGAGGACTCGGCCGTGTATCTCTGTGCCAGCAGCTTAGTGAGGACAACGAACACTGAAGCTTTCTTTGGACAA	TCRBV11-02*02	TCRBD01-01*01	TCRBJ01-01*01
656	0.0100539	20.4015	0.00546	5	CASSIHGSAYEQYF	GTGACATCGGCCCAAAAGAACCCGACAGCTTTCTATCTCTGTGCCAGTAGTATTCATGGCAGCGCCTACGAGCAGTACTTCGGGCCG	TCRBV19-01	TCRBD02-01	TCRBJ02-07*01
657	0.0100693	20.4069	0.00546	5	CASSFNPGYSGNTIYF	TCCGCCAGCACCAACCAGACATCTATGTACCTCTGTGCCAGCAGTTTCAACCCGGGTTACTCTGGAAACACCATATATTTTGGAGAG	TCRBV28-01*01	TCRBD02-01	TCRBJ01-03*01
658	0.0100846	20.4124	0.00546	5	CASSLFGEEDTQYF	ATCCAGCGCACAGAGCAGCGGGACTCGGCCATGTATCGCTGTGCCAGCAGCTTATTTGGAGAGGAAGATACGCAGTATTTTGGCCCA	TCRBV07-06*01	TCRBD02-01*02	TCRBJ02-03*01
659	0.0100999	20.4179	0.00546	5	CASSFLRRPTDTQYF	CAGCCTGCAAAGCTTGAGGACTCGGCCGTGTATCTCTGTGCCAGCAGCTTCCTTAGGCGGCCCACAGATACGCAGTATTTTGGCCCA	TCRBV11-02*02	TCRBD02-01	TCRBJ02-03*01
660	0.0101153	20.4233	0.00546	5	CASSPPAGETTGELFF	CGCACACAGCAGGAGGACTCGGCCGTGTATCTCTGTGCCAGCAGCCCCCCAGCGGGAGAGACCACCGGGGAGCTGTTTTTTGGAGAA	TCRBV07-02*01	TCRBD02-01*02	TCRBJ02-02*01
661	0.0101306	20.4288	0.00546	5	CASSLNSNQPQHF	AAGATCCAGCGCACAGAGCGGGGGGACTCAGCCGTGTATCTCTGTGCCAGCAGCCTAAATAGCAATCAGCCCCAGCATTTTGGTGAT	TCRBV07-03*01	unresolved	TCRBJ01-05*01
662	0.0101459	20.4342	0.00546	5	CASSSPSSSGVYEQYF	TCCGCCAGCACCAACCAGACATCTATGTACCTCTGTGCCAGCAGTTCCCCCTCCTCTAGCGGGGTCTACGAGCAGTACTTCGGGCCG	TCRBV28-01*01	TCRBD02-01*01	TCRBJ02-07*01
663	0.0101612	20.4397	0.00546	5	CASSYTRGNEQFF	ACGATTCAGCGCACAGAGCAGCGGGACTCAGCCATGTATCGCTGTGCCAGCAGCTACACTAGGGGCAATGAGCAGTTCTTCGGGCCA	TCRBV07-07*01	unresolved	TCRBJ02-01*01
664	0.0101766	20.4452	0.00546	5	CATQTSASYNEQFF	CTGGAGTCCGCCAGCACCAACCAGACATCTATGTACCTCTGTGCCACACAGACTAGCGCTTCCTACAATGAGCAGTTCTTCGGGCCA	TCRBV28-01*01	TCRBD02-01	TCRBJ02-01*01
665	0.0101919	20.4506	0.00546	5	CASSGAQKLTGELFF	AGCTCTCTGGAGCTGGGGGACTCAGCTTTGTATTTCTGTGCCAGCAGCGGAGCTCAGAAACTCACCGGGGAGCTGTTTTTTGGAGAA	TCRBV09-01	unresolved	TCRBJ02-02*01
666	0.0102072	20.4561	0.00546	5	CASSLWGQGNTGELFF	CCCTCAGAACCCAGGGACTCAGCTGTGTACTTCTGTGCCAGCAGTTTATGGGGACAGGGTAACACCGGGGAGCTGTTTTTTGGAGAA	unresolved	TCRBD01-01*01	TCRBJ02-02*01
667	0.0102225	20.4615	0.00546	5	CASSLGPETEAFF	AAGATCCAGCCTGCAAAGCTTGAGGACTCGGCCGTGTATCTCTGTGCCAGCAGCTTAGGGCCGGAAACTGAAGCTTTCTTTGGACAA	TCRBV11-02*02	unresolved	TCRBJ01-01*01
668	0.0102379	20.467	0.00546	5	CASNPSYRAAMNTEAFF	ACAGAGCAGGGGGACTCGGCCATGTATCTCTGTGCCAGCAACCCCTCCTACAGGGCAGCTATGAACACTGAAGCTTTCTTTGGACAA	TCRBV07-09	TCRBD01-01*01	TCRBJ01-01*01
669	0.0102532	20.4725	0.00546	5	CAIGSGYLYGYTF	ACTCTGGAGTCCGCTACCAGCTCCCAGACATCTGTGTACTTCTGTGCCATCGGGTCAGGCTACCTCTATGGCTACACCTTCGGTTCG	TCRBV10-03*01	TCRBD01-01*01	TCRBJ01-02*01
670	0.0102685	20.4779	0.00546	5	CASSPFVRLSGANVLTF	ACGGAGTCAGGGGACACAGCACTGTATTTCTGTGCCAGCAGCCCCTTCGTTAGGCTCTCTGGGGCCAACGTCCTGACTTTCGGGGCC	TCRBV21-01*01	unresolved	TCRBJ02-06*01
671	0.0102838	20.4834	0.00546	5	CASSLAWGEGPNEQFF	CGCACAGAGCAGGGGGACTCGGCCATGTATCTCTGTGCCAGCAGCTTAGCGTGGGGGGAGGGCCCTAATGAGCAGTTCTTCGGGCCA	TCRBV07-09	TCRBD02-01*02	TCRBJ02-01*01
672	0.0102992	20.4888	0.00546	5	CASSTTSVSTDTQYF	CAGCGCACAGAGCAGCGGGACTCGGCCATGTATCGCTGTGCCAGCAGCACAACTAGCGTAAGCACAGATACGCAGTATTTTGGCCCA	TCRBV07-06*01	TCRBD02-01	TCRBJ02-03*01
673	0.0103145	20.4943	0.00546	5	CASSRGTVEQYF	CTGATCCTGGAGTCGCCCAGCCCCAACCAGACCTCTCTGTACTTCTGTGCCAGCAGTCGGGGGACAGTCGAGCAGTACTTCGGGCCG	TCRBV27-01*01	TCRBD01-01*01	TCRBJ02-07*01
674	0.0103298	20.4998	0.00546	5	CASSETGNAGNTIYF	CAGCGCACACAGCAGGAGGACTCCGCCGTGTATCTCTGTGCCAGCAGCGAAACCGGGAACGCCGGAAACACCATATATTTTGGAGAG	TCRBV07-08*01	TCRBD02-01*02	TCRBJ01-03*01
675	0.0103451	20.5052	0.00546	5	CASSQTGELFF	AATCTTCACATCAATTCCCTGGAGCTTGGTGACTCTGCTGTGTATTTCTGTGCCAGCAGCCAAACCGGGGAGCTGTTTTTTGGAGAA	unresolved	unresolved	TCRBJ02-02*01
676	0.0103605	20.5107	0.00546	5	CASSSGTSGFWEQYV	AACGCCTTGGAGCTGGACGACTCGGCCCTGTATCTCTGTGCCAGCAGCTCCGGGACTAGCGGTTTTTGGGAGCAGTACGTCGGGCCG	TCRBV05-04*01	TCRBD02-01	TCRBJ02-07*01
677	0.0103758	20.5161	0.00546	5	CASSPVGKYEQYV	AGGATCCAGCAGGTAGTGCGAGGAGATTCGGCAGCTTATTTCTGTGCCAGCTCACCGGTCGGGAAGTACGAGCAGTACGTCGGGCCG	TCRBV18-01*01	TCRBD02-01*02	TCRBJ02-07*01
678	0.0103911	20.5216	0.00546	5	WTSGIDEQFF	TGTACCTTGGAGATCCAGTCCACGGAGTCAGGGGACACAGCACTGTATTTCTGGACTAGCGGGATTGATGAGCAGTTCTTCGGGCCA	TCRBV21-01*01	TCRBD02-01*02	TCRBJ02-01*01
679	0.0104064	20.5271	0.00546	5	CASRIGLAGFTGELFF	TCGCCCAGCCCCAACCAGACCTCTCTGTACTTCTGTGCCAGCAGAATCGGACTAGCGGGATTCACCGGGGAGCTGTTTTTTGGAGAA	TCRBV27-01*01	TCRBD02-01*02	TCRBJ02-02*01
680	0.0104218	20.5325	0.00546	5	CASSVITGQGALTEAFF	CCCAGCCCCAACCAGACCTCTCTGTACTTCTGTGCCAGCAGTGTAATAACGGGACAGGGGGCTTTAACTGAAGCTTTCTTTGGACAA	TCRBV27-01*01	TCRBD01-01*01	TCRBJ01-01*01
681	0.0104371	20.538	0.00546	5	CASSLQGGGYTF	CTCACTGTGACATCGGCCCAAAAGAACCCGACAGCTTTCTATCTCTGTGCCAGTAGTCTACAGGGCGGTGGCTACACCTTCGGTTCG	TCRBV19-01	TCRBD01-01*01	TCRBJ01-02*01
682	0.0104524	20.5434	0.00546	5	CASSSGTDGYTF	CTGAAGATCCAGCCCTCAGAACCCAGGGACTCAGCTGTGTACTTCTGTGCCAGCAGTTCAGGGACAGATGGCTACACCTTCGGTTCG	unresolved	TCRBD01-01*01	TCRBJ01-02*01
683	0.0104678	20.5489	0.00546	5	CASSLRMGKADTQYF	CAGCGCACAGAGCAGGGGGACTCGGCCATGTATCTCTGTGCCAGCAGCTTAAGGATGGGTAAGGCGGATACGCAGTATTTTGGCCCA	TCRBV07-09	unresolved	TCRBJ02-03*01
684	0.0104831	20.5544	0.00546	5	CASRTSSGELFF	CTCACTGTGACATCGGCCCAAAAGAACCCGACAGCTTTCTATCTCTGTGCCAGCCGGACTAGTTCCGGGGAGCTGTTTTTTGGAGAA	TCRBV19-01	TCRBD02-01	TCRBJ02-02*01
685	0.0104984	20.5598	0.00546	5	CASSEVGRNTEAFF	ATCCGGTCCACAAAGCTGGAGGACTCAGCCATGTACTTCTGTGCCAGCAGTGAGGTGGGGAGGAACACTGAAGCTTTCTTTGGACAA	TCRBV02-01*01	TCRBD02-01*02	TCRBJ01-01*01
686	0.0105137	20.5653	0.00546	5	CASNGGAEGQPQHF	ATCCAGCGCACAGAGCAGGGGGACTCGGCCATGTATCTCTGTGCCAGCAATGGGGGGGCGGAAGGTCAGCCCCAGCATTTTGGTGAT	TCRBV07-09	TCRBD02-01*01	TCRBJ01-05*01
687	0.0105291	20.5707	0.00546	5	CASREMPTRSDEQFF	CAGCGCACACAGCAGGAGGACTCCGCCGTGTATCTCTGTGCCAGCAGGGAGATGCCTACTAGGAGCGATGAGCAGTTCTTCGGGCCA	TCRBV07-08*01	TCRBD02-01	TCRBJ02-01*01
688	0.0105444	20.5762	0.00546	5	CASSLDPGGNNEQFF	CAGCCTGCAAAGCTTGAGGACTCGGCCGTGTATCTCTGTGCCAGCAGCTTAGACCCGGGAGGGAACAATGAGCAGTTCTTCGGGCCA	TCRBV11-02*02	TCRBD02-01*02	TCRBJ02-01*01
689	0.0105597	20.5817	0.00546	5	CASGEGLAGGSSTDTQYF	GCCTCCTCCCAGACATCTGTATATTTCTGCGCCAGCGGAGAAGGACTAGCGGGAGGGTCTAGCACAGATACGCAGTATTTTGGCCCA	TCRBV10-01	TCRBD02-01*02	TCRBJ02-03*01
690	0.010575	20.5871	0.00546	5	CASSVRVTTNEKLFF	ACATCGGCCCAAAAGAACCCGACAGCTTTCTATCTCTGTGCCAGTAGCGTCCGGGTTACAACTAATGAAAAACTGTTTTTTGGCAGT	TCRBV19-01	TCRBD02-01	TCRBJ01-04*01
691	0.0105904	20.5926	0.00546	5	CATSYSNQPQHF	CTGATTCTGGAGTCCGCCAGCACCAACCAGACATCTATGTACCTCTGTGCCACTTCGTATAGCAATCAGCCCCAGCATTTTGGTGAT	TCRBV28-01*01	TCRBD02-01	TCRBJ01-05*01
692	0.0106057	20.598	0.00546	5	CASSLAGASYEQYF	ATCCAGCGCACAGAGCAGGGGGACTCGGCCATGTATCTCTGTGCCAGCAGCTTGGCGGGGGCATCCTACGAGCAGTACTTCGGGCCG	TCRBV07-09	TCRBD02-01*01	TCRBJ02-07*01
693	0.010621	20.6035	0.00546	5	CASSERNTIYF	ACTCTGAAGATCCGGTCCACAAAGCTGGAGGACTCAGCCATGTACTTCTGTGCCAGCAGTGAAAGAAACACCATATATTTTGGAGAG	TCRBV02-01*01	unresolved	TCRBJ01-03*01
694	0.0106363	20.609	0.00546	5	CASSISPDRFEGTGELFF	CAAAAGAACCCGACAGCTTTCTATCTCTGTGCCAGTAGTATCTCCCCGGACAGGTTCGAGGGAACCGGGGAGCTGTTTTTTGGAGAA	TCRBV19-01	TCRBD01-01*01	TCRBJ02-02*01
695	0.0106517	20.6144	0.00546	5	CASSPGGAEAFF	CTGAATGTGAACGCCTTGTTGCTGGGGGACTCGGCCCTCTATCTCTGTGCCAGCAGTCCGGGTGGGGCTGAAGCTTTCTTTGGACAA	TCRBV05-06*01	unresolved	TCRBJ01-01*01
696	0.010667	20.6199	0.00546	5	CAWSTPAGWTEAFF	TCTAAGAAGCTCCTCCTCAGTGACTCTGGCTTCTATCTCTGTGCCTGGAGTACACCGGCGGGGTGGACTGAAGCTTTCTTTGGACAA	TCRBV30-01*02	TCRBD02-01*01	TCRBJ01-01*01
697	0.0106823	20.6253	0.00546	5	CASSDRGATNEKLFF	GAGTCAGCTACCCGCTCCCAGACATCTGTGTATTTCTGCGCCAGCAGTGACCGAGGGGCAACTAATGAAAAACTGTTTTTTGGCAGT	TCRBV10-02*01	unresolved	TCRBJ01-04*01
698	0.0106976	20.6308	0.00546	5	CARSLGGEGSYEQYF	AGCGCACAGAGCAAGGGCGACTCGGCTGTGTATCTCTGTGCCAGAAGCTTAGGGGGGGAGGGCTCCTACGAGCAGTACTTCGGGCCG	TCRBV07-05*01	TCRBD02-01*02	TCRBJ02-07*01
699	0.010713	20.6363	0.00546	5	CASRGSSYEQYF	TTGGAGATCCAGCGCACAGAGCAGGGGGACTCGGCCATGTATCTCTGTGCCAGCCGGGGTAGCTCCTACGAGCAGTACTTCGGGCCG	TCRBV07-09	TCRBD02-01*01	TCRBJ02-07*01
700	0.0107283	20.6417	0.00546	5	CASTHSGTGELFF	AAGATCCAGCGCACACAGCAGGAGGACTCCGCCGTGTATCTCTGTGCCAGCACCCATAGCGGGACCGGGGAGCTGTTTTTTGGAGAA	TCRBV07-08*01	TCRBD02-01	TCRBJ02-02*01
701	0.0107436	20.6472	0.00546	5	CASSTWDGPNTGELFF	TCGCCCAGCCCCAACCAGACCTCTCTGTACTTCTGTGCCAGCAGTACTTGGGACGGACCGAACACCGGGGAGCTGTTTTTTGGAGAA	TCRBV27-01*01	unresolved	TCRBJ02-02*01
702	0.010759	20.6526	0.00546	5	CASSLDKQAPRGLRYGYTF	CTTGAGGACTCGGCCGTGTATCTCTGTGCCAGCAGCTTAGATAAACAGGCCCCAAGGGGGCTGCGGTATGGCTACACCTTCGGTTCG	TCRBV11-02*02	TCRBD01-01*01	TCRBJ01-02*01
703	0.0107743	20.6581	0.00546	5	CASVRTSGPSYEQYF	GAGTCTGCTGCCTCCTCCCAGACATCTGTATATTTCTGCGCCAGCGTAAGGACTAGCGGGCCTTCCTACGAGCAGTACTTCGGGCCG	TCRBV10-01	TCRBD02-01	TCRBJ02-07*01
704	0.0107896	20.6636	0.00546	5	CASSLALSTRHEQYF	CAGCGCACAGAGCAGCGGGACTCAGCCATGTATCGCTGTGCCAGCAGCTTAGCGCTTTCAACTAGGCACGAGCAGTACTTCGGGCCG	TCRBV07-07*01	TCRBD02-01	TCRBJ02-07*01
705	0.0108049	20.669	0.00546	5	CASGRGAGNTIYF	ACTCTGGAGTCTGCTGCCTCCTCCCAGACATCTGTATATTTCTGCGCCAGCGGACGTGGAGCTGGAAACACCATATATTTTGGAGAG	TCRBV10-01	unresolved	TCRBJ01-03*01
706	0.0108203	20.6745	0.00546	5	CASSRPAYNEQFF	GAGATCCAGGCTACGAAGCTTGAGGATTCAGCAGTGTATTTTTGTGCCAGCAGCCGCCCGGCCTACAATGAGCAGTTCTTCGGGCCA	TCRBV16-01	TCRBD02-01	TCRBJ02-01*01
707	0.0108356	20.6799	0.00546	5	CASRPPGLALIPGELFF	GCAGAGCAGGGGGACTCGGCCGTGTATGTCTGTGCAAGTCGCCCACCAGGACTAGCGCTTATTCCCGGGGAGCTGTTTTTTGGAGAA	TCRBV12-02*01	TCRBD02-01	TCRBJ02-02*01
708	0.0108509	20.6854	0.00546	5	CATVDRPPGELFF	ACTCTGTAGTCTGCTGCCTCCTCCCAGACATCTGTATATTTCTGCGCCACCGTGGACAGACCCCCCGGGGAGCTGTTTTTTGGAGAA	TCRBV10-01	TCRBD01-01*01	TCRBJ02-02*01
709	0.0108662	20.6909	0.00546	5	CASSLGDSPTGELFF	GAGTCCGCCAGCACCAACCAGACATCTATGTACCTCTGTGCCAGCAGTTTAGGGGACAGCCCTACCGGGGAGCTGTTTTTTGGAGAA	TCRBV28-01*01	TCRBD01-01*01	TCRBJ02-02*01
710	0.0108816	20.6963	0.00546	5	CASSIQANTEAFF	ACTGTGACATCGGCCCAAAAGAACCCGACAGCTTTCTATCTCTGTGCCAGTAGTATTCAGGCTAACACTGAAGCTTTCTTTGGACAA	TCRBV19-01	TCRBD01-01*01	TCRBJ01-01*01
711	0.0108969	20.7018	0.00546	5	CSARLRDRNTEAFF	GTGACCAGTGCCCATCCTGAAGACAGCAGCTTCTACATCTGCAGTGCTAGACTTCGGGACAGGAACACTGAAGCTTTCTTTGGACAA	unresolved	TCRBD01-01*01	TCRBJ01-01*01
712	0.0109122	20.7072	0.00546	5	CASSLRTGYNTEAFF	AACGCCTTGTTGCTGGGGGACTCGGCCCTGTATCTCTGTGCCAGCAGCTTGCGGACAGGGTACAACACTGAAGCTTTCTTTGGACAA	TCRBV05-05*01	TCRBD01-01*01	TCRBJ01-01*01
713	0.0109275	20.7127	0.00546	5	CASSLGGNYNEQFF	ATTCAGCGCACAGAGCAGCGGGACTCAGCCATGTATCGCTGTGCCAGCAGCTTAGGAGGGAACTACAATGAGCAGTTCTTCGGGCCA	TCRBV07-07*01	TCRBD02-01*02	TCRBJ02-01*01
714	0.0109429	20.7182	0.00546	5	CASSPLDSHNEQFF	ATCCAGCAGGTAGTGCGAGGAGATTCGGCAGCTTATTTCTGTGCCAGCTCACCACTGGACAGCCACAATGAGCAGTTCTTCGGGCCA	TCRBV18-01*01	TCRBD01-01*01	TCRBJ02-01*01
715	0.0109582	20.7236	0.00546	5	CASRRQGENQPQHF	CTGGAGTCGCCCAGCCCCAACCAGACCTCTCTGTACTTCTGTGCCAGCAGACGACAGGGGGAGAATCAGCCCCAGCATTTTGGTGAT	TCRBV27-01*01	TCRBD01-01*01	TCRBJ01-05*01
716	0.0109735	20.7291	0.00546	5	CASSLEAGGISNEQFF	CCTGCAAAGCTTGAGGACTCGGCCGTGTATCTCTGTGCCAGCAGCTTAGAAGCGGGGGGAATCTCCAATGAGCAGTTCTTCGGGCCA	TCRBV11-02*02	TCRBD02-01*01	TCRBJ02-01*01
717	0.0109888	20.7345	0.00546	5	CASTGGAGGYNEQFF	CAGCCTGCAAAGCTTGAGGACTCGGCCGTGTATCTCTGTGCCAGCACCGGAGGGGCGGGAGGCTACAATGAGCAGTTCTTCGGGCCA	TCRBV11-02*02	TCRBD02-01*02	TCRBJ02-01*01
718	0.0110042	20.74	0.00546	5	CASSSSTGAPGVAQYF	TCCACGGAGTCAGGGGACACAGCACTGTATTTCTGTGCCAGCAGCTCGTCGACAGGCGCCCCGGGGGTGGCCCAGTACTTCGGGCCA	TCRBV21-01*01	unresolved	TCRBJ02-05*01
719	0.0110195	20.7455	0.00546	5	CATARGNSGNTIYF	ATCCGGTCCACAAAGCTGGAGGACTCAGCCATGTACTTCTGTGCCACCGCGAGAGGGAACTCTGGAAACACCATATATTTTGGAGAG	TCRBV02-01*01	TCRBD02-01*02	TCRBJ01-03*01
720	0.0110348	20.7509	0.00546	5	CAISESRQTEAFF	ACTCTGGAGTCCGCTACCAGCTCCCAGACATCTGTGTACTTCTGTGCCATCAGTGAGTCAAGGCAGACTGAAGCTTTCTTTGGACAA	TCRBV10-03*01	unresolved	TCRBJ01-01*01
721	0.0110501	20.7564	0.00546	5	CASSRTEMMNTEAFF	CAGCCTGCAAAGCTTGAGGACTCGGCCGTGTATCTCTGTGCCAGCAGCCGGACAGAAATGATGAACACTGAAGCTTTCTTTGGACAA	TCRBV11-02*02	TCRBD01-01*01	TCRBJ01-01*01
722	0.0110655	20.7618	0.00546	5	CASRWGNTGELFF	AAGATCCGGTCCACAAAGCTGGAGGACTCAGCCATGTACTTCTGTGCCAGCAGGTGGGGAAACACCGGGGAGCTGTTTTTTGGAGAA	TCRBV02-01*01	unresolved	TCRBJ02-02*01
723	0.0110808	20.7673	0.00546	5	CASRTGLAGAYNEQFF	TCTGCTGTACCCTCTCAGACATCTGTGTACTTCTGTGCCAGCAGAACGGGCCTAGCGGGAGCCTACAATGAGCAGTTCTTCGGGCCA	TCRBV06-04	TCRBD02-01*02	TCRBJ02-01*01
724	0.0110961	20.7728	0.00546	5	CASSLFSGELFF	CTGATTCTGGAGTCCGCCAGCACCAACCAGACATCTATGTACCTCTGTGCCAGCAGTTTATTTTCCGGGGAGCTGTTTTTTGGAGAA	TCRBV28-01*01	unresolved	TCRBJ02-02*01
725	0.0111115	20.7782	0.00546	5	CASSPDKNTGELFF	ATCCAGCGCACACAGCAGGAGGACTCGGCCGTGTATCTCTGTGCCAGCAGCCCCGACAAGAACACCGGGGAGCTGTTTTTTGGAGAA	TCRBV07-02*01	TCRBD01-01*01	TCRBJ02-02*01
726	0.0111268	20.7826	0.004368	4	CAKATGGDGYTF	CTGATCCTGGAGTCGCCCAGCCCCAACCAGACCTCTCTGTACTTCTGTGCCAAGGCTACAGGGGGGGATGGCTACACCTTCGGTTCG	TCRBV27-01*01	TCRBD01-01*01	TCRBJ01-02*01
727	0.0111421	20.7869	0.004368	4	CASSYTRIGSGELFF	GAGTCGGCTGCTCCCTCCCAAACATCTGTGTACTTCTGTGCCAGCAGTTACACTAGGATTGGGTCCGGGGAGCTGTTTTTTGGAGAA	unresolved	TCRBD02-01	TCRBJ02-02*01
728	0.0111574	20.7913	0.004368	4	CAWSATSGRADTQYF	AAGAAGCTCCTTCTCAGTGACTCTGGCTTCTATCTCTGTGCCTGGAGCGCGACTAGCGGGAGAGCAGATACGCAGTATTTTGGCCCA	TCRBV30-01*01	TCRBD02-01*02	TCRBJ02-03*01
729	0.0111728	20.7957	0.004368	4	CSVEAGGDYEQYF	ACTGTGAGCAACATGAGCCCTGAAGACAGCAGCATATATCTCTGCAGCGTTGAAGCGGGGGGCGACTACGAGCAGTACTTCGGGCCG	TCRBV29-01*01	TCRBD02-01*01	TCRBJ02-07*01
730	0.0111881	20.8001	0.004368	4	CAWSPAEGYTF	ATCCTGAGTTCTAAGAAGCTCCTTCTCAGTGACTCTGGCTTCTATCTCTGTGCCTGGAGTCCGGCGGAGGGCTACACCTTCGGTTCG	TCRBV30-01*01	TCRBD02-01	TCRBJ01-02*01
731	0.0112034	20.8044	0.004368	4	CAWSEGLHTGELFF	TCTAAGAAGCTCCTCCTCAGTGACTCTGGCTTCTATCTCTGTGCCTGGTCGGAGGGGTTGCACACCGGGGAGCTGTTTTTTGGAGAA	TCRBV30-01*02	TCRBD02-01*02	TCRBJ02-02*01
732	0.0112187	20.8088	0.004368	4	CSVGRSDGYTF	ACTCTGACTGTGAGCAACATGAGCCCTGAAGACAGCAGCATATATCTCTGCAGCGTTGGGAGGAGCGATGGCTACACCTTCGGTTCG	TCRBV29-01*01	TCRBD02-01*02	TCRBJ01-02*01
733	0.0112341	20.8132	0.004368	4	CAWSVAETQYF	ATCCTGAGTTCTAAGAAGCTCCTTCTCAGTGACTCTGGCTTCTATCTCTGTGCCTGGAGTGTAGCAGAGACCCAGTACTTCGGGCCA	TCRBV30-01*01	TCRBD02-01	TCRBJ02-05*01
734	0.0112494	20.8175	0.004368	4	CSVEGTRTGSWEQFF	AGCAACATGAGCCCTGAAGACAGCAGCATATATCTCTGCAGCGTTGAAGGTACGAGGACCGGTTCATGGGAGCAGTTCTTCGGGCCA	TCRBV29-01*01	unresolved	TCRBJ02-01*01
735	0.0112647	20.8219	0.004368	4	CATSAREVYNEQFF	CTAGAGTCTGCCATCCCCAACCAGACAGCTCTTTACTTCTGTGCCACCAGTGCGAGGGAGGTATACAATGAGCAGTTCTTCGGGCCA	unresolved	TCRBD02-01*02	TCRBJ02-01*01
736	0.01128	20.8263	0.004368	4	CASSLGTGPNYEQYF	AGCTCCTTGGAGCTGGGGGACTCAGCCCTGTACTTCTGTGCCAGCAGCTTGGGGACGGGGCCGAATTACGAGCAGTACTTCGGGCCG	TCRBV13-01*01	unresolved	TCRBJ02-07*01
737	0.0112954	20.8306	0.004368	4	CAWTPMAMAEAFF	AGTTCTAAGAAGCTCCTTCTCAGTGACTCTGGCTTCTATCTCTGTGCCTGGACTCCCATGGCTATGGCTGAAGCTTTCTTTGGACAA	TCRBV30-01*01	unresolved	TCRBJ01-01*01
738	0.0113107	20.835	0.004368	4	CSVYETGGGSYEQYF	AGCAACATGAGCCCTGAAGACAGCAGCATATATCTCTGCAGCGTTTATGAAACAGGGGGGGGCTCCTACGAGCAGTACTTCGGGCCG	TCRBV29-01*01	TCRBD01-01*01	TCRBJ02-07*01
739	0.011326	20.8394	0.004368	4	CSWTGATNEKLFF	ACTGTGAGCAACATGAGCCCTGAAGACAGCAGCATATATCTCTGCAGTTGGACAGGTGCAACTAATGAAAAACTGTTTTTTGGCAGT	TCRBV29-01*01	TCRBD01-01*01	TCRBJ01-04*01
740	0.0113413	20.8437	0.004368	4	CASSYSPRGGHGYTF	CTGTCGGCTGCTCCCTCCCAGACATCTGTGTACTTCTGTGCCAGCAGTTACTCCCCCAGGGGAGGTCATGGCTACACCTTCGGTTCG	TCRBV06-05*01	unresolved	TCRBJ01-02*01
741	0.0113567	20.8481	0.004368	4	CASSQLQGNGYTF	CACCTACACACCCTGCAGCCAGAAGACTCGGCCCTGTATCTCTGCGCCAGCAGCCAACTACAGGGTAATGGCTACACCTTCGGTTCG	TCRBV04-03*01	TCRBD01-01*01	TCRBJ01-02*01
742	0.011372	20.8525	0.004368	4	CAWTSGTGGDEKLFF	AAGAAGCTCCTTCTCAGTGACTCTGGCTTCTATCTCTGTGCCTGGACCTCTGGGACAGGGGGTGACGAAAAACTGTTTTTTGGCAGT	TCRBV30-01*01	TCRBD01-01*01	TCRBJ01-04*01
743	0.0113873	20.8568	0.004368	4	CATSDLTRGGTQYF	CTAGAGTCTGCCATCCCCAACCAGACAGCTCTTTACTTCTGTGCCACCAGTGATTTGACCCGCGGAGGGACCCAGTACTTCGGGCCA	unresolved	TCRBD02-01*02	TCRBJ02-05*01
744	0.0114026	20.8612	0.004368	4	CAWSDWTRTSGNTIYF	AAGCTCCTCCTCAGTGACTCTGGCTTCTATCTCTGTGCCTGGAGCGACTGGACCCGTACCTCTGGAAACACCATATATTTTGGAGAG	TCRBV30-01*02	unresolved	TCRBJ01-03*01
745	0.011418	20.8656	0.004368	4	CATSDLGTSGSPDTQYF	GCCATCCCCAACCAGACAGCTCTTTACTTCTGTGCCACCAGTGACCTAGGGACTAGCGGGAGTCCAGATACGCAGTATTTTGGCCCA	unresolved	TCRBD02-01*02	TCRBJ02-03*01
746	0.0114333	20.8699	0.004368	4	CASSLGPYEQYF	ATGAATGTGAGCACCTTGGAGCTGGGGGACTCGGCCCTTTATCTTTGCGCCAGCAGCTTGGGACCCTACGAGCAGTACTTCGGGCCG	TCRBV05-01*01	unresolved	TCRBJ02-07*01
747	0.0114486	20.8743	0.004368	4	CASSPGGGDHEQYF	CTGAGCTCTCTGGAGCTGGGGGACTCAGCTTTGTATTTCTGTGCCAGCAGCCCCGGAGGGGGCGACCACGAGCAGTACTTCGGGCCG	TCRBV09-01	TCRBD01-01*01	TCRBJ02-07*01
748	0.011464	20.8787	0.004368	4	CSANTFGQVGNQPQHF	AGTGCCCATCCTGAAGACAGCAGCTTCTACATCTGCAGTGCTAACACATTCGGACAGGTTGGCAATCAGCCCCAGCATTTTGGTGAT	unresolved	TCRBD01-01*01	TCRBJ01-05*01
749	0.0114793	20.883	0.004368	4	CASSQEAESEAFF	CACCTACACACCCTGCAGCCAGAAGACTCGGCCCTGTATCTCTGCGCCAGCAGCCAAGAGGCGGAAAGTGAAGCTTTCTTTGGACAA	TCRBV04-03*01	TCRBD02-01	TCRBJ01-01*01
750	0.0114946	20.8874	0.004368	4	CSARLRDRNTEAFF	GTGACCAGTGCCCATCCTGAAGACAGCAGCTTCTACATCTGCAGTGCTAGATTACGCGACAGGAACACTGAAGCTTTCTTTGGACAA	unresolved	TCRBD01-01*01	TCRBJ01-01*01
751	0.0115099	20.8918	0.004368	4	CSVEYQETQYF	ACTCTGACTGTGAGCAACATGAGCCCTGAAGACAGCAGCATATATCTCTGCAGCGTTGAGTACCAAGAGACCCAGTACTTCGGGCCA	TCRBV29-01*01	unresolved	TCRBJ02-05*01
752	0.0115253	20.8961	0.004368	4	CASSVGRPNYGYTF	CTGCTGTCGGCTGCTCCCTCCCAGACATCTGTGTACTTCTGTGCCAGCAGTGTCGGGAGGCCTAACTATGGCTACACCTTCGGTTCG	TCRBV06-05*01	TCRBD02-01*02	TCRBJ01-02*01
753	0.0115406	20.9005	0.004368	4	CASSPAVGTNYGYTF	CACACCCTGCAGCCAGAAGACTCGGCCCTGTATCTCTGCGCCAGCAGCCCCGCGGTCGGCACCAACTATGGCTACACCTTCGGTTCG	TCRBV04-03*01	TCRBD02-01	TCRBJ01-02*01
754	0.0115559	20.9049	0.004368	4	CATSDLQGVTGETQYF	TCTGCCATCCCCAACCAGACAGCTCTTTACTTCTGTGCCACCAGTGATTTGCAGGGGGTTACGGGCGAGACCCAGTACTTCGGGCCA	unresolved	TCRBD01-01*01	TCRBJ02-05*01
755	0.0115712	20.9093	0.004368	4	CAWTPAGGTGELFF	TCTAAGAAGCTCCTCCTCAGTGACTCTGGCTTCTATCTCTGTGCCTGGACCCCCGCGGGTGGCACCGGGGAGCTGTTTTTTGGAGAA	TCRBV30-01*02	TCRBD02-01	TCRBJ02-02*01
756	0.0115866	20.9136	0.004368	4	CASSQDPAGQGRGYTF	ACCCTGCAGCCAGAAGACTCGGCCCTGTATCTCTGCGCCAGCAGCCAAGATCCCGCGGGACAGGGACGCGGCTACACCTTCGGTTCG	TCRBV04-03*01	TCRBD01-01*01	TCRBJ01-02*01
757	0.0116019	20.918	0.004368	4	CASSQDRTLSEQYF	CTACACACCCTGCAGCCAGAAGACTCGGCCCTGTATCTCTGCGCCAGCAGCCAAGATCGGACCCTATCCGAGCAGTACTTCGGGCCG	TCRBV04-03*01	unresolved	TCRBJ02-07*01
758	0.0116172	20.9224	0.004368	4	CASSHSGSTYEQYF	ATCCAGCCCTCAGAACCCAGGGACTCAGCTGTGTACTTCTGTGCCAGCAGTCATAGCGGGAGTACATACGAGCAGTACTTCGGGCCG	unresolved	TCRBD02-01*02	TCRBJ02-07*01
759	0.0116325	20.9267	0.004368	4	CASSGMVGTSDQQYF	GAGTCGGCTGCTCCCTCCCAGACATCTGTGTACTTCTGTGCCAGCAGTGGTATGGTTGGGACTAGCGATCAGCAGTACTTCGGGCCG	TCRBV06-01*01	TCRBD02-01	TCRBJ02-07*01
760	0.0116479	20.9311	0.004368	4	CASCFEGQGTETQYF	AGCACCTTGGAGCTGGGGGACTCGGCCCTTTATCTTTGCGCCAGCTGCTTCGAGGGACAGGGAACAGAGACCCAGTACTTCGGGCCA	TCRBV05-01*01	TCRBD01-01*01	TCRBJ02-05*01
761	0.0116632	20.9355	0.004368	4	CASRPGQGDSYGYTF	GAGTCGGCTGCTCCCTCCCAAACATCTGTGTACTTCTGTGCCAGCAGACCCGGACAGGGCGATAGCTATGGCTACACCTTCGGTTCG	unresolved	TCRBD01-01*01	TCRBJ01-02*01
762	0.0116785	20.9398	0.004368	4	CATSDFWGGEQYF	TCCCTAGAGTCTGCCATCCCCAACCAGACAGCTCTTTACTTCTGTGCCACCAGTGATTTTTGGGGAGGCGAGCAGTACTTCGGGCCG	unresolved	TCRBD02-01*02	TCRBJ02-07*01
763	0.0116938	20.9442	0.004368	4	CASSSGTGAFHEQYV	GAGTCGGCTGCTCCCTCCCAAACATCTGTGTACTTCTGTGCCAGCAGCTCCGGGACAGGGGCTTTCCACGAGCAGTACGTCGGGCCG	unresolved	TCRBD01-01*01	TCRBJ02-07*01
764	0.0117092	20.9486	0.004368	4	CASSQVVGGGQYEQYF	ACCCTGCAGCCAGAAGACTCGGCCCTGTATCTCTGCGCCAGCAGCCAAGTCGTCGGAGGGGGCCAATACGAGCAGTACTTCGGGCCG	TCRBV04-03*01	TCRBD01-01*01	TCRBJ02-07*01
765	0.0117245	20.9529	0.004368	4	CAWSPGGNEQFF	CTGAGTTCTAAGAAGCTCCTCCTCAGTGACTCTGGCTTCTATCTCTGTGCCTGGAGTCCCGGAGGCAATGAGCAGTTCTTCGGGCCA	TCRBV30-01*02	TCRBD02-01*02	TCRBJ02-01*01
766	0.0117398	20.9573	0.004368	4	CASSYKHSTDTQYF	CTGCTGTCGGCTGCTCCCTCCCAGACATCTGTGTACTTCTGTGCCAGCAGCTACAAGCATAGCACAGATACGCAGTATTTTGGCCCA	TCRBV06-05*01	TCRBD02-01	TCRBJ02-03*01
767	0.0117551	20.9617	0.004368	4	CATSDLSRLAGGRSYNEQFF	AACCAGACAGCTCTTTACTTCTGTGCCACCAGTGATTTATCGAGACTAGCGGGAGGGCGCTCCTACAATGAGCAGTTCTTCGGGCCA	unresolved	TCRBD02-01*02	TCRBJ02-01*01
768	0.0117705	20.966	0.004368	4	CATRALGQERNQPQHF	TCTGCCATCCCCAACCAGACAGCTCTTTACTTCTGTGCCACCCGAGCTCTAGGACAGGAACGCAATCAGCCCCAGCATTTTGGTGAT	unresolved	TCRBD01-01*01	TCRBJ01-05*01
769	0.0117858	20.9704	0.004368	4	CATSDWTANNEQFF	CTAGAGTCTGCCATCCCCAACCAGACAGCTCTTTACTTCTGTGCCACCAGTGATTGGACAGCCAACAATGAGCAGTTCTTCGGGCCA	unresolved	TCRBD01-01*01	TCRBJ02-01*01
770	0.0118011	20.9748	0.004368	4	CASSLDVAGVGETQYF	GCCTTGTTGCTGGGGGACTCGGCCCTCTATCTCTGTGCCAGCAGCTTGGATGTAGCGGGAGTGGGGGAGACCCAGTACTTCGGGCCA	TCRBV05-06*01	TCRBD02-01*02	TCRBJ02-05*01
771	0.0118165	20.9791	0.004368	4	CASSFSGRAEQETQYF	TCGGCTGCTCCCTCCCAAACATCTGTGTACTTCTGTGCCAGCAGTTTTAGCGGGAGGGCGGAACAAGAGACCCAGTACTTCGGGCCA	unresolved	TCRBD02-01*02	TCRBJ02-05*01
772	0.0118318	20.9835	0.004368	4	CASSYWAAYEQYV	AATGTGAACGCCTTGTTGCTGGGGGACTCGGCCCTCTATCTCTGTGCCAGCAGCTACTGGGCGGCCTACGAGCAGTACGTCGGGCCG	TCRBV05-06*01	unresolved	TCRBJ02-07*01
773	0.0118471	20.9879	0.004368	4	CATSDGGRGRETQYF	GAGTCTGCCATCCCCAACCAGACAGCTCTTTACTTCTGTGCCACCAGTGATGGTGGCAGGGGACGCGAGACCCAGTACTTCGGGCCA	unresolved	TCRBD01-01*01	TCRBJ02-05*01
774	0.0118624	20.9922	0.004368	4	CASSGRGMMNTEAFF	GAGTCTGCCAGGCCCTCACATACCTCTCAGTACCTCTGTGCCAGCAGTGGCAGGGGGATGATGAACACTGAAGCTTTCTTTGGACAA	TCRBV25-01*01	TCRBD01-01*01	TCRBJ01-01*01
775	0.0118778	20.9966	0.004368	4	CSVEGNTIYF	TCAACTCTGACTGTGAGCAACATGAGCCCTGAAGACAGCAGCATATATCTCTGCAGCGTTGAAGGAAACACCATATATTTTGGAGAG	TCRBV29-01*01	unresolved	TCRBJ01-03*01
776	0.0118931	21.001	0.004368	4	CASSRTGQETQYF	AAGATCCAGCCCTCAGAACCCAGGGACTCAGCTGTGTACTTCTGTGCCAGCAGTCGGACTGGCCAAGAGACCCAGTACTTCGGGCCA	unresolved	TCRBD02-01	TCRBJ02-05*01
777	0.0119084	21.0053	0.004368	4	CATGEGTETQYF	CTGTCCCTAGAGTCTGCCATCCCCAACCAGACAGCTCTTTACTTCTGTGCCACCGGTGAGGGAACGGAGACCCAGTACTTCGGGCCA	unresolved	unresolved	TCRBJ02-05*01
778	0.0119237	21.0097	0.004368	4	CASSVAWADTQYF	AACCTGAGCTCTCTGGAGCTGGGGGACTCAGCTTTGTATTTCTGTGCCAGCAGCGTAGCCTGGGCAGATACGCAGTATTTTGGCCCA	TCRBV09-01	unresolved	TCRBJ02-03*01
779	0.0119391	21.0141	0.004368	4	CSAPPHTNTEAFF	ACAGTGACCAGTGCCCATCCTGAAGACAGCAGCTTCTACATCTGCAGTGCCCCCCCCCACACGAACACTGAAGCTTTCTTTGGACAA	unresolved	TCRBD01-01*01	TCRBJ01-01*01
780	0.0119544	21.0185	0.004368	4	CATSDGTDGNQPQHF	GAGTCTGCCATCCCCAACCAGACAGCTCTTTACTTCTGTGCCACCAGTGACGGGACAGATGGAAATCAGCCCCAGCATTTTGGTGAT	unresolved	TCRBD01-01*01	TCRBJ01-05*01
781	0.0119697	21.0228	0.004368	4	CAWSVHGGYTF	ATCCTGAGTTCTAAGAAGCTCCTCCTCAGTGACTCTGGCTTCTATCTCTGTGCCTGGAGTGTACATGGTGGCTACACCTTCGGTTCG	TCRBV30-01*02	TCRBD01-01*01	TCRBJ01-02*01
782	0.011985	21.0272	0.004368	4	CASSLPGPYSYEQYF	CACGCCCTGCAGCCAGAAGACTCAGCCCTGTATCTCTGCGCCAGCAGCCTACCGGGTCCTTACTCCTACGAGCAGTACTTCGGGCCG	TCRBV04-01*01	TCRBD02-01	TCRBJ02-07*01
783	0.0120004	21.0316	0.004368	4	CASSLRQVETQYF	AAGATCCAGCCCTCAGAACCCAGGGACTCAGCTGTGTACTTCTGTGCCAGCAGTTTACGGCAGGTTGAGACCCAGTACTTCGGGCCA	unresolved	TCRBD01-01*01	TCRBJ02-05*01
784	0.0120157	21.0359	0.004368	4	CASSYLAGEVEETQYF	TCGGCTGCTCCCTCCCAAACATCTGTGTACTTCTGTGCCAGCAGTTATTTAGCGGGAGAGGTGGAAGAGACCCAGTACTTCGGGCCA	unresolved	TCRBD02-01*02	TCRBJ02-05*01
785	0.012031	21.0403	0.004368	4	CASSLVPGGAEAFF	GTGAGCACCTTGGAGCTGGGGGACTCGGCCCTTTATCTTTGCGCCAGCAGCTTGGTTCCGGGGGGGGCTGAAGCTTTCTTTGGACAA	TCRBV05-01*01	TCRBD02-01*01	TCRBJ01-01*01
786	0.0120463	21.0447	0.004368	4	CSSWGGGANEKLFF	GTGACCAGTGCCCATCCTGAAGACAGCAGCTTCTACATCTGCAGTTCTTGGGGGGGCGGCGCTAATGAAAAACTGTTTTTTGGCAGT	unresolved	TCRBD02-01*01	TCRBJ01-04*01
787	0.0120617	21.049	0.004368	4	CASKGTAKEQYF	CTGAAGATCCAGCCCTCAGAACCCAGGGACTCAGCTGTGTACTTCTGTGCCAGCAAAGGGACCGCAAAGGAGCAGTACTTCGGGCCG	unresolved	unresolved	TCRBJ02-07*01
788	0.012077	21.0534	0.004368	4	CASSPTSVGNEQFF	CTACACACCCTGCAGCCAGAAGACTCGGCCCTGTATCTCTGCGCCAGCAGCCCCACTAGCGTTGGTAATGAGCAGTTCTTCGGGCCA	TCRBV04-03*01	TCRBD02-01	TCRBJ02-01*01
789	0.0120923	21.0578	0.004368	4	CASSGSREVRRSYNEQFF	GAGCTGGGGGACTCAGCTTTGTATTTCTGTGCCAGCAGCGGTTCGCGGGAGGTTAGGCGGTCCTACAATGAGCAGTTCTTCGGGCCA	TCRBV09-01	TCRBD02-01*02	TCRBJ02-01*01
790	0.0121077	21.0621	0.004368	4	CASSYLAGGSYNEQFF	ACCTTGGAGCTGGGGGACTCGGCCCTTTATCTTTGCGCCAGCAGCTACTTAGCGGGAGGATCCTACAATGAGCAGTTCTTCGGGCCA	TCRBV05-01*01	TCRBD02-01*02	TCRBJ02-01*01
791	0.012123	21.0665	0.004368	4	CASSYGRDYGYTF	AGGCTGCTGTCGGCTGCTCCCTCCCAGACATCTGTGTACTTCTGTGCCAGCAGTTACGGCAGGGACTATGGCTACACCTTCGGTTCG	TCRBV06-05*01	TCRBD01-01*01	TCRBJ01-02*01
792	0.0121383	21.0709	0.004368	4	CASSPKISSYNEQFF	AGCTCTCTGGAGCTGGGGGACTCAGCTTTGTATTTCTGTGCCAGCAGCCCCAAAATAAGCTCCTACAATGAGCAGTTCTTCGGGCCA	TCRBV09-01	unresolved	TCRBJ02-01*01
793	0.0121536	21.0752	0.004368	4	CSARARETQYF	ACTCTGACAGTGACCAGTGCCCATCCTGAAGACAGCAGCTTCTACATCTGCAGTGCTAGAGCCCGAGAGACCCAGTACTTCGGGCCA	TCRBV20-01*01	TCRBD02-01	TCRBJ02-05*01
794	0.012169	21.0796	0.004368	4	CASSPGLAGNGELFF	CACACCCTGCAGCCAGAAGACTCGGCCCTGTATCTCTGCGCCAGCAGCCCGGGACTAGCGGGAAACGGGGAGCTGTTTTTTGGAGAA	TCRBV04-03*01	TCRBD02-01*02	TCRBJ02-02*01
795	0.0121843	21.084	0.004368	4	CASSGYSGGRLNEQFF	TCGGCTGCTCCCTCCCAGACATCTGTGTACTTCTGTGCCAGCAGTGGTTATAGTGGGGGGCGTCTCAATGAGCAGTTCTTCGGGCCA	TCRBV06-01*01	unresolved	TCRBJ02-01*01
796	0.0121996	21.0883	0.004368	4	CASSYPGLAGKTYNEQFF	GCTCCCTCCCAAACATCTGTGTACTTCTGTGCCAGCAGTTACCCCGGACTAGCCGGAAAGACCTACAATGAGCAGTTCTTCGGGCCA	unresolved	TCRBD02-01	TCRBJ02-01*01
797	0.0122149	21.0927	0.004368	4	CASSPGARQSTDTQYF	ACCCTGCAGCCAGAAGACTCGGCCCTGTATCTCTGCGCCAGCAGCCCCGGCGCGCGACAAAGCACAGATACGCAGTATTTTGGCCCA	TCRBV04-03*01	TCRBD01-01*01	TCRBJ02-03*01
798	0.0122303	21.0971	0.004368	4	CATAPRAGTPNANTEAFF	ATCCCCAACCAGACAGCTCTTTACTTCTGTGCCACCGCGCCCCGGGCAGGGACTCCGAACGCGAACACTGAAGCTTTCTTTGGACAA	unresolved	TCRBD02-01	TCRBJ01-01*01
799	0.0122456	21.1014	0.004368	4	CASSVAGGLFEKLFF	AGCTCTCTGGAGCTGGGGGACTCAGCTTTGTATTTCTGTGCCAGCAGCGTAGCTGGGGGACTTTTCGAAAAACTGTTTTTTGGCAGT	TCRBV09-01	TCRBD02-01	TCRBJ01-04*01
800	0.0122609	21.1058	0.004368	4	CASSYSYRPMGGYTF	CTGTCGGCTGCTCCCTCCCAGACATCTGTGTACTTCTGTGCCAGCAGTTACTCGTACAGACCGATGGGTGGCTACACCTTCGGTTCG	TCRBV06-05*01	TCRBD01-01*01	TCRBJ01-02*01
801	0.0122762	21.1102	0.004368	4	CALFVGGEQYF	TCCCTGATTCTGGAGTCCGCCAGCACCAACCAGACATCTATGTACCTCTGTGCCCTCTTCGTCGGGGGCGAGCAGTACTTCGGGCCG	TCRBV28-01*01	TCRBD02-01*01	TCRBJ02-07*01
802	0.0122916	21.1145	0.004368	4	CASRRDEGYEQYF	AGGCTGCTGTCGGCTGCTCCCTCCCAGACATCTGTGTACTTCTGTGCCAGCAGGCGGGACGAAGGCTACGAGCAGTACTTCGGGCCG	TCRBV06-05*01	TCRBD02-01*02	TCRBJ02-07*01
803	0.0123069	21.1189	0.004368	4	CASSPGQGNDYEQYF	CACACCCTGCAGCCAGAAGACTCGGCCCTGTATCTCTGCGCCAGCAGCCCTGGACAGGGAAACGACTACGAGCAGTACTTCGGGCCG	TCRBV04-03*01	TCRBD01-01*01	TCRBJ02-07*01
804	0.0123222	21.1233	0.004368	4	CSARSDGSYYNEQFF	ACCAGTGCCCATCCTGAAGACAGCAGCTTCTACATCTGCAGTGCTAGATCCGACGGATCCTACTACAATGAGCAGTTCTTCGGGCCA	unresolved	unresolved	TCRBJ02-01*01
805	0.0123375	21.1277	0.004368	4	CATGDGYTDTQYF	TCCCTAGAGTCTGCCATCCCCAACCAGACAGCTCTTTACTTCTGTGCCACCGGGGACGGATACACAGATACGCAGTATTTTGGCCCA	unresolved	unresolved	TCRBJ02-03*01
806	0.0123529	21.132	0.004368	4	CASSYNDRDRGYQPQHF	GCTGCTCCCTCCCAAACATCTGTGTACTTCTGTGCCAGCAGTTACAACGACCGGGACAGGGGGTATCAGCCCCAGCATTTTGGTGAT	unresolved	TCRBD01-01*01	TCRBJ01-05*01
807	0.0123682	21.1364	0.004368	4	CASSLLSSGRRDEQYF	TCCGCCAGCACCAACCAGACATCTATGTACCTCTGTGCCAGCAGTTTATTATCTAGCGGGAGGCGGGACGAGCAGTACTTCGGGCCG	TCRBV28-01*01	TCRBD02-01*02	TCRBJ02-07*01
808	0.0123835	21.1408	0.004368	4	CASSQDLTGDGHTIYF	ACCCTGCAGCCAGAAGACTCGGCCCTGTATCTCTGCGCCAGCAGCCAAGATCTGACGGGTGATGGGCACACCATATATTTTGGAGAG	TCRBV04-03*01	unresolved	TCRBJ01-03*01
809	0.0123988	21.1451	0.004368	4	CATSPISSYSGNTIYF	TCACCAGGCCTGGGGGACGCAGCCATGTACCTGTGTGCCACCAGCCCAATATCCTCCTACTCTGGAAACACCATATATTTTGGAGAG	TCRBV15-01*01	TCRBD02-01	TCRBJ01-03*01
810	0.0124142	21.1495	0.004368	4	CASSKGTSAQETQYF	CAGCCTGCAGAGCTTGGGGACTCGGCCGTGTATCTCTGTGCCAGCAGCAAGGGGACTAGCGCCCAAGAGACCCAGTACTTCGGGCCA	TCRBV11-03*01	TCRBD02-01	TCRBJ02-05*01
811	0.0124295	21.1539	0.004368	4	CASSLGSNTDTQYF	GTGAACGCCTTGGAGCTGGACGACTCGGCCCTGTATCTCTGTGCCAGCAGCTTGGGTAGTAACACAGATACGCAGTATTTTGGCCCA	TCRBV05-04*01	TCRBD02-01	TCRBJ02-03*01
812	0.0124448	21.1582	0.004368	4	CASSKNMEAFF	CCGCTCAGGCTGCTGTCGGCTGCTCCCTCCCAGACATCTGTGTACTTCTGTGCCAGCAGTAAAAACATGGAAGCTTTCTTTGGACAA	TCRBV06-05*01	TCRBD01-01*01	TCRBJ01-01*01
813	0.0124602	21.1626	0.004368	4	CASSPGLQDYGYTF	CTGCTGTCGGCTGCTCCCTCCCAGACATCTGTGTACTTCTGTGCCAGCAGTCCAGGGTTACAGGACTATGGCTACACCTTCGGTTCG	TCRBV06-05*01	TCRBD01-01*01	TCRBJ01-02*01
814	0.0124755	21.167	0.004368	4	CATSDLQDYGYTF	TCCCTAGAGTCTGCCATCCCCAACCAGACAGCTCTTTACTTCTGTGCCACCAGTGATTTGCAAGACTATGGCTACACCTTCGGTTCG	unresolved	unresolved	TCRBJ01-02*01
815	0.0124908	21.1713	0.004368	4	CSARDNTYEQYF	CTGACAGTGACCAGTGCCCATCCTGAAGACAGCAGCTTCTACATCTGCAGTGCTAGAGACAACACCTACGAGCAGTACTTCGGGCCG	unresolved	TCRBD01-01*01	TCRBJ02-07*01
816	0.0125061	21.1757	0.004368	4	CASSQKPGLHNEQFF	CACACCCTGCAGCCAGAAGACTCGGCCCTGTATCTCTGCGCCAGCAGCCAAAAGCCGGGACTACACAATGAGCAGTTCTTCGGGCCA	TCRBV04-03*01	TCRBD02-01	TCRBJ02-01*01
817	0.0125215	21.1801	0.004368	4	CATSELQGSRGETQYF	TCTGCCATCCCCAACCAGACAGCTCTTTACTTCTGTGCCACCAGTGAGCTACAGGGTTCTCGGGGAGAGACCCAGTACTTCGGGCCA	unresolved	TCRBD01-01*01	TCRBJ02-05*01
818	0.0125368	21.1844	0.004368	4	CASSERGSGEKLFF	CTGGAGTCTGCCAGGCCCTCACATACCTCTCAGTACCTCTGTGCCAGCAGTGAAAGGGGCTCTGGAGAAAAACTGTTTTTTGGCAGT	TCRBV25-01*01	TCRBD01-01*01	TCRBJ01-04*01
819	0.0125521	21.1888	0.004368	4	CASSHRGGVRGNTIYF	TCTGCCAGGCCCTCACATACCTCTCAGTACCTCTGTGCCAGCAGTCATAGAGGGGGCGTCCGTGGAAACACCATATATTTTGGAGAG	TCRBV25-01*01	TCRBD01-01*01	TCRBJ01-03*01
820	0.0125674	21.1932	0.004368	4	CASSRGTSGRETQYF	CACACCCTGCAGCCAGAAGACTCGGCCCTGTATCTCTGCGCCAGCAGCCGCGGGACTAGCGGGAGGGAGACCCAGTACTTCGGGCCA	TCRBV04-03*01	TCRBD02-01*02	TCRBJ02-05*01
821	0.0125828	21.1975	0.004368	4	CASSLADSGTDTQYF	CAGCGCACAGAGCAGCGGGACTCGGCCATGTATCGCTGTGCCAGCAGCTTAGCGGATAGCGGCACAGATACGCAGTATTTTGGCCCA	TCRBV07-06*01	TCRBD02-01	TCRBJ02-03*01
822	0.0125981	21.2019	0.004368	4	CSASLAGHNPSTDTQYF	GCCCATCCTGAAGACAGCAGCTTCTACATCTGCAGTGCTTCACTAGCGGGCCATAACCCTAGCACAGATACGCAGTATTTTGGCCCA	unresolved	TCRBD02-01	TCRBJ02-03*01
823	0.0126134	21.2063	0.004368	4	CASSTGTSGDTGELFF	GCCTTGTTGCTGGGGGACTCGGCCCTCTATCTCTGTGCCAGCAGCACCGGGACTAGCGGGGACACCGGGGAGCTGTTTTTTGGAGAA	TCRBV05-06*01	TCRBD02-01*01	TCRBJ02-02*01
824	0.0126287	21.2106	0.004368	4	CASSYMGNQPQHF	AGGCTGCTGTCGGCTGCTCCCTCCCAGACATCTGTGTACTTCTGTGCCAGCAGTTACATGGGTAATCAGCCCCAGCATTTTGGTGAT	TCRBV06-05*01	unresolved	TCRBJ01-05*01
825	0.0126441	21.215	0.004368	4	CSARDWGRPLSYEQYF	AGTGCCCATCCTGAAGACAGCAGCTTCTACATCTGCAGTGCTAGAGATTGGGGGCGCCCTCTATCCTACGAGCAGTACTTCGGGCCG	unresolved	TCRBD01-01*01	TCRBJ02-07*01
826	0.0126594	21.2194	0.004368	4	CASSDPGGHEQFF	ACGTTGGCGTCTGCTGTACCCTCTCAGACATCTGTGTACTTCTGTGCCAGCAGTGACCCCGGGGGTCATGAGCAGTTCTTCGGGCCA	TCRBV06-04	TCRBD02-01*01	TCRBJ02-01*01
827	0.0126747	21.2237	0.004368	4	CASRQVLASTDTQYF	GAGTTGGCTGCTCCCTCCCAGACATCTGTGTACTTCTGTGCCAGCAGGCAGGTCCTCGCTAGCACAGATACGCAGTATTTTGGCCCA	TCRBV06-06	TCRBD01-01*01	TCRBJ02-03*01
828	0.01269	21.2281	0.004368	4	CASSPRGPSSYEQYF	CAGCGCACACAGCAGGAGGACTCCGCCGTGTATCTCTGTGCCAGCAGCCCTCGAGGGCCCTCCTCCTACGAGCAGTACTTCGGGCCG	TCRBV07-08*01	TCRBD02-01*02	TCRBJ02-07*01
829	0.0127054	21.2325	0.004368	4	CSARGLAENNEQFF	GTGACCAGTGCCCATCCTGAAGACAGCAGCTTCTACATCTGCAGTGCTAGAGGGTTAGCGGAAAACAATGAGCAGTTCTTCGGGCCA	unresolved	TCRBD02-01	TCRBJ02-01*01
830	0.0127207	21.2369	0.004368	4	CSAGVQETQYF	ACTCTGACAGTGACCAGTGCCCATCCTGAAGACAGCAGCTTCTACATCTGCAGTGCTGGAGTCCAAGAGACCCAGTACTTCGGGCCA	TCRBV20-01*01	unresolved	TCRBJ02-05*01
831	0.012736	21.2412	0.004368	4	CSAKSSGTSGGTDTQYF	GCCCATCCTGAAGACAGCAGCTTCTACATCTGCAGTGCAAAGAGTTCCGGGACTAGCGGAGGCACAGATACGCAGTATTTTGGCCCA	unresolved	TCRBD02-01	TCRBJ02-03*01
832	0.0127513	21.2456	0.004368	4	CASSHRYQGYGLADTGELFF	GAAGACTCAGCCCTGTATCTCTGCGCCAGCAGCCATAGATACCAAGGATACGGACTAGCGGACACCGGGGAGCTGTTTTTTGGAGAA	TCRBV04-01*01	TCRBD02-01	TCRBJ02-02*01
833	0.0127667	21.25	0.004368	4	CASSFHRGAFF	CCTCTCACTGTGACATCGGCCCAAAAGAACCCGACAGCTTTCTATCTCTGTGCCAGTAGTTTCCACAGGGGAGCTTTCTTTGGACAA	TCRBV19-01	TCRBD01-01*01	TCRBJ01-01*01
834	0.012782	21.2543	0.004368	4	CASSANRAQNTEAFF	CAGCGCACAGAGCAGCGGGACTCGGCCATGTATCGCTGTGCCAGCAGCGCCAACAGGGCCCAGAACACTGAAGCTTTCTTTGGACAA	TCRBV07-06*01	TCRBD01-01*01	TCRBJ01-01*01
835	0.0127973	21.2587	0.004368	4	CASSLWGYGNQPQHF	GAGTCGCCCAGCCCCAACCAGACCTCTCTGTACTTCTGTGCCAGCAGTTTATGGGGATATGGCAATCAGCCCCAGCATTTTGGTGAT	TCRBV27-01*01	unresolved	TCRBJ01-05*01
836	0.0128127	21.2631	0.004368	4	CATSDSGFGYTF	CTGTCCCTAGAGTCTGCCATCCCCAACCAGACAGCTCTTTACTTCTGTGCCACCAGTGATTCAGGGTTCGGCTACACCTTCGGTTCG	unresolved	TCRBD01-01*01	TCRBJ01-02*01
837	0.012828	21.2674	0.004368	4	CASSLSAGEQYF	TTGGAGATCCAGCGCACAGAGCAGGGGGACTCGGCCATGTATCTCTGTGCCAGCAGCTTATCGGCCGGCGAGCAGTACTTCGGGCCG	TCRBV07-09	unresolved	TCRBJ02-07*01
838	0.0128433	21.2718	0.004368	4	CSAKGGASFTEQYF	GTGACCAGTGCCCATCCTGAAGACAGCAGCTTCTACATCTGCAGTGCCAAGGGGGGGGCGAGTTTTACCGAGCAGTACTTCGGGCCG	unresolved	TCRBD02-01*01	TCRBJ02-07*01
839	0.0128586	21.2762	0.004368	4	CASTLGEGTGNTIYF	CTGTCGGCTGCTCCCTCCCAGACATCTGTGTACTTCTGTGCCAGCACCTTGGGAGAGGGGACTGGAAACACCATATATTTTGGAGAG	TCRBV06-05*01	unresolved	TCRBJ01-03*01
840	0.012874	21.2805	0.004368	4	CASSAGTSGRVDNEQFF	GCAAAGCTTGAGGACTCGGCCGTGTATCTCTGTGCCAGCAGCGCCGGGACTAGCGGGAGGGTAGACAATGAGCAGTTCTTCGGGCCA	TCRBV11-02*02	TCRBD02-01*02	TCRBJ02-01*01
841	0.0128893	21.2849	0.004368	4	CASSMPESQETQYF	ATCCAGCCCTCAGAACCCAGGGACTCAGCTGTGTACTTCTGTGCCAGCAGTATGCCAGAAAGCCAAGAGACCCAGTACTTCGGGCCA	unresolved	TCRBD01-01*01	TCRBJ02-05*01
842	0.0129046	21.2893	0.004368	4	CASSQDEGLVQETQYF	TCCCTGGAGCTTGGTGACTCTGCTGTGTATTTCTGTGCCAGCAGCCAAGATGAAGGACTAGTACAAGAGACCCAGTACTTCGGGCCA	unresolved	TCRBD02-01	TCRBJ02-05*01
843	0.0129199	21.2936	0.004368	4	CASSAGTSGRVTDTQYF	CTGGAGCTGGGGGACTCAGCTTTGTATTTCTGTGCCAGCAGCGCCGGGACTAGCGGGAGGGTCACAGATACGCAGTATTTTGGCCCA	TCRBV09-01	TCRBD02-01*02	TCRBJ02-03*01
844	0.0129353	21.298	0.004368	4	CASRVLRGDTGELFF	CAGCCTGCAAAGCTTGAGGACTCGGCCGTGTATCTCTGTGCCAGCAGGGTTCTTCGGGGAGACACCGGGGAGCTGTTTTTTGGAGAA	TCRBV11-02*02	TCRBD02-01	TCRBJ02-02*01
845	0.0129506	21.3024	0.004368	4	CASSRAENTGELFF	CTACACACCCTGCAGCCAGAAGACTCGGCCCTGTATCTCTGCGCCAGCAGCCGCGCAGAGAACACCGGGGAGCTGTTTTTTGGAGAA	TCRBV04-03*01	unresolved	TCRBJ02-02*01
846	0.0129659	21.3067	0.004368	4	CASSLQGASGYTF	ATCCTGGAGTCGCCCAGCCCCAACCAGACCTCTCTGTACTTCTGTGCCAGCAGTTTACAGGGGGCGAGTGGCTACACCTTCGGTTCG	TCRBV27-01*01	TCRBD01-01*01	TCRBJ01-02*01
847	0.0129812	21.3111	0.004368	4	CASSPYTGVGYTF	AATGTGAGCACCTTGGAGCTGGGGGACTCGGCCCTTTATCTTTGCGCCAGCAGCCCATACACAGGGGTGGGCTACACCTTCGGTTCG	TCRBV05-01*01	TCRBD01-01*01	TCRBJ01-02*01
848	0.0129966	21.3155	0.004368	4	CASSGQGAYEQYF	AACCTGAGCTCTCTGGAGCTGGGGGACTCAGCTTTGTATTTCTGTGCCAGCAGCGGACAGGGGGCCTACGAGCAGTACTTCGGGCCG	TCRBV09-01	TCRBD01-01*01	TCRBJ02-07*01
849	0.0130119	21.3198	0.004368	4	CASSQDRGKASFF	CACCTACACACCCTGCAGCCAGAAGACTCGGCCCTGTATCTCTGCGCCAGCAGCCAAGACAGGGGGAAAGCGTCGTTCTTCGGGCCA	TCRBV04-03*01	TCRBD01-01*01	TCRBJ02-01*01
850	0.0130272	21.3242	0.004368	4	CASSHRAGGPPDTQYF	CCCTCAGAACCCAGGGACTCAGCTGTGTACTTCTGTGCCAGCAGTCACCGAGCGGGAGGCCCCCCAGATACGCAGTATTTTGGCCCA	unresolved	TCRBD02-01*02	TCRBJ02-03*01
851	0.0130425	21.3286	0.004368	4	CASSESGGTDTQYF	ATCCGGTCCACAAAGCTGGAGGACTCAGCCATGTACTTCTGTGCCAGCAGTGAGAGCGGGGGCACAGATACGCAGTATTTTGGCCCA	TCRBV02-01*01	TCRBD02-01*01	TCRBJ02-03*01
852	0.0130579	21.3329	0.004368	4	CASRGRANQPQHF	AAGATCCGGTCCACAAAGCTGGAGGACTCAGCCATGTACTTCTGTGCCAGCAGGGGACGAGCCAATCAGCCCCAGCATTTTGGTGAT	TCRBV02-01*01	unresolved	TCRBJ01-05*01
853	0.0130732	21.3373	0.004368	4	CASSEPSGKGFYGYTF	TCGGCTGCTCCCTCCCAGACATCTGTGTACTTCTGTGCCAGCAGTGAACCAAGTGGGAAGGGATTCTATGGCTACACCTTCGGTTCG	TCRBV06-01*01	unresolved	TCRBJ01-02*01
854	0.0130885	21.3417	0.004368	4	CASSFQREGPSEQFF	AACGCCTTGGAGCTGGACGACTCGGCCCTGTATCTCTGTGCCAGCAGCTTCCAGCGGGAGGGCCCGAGTGAGCAGTTCTTCGGGCCA	TCRBV05-04*01	TCRBD02-01*02	TCRBJ02-01*01
855	0.0131038	21.3461	0.004368	4	CASSLLYGSSYNEQFF	CCTGCAAAGCTTGAGGACTCGGCCGTGTATCTCTGTGCCAGCAGCCTCCTGTATGGGAGCTCCTACAATGAGCAGTTCTTCGGGCCA	TCRBV11-02*02	TCRBD02-01*02	TCRBJ02-01*01
856	0.0131192	21.3504	0.004368	4	CASSFLAGAYNEQFF	CAGCCTGCAGAGCTTGGGGACTCGGCCGTGTATCTCTGTGCCAGCAGCTTCCTAGCGGGAGCCTACAATGAGCAGTTCTTCGGGCCA	TCRBV11-03*01	TCRBD02-01*02	TCRBJ02-01*01
857	0.0131345	21.3548	0.004368	4	CASSPRNNEQFF	TTGGAGATCCAGCGCACAGAGCAGGGGGACTCGGCCATGTATCTCTGTGCCAGCAGCCCACGGAACAATGAGCAGTTCTTCGGGCCA	TCRBV07-09	unresolved	TCRBJ02-01*01
858	0.0131498	21.3592	0.004368	4	CASSPSGTGRQETQYF	ACCTTGGAGCTGGGGGACTCGGCCCTTTATCTTTGCGCCAGCAGCCCCTCCGGGACAGGGAGGCAAGAGACCCAGTACTTCGGGCCA	TCRBV05-01*01	TCRBD01-01*01	TCRBJ02-05*01
859	0.0131652	21.3635	0.004368	4	CSAPHRDRNTEAFF	GTGACCAGTGCCCATCCTGAAGACAGCAGCTTCTACATCTGCAGTGCTCCACACCGGGACAGGAACACTGAAGCTTTCTTTGGACAA	unresolved	TCRBD01-01*01	TCRBJ01-01*01
860	0.0131805	21.3679	0.004368	4	CASSLVVLAGNNEQFF	CCTGCAAAGCTTGAGGACTCGGCCGTGTATCTCTGTGCCAGCAGCTTAGTAGTACTAGCGGGGAACAATGAGCAGTTCTTCGGGCCA	TCRBV11-02*02	TCRBD02-01*01	TCRBJ02-01*01
861	0.0131958	21.3723	0.004368	4	CSAQSGTSGRVEQFF	ACCAGTGCCCATCCTGAAGACAGCAGCTTCTACATCTGCAGTGCTCAATCCGGGACTAGCGGGAGGGTCGAGCAGTTCTTCGGGCCA	unresolved	TCRBD02-01*02	TCRBJ02-01*01
862	0.0132111	21.3766	0.004368	4	CASTNSVGQGRETQYF	TCCACAAAGCTGGAGGACTCAGCCATGTACTTCTGTGCCAGCACCAATTCTGTGGGACAGGGGAGAGAGACCCAGTACTTCGGGCCA	TCRBV02-01*01	TCRBD01-01*01	TCRBJ02-05*01
863	0.0132265	21.381	0.004368	4	CASSLRDVPETQYF	CTGGAGTCGCCCAGCCCCAACCAGACCTCTCTGTACTTCTGTGCCAGCAGTTTACGGGACGTTCCAGAGACCCAGTACTTCGGGCCA	TCRBV27-01*01	unresolved	TCRBJ02-05*01
864	0.0132418	21.3854	0.004368	4	CASSVTDTQYF	ACTCTGAAGATCCAGCGCACACAGCAGGAGGACTCCGCCGTGTATCTCTGTGCCAGCAGCGTAACAGATACGCAGTATTTTGGCCCA	TCRBV07-08*01	TCRBD02-01	TCRBJ02-03*01
865	0.0132571	21.3897	0.004368	4	CASSPWAGTGAFGGYTF	GCAAAGCTTGAGGACTCGGCCGTGTATCTCTGTGCCAGCAGCCCTTGGGCCGGGACAGGAGCTTTCGGAGGCTACACCTTCGGTTCG	TCRBV11-02*02	TCRBD01-01*01	TCRBJ01-02*01
866	0.0132724	21.3941	0.004368	4	CASSFSGIGQYF	CTGATTCTGGAGTCCGCCAGCACCAACCAGACATCTATGTACCTCTGTGCCAGCAGTTTTAGCGGGATCGGGCAGTACTTCGGGCCG	TCRBV28-01*01	TCRBD02-01*02	TCRBJ02-07*01
867	0.0132878	21.3985	0.004368	4	CSATRDRRVAKNIQYF	AGTGCCCATCCTGAAGACAGCAGCTTCTACATCTGCAGTGCTACCCGGGACAGGCGTGTAGCCAAAAACATTCAGTACTTCGGCGCC	unresolved	TCRBD01-01*01	TCRBJ02-04*01
868	0.0133031	21.4028	0.004368	4	CASGRTGGGQYF	CTGAAGATCCAGCCCTCAGAACCCAGGGACTCAGCTGTGTATTTTTGTGCTAGTGGCCGCACAGGGGGGGGCCAGTACTTCGGGCCA	TCRBV12-05*01	TCRBD01-01*01	TCRBJ02-05*01
869	0.0133184	21.4072	0.004368	4	CASRGGQGALETQYF	CAGCCTGCAGAGCTTGGGGACTCGGCCGTGTATCTCTGTGCCAGCAGAGGCGGACAGGGGGCCCTGGAGACCCAGTACTTCGGGCCA	TCRBV11-03*01	TCRBD01-01*01	TCRBJ02-05*01
870	0.0133337	21.4116	0.004368	4	CASSSNVLGQETQYF	GAGTCGCCCAGCCCCAACCAGACCTCTCTGTACTTCTGTGCCAGCAGTTCTAACGTTTTAGGCCAAGAGACCCAGTACTTCGGGCCA	TCRBV27-01*01	unresolved	TCRBJ02-05*01
871	0.0133491	21.4159	0.004368	4	CASSFEGLGQGMYF	CTGGAGTCGCCCAGCCCCAACCAGACCTCTCTGTACTTCTGTGCCAGCAGTTTCGAGGGTTTGGGACAGGGGATGTATTTTGGCCCA	TCRBV27-01*01	TCRBD01-01*01	TCRBJ02-03*01
872	0.0133644	21.4203	0.004368	4	CASSHGAGGRTEAFF	GAGTCCGCCAGCACCAACCAGACATCTATGTACCTCTGTGCCAGCAGCCACGGGGCAGGGGGCCGCACTGAAGCTTTCTTTGGACAA	TCRBV28-01*01	TCRBD01-01*01	TCRBJ01-01*01
873	0.0133797	21.4247	0.004368	4	CASSVGYGEDTEAFF	AGCTCTCTGGAGCTGGGGGACTCAGCTTTGTATTTCTGTGCCAGCAGCGTAGGTTACGGGGAGGACACTGAAGCTTTCTTTGGACAA	TCRBV09-01	TCRBD02-01*02	TCRBJ01-01*01
874	0.013395	21.429	0.004368	4	CSANRGGNTEAFF	ACAGTGACCAGTGCCCATCCTGAAGACAGCAGCTTCTACATCTGCAGTGCTAACAGGGGGGGAAACACTGAAGCTTTCTTTGGACAA	unresolved	TCRBD01-01*01	TCRBJ01-01*01
875	0.0134104	21.4334	0.004368	4	CASSLGSGTEAFF	AAGATCCAGCCTGCAGAGCTTGGGGACTCGGCCGTGTATCTCTGTGCCAGCAGCTTAGGGAGTGGAACTGAAGCTTTCTTTGGACAA	TCRBV11-03*01	TCRBD02-01*02	TCRBJ01-01*01
876	0.0134257	21.4378	0.004368	4	CAISGTANQPQHF	ACTCTGGAGTCCGCTACCAGCTCCCAGACATCTGTGTACTTCTGTGCCATCTCAGGAACGGCCAATCAGCCCCAGCATTTTGGTGAT	TCRBV10-03*01	TCRBD01-01*01	TCRBJ01-05*01
877	0.013441	21.4421	0.004368	4	CASRPGRVSGNTIYF	CTGTCGGCTGCTCCCTCCCAGACATCTGTGTACTTCTGTGCCAGCAGACCCGGGCGGGTCTCTGGAAACACCATATATTTTGGAGAG	TCRBV06-05*01	TCRBD02-01	TCRBJ01-03*01
878	0.0134564	21.4465	0.004368	4	CASIGGRTYNEQFF	GTGAACGCCTTGGAGCTGGACGACTCGGCCCTGTATCTCTGTGCCAGCATAGGCGGGAGGACCTACAATGAGCAGTTCTTCGGGCCA	TCRBV05-04*01	TCRBD02-01*02	TCRBJ02-01*01
879	0.0134717	21.4509	0.004368	4	CASSIQRYTDTQYF	GTGACATCGGCCCAAAAGAACCCGACAGCTTTCTATCTCTGTGCCAGTAGTATCCAGAGGTACACAGATACGCAGTATTTTGGCCCA	TCRBV19-01	TCRBD02-01*02	TCRBJ02-03*01
880	0.013487	21.4553	0.004368	4	CASSYSTEGLTEAFF	CTGTCGGCTGCTCCCTCCCAGACATCTGTGTACTTCTGTGCCAGCAGTTACTCGACAGAAGGGCTCACTGAAGCTTTCTTTGGACAA	TCRBV06-05*01	TCRBD01-01*01	TCRBJ01-01*01
881	0.0135023	21.4596	0.004368	4	CAAAANYGYTF	TCCCTGATTCTGGAGTCCGCCAGCACCAACCAGACATCTATGTACCTCTGTGCAGCCGCAGCTAACTATGGCTACACCTTCGGTTCG	TCRBV28-01*01	unresolved	TCRBJ01-02*01
882	0.0135177	21.464	0.004368	4	CASSSGTGHNYGYTF	GAGTCCGCCAGCACCAACCAGACATCTATGTACCTCTGTGCCAGCAGTTCCGGGACGGGCCATAACTATGGCTACACCTTCGGTTCG	TCRBV28-01*01	unresolved	TCRBJ01-02*01
883	0.013533	21.4684	0.004368	4	CASSETTGWDRGYTF	AACGCCTTGTTGCTGGGGGACTCGGCCCTCTATCTCTGTGCCAGCAGCGAAACGACAGGGTGGGACCGAGGCTACACCTTCGGTTCG	TCRBV05-06*01	TCRBD01-01*01	TCRBJ01-02*01
884	0.0135483	21.4727	0.004368	4	CASSRGGGGLNEQYF	CAGCAGGTAGTGCGAGGAGATTCGGCAGCTTATTTCTGTGCCAGCTCACGAGGGGGAGGGGGCTTAAACGAGCAGTACTTCGGGCCG	TCRBV18-01*01	unresolved	TCRBJ02-07*01
885	0.0135636	21.4771	0.004368	4	CASSQQGAAETQYF	GTGAACGCCTTGGAGCTGGACGACTCGGCCCTGTATCTCTGTGCCAGCAGCCAACAGGGGGCCGCGGAGACCCAGTACTTCGGGCCA	TCRBV05-04*01	TCRBD01-01*01	TCRBJ02-05*01
886	0.013579	21.4815	0.004368	4	CASSPGLAGEETQYF	CAGCGCACAGAGCGGGGGGACTCAGCCGTGTATCTCTGTGCCAGCAGCCCGGGACTAGCGGGGGAAGAGACCCAGTACTTCGGGCCA	TCRBV07-03*01	TCRBD02-01*01	TCRBJ02-05*01
887	0.0135943	21.4858	0.004368	4	CATSRDSGFRDTQYF	CGCTCACCAGGCCTGGGGGACGCAGCCATGTACCTGTGTGCCACCAGCAGAGACTCGGGTTTTCGAGATACGCAGTATTTTGGCCCA	TCRBV15-01*01	TCRBD02-01	TCRBJ02-03*01
888	0.0136096	21.4902	0.004368	4	CASSQVGGNTEAFF	CTACACACCCTGCAGCCAGAAGACTCGGCCCTGTATCTCTGCGCCAGCAGCCAAGTAGGTGGGAACACTGAAGCTTTCTTTGGACAA	TCRBV04-03*01	unresolved	TCRBJ01-01*01
889	0.0136249	21.4946	0.004368	4	CASSPTRNTEAFF	AGGATCCAGCAGGTAGTGCGAGGAGATTCGGCAGCTTATTTCTGTGCCAGCTCACCCACACGGAACACTGAAGCTTTCTTTGGACAA	TCRBV18-01*01	TCRBD01-01*01	TCRBJ01-01*01
890	0.0136403	21.4989	0.004368	4	CASSTEYSNQPQHF	ATCCAGCCCTCAGAACCCAGGGACTCAGCTGTGTACTTCTGTGCCAGCAGCACAGAGTATAGCAATCAGCCCCAGCATTTTGGTGAT	unresolved	TCRBD01-01*01	TCRBJ01-05*01
891	0.0136556	21.5033	0.004368	4	CASSLEGDLNYGYTF	ACATCGGCCCAAAAGAACCCGACAGCTTTCTATCTCTGTGCCAGTAGTCTCGAGGGGGATCTCAACTATGGCTACACCTTCGGTTCG	TCRBV19-01	TCRBD01-01*01	TCRBJ01-02*01
892	0.0136709	21.5077	0.004368	4	CASSSNQGQQIGYTF	AACGCCTTGTTGCTGGGGGACTCGGCCCTCTATCTCTGTGCCAGCAGCAGTAACCAGGGACAGCAAATCGGCTACACCTTCGGTTCG	TCRBV05-06*01	TCRBD01-01*01	TCRBJ01-02*01
893	0.0136862	21.512	0.004368	4	CASSSSGRSYEQYF	ATCCAGCGCACAGAGCAGGGGGACTCGGCCATGTATCTCTGTGCCAGCAGCTCCAGCGGGCGTTCCTACGAGCAGTACTTCGGGCCG	TCRBV07-09	TCRBD02-01	TCRBJ02-07*01
894	0.0137016	21.5164	0.004368	4	CASRRAYEQYF	ACTCTGACGATCCAGCGCACACAGCAGGAGGACTCGGCCGTGTATCTCTGTGCCAGCAGGCGGGCCTACGAGCAGTACTTCGGGCCG	TCRBV07-02*01	TCRBD02-01	TCRBJ02-07*01
895	0.0137169	21.5208	0.004368	4	CASSFGPYYEQYF	GAGATCCAGCGCACAGAGCAGGGGGACTCGGCCATGTATCTCTGTGCCAGCAGCTTCGGACCTTACTACGAGCAGTACTTCGGGCCG	TCRBV07-09	unresolved	TCRBJ02-07*01
896	0.0137322	21.5251	0.004368	4	CASSLGPQDSYEQYV	CAGCCCTCAGAACCCAGGGACTCAGCTGTGTACTTCTGTGCCAGCAGTTTAGGGCCACAGGACTCCTACGAGCAGTACGTCGGGCCG	unresolved	unresolved	TCRBJ02-07*01
897	0.0137475	21.5295	0.004368	4	CSARGRDSYSGNTIYF	AGTGCCCATCCTGAAGACAGCAGCTTCTACATCTGCAGTGCTAGGGGAAGGGACAGTTACTCTGGAAACACCATATATTTTGGAGAG	unresolved	TCRBD01-01*01	TCRBJ01-03*01
898	0.0137629	21.5339	0.004368	4	CASAREGGKNIQYF	CTACACACCCTGCAGCCAGAAGACTCGGCCCTGTATCTCTGCGCCAGCGCCAGGGAGGGTGGCAAAAACATTCAGTACTTCGGCGCC	TCRBV04-03*01	TCRBD02-01*02	TCRBJ02-04*01
899	0.0137782	21.5382	0.004368	4	CASRRGLAYGNEQFF	GAGTCGCCCAGCCCCAACCAGACCTCTCTGTACTTCTGTGCCAGTAGAAGGGGTCTAGCGTATGGCAATGAGCAGTTCTTCGGGCCA	TCRBV27-01*01	TCRBD02-01	TCRBJ02-01*01
900	0.0137935	21.5426	0.004368	4	CAISEGTGIPTQYF	CTGGAGTCCGCTACCAGCTCCCAGACATCTGTGTACTTCTGTGCCATCAGTGAAGGGACTGGGATCCCGACCCAGTACTTCGGGCCA	TCRBV10-03*01	TCRBD02-01	TCRBJ02-05*01
901	0.0138089	21.547	0.004368	4	CASKMGQGAPTGELFF	TCGGCTGCTCCCTCCCAGACATCTGTGTACTTCTGTGCCAGCAAGATGGGACAGGGGGCGCCCACCGGGGAGCTGTTTTTTGGAGAA	unresolved	TCRBD01-01*01	TCRBJ02-02*01
902	0.0138242	21.5513	0.004368	4	CASSTGRTYGYTF	ATCCTGGAGTCGCCCAGCCCCAACCAGACCTCTCTGTACTTCTGTGCCAGCAGTACCGGACGGACCTATGGCTACACCTTCGGTTCG	TCRBV27-01*01	unresolved	TCRBJ01-02*01
903	0.0138395	21.5557	0.004368	4	CASSQDRRSKQGYTF	CACACCCTGCAGCCAGAAGACTCGGCCCTGTATCTCTGCGCCAGCAGCCAAGATCGGCGCAGTAAGCAGGGCTACACCTTCGGTTCG	TCRBV04-03*01	unresolved	TCRBJ01-02*01
904	0.0138548	21.5601	0.004368	4	CASSPRGTEQYF	CTTCACATCAATTCCCTGGAGCTTGGTGACTCTGCTGTGTATTTCTGTGCCAGCAGCCCCAGAGGTACTGAGCAGTACTTCGGGCCG	unresolved	TCRBD02-01*02	TCRBJ02-07*01
905	0.0138702	21.5645	0.004368	4	CASSQDWPGGSYEQYF	GCCCTGCAGCCAGAAGACTCAGCCCTGTATCTCTGCGCCAGCAGCCAAGATTGGCCAGGGGGATCCTACGAGCAGTACTTCGGGCCG	TCRBV04-01*01	TCRBD01-01*01	TCRBJ02-07*01
906	0.0138855	21.5688	0.004368	4	CASSLRQGDEQYF	ACGATCCAGCGCACAGAGCAGCGGGACTCGGCCATGTATCGCTGTGCCAGCAGCTTAAGACAGGGAGACGAGCAGTACTTCGGGCCG	TCRBV07-06*01	TCRBD01-01*01	TCRBJ02-07*01
907	0.0139008	21.5732	0.004368	4	CSARERGSYSGNTIYF	AGTGCCCATCCTGAAGACAGCAGCTTCTACATCTGCAGTGCTAGAGAGCGCGGAAGCTACTCTGGAAACACCATATATTTTGGAGAG	unresolved	TCRBD02-01	TCRBJ01-03*01
908	0.0139161	21.5776	0.004368	4	CASSQLEQGWDEQFF	CTGTCCTCAGAACCGGGAGACACGGCACTGTATCTCTGCGCCAGCAGTCAATTGGAGCAGGGTTGGGATGAGCAGTTCTTCGGGCCA	TCRBV23-01*01	TCRBD01-01*01	TCRBJ02-01*01
909	0.0139315	21.5819	0.004368	4	CASSLDRVMMKTQYF	CTGTCCTCAGAACCGGGAGACACGGCACTGTATCTCTGCGCCAGCAGCTTGGACAGGGTGATGATGAAGACCCAGTACTTCGGGCCA	TCRBV23-01*01	TCRBD01-01*01	TCRBJ02-05*01
910	0.0139468	21.5863	0.004368	4	CASSSGGTGGTQYF	ATCCAGCCCTCAGAACCCAGGGACTCAGCTGTGTACTTCTGTGCCAGCAGTTCCGGCGGGACCGGAGGTACGCAGTATTTTGGCCCA	unresolved	TCRBD02-01*02	TCRBJ02-03*01
911	0.0139621	21.5907	0.004368	4	CASTSGGGSTGELFF	GAGTCGCCCAGCCCCAACCAGACCTCTCTGTACTTCTGTGCCAGCACCTCCGGCGGGGGAAGCACCGGGGAGCTGTTTTTTGGAGAA	TCRBV27-01*01	TCRBD02-01*01	TCRBJ02-02*01
912	0.0139774	21.595	0.004368	4	CASSLDSNQPQHF	AAGATCCAGCCTGCAGAGCTTGGGGACTCGGCCATGTATCTCTGTGCCAGCAGCCTCGACAGTAATCAGCCCCAGCATTTTGGTGAT	TCRBV11-01*01	TCRBD01-01*01	TCRBJ01-05*01
913	0.0139928	21.5994	0.004368	4	CAGGAQAYGYTF	TTGGAGATCCAGCGCACAGAGCAGGGGGACTCGGCCATGTATCTCTGTGCCGGGGGGGCACAGGCCTATGGCTACACCTTCGGTTCG	TCRBV07-09	TCRBD02-01*01	TCRBJ01-02*01
914	0.0140081	21.6038	0.004368	4	CSARDRTGHYGYTF	GTGACCAGTGCCCATCCTGAAGACAGCAGCTTCTACATCTGCAGTGCTAGAGACAGGACAGGGCACTATGGCTACACCTTCGGTTCG	unresolved	TCRBD01-01*01	TCRBJ01-02*01
915	0.0140234	21.6081	0.004368	4	CASSPGTSGSYEQYF	CAGCAGGTAGTGCGAGGAGATTCGGCAGCTTATTTCTGTGCCAGCTCACCAGGGACTAGCGGGAGCTACGAGCAGTACTTCGGGCCG	TCRBV18-01*01	TCRBD02-01*02	TCRBJ02-07*01
916	0.0140387	21.6125	0.004368	4	CASSGPYEQYF	TCCCTGATTCTGGAGTCCGCCAGCACCAACCAGACATCTATGTACCTCTGTGCCAGCAGTGGTCCCTACGAGCAGTACTTCGGGCCG	TCRBV28-01*01	unresolved	TCRBJ02-07*01
917	0.0140541	21.6169	0.004368	4	CASSSDRGGYEQYF	CTGGAGTCCGCCAGCACCAACCAGACATCTATGTACCTCTGTGCCAGCAGTTCGGACAGGGGGGGATACGAGCAGTACTTCGGGCCG	TCRBV28-01*01	TCRBD01-01*01	TCRBJ02-07*01
918	0.0140694	21.6212	0.004368	4	CASSLGTDRGRNTIYF	CCTGCAAAGCTTGAGGACTCGGCCGTGTATCTCTGTGCCAGCAGCTTAGGAACGGACAGGGGGAGAAACACCATATATTTTGGAGAG	TCRBV11-02*02	TCRBD01-01*01	TCRBJ01-03*01
919	0.0140847	21.6256	0.004368	4	CAGGTSVINEQFF	ACTCTGGAGTCCGCTACCAGCTCCCAGACATCTGTGTACTTCTGTGCCGGGGGGACTAGTGTTATCAATGAGCAGTTCTTCGGGCCA	TCRBV10-03*01	TCRBD02-01	TCRBJ02-01*01
920	0.0141	21.63	0.004368	4	CASSKLGNEQFF	CTGGGGTTGGAGTCGGCTGCTCCCTCCCAAACATCTGTGTACTTCTGTGCCAGCAGTAAACTAGGCAATGAGCAGTTCTTCGGGCCA	unresolved	TCRBD02-01	TCRBJ02-01*01
921	0.0141154	21.6343	0.004368	4	CASSLSQGALYNEQFF	TCCGCCAGCACCAACCAGACATCTATGTACCTCTGTGCCAGCAGTTTATCACAGGGGGCTCTGTACAATGAGCAGTTCTTCGGGCCA	TCRBV28-01*01	TCRBD01-01*01	TCRBJ02-01*01
922	0.0141307	21.6387	0.004368	4	CASSFSAGEENEQFF	CAGCCCTCAGAACCCAGGGACTCAGCTGTGTACTTCTGTGCCAGCAGTTTTTCGGCGGGAGAAGAAAATGAGCAGTTCTTCGGGCCA	unresolved	TCRBD02-01*02	TCRBJ02-01*01
923	0.014146	21.6431	0.004368	4	CASSPPGTDTQYF	AGGATCCAGCAGGTAGTGCGAGGAGATTCGGCAGCTTATTTCTGTGCCAGCTCACCCCCGGGCACAGATACGCAGTATTTTGGCCCA	TCRBV18-01*01	TCRBD02-01	TCRBJ02-03*01
924	0.0141614	21.6474	0.004368	4	CASSSGQGSTDTQYF	CAGCGCACAGAGCAGGGGGACTCGGCCATGTATCTCTGTGCCAGCAGCTCAGGACAGGGCTCCACAGATACGCAGTATTTTGGCCCA	TCRBV07-09	TCRBD01-01*01	TCRBJ02-03*01
925	0.0141767	21.6518	0.004368	4	CSARDARLPGNRGELFF	GCCCATCCTGAAGACAGCAGCTTCTACATCTGCAGTGCTAGAGATGCCAGACTACCAGGGAACAGGGGGGAGCTGTTTTTTGGAGAA	unresolved	unresolved	TCRBJ02-02*01
926	0.014192	21.6562	0.004368	4	CASSVVSLTGELFF	CTGAGCTCTCTGGAGCTGGGGGACTCAGCTTTGTATTTCTGTGCCAGCAGCGTAGTATCGCTCACCGGGGAGCTGTTTTTTGGAGAA	TCRBV09-01	unresolved	TCRBJ02-02*01
927	0.0142073	21.6605	0.004368	4	CASSQTGRRNTGELFF	TCCCTGGAGCTTGGTGACTCTGCTGTGTATTTCTGTGCCAGCAGCCAAACGGGGCGCAGGAACACCGGGGAGCTGTTTTTTGGAGAA	unresolved	unresolved	TCRBJ02-02*01
928	0.0142227	21.6649	0.004368	4	CASTVDGGAIQPQHF	ACATCGGCCCAAAAGAACCCGACAGCTTTCTATCTCTGTGCCAGTACGGTGGACGGGGGAGCAATTCAGCCCCAGCATTTTGGTGAT	TCRBV19-01	TCRBD02-01*01	TCRBJ01-05*01
929	0.014238	21.6693	0.004368	4	CSATGTGGYQPQHF	GTGACCAGTGCCCATCCTGAAGACAGCAGCTTCTACATCTGCAGTGCTACCGGTACAGGGGGTTATCAGCCCCAGCATTTTGGTGAT	unresolved	TCRBD01-01*01	TCRBJ01-05*01
930	0.0142533	21.6737	0.004368	4	CAISGSGPYQPQHF	CTGGAGTCCGCTACCAGCTCCCAGACATCTGTGTACTTCTGTGCCATCAGTGGGTCAGGTCCGTATCAGCCCCAGCATTTTGGTGAT	TCRBV10-03*01	unresolved	TCRBJ01-05*01
931	0.0142686	21.678	0.004368	4	CASTPGQYQPQHF	AAGATCCAGCCCTCAGAACCCAGGGACTCAGCTGTGTACTTCTGTGCCAGCACCCCGGGCCAATATCAGCCCCAGCATTTTGGTGAT	unresolved	unresolved	TCRBJ01-05*01
932	0.014284	21.6824	0.004368	4	CASSLGSGFALNQPQHF	TTGTTGCTGGGGGACTCGGCCCTCTATCTCTGTGCCAGCAGCTTGGGGTCAGGGTTCGCCCTGAATCAGCCCCAGCATTTTGGTGAT	TCRBV05-06*01	TCRBD01-01*01	TCRBJ01-05*01
933	0.0142993	21.6868	0.004368	4	CASRRQGRGEQPQHF	ACATCGGCCCAAAAGAACCCGACAGCTTTCTATCTCTGTGCCAGTAGGCGGCAGGGCAGGGGCGAACAGCCCCAGCATTTTGGTGAT	TCRBV19-01	TCRBD01-01*01	TCRBJ01-05*01
934	0.0143146	21.6911	0.004368	4	CASSRGPRRDSGYTF	GAGTTGGCTGCTCCCTCCCAGACATCTGTGTACTTCTGTGCCAGCAGCCGCGGCCCCCGGAGGGACTCTGGCTACACCTTCGGTTCG	TCRBV06-06	TCRBD02-01	TCRBJ01-02*01
935	0.0143299	21.6955	0.004368	4	CASSLGRNYGYTF	GAGATCCAGCGCACAGAGCAGGGGGACTCGGCCATGTATCTCTGTGCCAGCAGCTTAGGCAGGAACTATGGCTACACCTTCGGTTCG	TCRBV07-09	TCRBD01-01*01	TCRBJ01-02*01
936	0.0143453	21.6999	0.004368	4	CASSLAHSSTGGFRYGYTF	CAGGAGGACTCCGCCGTGTATCTCTGTGCCAGCAGCTTAGCCCACTCCTCGACAGGGGGATTTCGATATGGCTACACCTTCGGTTCG	TCRBV07-08*01	TCRBD01-01*01	TCRBJ01-02*01
937	0.0143606	21.7042	0.004368	4	CASSHAHPPNIQYF	CTGGAGTCCGCCAGCACCAACCAGACATCTATGTACCTCTGTGCCAGCAGTCACGCGCACCCCCCCAACATTCAGTACTTCGGCGCC	TCRBV28-01*01	TCRBD02-01	TCRBJ02-04*01
938	0.0143759	21.7086	0.004368	4	CASSPTTSSYNEQFF	CAGCGCACAGAGCAGCGGGACTCGGCCATGTATCGCTGTGCCAGCAGCCCGACGACTAGCTCCTACAATGAGCAGTTCTTCGGGCCA	TCRBV07-06*01	TCRBD02-01	TCRBJ02-01*01
939	0.0143912	21.713	0.004368	4	CASSRTSPPYNEQFF	AATTCCCTGGAGCTTGGTGACTCTGCTGTGTATTTCTGTGCCAGCAGTCGGACTAGCCCCCCCTACAATGAGCAGTTCTTCGGGCCA	unresolved	TCRBD02-01	TCRBJ02-01*01
940	0.0144066	21.7173	0.004368	4	CASPEREREFTGELFF	CCTGCAAAGCTTGAGGACTCGGCCGTGTATCTCTGTGCCAGCCCAGAGCGGGAGCGGGAGTTCACCGGGGAGCTGTTTTTTGGAGAA	TCRBV11-02*02	TCRBD02-01*02	TCRBJ02-02*01
941	0.0144219	21.7217	0.004368	4	CASSIGQGSTGELFF	CAGCCCTCAGAACCCAGGGACTCAGCTGTGTACTTCTGTGCCAGCAGTATAGGACAGGGTAGCACCGGGGAGCTGTTTTTTGGAGAA	unresolved	TCRBD01-01*01	TCRBJ02-02*01
942	0.0144372	21.7261	0.004368	4	CASSTAQSTGELFF	CTGGAGTTGGCTGCTCCCTCCCAGACATCTGTGTACTTCTGTGCCAGCAGTACCGCCCAAAGCACCGGGGAGCTGTTTTTTGGAGAA	TCRBV06-06	unresolved	TCRBJ02-02*01
943	0.0144526	21.7304	0.004368	4	CASNPTGPHTGELFF	CAGCCCTCAGAACCCAGGGACTCAGCTGTGTACTTCTGTGCCAGCAACCCGACAGGGCCCCACACCGGGGAGCTGTTTTTTGGAGAA	unresolved	TCRBD01-01*01	TCRBJ02-02*01
944	0.0144679	21.7348	0.004368	4	CASSPLLAYNTGELFF	GCCCTGCAGCCAGAAGACTCAGCCCTGTATCTCTGCGCCAGCAGCCCGTTACTGGCTTACAACACCGGGGAGCTGTTTTTTGGAGAA	TCRBV04-01*01	unresolved	TCRBJ02-02*01
945	0.0144832	21.7392	0.004368	4	CSARKRDRNAEAFF	GTGACCAGTGCCCATCCTGAAGACAGCAGCTTCTACATCTGCAGTGCTAGAAAGCGGGACAGAAACGCTGAAGCTTTCTTTGGACAA	unresolved	unresolved	TCRBJ01-01*01
946	0.0144985	21.7435	0.004368	4	CSARGRLTGGGLEKLFF	GCCCATCCTGAAGACAGCAGCTTCTACATCTGCAGTGCTAGAGGGAGGTTAACAGGGGGCGGACTTGAAAAACTGTTTTTTGGCAGT	unresolved	TCRBD01-01*01	TCRBJ01-04*01
947	0.0145139	21.7479	0.004368	4	CASSLWTGANEKLFF	CAGCGCACAGAGCAGGGGGACTCGGCCATGTATCTCTGTGCCAGCAGCCTATGGACCGGGGCTAATGAAAAACTGTTTTTTGGCAGT	TCRBV07-09	TCRBD02-01*01	TCRBJ01-04*01
948	0.0145292	21.7523	0.004368	4	CASRTDSYGYTF	CTGATTCTGGAGTCCGCCAGCACCAACCAGACATCTATGTACCTCTGTGCCAGCAGGACGGACAGCTATGGCTACACCTTCGGTTCG	TCRBV28-01*01	TCRBD01-01*01	TCRBJ01-02*01
949	0.0145445	21.7566	0.004368	4	CASSLRERPSEQYF	CTGGAGTCCGCCAGCACCAACCAGACATCTATGTACCTCTGTGCCAGCAGTTTACGGGAACGTCCGAGCGAGCAGTACTTCGGGCCG	TCRBV28-01*01	TCRBD02-01*02	TCRBJ02-07*01
950	0.0145598	21.761	0.004368	4	CASSYSLAGGYNEQFF	TCGGCTGCTCCCTCCCAAACATCTGTGTACTTCTGTGCCAGCAGTTACTCTTTGGCGGGAGGCTACAATGAGCAGTTCTTCGGGCCA	unresolved	TCRBD02-01*02	TCRBJ02-01*01
951	0.0145752	21.7654	0.004368	4	CASSLARETQYF	CTGACGATCCAGCGCACAGAGCAGCGGGACTCGGCCATGTATCGCTGTGCCAGCAGCTTAGCGCGGGAGACCCAGTACTTCGGGCCA	TCRBV07-06*01	TCRBD02-01	TCRBJ02-05*01
952	0.0145905	21.7697	0.004368	4	CASSYGAPWAEGQETQYF	GCTCCCTCCCAGACATCTGTGTACTTCTGTGCCAGCAGTTACGGCGCCCCGTGGGCCGAGGGCCAGGAGACCCAGTACTTCGGGCCA	unresolved	TCRBD02-01*02	TCRBJ02-05*01
953	0.0146058	21.7741	0.004368	4	CASSIDSITSFSLGTDTQYF	AACCCGACAGCTTTCTATCTCTGTGCCAGTAGTATAGATTCCATCACCTCCTTCTCTTTGGGAACAGATACGCAGTATTTTGGCCCA	TCRBV19-01	unresolved	TCRBJ02-03*01
954	0.0146211	21.7785	0.004368	4	CASTGRTNTGELFF	ATCCAGCGCACAGAGCAGGGGGACTCGGCCATGTATCTCTGTGCCAGCACTGGACGGACGAACACCGGGGAGCTGTTTTTTGGAGAA	TCRBV07-09	unresolved	TCRBJ02-02*01
955	0.0146365	21.7829	0.004368	4	CASSQQGSNEKLFF	ATCAATTCCCTGGAGCTTGGTGACTCTGCTGTGTATTTCTGTGCCAGCAGCCAACAGGGGTCTAATGAAAAACTGTTTTTTGGCAGT	unresolved	TCRBD01-01*01	TCRBJ01-04*01
956	0.0146518	21.7872	0.004368	4	CASSTTGGLNQPQHF	CTGTCGGCTGCTCCCTCCCAGACATCTGTGTACTTCTGTGCCAGCAGCACGACAGGGGGCCTCAATCAGCCCCAGCATTTTGGTGAT	TCRBV06-05*01	TCRBD01-01*01	TCRBJ01-05*01
957	0.0146671	21.7916	0.004368	4	CASSRQDNQPQHF	AGGATCCAGCAGGTAGTGCGAGGAGATTCGGCAGCTTATTTCTGTGCCAGCTCCAGACAGGACAATCAGCCCCAGCATTTTGGTGAT	TCRBV18-01*01	TCRBD01-01*01	TCRBJ01-05*01
958	0.0146824	21.796	0.004368	4	CATLAGRASAFYEQYF	TTGGCTGCTCCCTCCCAGACATCTGTGTACTTCTGTGCCACCCTCGCGGGGAGGGCCTCCGCGTTCTACGAGCAGTACTTCGGGCCG	TCRBV06-06	TCRBD02-01*02	TCRBJ02-07*01
959	0.0146978	21.8003	0.004368	4	CAISEPDRGHEQYF	CTGGAGTCCGCTACCAGCTCCCAGACATCTGTGTACTTCTGTGCCATCAGTGAGCCCGACAGGGGACACGAGCAGTACTTCGGGCCG	TCRBV10-03*01	TCRBD01-01*01	TCRBJ02-07*01
960	0.0147131	21.8047	0.004368	4	CASSLVVVSVMHEQFF	CCTGCAAAGCTTGAGGACTCGGCCGTGTATCTCTGTGCCAGCAGCTTAGTAGTAGTCAGCGTGATGCATGAGCAGTTCTTCGGGCCA	TCRBV11-02*02	TCRBD02-01	TCRBJ02-01*01
961	0.0147284	21.8091	0.004368	4	CASSTGQEVYNEQFF	ACATCGGCCCAAAAGAACCCGACAGCTTTCTATCTCTGTGCCAGTAGTACTGGACAGGAGGTCTACAATGAGCAGTTCTTCGGGCCA	TCRBV19-01	TCRBD01-01*01	TCRBJ02-01*01
962	0.0147437	21.8134	0.004368	4	CASGGGRYNEQFF	AATGTGAACGCCTTGGAGCTGGACGACTCGGCCCTGTATCTCTGTGCCAGCGGGGGGGGCCGCTACAATGAGCAGTTCTTCGGGCCA	TCRBV05-04*01	TCRBD02-01*01	TCRBJ02-01*01
963	0.0147591	21.8178	0.004368	4	CASSPGTSSSYNEQFF	TCCACAAAGCTGGAGGACTCAGCCATGTACTTCTGTGCCAGCAGCCCCGGGACTTCAAGCTCCTACAATGAGCAGTTCTTCGGGCCA	TCRBV02-01*01	TCRBD02-01	TCRBJ02-01*01
964	0.0147744	21.8222	0.004368	4	CSARDPRGTGELFF	GTGACCAGTGCCCATCCTGAAGACAGCAGCTTCTACATCTGCAGTGCTAGAGATCCTCGAGGGACCGGGGAGCTGTTTTTTGGAGAA	unresolved	TCRBD02-01*02	TCRBJ02-02*01
965	0.0147897	21.8265	0.004368	4	CASSLGLAGNTGELFF	CGCACAGAGCAGCGGGACTCGGCCATGTATCGCTGTGCCAGCAGCCTGGGGCTGGCGGGGAACACCGGGGAGCTGTTTTTTGGAGAA	TCRBV07-06*01	unresolved	TCRBJ02-02*01
966	0.0148051	21.8309	0.004368	4	CASSIYPSGNTGELFF	TCGGCCCAAAAGAACCCGACAGCTTTCTATCTCTGTGCCAGTAGTATATATCCTAGCGGAAACACCGGGGAGCTGTTTTTTGGAGAA	TCRBV19-01	TCRBD02-01	TCRBJ02-02*01
967	0.0148204	21.8353	0.004368	4	CASKVNTEAFF	TCCCTGATTCTGGAGTCCGCCAGCACCAACCAGACATCTATGTACCTCTGTGCCAGCAAGGTGAACACTGAAGCTTTCTTTGGACAA	TCRBV28-01*01	unresolved	TCRBJ01-01*01
968	0.0148357	21.8396	0.004368	4	CASSTDPPWEKLFF	ATCCGGTCCACAAAGCTGGAGGACTCAGCCATGTACTTCTGTGCCAGCAGCACTGACCCTCCGTGGGAAAAACTGTTTTTTGGCAGT	TCRBV02-01*01	unresolved	TCRBJ01-04*01
969	0.014851	21.844	0.004368	4	CASTGAGYGYTF	CTCAGGCTGGAGTTGGCTGCTCCCTCCCAGACATCTGTGTACTTCTGTGCCAGCACGGGGGCCGGCTATGGCTACACCTTCGGTTCG	TCRBV06-06	unresolved	TCRBJ01-02*01
970	0.0148664	21.8484	0.004368	4	CASSLDRGTNYGYTF	AGCACCTTGGAGCTGGGGGACTCGGCCCTTTATCTTTGCGCCAGCAGCTTGGACAGGGGGACTAACTATGGCTACACCTTCGGTTCG	TCRBV05-01*01	TCRBD01-01*01	TCRBJ01-02*01
971	0.0148817	21.8527	0.004368	4	CASSRDRGHGYTF	AAGATCCAGCCCTCAGAACCCAGGGACTCAGCTGTGTACTTCTGTGCCAGCAGTCGGGACAGGGGGCATGGCTACACCTTCGGTTCG	unresolved	TCRBD01-01*01	TCRBJ01-02*01
972	0.014897	21.8571	0.004368	4	CASSQVRGYPRVGYTF	CGCACAGAGCAGGGGGACTCGGCCATGTATCTCTGTGCCAGCAGCCAAGTTAGAGGCTACCCCCGGGTAGGCTACACCTTCGGTTCG	TCRBV07-09	TCRBD02-01	TCRBJ01-02*01
973	0.0149123	21.8615	0.004368	4	CASSLESSQYTF	TTGGAGATCCAGCGCACAGAGCAGGGGGACTCGGCCATGTATCTCTGTGCCAGCAGCTTAGAAAGTTCGCAATACACCTTCGGTTCG	TCRBV07-09	unresolved	TCRBJ01-02*01
974	0.0149277	21.8658	0.004368	4	CASSFVQGWEQYF	GAGATCCAGCGCACAGAGCAGGGGGACTCGGCCATGTATCTCTGTGCCAGCAGCTTCGTACAGGGGTGGGAGCAGTACTTCGGGCCG	TCRBV07-09	TCRBD01-01*01	TCRBJ02-07*01
975	0.014943	21.8702	0.004368	4	CASSERTGGSAEQYF	CAGCGCACACAGCAGGAGGACTCGGCCGTGTATCTCTGTGCCAGCAGCGAACGGACAGGGGGCTCGGCGGAGCAGTACTTCGGGCCG	TCRBV07-02*01	TCRBD01-01*01	TCRBJ02-07*01
976	0.0149583	21.8746	0.004368	4	CATKLAVSSYEQYF	GTGACATCGGCCCAAAAGAACCCGACAGCTTTCTATCTCTGTGCCACCAAACTAGCGGTAAGCTCCTACGAGCAGTACTTCGGGCCG	TCRBV19-01	TCRBD02-01	TCRBJ02-07*01
977	0.0149736	21.8789	0.004368	4	CAVLRGAYEQYF	TTGGAGATCCAGCGCACAGAGCAGGGGGACTCGGCCATGTATCTCTGTGCCGTTCTCAGGGGGGCCTACGAGCAGTACTTCGGGCCG	TCRBV07-09	TCRBD01-01*01	TCRBJ02-07*01
978	0.014989	21.8833	0.004368	4	CASSQPPGTGGDF	ATTCTGGAGTCCGCCAGCACCAACCAGACATCTATGTACCTCTGTGCCAGCAGTCAACCCCCCGGGACAGGGGGGGACTTCGGGCCG	TCRBV28-01*01	TCRBD01-01*01	TCRBJ02-07*01
979	0.0150043	21.8877	0.004368	4	CASSEPGSSGNTIYF	GAGTCGGCTGCTCCCTCCCAGACATCTGTGTACTTCTGTGCCAGCAGTGAACCGGGCTCCTCTGGAAACACCATATATTTTGGAGAG	TCRBV06-01*01	unresolved	TCRBJ01-03*01
980	0.0150196	21.8921	0.004368	4	CASSSGLAGDYEQFF	CAGCCTGCAGAGCTTGGGGACTCGGCCGTGTATCTCTGTGCCAGCAGCTCTGGACTAGCGGGAGATTATGAGCAGTTCTTCGGGCCA	TCRBV11-03*01	TCRBD02-01*02	TCRBJ02-01*01
981	0.0150349	21.8964	0.004368	4	CASSSEGVYNEQFF	ATCCAGCCTGCAAAGCTTGAGGACTCGGCCGTGTATCTCTGTGCCAGCAGCTCGGAGGGCGTGTACAATGAGCAGTTCTTCGGGCCA	TCRBV11-02*02	TCRBD02-01*02	TCRBJ02-01*01
982	0.0150503	21.9008	0.004368	4	CASSILASSSYNEQFF	CGCACACAGCAGGAGGACTCGGCCGTGTATCTCTGTGCCAGCAGCATTCTAGCGTCGAGCTCCTACAATGAGCAGTTCTTCGGGCCA	TCRBV07-02*01	TCRBD02-01	TCRBJ02-01*01
983	0.0150656	21.9052	0.004368	4	CSARLRGTNEQFF	ACAGTGACCAGTGCCCATCCTGAAGACAGCAGCTTCTACATCTGCAGTGCTAGATTGCGGGGAACAAATGAGCAGTTCTTCGGGCCA	unresolved	TCRBD02-01*01	TCRBJ02-01*01
984	0.0150809	21.9095	0.004368	4	CSAPRSGRAQETQYF	ACCAGTGCCCATCCTGAAGACAGCAGCTTCTACATCTGCAGTGCCCCTCGGAGCGGGAGGGCCCAAGAGACCCAGTACTTCGGGCCA	unresolved	TCRBD02-01*02	TCRBJ02-05*01
985	0.0150962	21.9139	0.004368	4	CASSQEGVAGTQETQYF	CTGGAGCTTGGTGACTCTGCTGTGTATTTCTGTGCCAGCAGCCAAGAGGGGGTAGCGGGGACCCAAGAGACCCAGTACTTCGGGCCA	unresolved	TCRBD02-01*01	TCRBJ02-05*01
986	0.0151116	21.9183	0.004368	4	CASQPPGRGGTGELFF	TCCACAAAGCTGGAGGACTCAGCCATGTACTTCTGTGCCAGCCAACCCCCGGGACGTGGAGGTACCGGGGAGCTGTTTTTTGGAGAA	TCRBV02-01*01	unresolved	TCRBJ02-02*01
987	0.0151269	21.9226	0.004368	4	CATSRVASPNTGELFF	TCACCAGGCCTGGGGGACGCAGCCATGTACCTGTGTGCCACCAGCAGAGTGGCTTCTCCCAACACCGGGGAGCTGTTTTTTGGAGAA	TCRBV15-01*01	TCRBD01-01*01	TCRBJ02-02*01
988	0.0151422	21.927	0.004368	4	CASSLTLNTEAFF	AAGATCCAGCGCACAGAGCGGGGGGACTCAGCCGTGTATCTCTGTGCCAGCAGCTTAACGTTGAACACTGAAGCTTTCTTTGGACAA	TCRBV07-03*01	unresolved	TCRBJ01-01*01
989	0.0151576	21.9314	0.004368	4	CASSGDRSLAQPQHF	CAGCGCACAGAGCAGGGGGACTCGGCCATGTATCTCTGTGCCAGCAGCGGCGACAGGTCCCTAGCACAGCCCCAGCATTTTGGTGAT	TCRBV07-09	TCRBD01-01*01	TCRBJ01-05*01
990	0.0151729	21.9357	0.004368	4	CASSESGQGSGYTF	ATCCAGCAGGTAGTGCGAGGAGATTCGGCAGCTTATTTCTGTGCCAGCTCAGAGTCGGGACAGGGAAGTGGCTACACCTTCGGTTCG	TCRBV18-01*01	TCRBD01-01*01	TCRBJ01-02*01
991	0.0151882	21.9401	0.004368	4	CAISQDSISYGYTF	CTGGAGTCCGCTACCAGCTCCCAGACATCTGTGTACTTCTGTGCCATCAGTCAGGACTCTATCAGTTATGGCTACACCTTCGGTTCG	TCRBV10-03*01	TCRBD02-01	TCRBJ01-02*01
992	0.0152035	21.9445	0.004368	4	CASSLQDLFHVYGYTF	TCGCCCAGCCCCAACCAGACCTCTCTGTACTTCTGTGCCAGCAGTCTTCAGGACCTGTTCCACGTCTATGGCTACACCTTCGGTTCG	TCRBV27-01*01	unresolved	TCRBJ01-02*01
993	0.0152189	21.9488	0.004368	4	CASSSYDGPYGYTF	GTGAACGCCTTGTTGCTGGGGGACTCGGCCCTGTATCTCTGTGCCAGCAGCTCCTATGACGGGCCCTATGGCTACACCTTCGGTTCG	TCRBV05-05*01	unresolved	TCRBJ01-02*01
994	0.0152342	21.9532	0.004368	4	CASSRDRDYGYTF	GAGATCCAGCGCACAGAGCAGGGGGACTCGGCCATGTATCTCTGTGCCAGCAGCCGTGACAGGGACTATGGCTACACCTTCGGTTCG	TCRBV07-09	TCRBD01-01*01	TCRBJ01-02*01
995	0.0152495	21.9576	0.004368	4	CASTGGDYGYTF	CTCACTGTGACATCGGCCCAAAAGAACCCGACAGCTTTCTATCTCTGTGCCAGTACAGGGGGCGACTATGGCTACACCTTCGGTTCG	TCRBV19-01	TCRBD01-01*01	TCRBJ01-02*01
996	0.0152648	21.9619	0.004368	4	CASSQGQGQNGYTF	ATCAATTCCCTGGAGCTTGGTGACTCTGCTGTGTATTTCTGTGCCAGCAGCCAAGGACAGGGACAGAACGGCTACACCTTCGGTTCG	unresolved	TCRBD01-01*01	TCRBJ01-02*01
997	0.0152802	21.9663	0.004368	4	CASGLDIGLAGEYEQYV	TCAGAACCCAGGGACTCAGCTGTGTATTTTTGTGCTAGTGGTTTGGACATCGGACTAGCGGGAGAGTACGAGCAGTACGTCGGGCCG	TCRBV12-05*01	TCRBD02-01*02	TCRBJ02-07*01
998	0.0152955	21.9707	0.004368	4	CASSLSGLMSSGNTIYF	GTAGTGCGAGGAGATTCGGCAGCTTATTTCTGTGCCAGCTCACTATCGGGACTTATGAGCTCTGGAAACACCATATATTTTGGAGAG	TCRBV18-01*01	TCRBD02-01	TCRBJ01-03*01
999	0.0153108	21.975	0.004368	4	CASSSTNTIYF	ACTCTGAAGATCCAGCGCACAGAGCGGGGGGACTCAGCCGTGTATCTCTGTGCCAGCAGCTCTACAAACACCATATATTTTGGAGAG	TCRBV07-03*01	TCRBD02-01	TCRBJ01-03*01
1000	0.0153261	21.9794	0.004368	4	CSAGNLDEQFF	ACTCTGACTGTGAGCAACATGAGCCCTGAAGACAGCAGCATATATCTCTGCAGCGCTGGGAATTTAGATGAGCAGTTCTTCGGGCCA	TCRBV29-01*01	unresolved	TCRBJ02-01*01
1001	0.0153415	21.9838	0.004368	4	CASSLVSYNEQFF	ACGATCCAGCGCACACAGCAGGAGGACTCGGCCGTGTATCTCTGTGCCAGCAGCTTAGTCTCCTACAATGAGCAGTTCTTCGGGCCA	TCRBV07-02*01	unresolved	TCRBJ02-01*01
1002	0.0153568	21.9881	0.004368	4	CASSKGLAGPSYNEQFF	GCTACCCGCTCCCAGACATCTGTGTATTTCTGCGCCAGCAGTAAAGGACTAGCGGGGCCCTCCTACAATGAGCAGTTCTTCGGGCCA	TCRBV10-02*01	TCRBD02-01*01	TCRBJ02-01*01
1003	0.0153721	21.9925	0.004368	4	CARSVVVGETQYF	AATGTGAGTGCCTTGGAGCTGGGGGACTCGGCCCTGTATCTCTGTGCCAGAAGCGTTGTGGTGGGGGAGACCCAGTACTTCGGGCCA	TCRBV05-03	unresolved	TCRBJ02-05*01
1004	0.0153874	21.9969	0.004368	4	CASSQRRLASTGELFF	GCCTTGTTGCTGGGGGACTCGGCCCTCTATCTCTGTGCCAGCAGCCAACGACGACTAGCCTCTACCGGGGAGCTGTTTTTTGGAGAA	TCRBV05-06*01	TCRBD02-01	TCRBJ02-02*01
1005	0.0154028	22.0013	0.004368	4	CASSNNHRELFF	CTGAAGATCCGGTCCACAAAGCTGGAGGACTCAGCCATGTACTTCTGTGCCAGCAGTAATAACCACCGGGAGCTGTTTTTTGGAGAA	TCRBV02-01*01	unresolved	TCRBJ02-02*01
1006	0.0154181	22.0056	0.004368	4	CAIKKQGATEAFF	ACTCTGGAGTCCGCTACCAGCTCCCAGACATCTGTGTACTTCTGTGCCATCAAAAAACAGGGGGCCACTGAAGCTTTCTTTGGACAA	TCRBV10-03*01	TCRBD01-01*01	TCRBJ01-01*01
1007	0.0154334	22.01	0.004368	4	CASSLRAATEAFF	AAGATCCAGCCTGCAGAGCTTGGGGACTCGGCCGTGTATCTCTGTGCCAGCAGCCTCAGGGCGGCCACTGAAGCTTTCTTTGGACAA	TCRBV11-03*01	TCRBD01-01*01	TCRBJ01-01*01
1008	0.0154487	22.0144	0.004368	4	CASSEDGLNTEAFF	CTGGAGTCAGCTACCCGCTCCCAGACATCTGTGTATTTCTGCGCCAGCAGTGAGGATGGCCTGAACACTGAAGCTTTCTTTGGACAA	TCRBV10-02*01	TCRBD01-01*01	TCRBJ01-01*01
1009	0.0154641	22.0187	0.004368	4	CASSPGQEEKLFF	AGGATCCAGCAGGTAGTGCGAGGAGATTCGGCAGCTTATTTCTGTGCCAGCTCACCAGGACAGGAAGAAAAACTGTTTTTTGGCAGT	TCRBV18-01*01	TCRBD01-01*01	TCRBJ01-04*01
1010	0.0154794	22.0231	0.004368	4	CASSIPGQGNQPQHF	CAGCCCTCAGAACCCAGGGACTCAGCTGTGTACTTCTGTGCCAGCAGTATACCCGGACAGGGGAATCAGCCCCAGCATTTTGGTGAT	unresolved	TCRBD01-01*01	TCRBJ01-05*01
1011	0.0154947	22.0275	0.004368	4	CASGDRDSYSNQPQHF	TCGGCCCAAAAGAACCCGACAGCTTTCTATCTCTGTGCCAGTGGCGACAGGGATTCCTATAGCAATCAGCCCCAGCATTTTGGTGAT	TCRBV19-01	TCRBD01-01*01	TCRBJ01-05*01
1012	0.0155101	22.0318	0.004368	4	CASSPRVGANQPQHF	GAGTCCGCCAGCACCAACCAGACATCTATGTACCTCTGTGCCAGCAGCCCTAGGGTGGGTGCCAATCAGCCCCAGCATTTTGGTGAT	TCRBV28-01*01	unresolved	TCRBJ01-05*01
1013	0.0155254	22.0362	0.004368	4	CASSRNRVIYGYTF	ATCCAGCGCACACAGCAGGAGGACTCGGCCGTGTATCTCTGTGCCAGCAGCCGTAACAGGGTTATCTATGGCTACACCTTCGGTTCG	TCRBV07-02*01	TCRBD01-01*01	TCRBJ01-02*01
1014	0.0155407	22.0406	0.004368	4	CASSPATGGYEQYF	CTGGAGTCGCCCAGCCCCAACCAGACCTCTCTGTACTTCTGTGCCAGCAGCCCAGCGACTGGCGGCTACGAGCAGTACTTCGGGCCG	TCRBV27-01*01	TCRBD02-01	TCRBJ02-07*01
1015	0.015556	22.0449	0.004368	4	CSASAGNTIYF	ACTCTGACAGTGACCAGTGCCCATCCTGAAGACAGCAGCTTCTACATCTGCAGTGCTTCGGCTGGAAACACCATATATTTTGGAGAG	TCRBV20-01*01	TCRBD02-01	TCRBJ01-03*01
1016	0.0155714	22.0493	0.004368	4	CASSPAGQGALAKNIQYF	AAGCTTGAGGACTCGGCCGTGTATCTCTGTGCCAGCAGCCCAGCGGGACAGGGGGCTCTGGCCAAAAACATTCAGTACTTCGGCGCC	TCRBV11-02*02	TCRBD01-01*01	TCRBJ02-04*01
1017	0.0155867	22.0537	0.004368	4	CASSPTTSGRGIAKNIQYF	CCCAGGGACTCAGCTGTGTACTTCTGTGCCAGCAGTCCGACGACTAGCGGGAGGGGAATAGCCAAAAACATTCAGTACTTCGGCGCC	unresolved	TCRBD02-01*02	TCRBJ02-04*01
1018	0.015602	22.058	0.004368	4	CSPLSYNEQFF	ACTCTGACAGTGACCAGTGCCCATCCTGAAGACAGCAGCTTCTACATCTGCAGCCCCCTTTCCTACAATGAGCAGTTCTTCGGGCCA	TCRBV20-01*01	TCRBD02-01	TCRBJ02-01*01
1019	0.0156173	22.0624	0.004368	4	CASSPGQGLREQFF	CTGGAGTCGCCCAGCCCCAACCAGACCTCTCTGTACTTCTGTGCCAGCAGTCCGGGACAGGGGCTTCGGGAGCAGTTCTTCGGGCCA	TCRBV27-01*01	TCRBD01-01*01	TCRBJ02-01*01
1020	0.0156327	22.0668	0.004368	4	CASVPGRASKGTDTQYF	GCTGCTCCCTCCCAGACATCTGTGTACTTCTGTGCCAGTGTTCCCGGGAGGGCCAGTAAAGGCACAGATACGCAGTATTTTGGCCCA	unresolved	TCRBD02-01*02	TCRBJ02-03*01
1021	0.015648	22.0711	0.004368	4	CASSLEAGPSTDTQYF	TCGGCTGCTCCCTCCCAGACATCTGTGTACTTCTGTGCCAGCAGTCTCGAGGCGGGACCGAGCACAGATACGCAGTATTTTGGCCCA	unresolved	TCRBD02-01*02	TCRBJ02-03*01
1022	0.0156633	22.0755	0.004368	4	CASSTSGAGDGELFF	GAGTCCGCCAGCACCAACCAGACATCTATGTACCTCTGTGCCAGCAGTACTAGTGGTGCGGGAGATGGGGAGCTGTTTTTTGGAGAA	TCRBV28-01*01	TCRBD02-01*02	TCRBJ02-02*01
1023	0.0156786	22.0799	0.004368	4	CATSRNRGANTGELFF	TCACCAGGCCTGGGGGACGCAGCCATGTACCTGTGTGCCACCAGCAGGAACAGGGGGGCCAACACCGGGGAGCTGTTTTTTGGAGAA	TCRBV15-01*01	TCRBD01-01*01	TCRBJ02-02*01
1024	0.015694	22.0842	0.004368	4	CASRSHEGYTEAFF	TTGGCGTCTGCTGTACCCTCTCAGACATCTGTGTACTTCTGTGCCAGCAGATCCCATGAGGGCTACACTGAAGCTTTCTTTGGACAA	TCRBV06-04	TCRBD02-01*02	TCRBJ01-01*01
1025	0.0157093	22.0886	0.004368	4	CASSGVRDRNQPQHF	GAGTCTGCTGCCTCCTCCCAGACATCTGTATATTTCTGCGCCAGCAGTGGTGTTAGGGACCGCAATCAGCCCCAGCATTTTGGTGAT	TCRBV10-01	unresolved	TCRBJ01-05*01
1026	0.0157246	22.093	0.004368	4	CASSLLLAGATYEQYF	GCCTTGTTGCTGGGGGACTCGGCCCTGTATCTCTGTGCCAGCAGCCTACTACTAGCGGGAGCCACCTACGAGCAGTACTTCGGGCCG	TCRBV05-05*01	TCRBD02-01*02	TCRBJ02-07*01
1027	0.0157399	22.0973	0.004368	4	CASSREGVGYYEQYF	GAGTCGGCTGCTCCCTCCCAGACATCTGTGTACTTCTGTGCCAGCAGTCGCGAGGGGGTAGGCTACTACGAGCAGTACTTCGGGCCG	TCRBV06-01*01	TCRBD01-01*01	TCRBJ02-07*01
1028	0.0157553	22.1017	0.004368	4	CASSQEGQGRDEQFF	CACGCCCTGCAGCCAGAAGACTCAGCCCTGTATCTCTGCGCCAGCAGCCAAGAGGGACAGGGGAGGGATGAGCAGTTCTTCGGGCCA	TCRBV04-01*01	TCRBD01-01*01	TCRBJ02-01*01
1029	0.0157706	22.1061	0.004368	4	CASSGAVLGNEQFF	ATCCAGCGCACAGAGCAGCGGGACTCGGCCATGTATCGCTGTGCCAGCAGCGGGGCCGTACTAGGGAATGAGCAGTTCTTCGGGCCA	TCRBV07-06*01	unresolved	TCRBJ02-01*01
1030	0.0157859	22.1105	0.004368	4	CASDGGRGGNEQFF	TTGGAGTCGGCTGCTCCCTCCCAAACATCTGTGTACTTCTGTGCCAGCGATGGGGGGAGGGGTGGCAATGAGCAGTTCTTCGGGCCA	unresolved	TCRBD02-01*02	TCRBJ02-01*01
1031	0.0158013	22.1148	0.004368	4	CASSIKGGTYNEQFF	GAGTTGGCTGCTCCCTCCCAGACATCTGTGTACTTCTGTGCCAGCAGTATTAAGGGTGGAACGTACAATGAGCAGTTCTTCGGGCCA	TCRBV06-06	unresolved	TCRBJ02-01*01
1032	0.0158166	22.1192	0.004368	4	CASRPGQGRGRAYNEQFF	CAAAAGAACCCGACAGCTTTCTATCTCTGTGCCAGTAGGCCGGGACAGGGACGTGGGAGGGCATACAATGAGCAGTTCTTCGGGCCA	TCRBV19-01	TCRBD01-01*01	TCRBJ02-01*01
1033	0.0158319	22.1236	0.004368	4	CASSQGVDHTGELFF	AATTCCCTGGAGCTTGGTGACTCTGCTGTGTATTTCTGTGCCAGCAGCCAAGGCGTGGACCACACCGGGGAGCTGTTTTTTGGAGAA	unresolved	unresolved	TCRBJ02-02*01
1034	0.0158472	22.1279	0.004368	4	CASSSGQQNTGELFF	AACGCCTTGGAGCTGGACGACTCGGCCCTGTATCTCTGTGCCAGCAGCTCCGGGCAACAGAACACCGGGGAGCTGTTTTTTGGAGAA	TCRBV05-04*01	unresolved	TCRBJ02-02*01
1035	0.0158626	22.1323	0.004368	4	CASSQVDGELFF	CTTCACCTACACACCCTGCAGCCAGAAGACTCGGCCCTGTATCTCTGCGCCAGCAGCCAAGTGGACGGGGAGCTGTTTTTTGGAGAA	TCRBV04-03*01	unresolved	TCRBJ02-02*01
1036	0.0158779	22.1367	0.004368	4	CASSPGVEAFF	CCTCTCACTGTGACATCGGCCCAAAAGAACCCGACAGCTTTCTATCTCTGTGCCAGTAGCCCGGGCGTTGAAGCTTTCTTTGGACAA	TCRBV19-01	unresolved	TCRBJ01-01*01
1037	0.0158932	22.141	0.004368	4	CASSLDPNPSSEAFF	CAGCCTGCAAAGCTTGAGGACTCGGCCGTGTATCTCTGTGCCAGCAGCTTAGACCCTAACCCTTCCTCTGAAGCTTTCTTTGGACAA	TCRBV11-02*02	TCRBD02-01	TCRBJ01-01*01
1038	0.0159085	22.1454	0.004368	4	CAISPLPAGDGPEAFF	TCCGCTACCAGCTCCCAGACATCTGTGTACTTCTGTGCCATCAGCCCCCTCCCTGCAGGGGACGGCCCTGAAGCTTTCTTTGGACAA	TCRBV10-03*01	TCRBD01-01*01	TCRBJ01-01*01
1039	0.0159239	22.1498	0.004368	4	CASSHTGVGTEAFF	GTGACATCGGCCCAAAAGAACCCGACAGCTTTCTATCTCTGTGCCAGTAGTCATACAGGGGTGGGCACTGAAGCTTTCTTTGGACAA	TCRBV19-01	TCRBD01-01*01	TCRBJ01-01*01
1040	0.0159392	22.1541	0.004368	4	CASSYGVNTEAFF	AAGATCCAGCGCACAGAGCGGGGGGACTCAGCCGTGTATCTCTGTGCCAGCAGCTATGGGGTGAACACTGAAGCTTTCTTTGGACAA	TCRBV07-03*01	unresolved	TCRBJ01-01*01
1041	0.0159545	22.1585	0.004368	4	CASSSDRGRPGQPQHF	TCCGCCAGCACCAACCAGACATCTATGTACCTCTGTGCCAGCAGTTCGGACAGGGGGCGCCCCGGTCAGCCCCAGCATTTTGGTGAT	TCRBV28-01*01	TCRBD01-01*01	TCRBJ01-05*01
1042	0.0159698	22.1629	0.004368	4	CASSLGTARNQPQHF	CAGCGCACAGAGCAGGGGGACTCGGCCATGTATCTCTGTGCCAGCAGCCTTGGGACAGCCCGCAATCAGCCCCAGCATTTTGGTGAT	TCRBV07-09	TCRBD01-01*01	TCRBJ01-05*01
1043	0.0159852	22.1672	0.004368	4	CASSIIASSNQPQHF	ACATCGGCCCAAAAGAACCCGACAGCTTTCTATCTCTGTGCCAGTAGTATAATAGCCAGCTCCAATCAGCCCCAGCATTTTGGTGAT	TCRBV19-01	TCRBD02-01	TCRBJ01-05*01
1044	0.0160005	22.1716	0.004368	4	CASGQGAGYGYTF	GAGATCCAGCGCACAGAGCAGGGGGACTCGGCCATGTATCTCTGTGCCAGCGGACAGGGAGCGGGTTATGGCTACACCTTCGGTTCG	TCRBV07-09	TCRBD01-01*01	TCRBJ01-02*01
1045	0.0160158	22.176	0.004368	4	CASSYSGLNGYTF	AGGCTGCTGTCGGCTGCTCCCTCCCAGACATCTGTGTACTTCTGTGCCAGCAGTTACTCCGGGTTGAATGGCTACACCTTCGGTTCG	TCRBV06-05*01	TCRBD02-01	TCRBJ01-02*01
1046	0.0160311	22.1803	0.004368	4	CASSSPHTGGSGDYTF	CCTGCAGAGCTTGGGGACTCGGCCGTGTATCTCTGTGCCAGCAGCTCGCCCCACACAGGGGGCAGCGGGGACTACACCTTCGGTTCG	TCRBV11-03*01	TCRBD01-01*01	TCRBJ01-02*01
1047	0.0160465	22.1847	0.004368	4	CASRPTSSGSWYEQYF	CGCACAGAGCAGGGGGACTCGGCCATGTATCTCTGTGCCAGCAGACCGACATCTAGCGGGAGTTGGTACGAGCAGTACTTCGGGCCG	TCRBV07-09	TCRBD02-01*02	TCRBJ02-07*01
1048	0.0160618	22.1891	0.004368	4	CASSPRLADHPYEQYF	TCCGCCAGCACCAACCAGACATCTATGTACCTCTGTGCCAGCAGCCCAAGACTAGCGGACCACCCCTACGAGCAGTACTTCGGGCCG	TCRBV28-01*01	TCRBD02-01	TCRBJ02-07*01
1049	0.0160771	22.1934	0.004368	4	CASSPEDRTYEQYV	ATCCAGCAGGTAGTGCGAGGAGATTCGGCAGCTTATTTCTGTGCCAGCTCACCGGAAGACAGGACCTACGAGCAGTACGTCGGGCCG	TCRBV18-01*01	TCRBD01-01*01	TCRBJ02-07*01
1050	0.0160924	22.1978	0.004368	4	CASNGGRAEDIQYF	GTGACATCGGCCCAAAAGAACCCGACAGCTTTCTATCTCTGTGCCAGTAATGGAGGGAGGGCCGAGGACATTCAGTACTTCGGCGCC	TCRBV19-01	TCRBD02-01*02	TCRBJ02-04*01
1051	0.0161078	22.2022	0.004368	4	CASRLYLGNEQFF	CACATCAATTCCCTGGAGCTTGGTGACTCTGCTGTGTATTTCTGTGCCAGCAGATTATACCTAGGTAATGAGCAGTTCTTCGGGCCA	unresolved	TCRBD02-01	TCRBJ02-01*01
1052	0.0161231	22.2065	0.004368	4	CASSLPGTAAYNEQFF	TCCGCCAGCACCAACCAGACATCTATGTACCTCTGTGCCAGCAGTTTGCCCGGGACAGCCGCCTACAATGAGCAGTTCTTCGGGCCA	TCRBV28-01*01	TCRBD01-01*01	TCRBJ02-01*01
1053	0.0161384	22.2109	0.004368	4	CSASPSGRSEETQYF	ACCAGTGCCCATCCTGAAGACAGCAGCTTCTACATCTGCAGTGCTAGTCCTAGCGGGAGGTCGGAAGAGACCCAGTACTTCGGGCCA	unresolved	TCRBD02-01*02	TCRBJ02-05*01
1054	0.0161538	22.2153	0.004368	4	CAWSRTGGTEAFF	AGTTCTAAGAAGCTCCTCCTCAGTGACTCTGGCTTCTATCTCTGTGCCTGGAGTCGTACAGGGGGCACTGAAGCTTTCTTTGGACAA	TCRBV30-01*02	TCRBD01-01*01	TCRBJ01-01*01
1055	0.0161691	22.2197	0.004368	4	CASSRGRSNTEAFF	GTGAACGCCTTGTTGCTGGGGGACTCGGCCCTGTATCTCTGTGCCAGCAGCCGGGGGCGGTCGAACACTGAAGCTTTCTTTGGACAA	TCRBV05-05*01	unresolved	TCRBJ01-01*01
1056	0.0161844	22.224	0.004368	4	CAIRDRVNEKLFF	ACTCTGGAGTCCGCTACCAGCTCCCAGACATCTGTGTACTTCTGTGCCATCCGGGACAGGGTTAATGAAAAACTGTTTTTTGGCAGT	TCRBV10-03*01	TCRBD01-01*01	TCRBJ01-04*01
1057	0.0161997	22.2284	0.004368	4	CASSPGTATNEKLFF	ACATCGGCCCAAAAGAACCCGACAGCTTTCTATCTCTGTGCCAGTAGTCCCGGGACGGCAACTAATGAAAAACTGTTTTTTGGCAGT	TCRBV19-01	unresolved	TCRBJ01-04*01
1058	0.0162151	22.2328	0.004368	4	CACGNQPQHF	TTTCCTCTCACTGTGACATCGGCCCAAAAGAACCCGACAGCTTTCTATCTCTGTGCCTGTGGGAATCAGCCCCAGCATTTTGGTGAT	TCRBV19-01	unresolved	TCRBJ01-05*01
1059	0.0162304	22.2371	0.004368	4	CASSLEGTGGLHYGYTF	ACAGAGCAGGGGGACTCGGCCATGTATCTCTGTGCCAGCAGCTTAGAGGGGACAGGGGGTCTGCACTATGGCTACACCTTCGGTTCG	TCRBV07-09	TCRBD01-01*01	TCRBJ01-02*01
1060	0.0162457	22.2415	0.004368	4	CASRAGVTNYGYTF	CTGGAGTCCGCCAGCACCAACCAGACATCTATGTACCTCTGTGCCAGCAGGGCAGGGGTTACTAACTATGGCTACACCTTCGGTTCG	TCRBV28-01*01	TCRBD01-01*01	TCRBJ01-02*01
1061	0.016261	22.2459	0.004368	4	CASGSHGQVDTF	CTGAAGATCCAGCCCTCAGAACCCAGGGACTCAGCTGTGTATTTTTGTGCTAGTGGTTCCCATGGACAGGTCGACACCTTCGGTTCG	TCRBV12-05*01	TCRBD01-01*01	TCRBJ01-02*01
1062	0.0162764	22.2502	0.004368	4	CASSYTGQGVPGNTIYF	GCTGCTCCCTCCCAGACATCTGTGTACTTCTGTGCCAGCAGTTACACGGGACAGGGGGTCCCTGGAAACACCATATATTTTGGAGAG	unresolved	TCRBD01-01*01	TCRBJ01-03*01
1063	0.0162917	22.2546	0.004368	4	CASSEEGATGNTIYF	GAGTCGGCTGCTCCCTCCCAGACATCTGTGTACTTCTGTGCCAGCAGTGAAGAGGGGGCGACGGGAAACACCATATATTTTGGAGAG	TCRBV06-01*01	TCRBD01-01*01	TCRBJ01-03*01
1064	0.016307	22.259	0.004368	4	CASSPRTGENIQYF	ATCCAGCCTGCAGAGCTTGGGGACTCGGCCGTGTATCTCTGTGCCAGCAGCCCTAGGACAGGGGAGAACATTCAGTACTTCGGCGCC	TCRBV11-03*01	TCRBD01-01*01	TCRBJ02-04*01
1065	0.0163223	22.2633	0.004368	4	CASSMSTGGSNEQFF	ACATCGGCCCAAAAGAACCCGACAGCTTTCTATCTCTGTGCCAGTAGTATGTCTACAGGGGGGTCCAATGAGCAGTTCTTCGGGCCA	TCRBV19-01	TCRBD01-01*01	TCRBJ02-01*01
1066	0.0163377	22.2677	0.004368	4	CASSARLAATYNEQFF	TCCACGGAGTCAGGGGACACAGCACTGTATTTCTGTGCCAGCAGCGCAAGACTAGCGGCAACCTACAATGAGCAGTTCTTCGGGCCA	TCRBV21-01*01	TCRBD02-01	TCRBJ02-01*01
1067	0.016353	22.2721	0.004368	4	CATLDSQETQYF	CTGATTCTGGAGTCCGCCAGCACCAACCAGACATCTATGTACCTCTGTGCCACCCTGGACAGTCAGGAGACCCAGTACTTCGGGCCA	TCRBV28-01*01	TCRBD01-01*01	TCRBJ02-05*01
1068	0.0163683	22.2764	0.004368	4	CAWANSGVGTQYF	ACGATCCAGCGCACACAGCAGGAGGACTCGGCCGTGTATCTCTGTGCCTGGGCAAACAGCGGGGTCGGTACGCAGTATTTTGGCCCA	TCRBV07-02*01	TCRBD02-01*01	TCRBJ02-03*01
1069	0.0163836	22.2808	0.004368	4	CASSLAGRGADTQYF	CAGCGCACAGAGCAGGGGGACTCGGCCATGTATCTCTGTGCCAGCAGCTTAGCGGGGAGGGGCGCAGATACGCAGTATTTTGGCCCA	TCRBV07-09	TCRBD02-01*02	TCRBJ02-03*01
1070	0.016399	22.2852	0.004368	4	CASSVGASTEAFF	AACCTGAGCTCTCTGGAGCTGGGGGACTCAGCTTTGTATTTCTGTGCCAGCAGCGTAGGGGCTTCCACTGAAGCTTTCTTTGGACAA	TCRBV09-01	TCRBD01-01*01	TCRBJ01-01*01
1071	0.0164143	22.2895	0.004368	4	CARSLGTVYSNQPQHF	GCCTTGGAGCTGGGGGACTCGGCCCTGTATCTCTGTGCCAGAAGCCTAGGGACAGTTTATAGCAATCAGCCCCAGCATTTTGGTGAT	TCRBV05-03	TCRBD01-01*01	TCRBJ01-05*01
1072	0.0164296	22.2939	0.004368	4	CASSLGREQPQHF	AAGATCCGGTCCACAAAGCTGGAGGACTCAGCCATGTACTTCTGTGCCAGCAGTTTAGGCAGGGAACAGCCCCAGCATTTTGGTGAT	TCRBV02-01*01	TCRBD01-01*01	TCRBJ01-05*01
1073	0.0164449	22.2983	0.004368	4	CASSPDTYGYTF	TTGGAGATCCAGCGCACAGAGCAGGGGGACTCGGCCATGTATCTCTGTGCCAGCAGCCCGGACACTTATGGCTACACCTTCGGTTCG	TCRBV07-09	TCRBD01-01*01	TCRBJ01-02*01
1074	0.0164603	22.3026	0.004368	4	CATSGPGVEGYTF	TCCCTAGAGTCTGCCATCCCCAACCAGACAGCTCTTTACTTCTGTGCCACCAGTGGTCCTGGGGTGGAGGGCTACACCTTCGGTTCG	unresolved	unresolved	TCRBJ01-02*01
1075	0.0164756	22.307	0.004368	4	CASSDGTTLSYEQYF	CAGCCTGCAAAGCTTGAGGACTCGGCCGTGTATCTCTGTGCCAGCAGCGACGGGACAACGCTTTCCTACGAGCAGTACTTCGGGCCG	TCRBV11-02*02	TCRBD01-01*01	TCRBJ02-07*01
1076	0.0164909	22.3114	0.004368	4	CASSYSREFAGNTIYF	TCGGCTGCTCCCTCCCAGACATCTGTGTACTTCTGTGCCAGCAGTTACTCGCGGGAATTCGCTGGAAACACCATATATTTTGGAGAG	TCRBV06-05*01	TCRBD02-01*02	TCRBJ01-03*01
1077	0.0165063	22.3157	0.004368	4	CASSITGINEQFF	ACTGTGACATCGGCCCAAAAGAACCCGACAGCTTTCTATCTCTGTGCCAGTAGTATAACCGGGATTAATGAGCAGTTCTTCGGGCCA	TCRBV19-01	TCRBD02-01*02	TCRBJ02-01*01
1078	0.0165216	22.3201	0.004368	4	CASSRRLADTQYF	AAGATCCAGCGCACACAGCAGGAGGACTCCGCCGTGTATCTCTGTGCCAGCAGCCGACGACTAGCAGATACGCAGTATTTTGGCCCA	TCRBV07-08*01	TCRBD02-01	TCRBJ02-03*01
1079	0.0165369	22.3245	0.004368	4	CSVRSSSASTDTQYF	ACCAGTGCCCATCCTGAAGACAGCAGCTTCTACATCTGCAGTGTAAGGTCGAGTAGTGCTAGCACAGATACGCAGTATTTTGGCCCA	unresolved	unresolved	TCRBJ02-03*01
1080	0.0165522	22.3289	0.004368	4	CASSTHDLQTGELFF	GAGTCCGCCAGCACCAACCAGACATCTATGTACCTCTGTGCCAGCAGCACTCACGACCTACAGACCGGGGAGCTGTTTTTTGGAGAA	TCRBV28-01*01	TCRBD01-01*01	TCRBJ02-02*01
1081	0.0165676	22.3332	0.004368	4	CASSFGGTGELFF	AAGATCCAGCCCTCAGAACCCAGGGACTCAGCTGTGTACTTCTGTGCCAGCAGTTTTGGGGGCACCGGGGAGCTGTTTTTTGGAGAA	unresolved	unresolved	TCRBJ02-02*01
1082	0.0165829	22.3376	0.004368	4	CASSPIAEHTGELFF	CAGCGCACAGAGCAGGGGGACTCGGCCATGTATCTCTGTGCCAGCAGCCCAATAGCGGAGCACACCGGGGAGCTGTTTTTTGGAGAA	TCRBV07-09	TCRBD02-01	TCRBJ02-02*01
1083	0.0165982	22.342	0.004368	4	CATSDAPGTGGSNQPQHF	ATCCCCAACCAGACAGCTCTTTACTTCTGTGCCACCAGTGATGCGCCCGGGACAGGGGGGAGCAATCAGCCCCAGCATTTTGGTGAT	unresolved	TCRBD01-01*01	TCRBJ01-05*01
1084	0.0166135	22.3463	0.004368	4	CASVGRYGYTF	CCCCTCACTCTGGAGTCAGCTACCCGCTCCCAGACATCTGTGTATTTCTGCGCCAGCGTAGGTCGGTATGGCTACACCTTCGGTTCG	TCRBV10-02*01	unresolved	TCRBJ01-02*01
1085	0.0166289	22.3507	0.004368	4	CSAGDTTNYGYTF	ACAGTGACCAGTGCCCATCCTGAAGACAGCAGCTTCTACATCTGCAGTGCTGGGGACACCACTAACTATGGCTACACCTTCGGTTCG	unresolved	TCRBD01-01*01	TCRBJ01-02*01
1086	0.0166442	22.3551	0.004368	4	CASSQRGHRDFDGYTF	GCCCTGCAGCCAGAAGACTCAGCCCTGTATCTCTGCGCCAGCAGCCAGCGCGGGCACAGGGACTTCGATGGCTACACCTTCGGTTCG	TCRBV04-01*01	unresolved	TCRBJ01-02*01
1087	0.0166595	22.3594	0.004368	4	CASSRYGTSPYEQYF	AATGCCTTGGAGCTGGAGGACTCGGCCCTGTATCTCTGTGCCAGCAGCAGATACGGGACTTCCCCCTACGAGCAGTACTTCGGGCCG	TCRBV05-08*01	TCRBD02-01	TCRBJ02-07*01
1088	0.0166748	22.3638	0.004368	4	CASRHSSGNTIYF	AAGATCCAGCCCTCAGAACCCAGGGACTCAGCTGTGTACTTCTGTGCCAGCAGACACAGCTCTGGAAACACCATATATTTTGGAGAG	unresolved	TCRBD01-01*01	TCRBJ01-03*01
1089	0.0166902	22.3682	0.004368	4	CASSFRPAEREGDEQFF	TTGTTGCTGGGGGACTCGGCCCTGTATCTCTGTGCCAGCAGCTTTCGGCCGGCTGAGCGGGAGGGCGATGAGCAGTTCTTCGGGCCA	TCRBV05-05*01	TCRBD02-01*02	TCRBJ02-01*01
1090	0.0167055	22.3725	0.004368	4	CASSPEPQSSYNEQFF	GCCCTGCAGCCAGAAGACTCAGCCCTGTATCTCTGCGCCAGCAGTCCAGAACCCCAGAGCTCCTACAATGAGCAGTTCTTCGGGCCA	TCRBV04-01*01	unresolved	TCRBJ02-01*01
1091	0.0167208	22.3769	0.004368	4	CASSWRTDETQYF	ACGATCCAGCGCACACAGCAGGAGGACTCGGCCGTGTATCTCTGTGCCAGCAGCTGGCGGACTGATGAGACCCAGTACTTCGGGCCA	TCRBV07-02*01	TCRBD02-01	TCRBJ02-05*01
1092	0.0167361	22.3813	0.004368	4	CASSLVQPDTQYF	AATGTGAACGCCTTGGAGCTGGACGACTCGGCCCTGTATCTCTGTGCCAGCAGCTTGGTCCAGCCTGATACGCAGTATTTTGGCCCA	TCRBV05-04*01	unresolved	TCRBJ02-03*01
1093	0.0167515	22.3856	0.004368	4	CASRPSTGQLGELFF	GAGTCCGCCAGCACCAACCAGACATCTATGTACCTCTGTGCCAGCAGACCTTCGACAGGGCAACTCGGGGAGCTGTTTTTTGGAGAA	TCRBV28-01*01	TCRBD01-01*01	TCRBJ02-02*01
1094	0.0167668	22.39	0.004368	4	CSASLGAGELFF	CTGACAGTGACCAGTGCCCATCCTGAAGACAGCAGCTTCTACATCTGCAGTGCTTCCTTGGGCGCCGGGGAGCTGTTTTTTGGAGAA	unresolved	TCRBD01-01*01	TCRBJ02-02*01
1095	0.0167821	22.3944	0.004368	4	CASSQDWGDGGSDTGELFF	CTTGGTGACTCTGCTGTGTATTTCTGTGCCAGCAGCCAAGATTGGGGGGATGGTGGCTCAGACACCGGGGAGCTGTTTTTTGGAGAA	unresolved	TCRBD02-01*01	TCRBJ02-02*01
1096	0.0167974	22.3987	0.004368	4	CASSRGDGKHRELFF	GAGTCTGCCAGGCCCTCACATACCTCTCAGTACCTCTGTGCCAGCAGTCGAGGGGACGGAAAACACCGGGAGCTGTTTTTTGGAGAA	TCRBV25-01*01	unresolved	TCRBJ02-02*01
1097	0.0168128	22.4031	0.004368	4	CSASGTGLANQPQHF	ACCAGTGCCCATCCTGAAGACAGCAGCTTCTACATCTGCAGTGCTTCCGGGACAGGGTTGGCGAATCAGCCCCAGCATTTTGGTGAT	unresolved	TCRBD01-01*01	TCRBJ01-05*01
1098	0.0168281	22.4075	0.004368	4	CASSLAGGGQPQHF	GTGAACGCCTTGGAGCTGGACGACTCGGCCCTGTATCTCTGTGCCAGCAGCTTGGCCGGTGGTGGGCAGCCCCAGCATTTTGGTGAT	TCRBV05-04*01	unresolved	TCRBJ01-05*01
1099	0.0168434	22.4118	0.004368	4	CASSLSGDYGYTF	ATTCTGGAGTCCGCCAGCACCAACCAGACATCTATGTACCTCTGTGCCAGCAGTCTATCGGGGGACTATGGCTACACCTTCGGTTCG	TCRBV28-01*01	TCRBD02-01*01	TCRBJ01-02*01
1100	0.0168588	22.4162	0.004368	4	CASSPDRYEQYF	CTGACGATCCAGCGCACAGAGCAGCGGGACTCGGCCATGTATCGCTGTGCCAGCAGCCCTGACCGCTACGAGCAGTACTTCGGGCCG	TCRBV07-06*01	unresolved	TCRBJ02-07*01
1101	0.0168741	22.4206	0.004368	4	CASRPGTGGSYEQYF	AACGCCTTGTTGCTGGGGGACTCGGCCCTGTATCTCTGTGCCAGCAGGCCCGGGACAGGGGGCTCCTACGAGCAGTACTTCGGGCCG	TCRBV05-05*01	TCRBD01-01*01	TCRBJ02-07*01
1102	0.0168894	22.4249	0.004368	4	CASSWGDRGYEQFF	CTGGAGTTGGCTGCTCCCTCCCAGACATCTGTGTACTTCTGTGCCAGCAGTTGGGGGGACAGGGGGTATGAGCAGTTCTTCGGGCCA	TCRBV06-06	TCRBD01-01*01	TCRBJ02-01*01
1103	0.0169047	22.4293	0.004368	4	CASSLFGSYNEQFF	ATCCAGCGCACAGAGCGGGGGGACTCAGCCGTGTATCTCTGTGCCAGCAGCTTATTTGGCAGTTACAATGAGCAGTTCTTCGGGCCA	TCRBV07-03*01	TCRBD01-01*01	TCRBJ02-01*01
1104	0.0169201	22.4337	0.004368	4	CASSLGMTEAFF	CTCAAGATCCAGCCTGCAGAGCTTGGGGACTCGGCCGTGTATCTCTGTGCCAGCAGCTTAGGGATGACTGAAGCTTTCTTTGGACAA	TCRBV11-03*01	unresolved	TCRBJ01-01*01
1105	0.0169354	22.4381	0.004368	4	CASSPLDLGNQPQHF	ACATCGGCCCAAAAGAACCCGACAGCTTTCTATCTCTGTGCCAGTAGTCCCTTGGACTTAGGCAATCAGCCCCAGCATTTTGGTGAT	TCRBV19-01	TCRBD02-01	TCRBJ01-05*01
1106	0.0169507	22.4424	0.004368	4	CAISETQNQPQHF	ACTCTGGAGTCCGCTACCAGCTCCCAGACATCTGTGTACTTCTGTGCCATCAGTGAGACCCAAAATCAGCCCCAGCATTTTGGTGAT	TCRBV10-03*01	unresolved	TCRBJ01-05*01
1107	0.016966	22.4468	0.004368	4	CASGASGSSGEQYF	CTGGAGTCAGCTACCCGCTCCCAGACATCTGTGTATTTCTGCGCCAGCGGGGCTAGCGGGAGTTCGGGAGAGCAGTACTTCGGGCCG	TCRBV10-02*01	TCRBD02-01*02	TCRBJ02-07*01
1108	0.0169814	22.4512	0.004368	4	CASRHSGVRGEQFF	ATCCGGTCCACAAAGCTGGAGGACTCAGCCATGTACTTCTGTGCCAGCAGACACAGCGGAGTCAGGGGTGAGCAGTTCTTCGGGCCA	TCRBV02-01*01	TCRBD01-01*01	TCRBJ02-01*01
1109	0.0169967	22.4555	0.004368	4	CATSASGTSRYNEQFF	TCTGCCATCCCCAACCAGACAGCTCTTTACTTCTGTGCCACCAGTGCCTCCGGGACTTCCCGGTACAATGAGCAGTTCTTCGGGCCA	unresolved	TCRBD02-01	TCRBJ02-01*01
1110	0.017012	22.4599	0.004368	4	CASSFFAGAVYNEQFF	GCCTTGGAGCTGGAGGACTCGGCCCTGTATCTCTGTGCCAGCAGCTTTTTCGCGGGAGCTGTCTACAATGAGCAGTTCTTCGGGCCA	TCRBV05-08*01	TCRBD02-01*02	TCRBJ02-01*01
1111	0.0170273	22.4643	0.004368	4	CASSSPTRDNEQFF	CTGGAGTCGCCCAGCCCCAACCAGACCTCTCTGTACTTCTGTGCCAGCAGTTCCCCGACTAGAGACAATGAGCAGTTCTTCGGGCCA	TCRBV27-01*01	TCRBD02-01	TCRBJ02-01*01
1112	0.0170427	22.4686	0.004368	4	CASSQDQSGSGELFF	AATTCCCTGGAGCTTGGTGACTCTGCTGTGTATTTCTGTGCCAGCAGCCAAGATCAGAGCGGGAGCGGGGAGCTGTTTTTTGGAGAA	unresolved	TCRBD02-01*02	TCRBJ02-02*01
1113	0.017058	22.473	0.004368	4	CASSKVTSGGNTGELFF	ACGGAGTCAGGGGACACAGCACTGTATTTCTGTGCCAGCAGCAAAGTCACTAGCGGAGGAAACACCGGGGAGCTGTTTTTTGGAGAA	TCRBV21-01*01	TCRBD02-01	TCRBJ02-02*01
1114	0.0170733	22.4774	0.004368	4	CASTLVEATEAFF	GAGATCCAGCGCACAGAGCAGGGGGACTCGGCCATGTATCTCTGTGCCAGCACCTTAGTGGAAGCCACTGAAGCTTTCTTTGGACAA	TCRBV07-09	unresolved	TCRBJ01-01*01
1115	0.0170886	22.4817	0.004368	4	CASSLVAVGGYTF	ACGATCCAGCGCACACAGCAGGAGGACTCGGCCGTGTATCTCTGTGCCAGCAGCTTAGTGGCAGTCGGTGGCTACACCTTCGGTTCG	TCRBV07-02*01	unresolved	TCRBJ01-02*01
1116	0.017104	22.4861	0.004368	4	CASRGLGRYTGELFF	ACATCGGCCCAAAAGAACCCGACAGCTTTCTATCTCTGTGCCAGTAGGGGTTTAGGCAGATACACCGGGGAGCTGTTTTTTGGAGAA	TCRBV19-01	unresolved	TCRBJ02-02*01
1117	0.0171193	22.4905	0.004368	4	CASSSRTGGPNTGELFF	ACAGAGCAGGGGGACTCGGCCATGTATCTCTGTGCCAGCAGCTCCCGGACAGGGGGCCCGAACACCGGGGAGCTGTTTTTTGGAGAA	TCRBV07-09	TCRBD01-01*01	TCRBJ02-02*01
1118	0.0171346	22.4948	0.004368	4	CASSPDRMEDTEAFF	AATTCCCTGGAGCTTGGTGACTCTGCTGTGTATTTCTGTGCCAGCAGCCCGGACAGGATGGAGGACACTGAAGCTTTCTTTGGACAA	unresolved	TCRBD01-01*01	TCRBJ01-01*01
1119	0.01715	22.4992	0.004368	4	CSASRGRSGNQPQHF	ACCAGTGCCCATCCTGAAGACAGCAGCTTCTACATCTGCAGTGCTAGTCGGGGACGGTCTGGCAATCAGCCCCAGCATTTTGGTGAT	unresolved	unresolved	TCRBJ01-05*01
1120	0.0171653	22.5036	0.004368	4	CSARRGTGGYGYTF	GTGACCAGTGCCCATCCTGAAGACAGCAGCTTCTACATCTGCAGTGCTAGACGAGGGACCGGGGGATATGGCTACACCTTCGGTTCG	unresolved	TCRBD02-01*01	TCRBJ01-02*01
1121	0.0171806	22.5079	0.004368	4	CASSGGGVGYEQYF	CTGAGCTCTCTGGAGCTGGGGGACTCAGCTTTGTATTTCTGTGCCAGCAGCGGAGGGGGAGTGGGCTACGAGCAGTACTTCGGGCCG	TCRBV09-01	TCRBD01-01*01	TCRBJ02-07*01
1122	0.0171959	22.5123	0.004368	4	CAISGGTFYGYTF	ACTCTGGAGTCCGCTACCAGCTCCCAGACATCTGTGTACTTCTGTGCCATCAGTGGAGGGACCTTCTATGGCTACACCTTCGGTTCG	TCRBV10-03*01	unresolved	TCRBJ01-02*01
1123	0.0172113	22.5167	0.004368	4	CASSFRGELFF	TCCCTGATTCTGGAGTCCGCCAGCACCAACCAGACATCTATGTACCTCTGTGCCAGCAGTTTTAGGGGGGAGCTGTTTTTTGGAGAA	TCRBV28-01*01	unresolved	TCRBJ02-02*01
1124	0.0172266	22.52	0.003276	3	CAWSASDREGYEQYF	AAGAAGCTCCTTCTCAGTGACTCTGGCTTCTATCTCTGTGCCTGGAGTGCCTCCGACAGGGAGGGCTACGAGCAGTACTTCGGGCCG	TCRBV30-01*01	unresolved	TCRBJ02-07*01
1125	0.0172419	22.5232	0.003276	3	CSVQENYGYTF	ACTCTGACTGTGAGCAACATGAGCCCTGAAGACAGCAGCATATATCTCTGCAGCGTTCAGGAGAACTATGGCTACACCTTCGGTTCG	TCRBV29-01*01	unresolved	TCRBJ01-02*01
1126	0.0172572	22.5265	0.003276	3	CSVDDPAGGLETQYF	AGCAACATGAGCCCTGAAGACAGCAGCATATATCTCTGCAGCGTTGATGATCCCGCGGGAGGGTTAGAGACCCAGTACTTCGGGCCA	TCRBV29-01*01	TCRBD02-01*02	TCRBJ02-05*01
1127	0.0172726	22.5298	0.003276	3	CAWSKVSDTQYF	CTGAGTTCTAAGAAGCTCCTCCTCAGTGACTCTGGCTTCTATCTCTGTGCCTGGAGCAAAGTTTCAGATACGCAGTATTTTGGCCCA	TCRBV30-01*02	unresolved	TCRBJ02-03*01
1128	0.0172879	22.5331	0.003276	3	CAWRPKNRGSGDQPQHF	CTCCTTCTCAGTGACTCTGGCTTCTATCTCTGTGCCTGGAGACCCAAAAACAGGGGTTCGGGGGATCAGCCCCAGCATTTTGGTGAT	TCRBV30-01*01	TCRBD01-01*01	TCRBJ01-05*01
1129	0.0173032	22.5363	0.003276	3	CSVVKGAEQYF	ACTCTGACTGTGAGCAACATGAGCCCTGAAGACAGCAGCATATATCTCTGCAGCGTTGTAAAGGGAGCCGAGCAGTACTTCGGGCCG	TCRBV29-01*01	TCRBD02-01*02	TCRBJ02-07*01
1130	0.0173185	22.5396	0.003276	3	CAWGKGGSEQYF	CTGAGTTCTAAGAAGCTCCTTCTCAGTGACTCTGGCTTCTATCTCTGTGCCTGGGGGAAGGGTGGAAGCGAGCAGTACTTCGGGCCG	TCRBV30-01*01	unresolved	TCRBJ02-07*01
1131	0.0173339	22.5429	0.003276	3	CAWGISGYTF	TTCATCCTGAGTTCTAAGAAGCTCCTTCTCAGTGACTCTGGCTTCTATCTCTGTGCCTGGGGGATAAGTGGCTACACCTTCGGTTCG	TCRBV30-01*01	unresolved	TCRBJ01-02*01
1132	0.0173492	22.5462	0.003276	3	CSATWTVQETQYF	ACTGTGAGCAACATGAGCCCTGAAGACAGCAGCATATATCTCTGCAGCGCTACCTGGACAGTCCAAGAGACCCAGTACTTCGGGCCA	TCRBV29-01*01	TCRBD01-01*01	TCRBJ02-05*01
1133	0.0173645	22.5494	0.003276	3	CAWSGQGIRGYTF	AGTTCTAAGAAGCTCCTCCTCAGTGACTCTGGCTTCTATCTCTGTGCCTGGAGTGGACAGGGAATACGTGGCTACACCTTCGGTTCG	TCRBV30-01*02	TCRBD01-01*01	TCRBJ01-02*01
1134	0.0173798	22.5527	0.003276	3	CSVEDPRTPYGYTF	GTGAGCAACATGAGCCCTGAAGACAGCAGCATATATCTCTGCAGCGTTGAAGATCCGCGTACTCCCTATGGCTACACCTTCGGTTCG	TCRBV29-01*01	TCRBD02-01	TCRBJ01-02*01
1135	0.0173952	22.556	0.003276	3	CAWSVPGSSTDTQYF	AAGAAGCTCCTCCTCAGTGACTCTGGCTTCTATCTCTGTGCCTGGAGTGTGCCCGGGTCTAGCACAGATACGCAGTATTTTGGCCCA	TCRBV30-01*02	TCRBD02-01	TCRBJ02-03*01
1136	0.0174105	22.5593	0.003276	3	CAWSVAPVGGGLFF	TCTAAGAAGCTCCTCCTCAGTGACTCTGGCTTCTATCTCTGTGCCTGGAGTGTAGCGCCCGTGGGGGGCGGGCTGTTTTTTGGCAGT	TCRBV30-01*02	unresolved	TCRBJ01-04*01
1137	0.0174258	22.5625	0.003276	3	CAWKGIGNTIYF	CTGAGTTCTAAGAAGCTCCTCCTCAGTGACTCTGGCTTCTATCTCTGTGCCTGGAAGGGGATCGGAAACACCATATATTTTGGAGAG	TCRBV30-01*02	TCRBD01-01*01	TCRBJ01-03*01
1138	0.0174411	22.5658	0.003276	3	CSVGGQDSNQPQHF	GTGAGCAACATGAGCCCTGAAGACAGCAGCATATATCTCTGCAGCGTTGGCGGGCAGGATAGCAATCAGCCCCAGCATTTTGGTGAT	TCRBV29-01*01	TCRBD02-01	TCRBJ01-05*01
1139	0.0174565	22.5691	0.003276	3	CASSFGSEQYF	ACTCTGAAGATCCAGCCCTCAGAACCCAGGGACTCAGCTGTGTACTTCTGTGCCAGCAGTTTTGGTTCCGAGCAGTACTTCGGGCCG	unresolved	unresolved	TCRBJ02-07*01
1140	0.0174718	22.5724	0.003276	3	CAWSPGDGYTF	ATCCTGAGTTCTAAGAAGCTCCTCCTCAGTGACTCTGGCTTCTATCTCTGTGCCTGGAGCCCAGGGGATGGCTACACCTTCGGTTCG	TCRBV30-01*02	TCRBD01-01*01	TCRBJ01-02*01
1141	0.0174871	22.5756	0.003276	3	CASSEGLAGGTYEQYF	TCTGCCAGGCCCTCACATACCTCTCAGTACCTCTGTGCCAGCAGTGAGGGACTAGCGGGGGGTACCTACGAGCAGTACTTCGGGCCG	TCRBV25-01*01	TCRBD02-01*01	TCRBJ02-07*01
1142	0.0175025	22.5789	0.003276	3	CSVAPLKNTGELFF	GTGAGCAACATGAGCCCTGAAGACAGCAGCATATATCTCTGCAGCGTTGCGCCACTAAAGAACACCGGGGAGCTGTTTTTTGGAGAA	TCRBV29-01*01	TCRBD02-01	TCRBJ02-02*01
1143	0.0175178	22.5822	0.003276	3	CASSAGYEQYF	CCGCTCAGGCTGCTGTCGGCTGCTCCCTCCCAGACATCTGTGTACTTCTGTGCCAGCAGTGCAGGCTACGAGCAGTACTTCGGGCCG	TCRBV06-05*01	TCRBD01-01*01	TCRBJ02-07*01
1144	0.0175331	22.5855	0.003276	3	CASSYGTSVYEQYV	TTGGAGTCGGCTGCTCCCTCCCAAACATCTGTGTACTTCTGTGCCAGCAGTTACGGGACTAGCGTCTACGAGCAGTACGTCGGGCCG	unresolved	TCRBD02-01	TCRBJ02-07*01
1145	0.0175484	22.5887	0.003276	3	CSVEEFPNTEAFF	ACTGTGAGCAACATGAGCCCTGAAGACAGCAGCATATATCTCTGCAGCGTTGAAGAATTCCCCAACACTGAAGCTTTCTTTGGACAA	TCRBV29-01*01	unresolved	TCRBJ01-01*01
1146	0.0175638	22.592	0.003276	3	CASSVALGQGADYGYTF	CTGGAGCTGGGGGACTCAGCTTTGTATTTCTGTGCCAGCAGCGTAGCGCTAGGGCAGGGGGCGGACTATGGCTACACCTTCGGTTCG	TCRBV09-01	TCRBD01-01*01	TCRBJ01-02*01
1147	0.0175791	22.5953	0.003276	3	CATSDLQGTLGETQYF	TCTGCCATCCCCAACCAGACAGCTCTTTACTTCTGTGCCACCAGTGATTTGCAGGGGACACTGGGAGAGACCCAGTACTTCGGGCCA	unresolved	TCRBD01-01*01	TCRBJ02-05*01
1148	0.0175944	22.5986	0.003276	3	CASSIGGGEQYF	CTCAGGCTGCTGTCGGCTGCTCCCTCCCAGACATCTGTGTACTTCTGTGCCAGCAGTATAGGGGGGGGCGAGCAGTACTTCGGGCCG	TCRBV06-05*01	TCRBD02-01*01	TCRBJ02-07*01
1149	0.0176097	22.6019	0.003276	3	CASSPDTSARTSGANVLTF	CTGGGGGACTCGGCCCTTTATCTTTGCGCCAGCAGCCCGGATACTAGCGCACGAACCTCTGGGGCCAACGTCCTGACTTTCGGGGCC	TCRBV05-01*01	TCRBD02-01	TCRBJ02-06*01
1150	0.0176251	22.6051	0.003276	3	CSARDLRGSTEAFF	GTGACCAGTGCCCATCCTGAAGACAGCAGCTTCTACATCTGCAGTGCTAGAGATCTACGGGGGAGCACTGAAGCTTTCTTTGGACAA	unresolved	TCRBD02-01*01	TCRBJ01-01*01
1151	0.0176404	22.6084	0.003276	3	CASGWRVANYGYTF	GTGAACGCCTTGTTGCTGGGGGACTCGGCCCTCTATCTCTGTGCCAGCGGATGGAGGGTGGCCAACTATGGCTACACCTTCGGTTCG	TCRBV05-06*01	TCRBD02-01*02	TCRBJ01-02*01
1152	0.0176557	22.6117	0.003276	3	CASSQDTRRGYEQYF	CACACCCTGCAGCCAGAAGACTCGGCCCTGTATCTCTGCGCCAGCAGCCAAGATACCCGACGTGGGTACGAGCAGTACTTCGGGCCG	TCRBV04-03*01	unresolved	TCRBJ02-07*01
1153	0.017671	22.615	0.003276	3	CSARPIPGQSTYEQYF	AGTGCCCATCCTGAAGACAGCAGCTTCTACATCTGCAGTGCTAGACCTATACCGGGACAGAGTACTTACGAGCAGTACTTCGGGCCG	unresolved	TCRBD01-01*01	TCRBJ02-07*01
1154	0.0176864	22.6182	0.003276	3	CASSEGFQDEGYEQYF	TCGGCTGCTCCCTCCCAGACATCTGTGTACTTCTGTGCCAGCAGCGAAGGGTTCCAAGACGAGGGCTACGAGCAGTACTTCGGGCCG	TCRBV06-01*01	TCRBD02-01*02	TCRBJ02-07*01
1155	0.0177017	22.6215	0.003276	3	CAWSWTYSNQPQHF	TCTAAGAAGCTCCTTCTCAGTGACTCTGGCTTCTATCTCTGTGCCTGGAGCTGGACTTATAGCAATCAGCCCCAGCATTTTGGTGAT	TCRBV30-01*01	TCRBD02-01	TCRBJ01-05*01
1156	0.017717	22.6248	0.003276	3	CSVEDRVSGYTF	CTGACTGTGAGCAACATGAGCCCTGAAGACAGCAGCATATATCTCTGCAGCGTTGAAGACAGGGTTTCCGGCTACACCTTCGGTTCG	TCRBV29-01*01	TCRBD01-01*01	TCRBJ01-02*01
1157	0.0177323	22.6281	0.003276	3	CSVGGRGGNEQFF	ACTGTGAGCAACATGAGCCCTGAAGACAGCAGCATATATCTCTGCAGCGTTGGCGGCAGGGGGGGAAATGAGCAGTTCTTCGGGCCA	TCRBV29-01*01	unresolved	TCRBJ02-01*01
1158	0.0177477	22.6313	0.003276	3	CASKPRGAGTDTQYF	GAGTCGGCTGCTCCCTCCCAAACATCTGTGTACTTCTGTGCCAGCAAGCCCAGGGGGGCAGGGACAGATACGCAGTATTTTGGCCCA	unresolved	TCRBD01-01*01	TCRBJ02-03*01
1159	0.017763	22.6346	0.003276	3	CASSLRGPGDGYTF	GTGAGCACCTTGGAGCTGGGGGACTCGGCCCTTTATCTTTGCGCCAGCAGCTTGAGGGGGCCAGGGGATGGCTACACCTTCGGTTCG	TCRBV05-01*01	TCRBD01-01*01	TCRBJ01-02*01
1160	0.0177783	22.6379	0.003276	3	CATSRDLGYEQYV	GACATCCGCTCACCAGGCCTGGGGGACGCAGCCATGTACCTGTGTGCCACCAGCAGAGATCTTGGCTACGAGCAGTACGTCGGGCCG	TCRBV15-01*01	unresolved	TCRBJ02-07*01
1161	0.0177936	22.6412	0.003276	3	CASALRSGNTIYF	AGTTCTAAGAAGCTCCTCCTCAGTGACTCTGGCTTCTATCTCTGTGCCTCGGCCCTGCGCTCTGGAAACACCATATATTTTGGAGAG	TCRBV30-01*02	unresolved	TCRBJ01-03*01
1162	0.017809	22.6444	0.003276	3	CASSFTLAAGETQYF	CACGCCCTGCAGCCAGAAGACTCAGCCCTGTATCTCTGCGCCAGCAGCTTCACCCTGGCGGCAGGGGAGACCCAGTACTTCGGGCCA	TCRBV04-01*01	TCRBD01-01*01	TCRBJ02-05*01
1163	0.0178243	22.6477	0.003276	3	CASSALGGNQETQYF	GAGTCGGCTGCTCCCTCCCAGACATCTGTGTACTTCTGTGCCAGCAGTGCCCTTGGGGGGAACCAAGAGACCCAGTACTTCGGGCCA	TCRBV06-01*01	TCRBD02-01*01	TCRBJ02-05*01
1164	0.0178396	22.651	0.003276	3	CSAPGLSRTDTQYF	GTGACCAGTGCCCATCCTGAAGACAGCAGCTTCTACATCTGCAGTGCCCCGGGCCTATCGCGGACAGATACGCAGTATTTTGGCCCA	unresolved	unresolved	TCRBJ02-03*01
1165	0.017855	22.6543	0.003276	3	CASSFRGGELFF	CTCAGGCTGCTGTCGGCTGCTCCCTCCCAGACATCTGTGTACTTCTGTGCCAGCAGTTTCCGCGGCGGGGAGCTGTTTTTTGGAGAA	TCRBV06-05*01	TCRBD02-01	TCRBJ02-02*01
1166	0.0178703	22.6575	0.003276	3	CASSSGTVYGYTF	GGGTTGGAGTCGGCTGCTCCCTCCCAAACATCTGTGTACTTCTGTGCCAGCAGTTCCGGGACAGTCTATGGCTACACCTTCGGTTCG	unresolved	TCRBD01-01*01	TCRBJ01-02*01
1167	0.0178856	22.6608	0.003276	3	CASSQDRQGRPYDGYTF	CTGCAGCCAGAAGACTCAGCCCTGTATCTCTGCGCCAGCAGCCAAGATCGACAGGGGAGGCCCTATGATGGCTACACCTTCGGTTCG	TCRBV04-01*01	TCRBD01-01*01	TCRBJ01-02*01
1168	0.0179009	22.6641	0.003276	3	CATSGQNSYEQYF	TCCCTAGAGTCTGCCATCCCCAACCAGACAGCTCTTTACTTCTGTGCCACCAGTGGTCAGAATTCCTACGAGCAGTACTTCGGGCCG	unresolved	TCRBD01-01*01	TCRBJ02-07*01
1169	0.0179163	22.6674	0.003276	3	CAWKGIGNTIYF	CTGAGTTCTAAGAAGCTCCTTCTCAGTGACTCTGGCTTCTATCTCTGTGCCTGGAAAGGCATTGGAAACACCATATATTTTGGAGAG	TCRBV30-01*01	unresolved	TCRBJ01-03*01
1170	0.0179316	22.6706	0.003276	3	CSVDRVGDYGYTF	ACTGTGAGCAACATGAGCCCTGAAGACAGCAGCATATATCTCTGCAGCGTTGACAGGGTAGGAGACTATGGCTACACCTTCGGTTCG	TCRBV29-01*01	TCRBD01-01*01	TCRBJ01-02*01
1171	0.0179469	22.6739	0.003276	3	CASSLVTGGDGYTF	GTGAACGCCTTGTTGCTGGGGGACTCGGCCCTCTATCTCTGTGCCAGCAGCTTGGTGACAGGGGGGGATGGCTACACCTTCGGTTCG	TCRBV05-06*01	TCRBD01-01*01	TCRBJ01-02*01
1172	0.0179622	22.6772	0.003276	3	CATSDSGQMNYEQYF	GAGTCTGCCATCCCCAACCAGACAGCTCTTTACTTCTGTGCCACCAGTGATTCGGGACAAATGAACTACGAGCAGTACTTCGGGCCG	unresolved	TCRBD01-01*01	TCRBJ02-07*01
1173	0.0179776	22.6805	0.003276	3	CASSLSPAYEQYV	AAGATCCAGCCCTCAGAACCCAGGGACTCAGCTGTGTACTTCTGTGCCAGCAGTTTATCCCCCGCCTACGAGCAGTACGTCGGGCCG	unresolved	unresolved	TCRBJ02-07*01
1174	0.0179929	22.6838	0.003276	3	CASSGVAGANVLTF	CTGAGCTCTCTGGAGCTGGGGGACTCAGCTTTGTATTTCTGTGCCAGCAGCGGGGTAGCTGGGGCCAACGTCCTGACTTTCGGGGCC	TCRBV09-01	unresolved	TCRBJ02-06*01
1175	0.0180082	22.687	0.003276	3	CSSDGGGDNEQFF	ACTGTGAGCAACATGAGCCCTGAAGACAGCAGCATATATCTCTGCAGCTCAGATGGCGGGGGGGACAATGAGCAGTTCTTCGGGCCA	TCRBV29-01*01	TCRBD02-01*01	TCRBJ02-01*01
1176	0.0180235	22.6903	0.003276	3	CASRIGDRETQYF	AATGTGAGCACCTTGGAGCTGGGGGACTCGGCCCTTTATCTTTGCGCCAGCAGAATTGGGGATCGGGAGACCCAGTACTTCGGGCCA	TCRBV05-01*01	unresolved	TCRBJ02-05*01
1177	0.0180389	22.6936	0.003276	3	CASSTKKGRTEAFF	CTGGAGTCTGCCAGGCCCTCACATACCTCTCAGTACCTCTGTGCCAGCAGTACGAAGAAGGGGAGGACTGAAGCTTTCTTTGGACAA	TCRBV25-01*01	TCRBD02-01*02	TCRBJ01-01*01
1178	0.0180542	22.6969	0.003276	3	CSAVRPGPPYGYTF	GTGACCAGTGCCCATCCTGAAGACAGCAGCTTCTACATCTGCAGTGCTGTTCGACCGGGACCACCATATGGCTACACCTTCGGTTCG	unresolved	unresolved	TCRBJ01-02*01
1179	0.0180695	22.7001	0.003276	3	CASSWLRDGTPHGYTF	GCCTTGTTGCTGGGGGACTCGGCCCTCTATCTCTGTGCCAGCAGCTGGCTCCGGGACGGGACACCTCACGGCTACACCTTCGGTTCG	TCRBV05-06*01	TCRBD01-01*01	TCRBJ01-02*01
1180	0.0180848	22.7034	0.003276	3	CASSDPGARGEQYF	TTGGAGTCGGCTGCTCCCTCCCAAACATCTGTGTACTTCTGTGCCAGCAGTGACCCGGGGGCGAGGGGCGAGCAGTACTTCGGGCCG	unresolved	unresolved	TCRBJ02-07*01
1181	0.0181002	22.7067	0.003276	3	CASSVEGTGGSYEQYF	TCTCTGGAGCTGGGGGACTCAGCTTTGTATTTCTGTGCCAGCAGCGTAGAGGGGACAGGGGGGTCCTACGAGCAGTACTTCGGGCCG	TCRBV09-01	TCRBD01-01*01	TCRBJ02-07*01
1182	0.0181155	22.71	0.003276	3	CAWSPRARQPQHF	AGTTCTAAGAAGCTCCTCCTCAGTGACTCTGGCTTCTATCTCTGTGCCTGGAGCCCGAGGGCACGTCAGCCCCAGCATTTTGGTGAT	TCRBV30-01*02	TCRBD02-01*02	TCRBJ01-05*01
1183	0.0181308	22.7132	0.003276	3	CASSQEARQGSNQPQHF	CTGCAGCCAGAAGACTCAGCCCTGTATCTCTGCGCCAGCAGCCAAGAAGCAAGACAGGGTAGCAATCAGCCCCAGCATTTTGGTGAT	TCRBV04-01*01	TCRBD01-01*01	TCRBJ01-05*01
1184	0.0181462	22.7165	0.003276	3	CSARQNSGANVLTF	GTGACCAGTGCCCATCCTGAAGACAGCAGCTTCTACATCTGCAGTGCTAGACAGAACTCTGGGGCCAACGTCCTGACTTTCGGGGCC	unresolved	TCRBD01-01*01	TCRBJ02-06*01
1185	0.0181615	22.7198	0.003276	3	CASSPPIGQGSNEQFF	GCCCTGCAGCCAGAAGACTCAGCCCTGTATCTCTGCGCCAGCAGCCCCCCAATAGGACAGGGGTCGAATGAGCAGTTCTTCGGGCCA	TCRBV04-01*01	TCRBD01-01*01	TCRBJ02-01*01
1186	0.0181768	22.7231	0.003276	3	CASSQETVTDTQYF	ATCAATTCCCTGGAGCTTGGTGACTCTGCTGTGTATTTCTGTGCCAGCAGCCAAGAGACCGTCACAGATACGCAGTATTTTGGCCCA	unresolved	unresolved	TCRBJ02-03*01
1187	0.0181921	22.7263	0.003276	3	CSGRRQENTEAFF	ACTGTGAGCAACATGAGCCCTGAAGACAGCAGCATATATCTCTGCAGCGGAAGACGACAGGAGAACACTGAAGCTTTCTTTGGACAA	TCRBV29-01*01	TCRBD01-01*01	TCRBJ01-01*01
1188	0.0182075	22.7296	0.003276	3	CASSPLGVGNQPQHF	CTGTCGGCTGCTCCCTCCCAGACATCTGTGTACTTCTGTGCCAGCAGTCCCCTCGGGGTCGGCAATCAGCCCCAGCATTTTGGTGAT	TCRBV06-05*01	TCRBD02-01*01	TCRBJ01-05*01
1189	0.0182228	22.7329	0.003276	3	CASSQAETHSNQPQHF	GCCCTGCAGCCAGAAGACTCAGCCCTGTATCTCTGCGCCAGCAGCCAAGCCGAGACGCATAGCAATCAGCCCCAGCATTTTGGTGAT	TCRBV04-01*01	unresolved	TCRBJ01-05*01
1190	0.0182381	22.7362	0.003276	3	CSARHPTGGYGYTF	GTGACCAGTGCCCATCCTGAAGACAGCAGCTTCTACATCTGCAGTGCTAGACATCCGACAGGGGGCTATGGCTACACCTTCGGTTCG	unresolved	TCRBD01-01*01	TCRBJ01-02*01
1191	0.0182534	22.7394	0.003276	3	CASSQRRLGDDGYTF	CACACCCTGCAGCCAGAAGACTCGGCCCTGTATCTCTGCGCCAGCAGCCAGAGGCGGTTGGGGGACGATGGCTACACCTTCGGTTCG	TCRBV04-03*01	unresolved	TCRBJ01-02*01
1192	0.0182688	22.7427	0.003276	3	CSARDPLGTVYEQYF	ACCAGTGCCCATCCTGAAGACAGCAGCTTCTACATCTGCAGTGCTAGAGATCCCTTGGGCACGGTCTACGAGCAGTACTTCGGGCCG	unresolved	TCRBD01-01*01	TCRBJ02-07*01
1193	0.0182841	22.746	0.003276	3	CSASYERGNPRLSYEQYF	CATCCTGAAGACAGCAGCTTCTACATCTGCAGTGCTAGCTACGAGCGGGGGAACCCACGCCTCTCCTACGAGCAGTACTTCGGGCCG	unresolved	TCRBD02-01*01	TCRBJ02-07*01
1194	0.0182994	22.7493	0.003276	3	CASSEGWQGAYEQYF	GAGTCTGCCAGGCCCTCACATACCTCTCAGTACCTCTGTGCCAGCAGTGAAGGCTGGCAGGGGGCCTACGAGCAGTACTTCGGGCCG	TCRBV25-01*01	TCRBD01-01*01	TCRBJ02-07*01
1195	0.0183147	22.7525	0.003276	3	CASSLVVQPYEQYF	GTGAGCACCTTGGAGCTGGGGGACTCGGCCCTTTATCTTTGCGCCAGCAGTCTAGTTGTTCAGCCCTACGAGCAGTACTTCGGGCCG	TCRBV05-01*01	TCRBD02-01	TCRBJ02-07*01
1196	0.0183301	22.7558	0.003276	3	CASSQGLAGPYEQYV	GAGTCAGCTGCTCCCTCTCAGACTTCTGTTTACTTCTGTGCCAGCAGTCAGGGACTAGCGGGACCTTACGAGCAGTACGTCGGGCCG	TCRBV06-07*01	TCRBD02-01*02	TCRBJ02-07*01
1197	0.0183454	22.7591	0.003276	3	CASSQLLAGGYEQFF	CACACCCTGCAGCCAGAAGACTCGGCCCTGTATCTCTGCGCCAGCAGCCAACTCCTAGCGGGAGGCTATGAGCAGTTCTTCGGGCCA	TCRBV04-03*01	TCRBD02-01*02	TCRBJ02-01*01
1198	0.0183607	22.7624	0.003276	3	CASSEFGGVTDTQYF	AGCACCTTGGAGCTGGGGGACTCGGCCCTTTATCTTTGCGCCAGCAGCGAGTTCGGCGGGGTCACAGATACGCAGTATTTTGGCCCA	TCRBV05-01*01	TCRBD02-01*01	TCRBJ02-03*01
1199	0.018376	22.7657	0.003276	3	CASSLQRPSTDTQYF	CTGTCGGCTGCTCCCTCCCAGACATCTGTGTACTTCTGTGCCAGCAGTCTACAGAGACCTAGCACAGATACGCAGTATTTTGGCCCA	TCRBV06-05*01	TCRBD01-01*01	TCRBJ02-03*01
1200	0.0183914	22.7689	0.003276	3	CALAGLSGSSGTGELFF	CTCCTTCTCAGTGACTCTGGCTTCTATCTCTGTGCCTTGGCGGGACTTAGCGGGAGCTCTGGCACCGGGGAGCTGTTTTTTGGAGAA	TCRBV30-01*01	TCRBD02-01*02	TCRBJ02-02*01
1201	0.0184067	22.7722	0.003276	3	CASSIGDRDGEAFF	CTGCTGTCGGCTGCTCCCTCCCAGACATCTGTGTACTTCTGTGCCAGCAGTATTGGGGACAGGGACGGTGAAGCTTTCTTTGGACAA	TCRBV06-05*01	TCRBD01-01*01	TCRBJ01-01*01
1202	0.018422	22.7755	0.003276	3	CSARPGSTNQPQHF	GTGACCAGTGCCCATCCTGAAGACAGCAGCTTCTACATCTGCAGTGCTAGGCCAGGGTCTACCAATCAGCCCCAGCATTTTGGTGAT	unresolved	TCRBD01-01*01	TCRBJ01-05*01
1203	0.0184373	22.7788	0.003276	3	CASSQEKKAANYGYTF	GCCCTGCAGCCAGAAGACTCAGCCCTGTATCTCTGCGCCAGCAGCCAAGAGAAAAAGGCCGCTAACTATGGCTACACCTTCGGTTCG	TCRBV04-01*01	unresolved	TCRBJ01-02*01
1204	0.0184527	22.782	0.003276	3	CASSEQGNYGYTF	AACCTGAGCTCTCTGGAGCTGGGGGACTCAGCTTTGTATTTCTGTGCCAGCAGTGAACAGGGGAACTATGGCTACACCTTCGGTTCG	TCRBV09-01	TCRBD01-01*01	TCRBJ01-02*01
1205	0.018468	22.7853	0.003276	3	CATSDWTGNGYTF	TCCCTAGAGTCTGCCATCCCCAACCAGACAGCTCTTTACTTCTGTGCCACCAGTGATTGGACAGGGAATGGCTACACCTTCGGTTCG	unresolved	TCRBD01-01*01	TCRBJ01-02*01
1206	0.0184833	22.7886	0.003276	3	CASFAGGEQYF	CCGCTCAGGCTGGAGTTGGCTGCTCCCTCCCAGACATCTGTGTACTTCTGTGCCAGCTTTGCGGGTGGTGAGCAGTACTTCGGGCCG	TCRBV06-06	TCRBD02-01	TCRBJ02-07*01
1207	0.0184987	22.7919	0.003276	3	CASSLPRTSGVREQYF	GCCTTGTTGCTGGGGGACTCGGCCCTCTATCTCTGTGCCAGCAGCTTGCCGCGGACTAGCGGGGTGAGGGAGCAGTACTTCGGGCCG	TCRBV05-06*01	TCRBD02-01*01	TCRBJ02-07*01
1208	0.018514	22.7951	0.003276	3	CASSLYSGTGLSEQYF	CGCACAGAGCAGCGGGACTCGGCCATGTATCGCTGTGCCAGCAGCTTGTACTCGGGGACAGGGTTGAGCGAGCAGTACTTCGGGCCG	TCRBV07-06*01	TCRBD01-01*01	TCRBJ02-07*01
1209	0.0185293	22.7984	0.003276	3	CASEGRYEQYF	CTGCTGGGGTTGGAGTCGGCTGCTCCCTCCCAAACATCTGTGTACTTCTGTGCCAGCGAGGGGCGCTACGAGCAGTACTTCGGGCCG	unresolved	unresolved	TCRBJ02-07*01
1210	0.0185446	22.8017	0.003276	3	CASSSTGGPTYEQYF	AGCACCTTGGAGCTGGGGGACTCGGCCCTTTATCTTTGCGCCAGCAGCTCGACGGGAGGGCCCACCTACGAGCAGTACTTCGGGCCG	TCRBV05-01*01	TCRBD02-01*02	TCRBJ02-07*01
1211	0.01856	22.805	0.003276	3	CATSGPAGETQYF	TCCCTAGAGTCTGCCATCCCCAACCAGACAGCTCTTTACTTCTGTGCCACCAGTGGGCCGGCGGGAGAGACCCAGTACTTCGGGCCA	unresolved	TCRBD02-01	TCRBJ02-05*01
1212	0.0185753	22.8082	0.003276	3	CATSGRGRATDREETQYF	ATCCCCAACCAGACAGCTCTTTACTTCTGTGCCACCAGTGGTCGAGGGCGGGCTACAGATCGTGAAGAGACCCAGTACTTCGGGCCA	unresolved	TCRBD02-01	TCRBJ02-05*01
1213	0.0185906	22.8115	0.003276	3	CASSRIPAGGLDTDTQYF	CAGCCAGAAGACTCAGCCCTGTATCTCTGCGCCAGCAGCCGAATCCCAGCGGGAGGACTCGACACAGATACGCAGTATTTTGGCCCA	TCRBV04-01*01	TCRBD02-01*02	TCRBJ02-03*01
1214	0.0186059	22.8148	0.003276	3	CASSEDFLVGGAGTGELFF	CCCTCACATACCTCTCAGTACCTCTGTGCCAGCAGTGAAGATTTCCTGGTAGGAGGAGCCGGCACCGGGGAGCTGTTTTTTGGAGAA	unresolved	TCRBD02-01*02	TCRBJ02-02*01
1215	0.0186213	22.8181	0.003276	3	CASSNSGRVNYGYTF	GAGTCGCCCAGCCCCAACCAGACCTCTCTGTACTTCTGTGCCAGCAGTAACTCGGGCAGGGTTAACTATGGCTACACCTTCGGTTCG	TCRBV27-01*01	TCRBD01-01*01	TCRBJ01-02*01
1216	0.0186366	22.8213	0.003276	3	CASSYSTGGGPNYGYTF	GCTGCTCCCTCCCAGACATCTGTGTACTTCTGTGCCAGCAGTTACTCAACAGGGGGGGGACCTAACTATGGCTACACCTTCGGTTCG	unresolved	TCRBD01-01*01	TCRBJ01-02*01
1217	0.0186519	22.8246	0.003276	3	CASSDGLTGNPSEQYF	TCGGCTGCTCCCTCCCAGACATCTGTGTACTTCTGTGCCAGCAGCGACGGATTGACAGGGAATCCCTCCGAGCAGTACTTCGGGCCG	unresolved	TCRBD01-01*01	TCRBJ02-07*01
1218	0.0186672	22.8279	0.003276	3	CASSLVSDAYEQYF	ATCCAGCGCACAGAGCAGGGGGACTCGGCCATGTATCTCTGTGCCAGCAGCTTAGTTTCAGACGCCTACGAGCAGTACTTCGGGCCG	TCRBV07-09	unresolved	TCRBJ02-07*01
1219	0.0186826	22.8312	0.003276	3	CSVELRDYEQYF	CTGACTGTGAGCAACATGAGCCCTGAAGACAGCAGCATATATCTCTGCAGCGTTGAACTCCGGGACTACGAGCAGTACTTCGGGCCG	TCRBV29-01*01	TCRBD02-01*02	TCRBJ02-07*01
1220	0.0186979	22.8344	0.003276	3	CSAVRDSGNTIYF	ACAGTGACCAGTGCCCATCCTGAAGACAGCAGCTTCTACATCTGCAGTGCCGTACGGGACTCTGGAAACACCATATATTTTGGAGAG	unresolved	TCRBD02-01*02	TCRBJ01-03*01
1221	0.0187132	22.8377	0.003276	3	CASSQGSRGSGIIRETQYF	CCAGAAGACTCGGCCCTGTATCTCTGCGCCAGCAGCCAAGGATCGCGAGGAAGCGGGATAATTCGAGAGACCCAGTACTTCGGGCCA	TCRBV04-03*01	TCRBD02-01*02	TCRBJ02-05*01
1222	0.0187285	22.841	0.003276	3	CATSDSAGQTGGGRETQYF	CCCAACCAGACAGCTCTTTACTTCTGTGCCACCAGTGATTCCGCCGGCCAAACAGGGGGAGGGCGAGAGACCCAGTACTTCGGGCCA	unresolved	TCRBD01-01*01	TCRBJ02-05*01
1223	0.0187439	22.8443	0.003276	3	CASSQKPGTDTQYF	CTACACACCCTGCAGCCAGAAGACTCGGCCCTGTATCTCTGCGCCAGCAGCCAAAAGCCGGGCACAGATACGCAGTATTTTGGCCCA	TCRBV04-03*01	TCRBD02-01	TCRBJ02-03*01
1224	0.0187592	22.8476	0.003276	3	CSVGMSGELFF	ACTCTGACTGTGAGCAACATGAGCCCTGAAGACAGCAGCATATATCTCTGCAGCGTTGGGATGTCCGGGGAGCTGTTTTTTGGAGAA	TCRBV29-01*01	unresolved	TCRBJ02-02*01
1225	0.0187745	22.8508	0.003276	3	CASSPLGELFF	ATCCTGAGGATCCAGCAGGTAGTGCGAGGAGATTCGGCAGCTTATTTCTGTGCCAGCTCACCTCTAGGGGAGCTGTTTTTTGGAGAA	TCRBV18-01*01	TCRBD02-01	TCRBJ02-02*01
1226	0.0187898	22.8541	0.003276	3	CASTRNTVNTEAFF	CTGCTGTCGGCTGCTCCCTCCCAGACATCTGTGTACTTCTGTGCCAGCACAAGAAATACAGTGAACACTGAAGCTTTCTTTGGACAA	TCRBV06-05*01	TCRBD01-01*01	TCRBJ01-01*01
1227	0.0188052	22.8574	0.003276	3	CSARGEGRGNTEAFF	ACCAGTGCCCATCCTGAAGACAGCAGCTTCTACATCTGCAGTGCTAGAGGGGAGGGCAGGGGGAACACTGAAGCTTTCTTTGGACAA	unresolved	TCRBD02-01*02	TCRBJ01-01*01
1228	0.0188205	22.8607	0.003276	3	CSARDLDPFQDHDYGYTF	CATCCTGAAGACAGCAGCTTCTACATCTGCAGTGCTAGAGATCTCGACCCGTTCCAGGATCACGACTATGGCTACACCTTCGGTTCG	unresolved	TCRBD01-01*01	TCRBJ01-02*01
1229	0.0188358	22.8639	0.003276	3	CASSPGQGSIHGYTF	CTGTCGGCTGCTCCCTCCCAGACATCTGTGTACTTCTGTGCCAGCAGTCCCGGACAGGGTTCTATCCATGGCTACACCTTCGGTTCG	TCRBV06-05*01	TCRBD01-01*01	TCRBJ01-02*01
1230	0.0188512	22.8672	0.003276	3	CATSDPNRGYTF	CTGTCCCTAGAGTCTGCCATCCCCAACCAGACAGCTCTTTACTTCTGTGCCACCAGTGATCCGAACAGAGGCTACACCTTCGGTTCG	unresolved	TCRBD01-01*01	TCRBJ01-02*01
1231	0.0188665	22.8705	0.003276	3	CASSASGISYNEQFF	CGGTCCACAAAGCTGGAGGACTCAGCCATGTACTTCTGTGCCAGCAGTGCTAGCGGGATCTCCTACAATGAGCAGTTCTTCGGGCCA	TCRBV02-01*01	TCRBD02-01*02	TCRBJ02-01*01
1232	0.0188818	22.8738	0.003276	3	CSFPGTANYNEQFF	GTGAGCAACATGAGCCCTGAAGACAGCAGCATATATCTCTGCAGCTTTCCCGGGACAGCTAACTACAATGAGCAGTTCTTCGGGCCA	TCRBV29-01*01	TCRBD01-01*01	TCRBJ02-01*01
1233	0.0188971	22.877	0.003276	3	CATSDPVAGSFQETQYF	GCCATCCCCAACCAGACAGCTCTTTACTTCTGTGCCACCAGTGACCCCGTAGCGGGAAGTTTCCAAGAGACCCAGTACTTCGGGCCA	unresolved	TCRBD02-01*02	TCRBJ02-05*01
1234	0.0189125	22.8803	0.003276	3	CATSDKIGLFRDTQYF	TCTGCCATCCCCAACCAGACAGCTCTTTACTTCTGTGCCACCAGTGATAAAATAGGCCTATTCAGGGATACGCAGTATTTTGGCCCA	unresolved	TCRBD01-01*01	TCRBJ02-03*01
1235	0.0189278	22.8836	0.003276	3	CASSLSLTGGAGAGELFF	GCTCCCTCCCAGACATCTGTGTACTTCTGTGCCAGCAGTCTTTCCTTGACAGGGGGCGCGGGCGCCGGGGAGCTGTTTTTTGGAGAA	unresolved	TCRBD01-01*01	TCRBJ02-02*01
1236	0.0189431	22.8869	0.003276	3	CASSLLGTGELFF	AATGTGAGCACCTTGGAGCTGGGGGACTCGGCCCTTTATCTTTGCGCCAGCAGCTTGCTCGGCACCGGGGAGCTGTTTTTTGGAGAA	TCRBV05-01*01	TCRBD02-01	TCRBJ02-02*01
1237	0.0189584	22.8901	0.003276	3	CSARDYRTSGRANTGELFF	CCTGAAGACAGCAGCTTCTACATCTGCAGTGCTAGAGATTACAGGACTAGCGGGAGGGCGAACACCGGGGAGCTGTTTTTTGGAGAA	unresolved	TCRBD02-01*02	TCRBJ02-02*01
1238	0.0189738	22.8934	0.003276	3	CASSEGNTEAFF	CTGAAGATCCGGTCCACAAAGCTGGAGGACTCAGCCATGTACTTCTGTGCCAGCAGTGAAGGTAACACTGAAGCTTTCTTTGGACAA	TCRBV02-01*01	unresolved	TCRBJ01-01*01
1239	0.0189891	22.8967	0.003276	3	CASSARQGGTNEKLFF	TCTGCCAGGCCCTCACATACCTCTCAGTACCTCTGTGCCAGCAGTGCGAGACAGGGAGGAACTAATGAAAAACTGTTTTTTGGCAGT	TCRBV25-01*01	TCRBD01-01*01	TCRBJ01-04*01
1240	0.0190044	22.9	0.003276	3	CSAGRTGDQPQHF	ACAGTGACCAGTGCCCATCCTGAAGACAGCAGCTTCTACATCTGCAGTGCCGGAAGGACAGGAGATCAGCCCCAGCATTTTGGTGAT	unresolved	TCRBD01-01*01	TCRBJ01-05*01
1241	0.0190197	22.9032	0.003276	3	CASSMGQGGNQPQHF	GAGTCGGCTGCTCCCTCCCAAACATCTGTGTACTTCTGTGCCAGCAGTATGGGACAGGGAGGCAATCAGCCCCAGCATTTTGGTGAT	unresolved	TCRBD01-01*01	TCRBJ01-05*01
1242	0.0190351	22.9065	0.003276	3	CASSQERSSNQPQHF	CACACCCTGCAGCCAGAAGACTCGGCCCTGTATCTCTGCGCCAGCAGCCAAGAGCGCAGTAGCAATCAGCCCCAGCATTTTGGTGAT	TCRBV04-03*01	unresolved	TCRBJ01-05*01
1243	0.0190504	22.9098	0.003276	3	CSAREGEGYYGYTF	GTGACCAGTGCCCATCCTGAAGACAGCAGCTTCTACATCTGCAGTGCTAGAGAGGGAGAGGGCTACTATGGCTACACCTTCGGTTCG	unresolved	TCRBD02-01*02	TCRBJ01-02*01
1244	0.0190657	22.9131	0.003276	3	CAWVGQGRGEQYF	AGTTCTAAGAAGCTCCTTCTCAGTGACTCTGGCTTCTATCTCTGTGCCTGGGTCGGACAGGGGAGGGGCGAGCAGTACTTCGGGCCG	TCRBV30-01*01	TCRBD01-01*01	TCRBJ02-07*01
1245	0.019081	22.9163	0.003276	3	CASSLAGGRYEQYF	ATCCAGCCCTCAGAACCCAGGGACTCAGCTGTGTACTTCTGTGCCAGCAGTTTAGCGGGAGGCCGCTACGAGCAGTACTTCGGGCCG	unresolved	TCRBD02-01*02	TCRBJ02-07*01
1246	0.0190964	22.9196	0.003276	3	CASSVEASGRVEYTQYF	CTGGAGCTGGGGGACTCAGCTTTGTATTTCTGTGCCAGCAGCGTAGAGGCTAGCGGGAGGGTGGAGTATACGCAGTATTTTGGCCCA	TCRBV09-01	TCRBD02-01*02	TCRBJ02-03*01
1247	0.0191117	22.9229	0.003276	3	CSARDLLAGAVDTQYF	AGTGCCCATCCTGAAGACAGCAGCTTCTACATCTGCAGTGCTAGAGATCTACTAGCGGGAGCCGTAGATACGCAGTATTTTGGCCCA	unresolved	TCRBD02-01*02	TCRBJ02-03*01
1248	0.019127	22.9262	0.003276	3	CSVAQGAGYGYTF	ACTGTGAGCAACATGAGCCCTGAAGACAGCAGCATATATCTCTGCAGCGTCGCGCAGGGGGCGGGGTATGGCTACACCTTCGGTTCG	TCRBV29-01*01	TCRBD01-01*01	TCRBJ01-02*01
1249	0.0191423	22.9295	0.003276	3	CSALLPTGSEQYF	ACAGTGACCAGTGCCCATCCTGAAGACAGCAGCTTCTACATCTGCAGTGCTTTGCTACCCACAGGGAGCGAGCAGTACTTCGGGCCG	unresolved	TCRBD01-01*01	TCRBJ02-07*01
1250	0.0191577	22.9327	0.003276	3	CASSAHQGYEQYF	AACCTGAGCTCTCTGGAGCTGGGGGACTCAGCTTTGTATTTCTGTGCCAGCAGCGCACACCAGGGGTACGAGCAGTACTTCGGGCCG	TCRBV09-01	TCRBD01-01*01	TCRBJ02-07*01
1251	0.019173	22.936	0.003276	3	CASSVGRAVYEQYF	CTGGAGTCGGCTGCTCCCTCCCAGACATCTGTGTACTTCTGTGCCAGCAGTGTAGGGAGAGCCGTCTACGAGCAGTACTTCGGGCCG	TCRBV06-01*01	TCRBD02-01*02	TCRBJ02-07*01
1252	0.0191883	22.9393	0.003276	3	CAWSRGGSPYEQYF	TCTAAGAAGCTCCTTCTCAGTGACTCTGGCTTCTATCTCTGTGCCTGGAGTCGAGGGGGTTCCCCCTACGAGCAGTACTTCGGGCCG	TCRBV30-01*01	TCRBD01-01*01	TCRBJ02-07*01
1253	0.0192037	22.9426	0.003276	3	CASSLTSSGNTIYF	ATGAGCTCCTTGGAGCTGGGGGACTCAGCCCTGTACTTCTGTGCCAGCAGCTTAACCTCCTCTGGAAACACCATATATTTTGGAGAG	TCRBV13-01*01	unresolved	TCRBJ01-03*01
1254	0.019219	22.9458	0.003276	3	CASSFQSSGANVLTF	CAGCCCTCAGAACCCAGGGACTCAGCTGTGTACTTCTGTGCCAGCAGTTTTCAGAGCTCTGGGGCCAACGTCCTGACTTTCGGGGCC	unresolved	unresolved	TCRBJ02-06*01
1255	0.0192343	22.9491	0.003276	3	CAWSVQGGGNIQYF	TCTAAGAAGCTCCTCCTCAGTGACTCTGGCTTCTATCTCTGTGCCTGGAGTGTACAAGGCGGGGGGAACATTCAGTACTTCGGCGCC	TCRBV30-01*02	TCRBD02-01*01	TCRBJ02-04*01
1256	0.0192496	22.9524	0.003276	3	CSAVGTSGEQFF	CTGACAGTGACCAGTGCCCATCCTGAAGACAGCAGCTTCTACATCTGCAGTGCAGTCGGGACTAGCGGTGAGCAGTTCTTCGGGCCA	unresolved	TCRBD02-01	TCRBJ02-01*01
1257	0.019265	22.9557	0.003276	3	CSAQQEYNEQFF	CTGACAGTGACCAGTGCCCATCCTGAAGACAGCAGCTTCTACATCTGCAGTGCTCAGCAAGAGTACAATGAGCAGTTCTTCGGGCCA	unresolved	unresolved	TCRBJ02-01*01
1258	0.0192803	22.9589	0.003276	3	CASSGGTGGPYNEQFF	ACCTTGGAGCTGGGGGACTCGGCCCTTTATCTTTGCGCCAGCAGCGGGGGGACCGGCGGACCCTACAATGAGCAGTTCTTCGGGCCA	TCRBV05-01*01	TCRBD02-01*01	TCRBJ02-01*01
1259	0.0192956	22.9622	0.003276	3	CASSYGRETQYF	CTCAGGCTGGAGTTGGCTGCTCCCTCCCAGACATCTGTGTACTTCTGTGCCAGCAGTTACGGGAGGGAGACCCAGTACTTCGGGCCA	TCRBV06-06	TCRBD02-01*02	TCRBJ02-05*01
1260	0.0193109	22.9655	0.003276	3	CASSFGEETQYF	CTGAAGATCCAGCCCTCAGAACCCAGGGACTCAGCTGTGTACTTCTGTGCCAGCAGTTTCGGTGAGGAGACCCAGTACTTCGGGCCA	unresolved	TCRBD02-01	TCRBJ02-05*01
1261	0.0193263	22.9688	0.003276	3	CARPGTGSSDTQYF	CTGGAGTTGGCTGCTCCCTCCCAGACATCTGTGTACTTCTGTGCCAGACCCGGGACAGGGAGTTCTGATACGCAGTATTTTGGCCCA	TCRBV06-06	TCRBD01-01*01	TCRBJ02-03*01
1262	0.0193416	22.972	0.003276	3	CASSEGQPPDTQYF	CTGGAGTCTGCCAGGCCCTCACATACCTCTCAGTACCTCTGTGCCAGCAGTGAAGGTCAGCCGCCAGATACGCAGTATTTTGGCCCA	TCRBV25-01*01	unresolved	TCRBJ02-03*01
1263	0.0193569	22.9753	0.003276	3	CASSLRQGALTDTQYF	TCCTTGGAGCTGGGGGACTCAGCCCTGTACTTCTGTGCCAGCAGCTTACGCCAGGGGGCCCTCACAGATACGCAGTATTTTGGCCCA	TCRBV13-01*01	TCRBD01-01*01	TCRBJ02-03*01
1264	0.0193722	22.9786	0.003276	3	CASSTLGASGRGSTGELFF	CTGGGGGACTCAGCTTTGTATTTCTGTGCCAGCAGCACTCTTGGCGCTAGCGGGAGGGGGTCCACCGGGGAGCTGTTTTTTGGAGAA	TCRBV09-01	TCRBD02-01*02	TCRBJ02-02*01
1265	0.0193876	22.9819	0.003276	3	CSARINKEGSEAFF	GTGACCAGTGCCCATCCTGAAGACAGCAGCTTCTACATCTGCAGTGCTAGAATTAACAAGGAGGGATCTGAAGCTTTCTTTGGACAA	unresolved	TCRBD02-01*02	TCRBJ01-01*01
1266	0.0194029	22.9851	0.003276	3	CASSTRDRPREKKLFF	TCGGCTGCTCCCTCCCAGACATCTGTGTACTTCTGTGCCAGCAGTACCCGGGACAGACCCCGGGAAAAGAAACTGTTTTTTGGCAGT	unresolved	TCRBD01-01*01	TCRBJ01-04*01
1267	0.0194182	22.9884	0.003276	3	CATSDPAQGAIGQPQHF	GCCATCCCCAACCAGACAGCTCTTTACTTCTGTGCCACCAGTGATCCAGCACAGGGGGCGATCGGTCAGCCCCAGCATTTTGGTGAT	unresolved	TCRBD01-01*01	TCRBJ01-05*01
1268	0.0194335	22.9917	0.003276	3	CASSEGLGPNYGYTF	GAGTCGGCTGCTCCCTCCCAGACATCTGTGTACTTCTGTGCCAGCAGTGAGGGCCTGGGGCCCAACTATGGCTACACCTTCGGTTCG	TCRBV06-01*01	TCRBD01-01*01	TCRBJ01-02*01
1269	0.0194489	22.995	0.003276	3	CASSRTSGIYEQYF	CTGGAGTCGGCTGCTCCCTCCCAGACATCTGTGTACTTCTGTGCCAGCAGTCGGACTAGCGGGATTTACGAGCAGTACTTCGGGCCG	TCRBV06-01*01	TCRBD02-01*02	TCRBJ02-07*01
1270	0.0194642	22.9982	0.003276	3	CASSRAGSDEQYV	AATGTGAACGCCTTGGAGCTGGACGACTCGGCCCTGTATCTCTGTGCCAGCAGCAGGGCAGGTTCTGACGAGCAGTACGTCGGGCCG	TCRBV05-04*01	unresolved	TCRBJ02-07*01
1271	0.0194795	23.0015	0.003276	3	CAWRDSGSGNTIYF	TCTAAGAAGCTCCTTCTCAGTGACTCTGGCTTCTATCTCTGTGCCTGGAGAGACAGTGGCTCTGGAAACACCATATATTTTGGAGAG	TCRBV30-01*01	TCRBD01-01*01	TCRBJ01-03*01
1272	0.0194949	23.0048	0.003276	3	CSAREKGLAGVDTQYF	AGTGCCCATCCTGAAGACAGCAGCTTCTACATCTGCAGTGCTAGAGAAAAGGGACTAGCGGGAGTCGATACGCAGTATTTTGGCCCA	unresolved	TCRBD02-01*02	TCRBJ02-03*01
1273	0.0195102	23.0081	0.003276	3	CASSTGLRDTQYF	AGGCTGGAGTTGGCTGCTCCCTCCCAGACATCTGTGTACTTCTGTGCCAGCAGCACGGGTTTAAGAGATACGCAGTATTTTGGCCCA	TCRBV06-06	TCRBD02-01	TCRBJ02-03*01
1274	0.0195255	23.0114	0.003276	3	CASSVAGGGSTDTQYF	TCTCTGGAGCTGGGGGACTCAGCTTTGTATTTCTGTGCCAGCAGCGTAGCAGGCGGAGGAAGCACAGATACGCAGTATTTTGGCCCA	TCRBV09-01	TCRBD02-01*02	TCRBJ02-03*01
1275	0.0195408	23.0146	0.003276	3	CASSSTSVPGELFF	CTGCTGTCGGCTGCTCCCTCCCAGACATCTGTGTACTTCTGTGCCAGCAGCTCTACTAGCGTCCCCGGGGAGCTGTTTTTTGGAGAA	TCRBV06-05*01	TCRBD02-01	TCRBJ02-02*01
1276	0.0195562	23.0179	0.003276	3	CASSGVEEAAFF	CTAAACCTGAGCTCTCTGGAGCTGGGGGACTCAGCTTTGTATTTCTGTGCCAGCAGCGGAGTGGAAGAGGCAGCTTTCTTTGGACAA	TCRBV09-01	TCRBD02-01*02	TCRBJ01-01*01
1277	0.0195715	23.0212	0.003276	3	CASSSGLTRTEAFF	GTGAGCACCTTGGAGCTGGGGGACTCGGCCCTTTATCTTTGCGCCAGCAGCTCCGGACTTACCCGGACTGAAGCTTTCTTTGGACAA	TCRBV05-01*01	TCRBD02-01	TCRBJ01-01*01
1278	0.0195868	23.0245	0.003276	3	CASSQLGTATNEKLFF	GCCTTGTTGCTGGGGGACTCGGCCCTCTATCTCTGTGCCAGCAGCCAACTAGGGACAGCAACTAATGAAAAACTGTTTTTTGGCAGT	TCRBV05-06*01	TCRBD01-01*01	TCRBJ01-04*01
1279	0.0196021	23.0277	0.003276	3	CASSTGQRYGYTF	GAGATCCAGCGCACAGAGCAGGGGGACTCGGCCATGTATCTCTGTGCCAGCAGCACAGGGCAACGCTATGGCTACACCTTCGGTTCG	TCRBV07-09	TCRBD01-01*01	TCRBJ01-02*01
1280	0.0196175	23.031	0.003276	3	CASSIGTQISYGYTF	ACATCGGCCCAAAAGAACCCGACAGCTTTCTATCTCTGTGCCAGTAGTATAGGTACCCAAATCAGCTATGGCTACACCTTCGGTTCG	TCRBV19-01	TCRBD01-01*01	TCRBJ01-02*01
1281	0.0196328	23.0343	0.003276	3	CSALDVRTGANVLTF	ACCAGTGCCCATCCTGAAGACAGCAGCTTCTACATCTGCAGTGCCCTAGACGTCCGGACTGGGGCCAACGTCCTGACTTTCGGGGCC	unresolved	TCRBD02-01	TCRBJ02-06*01
1282	0.0196481	23.0376	0.003276	3	CASSLRGNEQFF	CTCAGGCTGCTGTCGGCTGCTCCCTCCCAGACATCTGTGTACTTCTGTGCCAGCAGTTTAAGAGGGAACGAGCAGTTCTTCGGGCCA	TCRBV06-05*01	TCRBD02-01*02	TCRBJ02-01*01
1283	0.0196634	23.0408	0.003276	3	CASSRTGEEWVTQYF	GAGTTGGCTGCTCCCTCCCAGACATCTGTGTACTTCTGTGCCAGCAGTAGGACAGGGGAGGAGTGGGTGACCCAGTACTTCGGGCCA	TCRBV06-06	TCRBD01-01*01	TCRBJ02-05*01
1284	0.0196788	23.0441	0.003276	3	CASSLASGAGETQYF	AACGCCTTGTTGCTGGGGGACTCGGCCCTCTATCTCTGTGCCAGCAGCTTGGCATCGGGGGCTGGGGAGACCCAGTACTTCGGGCCA	TCRBV05-06*01	unresolved	TCRBJ02-05*01
1285	0.0196941	23.0474	0.003276	3	CASSPADQGYQETQYF	GCCCTGCAGCCAGAAGACTCAGCCCTGTATCTCTGCGCCAGCAGCCCCGCCGATCAGGGGTACCAAGAGACCCAGTACTTCGGGCCA	TCRBV04-01*01	TCRBD01-01*01	TCRBJ02-05*01
1286	0.0197094	23.0507	0.003276	3	CASSLRLAGEHTQYF	GAGTCGCCCAGCCCCAACCAGACCTCTCTGTACTTCTGTGCCAGCAGTTTGAGACTAGCGGGAGAGCATACGCAGTATTTTGGCCCA	TCRBV27-01*01	TCRBD02-01*02	TCRBJ02-03*01
1287	0.0197247	23.0539	0.003276	3	CASRRDRDPGELFF	CTGCTGTCGGCTGCTCCCTCCCAGACATCTGTGTACTTCTGTGCCAGCAGACGGGACAGGGACCCCGGGGAGCTGTTTTTTGGAGAA	TCRBV06-05*01	TCRBD01-01*01	TCRBJ02-02*01
1288	0.0197401	23.0572	0.003276	3	CASSPGTGGTEAFF	GTGAGCACCTTGGAGCTGGGGGACTCGGCCCTTTATCTTTGCGCCAGCAGCCCCGGGACCGGAGGGACTGAAGCTTTCTTTGGACAA	TCRBV05-01*01	TCRBD02-01*02	TCRBJ01-01*01
1289	0.0197554	23.0605	0.003276	3	CASTWDRGTEAFF	GGGTTGGAGTCGGCTGCTCCCTCCCAAACATCTGTGTACTTCTGTGCCAGCACCTGGGACAGGGGCACTGAAGCTTTCTTTGGACAA	unresolved	TCRBD01-01*01	TCRBJ01-01*01
1290	0.0197707	23.0638	0.003276	3	CSVVWGANTEAFF	ACTGTGAGCAACATGAGCCCTGAAGACAGCAGCATATATCTCTGCAGCGTTGTATGGGGGGCGAACACTGAAGCTTTCTTTGGACAA	TCRBV29-01*01	unresolved	TCRBJ01-01*01
1291	0.019786	23.067	0.003276	3	CASSLNTEAFF	TCCCTGATTCTGGAGTCCGCCAGCACCAACCAGACATCTATGTACCTCTGTGCCAGCAGTTTAAACACTGAAGCTTTCTTTGGACAA	TCRBV28-01*01	unresolved	TCRBJ01-01*01
1292	0.0198014	23.0703	0.003276	3	CSASQGTAYGYTF	ACAGTGACCAGTGCCCATCCTGAAGACAGCAGCTTCTACATCTGCAGTGCTAGTCAGGGAACGGCCTATGGCTACACCTTCGGTTCG	unresolved	TCRBD01-01*01	TCRBJ01-02*01
1293	0.0198167	23.0736	0.003276	3	CASRQAGGGEGNGYTF	TCGGCTGCTCCCTCCCAGACATCTGTGTACTTCTGTGCCAGCAGACAAGCGGGAGGGGGCGAGGGAAATGGCTACACCTTCGGTTCG	unresolved	TCRBD02-01*02	TCRBJ01-02*01
1294	0.019832	23.0769	0.003276	3	CASSLNGQGGYTF	GGGTTGGAGTCGGCTGCTCCCTCCCAAACATCTGTGTACTTCTGTGCCAGCAGTTTGAACGGACAGGGAGGCTACACCTTCGGTTCG	unresolved	TCRBD01-01*01	TCRBJ01-02*01
1295	0.0198474	23.0801	0.003276	3	CASSEAGAGGYTF	AGGCTGGAGTCGGCTGCTCCCTCCCAGACATCTGTGTACTTCTGTGCCAGCAGTGAAGCAGGGGCAGGAGGCTACACCTTCGGTTCG	TCRBV06-01*01	TCRBD01-01*01	TCRBJ01-02*01
1296	0.0198627	23.0834	0.003276	3	CASSDRQGYEQYF	AGGCTGGAGTTGGCTGCTCCCTCCCAGACATCTGTGTACTTCTGTGCCAGCAGTGACCGACAGGGCTACGAGCAGTACTTCGGGCCG	TCRBV06-06	TCRBD01-01*01	TCRBJ02-07*01
1297	0.019878	23.0867	0.003276	3	CASSLTLISYEQYF	CTGGAGTCGCCCAGCCCCAACCAGACCTCTCTGTACTTCTGTGCCAGCAGTTTGACGCTTATCTCCTACGAGCAGTACTTCGGGCCG	TCRBV27-01*01	unresolved	TCRBJ02-07*01
1298	0.0198933	23.09	0.003276	3	CASSYSGSSYEQYF	GTGAACGCCTTGTTGCTGGGGGACTCGGCCCTCTATCTCTGTGCCAGCAGCTATAGCGGGAGCTCCTACGAGCAGTACTTCGGGCCG	TCRBV05-06*01	TCRBD02-01*02	TCRBJ02-07*01
1299	0.0199087	23.0933	0.003276	3	CASMGGTSYEQYF	AAGATCCGGTCCACAAAGCTGGAGGACTCAGCCATGTACTTCTGTGCCAGCATGGGGGGGACCTCCTACGAGCAGTACTTCGGGCCG	TCRBV02-01*01	TCRBD02-01*01	TCRBJ02-07*01
1300	0.019924	23.0965	0.003276	3	CASRVAVSGANVLTF	CAGCCCTCAGAACCCAGGGACTCAGCTGTGTACTTCTGTGCCAGCAGGGTGGCCGTCTCTGGGGCCAACGTCCTGACTTTCGGGGCC	unresolved	TCRBD01-01*01	TCRBJ02-06*01
1301	0.0199393	23.0998	0.003276	3	CSAFLQGIQYF	ACTCTGACAGTGACCAGTGCCCATCCTGAAGACAGCAGCTTCTACATCTGCAGTGCTTTCTTACAGGGCATTCAGTACTTCGGCGCC	TCRBV20-01*01	TCRBD01-01*01	TCRBJ02-04*01
1302	0.0199546	23.1031	0.003276	3	CASSYSRSGSKNIQYF	TCGGCTGCTCCCTCCCAAACATCTGTGTACTTCTGTGCCAGCAGTTACTCGAGGTCGGGATCTAAAAACATTCAGTACTTCGGCGCC	unresolved	TCRBD02-01*02	TCRBJ02-04*01
1303	0.01997	23.1064	0.003276	3	CASSDDSYNEQFF	AATGTGAGCACCTTGGAGCTGGGGGACTCGGCCCTTTATCTTTGCGCCAGCAGCGACGACTCCTACAATGAGCAGTTCTTCGGGCCA	TCRBV05-01*01	unresolved	TCRBJ02-01*01
1304	0.0199853	23.1096	0.003276	3	CASSQGVAGGNNEQFF	ACCCTGCAGCCAGAAGACTCGGCCCTGTATCTCTGCGCCAGCAGCCAAGGAGTTGCGGGAGGGAACAATGAGCAGTTCTTCGGGCCA	TCRBV04-03*01	TCRBD02-01*02	TCRBJ02-01*01
1305	0.0200006	23.1129	0.003276	3	CATSSSRGSQETQYF	CGCTCACCAGGCCTGGGGGACGCAGCCATGTACCTGTGTGCCACCAGCTCATCCCGGGGCAGTCAGGAGACCCAGTACTTCGGGCCA	TCRBV15-01*01	unresolved	TCRBJ02-05*01
1306	0.0200159	23.1162	0.003276	3	CSASGLREQETQYF	GTGACCAGTGCCCATCCTGAAGACAGCAGCTTCTACATCTGCAGTGCTAGTGGTCTGCGGGAGCAAGAGACCCAGTACTTCGGGCCA	unresolved	TCRBD02-01*02	TCRBJ02-05*01
1307	0.0200313	23.1195	0.003276	3	CSAGLAGVSGELFF	GTGACCAGTGCCCATCCTGAAGACAGCAGCTTCTACATCTGCAGTGCTGGACTAGCGGGAGTGTCCGGGGAGCTGTTTTTTGGAGAA	unresolved	TCRBD02-01*02	TCRBJ02-02*01
1308	0.0200466	23.1227	0.003276	3	CSARDFRRAEAFF	ACAGTGACCAGTGCCCATCCTGAAGACAGCAGCTTCTACATCTGCAGTGCTAGAGATTTCAGGAGGGCTGAAGCTTTCTTTGGACAA	unresolved	TCRBD02-01*02	TCRBJ01-01*01
1309	0.0200619	23.126	0.003276	3	CATSRDFRGSGTEAFF	TCACCAGGCCTGGGGGACGCAGCCATGTACCTGTGTGCCACCAGCAGAGATTTTAGGGGGAGCGGGACTGAAGCTTTCTTTGGACAA	TCRBV15-01*01	unresolved	TCRBJ01-01*01
1310	0.0200772	23.1293	0.003276	3	CASSRSRQVNTEAFF	GAGTCGGCTGCTCCCTCCCAAACATCTGTGTACTTCTGTGCCAGCAGCCGATCCCGACAGGTTAACACTGAAGCTTTCTTTGGACAA	unresolved	TCRBD01-01*01	TCRBJ01-01*01
1311	0.0200926	23.1326	0.003276	3	CSARAVGQQYMNTEAFF	GCCCATCCTGAAGACAGCAGCTTCTACATCTGCAGTGCTAGAGCAGTAGGTCAGCAGTATATGAACACTGAAGCTTTCTTTGGACAA	unresolved	unresolved	TCRBJ01-01*01
1312	0.0201079	23.1358	0.003276	3	CASSLGGTGPSNTEAFF	TTGGAGCTGGGGGACTCGGCCCTTTATCTTTGCGCCAGCAGCTTGGGGGGGACAGGGCCGTCGAACACTGAAGCTTTCTTTGGACAA	TCRBV05-01*01	TCRBD01-01*01	TCRBJ01-01*01
1313	0.0201232	23.1391	0.003276	3	CASKKTGAGYTF	CTGACCCTGGAGTCTGCCAGGCCCTCACATACCTCTCAGTACCTCTGTGCCAGCAAAAAGACAGGGGCTGGCTACACCTTCGGTTCG	TCRBV25-01*01	TCRBD01-01*01	TCRBJ01-02*01
1314	0.0201385	23.1424	0.003276	3	CASSYEAYGYTF	CTCAGGCTGGAGTTGGCTGCTCCCTCCCAGACATCTGTGTACTTCTGTGCCAGCAGTTACGAGGCCTATGGCTACACCTTCGGTTCG	TCRBV06-06	TCRBD02-01*02	TCRBJ01-02*01
1315	0.0201539	23.1457	0.003276	3	CAISEYRTGLYYGYTF	TCCGCTACCAGCTCCCAGACATCTGTGTACTTCTGTGCCATCAGTGAGTACAGGACAGGGCTGTACTATGGCTACACCTTCGGTTCG	TCRBV10-03*01	TCRBD01-01*01	TCRBJ01-02*01
1316	0.0201692	23.1489	0.003276	3	CASGGRTGADYGYTF	GAGTCGGCTGCTCCCTCCCAGACATCTGTGTACTTCTGTGCCAGCGGGGGGCGGACGGGGGCGGACTATGGCTACACCTTCGGTTCG	TCRBV06-01*01	unresolved	TCRBJ01-02*01
1317	0.0201845	23.1522	0.003276	3	CASSIGAGGNYGYTF	ACATCGGCCCAAAAGAACCCGACAGCTTTCTATCTCTGTGCCAGTAGTATAGGAGCAGGGGGCAACTATGGCTACACCTTCGGTTCG	TCRBV19-01	TCRBD01-01*01	TCRBJ01-02*01
1318	0.0201999	23.1555	0.003276	3	CASSPYPGPYEQYF	ATCAATTCCCTGGAGCTTGGTGACTCTGCTGTGTATTTCTGTGCCAGCAGCCCCTACCCCGGTCCCTACGAGCAGTACTTCGGGCCG	unresolved	TCRBD02-01	TCRBJ02-07*01
1319	0.0202152	23.1588	0.003276	3	CAISDSMSGNEQFF	CTGGAGTCCGCTACCAGCTCCCAGACATCTGTGTACTTCTGTGCCATCAGTGACTCTATGTCTGGCAATGAGCAGTTCTTCGGGCCA	TCRBV10-03*01	TCRBD02-01	TCRBJ02-01*01
1320	0.0202305	23.162	0.003276	3	CATRGYNEQFF	GAGATGAATGTGAGCACCTTGGAGCTGGGGGACTCGGCCCTTTATCTTTGCGCCACCCGGGGTTACAATGAGCAGTTCTTCGGGCCA	TCRBV05-01*01	TCRBD02-01*01	TCRBJ02-01*01
1321	0.0202458	23.1653	0.003276	3	CAWTRPAEYNEQFF	TCTAAGAAGCTCCTTCTCAGTGACTCTGGCTTCTATCTCTGTGCCTGGACTAGACCAGCGGAGTACAATGAGCAGTTCTTCGGGCCA	TCRBV30-01*01	TCRBD02-01	TCRBJ02-01*01
1322	0.0202612	23.1686	0.003276	3	CASSPLGLAGQGETQYF	GCAGAGCTTGGGGACTCGGCCGTGTATCTCTGTGCCAGCAGCCCCCTCGGGCTAGCGGGACAAGGGGAGACCCAGTACTTCGGGCCA	TCRBV11-03*01	TCRBD02-01*02	TCRBJ02-05*01
1323	0.0202765	23.1719	0.003276	3	CASSVGTSGSLDTQYF	TCTCTGGAGCTGGGGGACTCAGCTTTGTATTTCTGTGCCAGCAGCGTTGGGACTAGCGGGAGTCTCGATACGCAGTATTTTGGCCCA	TCRBV09-01	TCRBD02-01*02	TCRBJ02-03*01
1324	0.0202918	23.1752	0.003276	3	CASGIGGDTQYF	CTCAGGCTGGAGTTGGCTGCTCCCTCCCAGACATCTGTGTACTTCTGTGCCAGCGGAATAGGGGGAGATACGCAGTATTTTGGCCCA	TCRBV06-06	TCRBD01-01*01	TCRBJ02-03*01
1325	0.0203071	23.1784	0.003276	3	CASSLRSTSGGTDTQYF	ACACAGCAGGAGGACTCCGCCGTGTATCTCTGTGCCAGCAGCTTAAGGTCGACTAGCGGAGGCACAGATACGCAGTATTTTGGCCCA	TCRBV07-08*01	TCRBD02-01	TCRBJ02-03*01
1326	0.0203225	23.1817	0.003276	3	CASRHLLAVDTDTQYF	TCCACAAAGCTGGAGGACTCAGCCATGTACTTCTGTGCCAGCAGGCATCTCCTAGCGGTTGACACAGATACGCAGTATTTTGGCCCA	TCRBV02-01*01	TCRBD02-01	TCRBJ02-03*01
1327	0.0203378	23.185	0.003276	3	CASSQGTSGTSGTGELFF	CAGCCAGAAGACTCGGCCCTGTATCTCTGCGCCAGCAGCCAAGGGACTAGCGGTACTAGCGGCACCGGGGAGCTGTTTTTTGGAGAA	TCRBV04-03*01	TCRBD02-01	TCRBJ02-02*01
1328	0.0203531	23.1883	0.003276	3	CASSLWGANEKLFF	ATCCAGCCCTCAGAACCCAGGGACTCAGCTGTGTACTTCTGTGCCAGCAGTTTATGGGGGGCTAATGAAAAACTGTTTTTTGGCAGT	unresolved	TCRBD02-01*01	TCRBJ01-04*01
1329	0.0203684	23.1915	0.003276	3	CSVWGQEKLFF	ACTCTGACAGTGACCAGTGCCCATCCTGAAGACAGCAGCTTCTACATCTGCAGTGTGTGGGGGCAGGAAAAACTGTTTTTTGGCAGT	TCRBV20-01*01	TCRBD01-01*01	TCRBJ01-04*01
1330	0.0203838	23.1948	0.003276	3	CASSRDSRNQPQHF	TTGGAGTCGGCTGCTCCCTCCCAAACATCTGTGTACTTCTGTGCCAGCAGCCGGGACTCTCGGAATCAGCCCCAGCATTTTGGTGAT	unresolved	TCRBD02-01	TCRBJ01-05*01
1331	0.0203991	23.1981	0.003276	3	CASRPRQESNQPQHF	CTGTCGGCTGCTCCCTCCCAGACATCTGTGTACTTCTGTGCCAGCAGGCCTCGTCAGGAGAGCAATCAGCCCCAGCATTTTGGTGAT	TCRBV06-05*01	unresolved	TCRBJ01-05*01
1332	0.0204144	23.2014	0.003276	3	CASSAGGGYTF	GAACTAAACCTGAGCTCTCTGGAGCTGGGGGACTCAGCTTTGTATTTCTGTGCCAGCAGCGCAGGGGGTGGCTACACCTTCGGTTCG	TCRBV09-01	TCRBD01-01*01	TCRBJ01-02*01
1333	0.0204297	23.2046	0.003276	3	CSAEGLAHGYEQYF	GTGACCAGTGCCCATCCTGAAGACAGCAGCTTCTACATCTGCAGTGCCGAAGGACTAGCGCACGGCTACGAGCAGTACTTCGGGCCG	unresolved	TCRBD02-01	TCRBJ02-07*01
1334	0.0204451	23.2079	0.003276	3	CASSLIAGARSSYEQYF	GCAAAGCTTGAGGACTCGGCCGTGTATCTCTGTGCCAGCAGCTTAATCGCGGGCGCAAGGAGCTCCTACGAGCAGTACTTCGGGCCG	TCRBV11-02*02	TCRBD02-01	TCRBJ02-07*01
1335	0.0204604	23.2112	0.003276	3	CASSPGQDYEQYF	AAGATCCAGCCTGCAGAGCTTGGGGACTCGGCCGTGTATCTCTGTGCCAGCAGCCCCGGACAGGACTACGAGCAGTACTTCGGGCCG	TCRBV11-03*01	TCRBD01-01*01	TCRBJ02-07*01
1336	0.0204757	23.2145	0.003276	3	CASSLGLSSVDEQYF	CAGCCCTCAGAACCCAGGGACTCAGCTGTGTACTTCTGTGCCAGCAGTTTAGGGCTTAGTAGCGTCGACGAGCAGTACTTCGGGCCG	unresolved	TCRBD02-01	TCRBJ02-07*01
1337	0.020491	23.2177	0.003276	3	CASREGTGYEQYV	AGGCTGGAGTTGGCTGCTCCCTCCCAGACATCTGTGTACTTCTGTGCCAGCAGGGAAGGGACTGGCTACGAGCAGTACGTCGGGCCG	TCRBV06-06	TCRBD02-01	TCRBJ02-07*01
1338	0.0205064	23.221	0.003276	3	CAWMGQGIGAKNIQYF	AAGCTCCTTCTCAGTGACTCTGGCTTCTATCTCTGTGCCTGGATGGGACAGGGGATTGGGGCCAAAAACATTCAGTACTTCGGCGCC	TCRBV30-01*01	TCRBD01-01*01	TCRBJ02-04*01
1339	0.0205217	23.2243	0.003276	3	CATSDLSEQFF	TCCCTGTCCCTAGAGTCTGCCATCCCCAACCAGACAGCTCTTTACTTCTGTGCCACCAGTGATCTCAGTGAGCAGTTCTTCGGGCCA	unresolved	TCRBD01-01*01	TCRBJ02-01*01
1340	0.020537	23.2276	0.003276	3	CATSRDILIGRTYNEQFF	GGCCTGGGGGACGCAGCCATGTACCTGTGTGCCACCAGCAGAGATATCTTAATCGGCAGGACTTACAATGAGCAGTTCTTCGGGCCA	TCRBV15-01*01	TCRBD02-01	TCRBJ02-01*01
1341	0.0205524	23.2308	0.003276	3	CASSYPRGTSGETQYF	TCGGCTGCTCCCTCCCAGACATCTGTGTACTTCTGTGCCAGCAGTTATCCGAGAGGGACCTCGGGGGAGACCCAGTACTTCGGGCCA	TCRBV06-05*01	unresolved	TCRBJ02-05*01
1342	0.0205677	23.2341	0.003276	3	CASSPGWTGARELFF	CAGCGCACACAGCAGGAGGACTCGGCCGTGTATCTCTGTGCCAGCAGCCCCGGGTGGACAGGGGCTAGGGAGCTGTTTTTTGGAGAA	TCRBV07-02*01	TCRBD01-01*01	TCRBJ02-02*01
1343	0.020583	23.2374	0.003276	3	CAWSVGGWAEAFF	AGTTCTAAGAAGCTCCTCCTCAGTGACTCTGGCTTCTATCTCTGTGCCTGGAGTGTTGGGGGGTGGGCTGAAGCTTTCTTTGGACAA	TCRBV30-01*02	TCRBD02-01*01	TCRBJ01-01*01
1344	0.0205983	23.2407	0.003276	3	CATAGTGIGATEAFF	CGCTCACCAGGCCTGGGGGACGCAGCCATGTACCTGTGTGCCACCGCAGGGACAGGGATTGGGGCGACTGAAGCTTTCTTTGGACAA	TCRBV15-01*01	TCRBD01-01*01	TCRBJ01-01*01
1345	0.0206137	23.2439	0.003276	3	CASSPSPTGKVSTEAFF	CTGCAGCCAGAAGACTCAGCCCTGTATCTCTGCGCCAGCAGCCCCTCCCCGACGGGGAAAGTGAGCACTGAAGCTTTCTTTGGACAA	TCRBV04-01*01	TCRBD02-01*01	TCRBJ01-01*01
1346	0.020629	23.2472	0.003276	3	CASSDSGGRMNTEAFF	TCAGCTACCCGCTCCCAGACATCTGTGTATTTCTGCGCCAGCAGTGATTCGGGGGGTCGGATGAACACTGAAGCTTTCTTTGGACAA	TCRBV10-02*01	TCRBD02-01*01	TCRBJ01-01*01
1347	0.0206443	23.2505	0.003276	3	CATRTGVGSNEKLFF	AGCACCTTGGAGCTGGGGGACTCGGCCCTTTATCTTTGCGCCACCAGAACAGGGGTGGGTTCTAATGAAAAACTGTTTTTTGGCAGT	TCRBV05-01*01	TCRBD01-01*01	TCRBJ01-04*01
1348	0.0206596	23.2538	0.003276	3	CASGEDQPQHF	CCGCTCAGGCTGGAGTTGGCTGCTCCCTCCCAGACATCTGTGTACTTCTGTGCCAGCGGGGAGGATCAGCCCCAGCATTTTGGTGAT	TCRBV06-06	TCRBD02-01*02	TCRBJ01-05*01
1349	0.020675	23.2571	0.003276	3	RASSLTRGGGGNQPQHF	ACAGAGCAGGGGGACTCAGCCGTGTATCTCCGTGCCAGCAGCTTAACCCGGGGGGGAGGAGGCAATCAGCCCCAGCATTTTGGTGAT	TCRBV07-03*02	TCRBD02-01*01	TCRBJ01-05*01
1350	0.0206903	23.2603	0.003276	3	CASRMRGLSNQPQHF	GAGTCCGCCAGCACCAACCAGACATCTATGTACCTCTGTGCCAGCAGAATGAGGGGGCTGAGCAATCAGCCCCAGCATTTTGGTGAT	TCRBV28-01*01	TCRBD01-01*01	TCRBJ01-05*01
1351	0.0207056	23.2636	0.003276	3	CASTKYGRTGPRQPQHF	GCCCAAAAGAACCCGACAGCTTTCTATCTCTGTGCCAGTACCAAATATGGGAGGACAGGGCCCCGCCAGCCCCAGCATTTTGGTGAT	TCRBV19-01	TCRBD01-01*01	TCRBJ01-05*01
1352	0.0207209	23.2669	0.003276	3	CASSLEGEGYTF	TTGGAGATCCAGCGCACAGAGCAGGGGGACTCGGCCATGTATCTCTGTGCCAGCAGCTTAGAAGGTGAGGGCTACACCTTCGGTTCG	TCRBV07-09	unresolved	TCRBJ01-02*01
1353	0.0207363	23.2702	0.003276	3	CASSLNSGDGYTF	GAGATCCAGCGCACAGAGCAGGGGGACTCGGCCATGTATCTCTGTGCCAGCAGCCTAAATTCAGGGGACGGCTACACCTTCGGTTCG	TCRBV07-09	TCRBD01-01*01	TCRBJ01-02*01
1354	0.0207516	23.2734	0.003276	3	CSAPAGGGHEQYF	ACAGTGACCAGTGCCCATCCTGAAGACAGCAGCTTCTACATCTGCAGTGCCCCAGCGGGAGGAGGACACGAGCAGTACTTCGGGCCG	unresolved	TCRBD02-01*02	TCRBJ02-07*01
1355	0.0207669	23.2767	0.003276	3	CASSPRDRDITGANVLTF	GTGCGAGGAGATTCGGCAGCTTATTTCTGTGCCAGCTCACCAAGGGACAGGGATATCACTGGGGCCAACGTCCTGACTTTCGGGGCC	TCRBV18-01*01	TCRBD01-01*01	TCRBJ02-06*01
1356	0.0207822	23.28	0.003276	3	CASTGSGREYNEQFF	AGCTCCTTGGAGCTGGGGGACTCAGCCCTGTACTTCTGTGCCAGCACAGGTAGCGGGAGGGAATACAATGAGCAGTTCTTCGGGCCA	TCRBV13-01*01	TCRBD02-01*02	TCRBJ02-01*01
1357	0.0207976	23.2833	0.003276	3	CASSQDGVRQNEQFF	CACACCCTGCAGCCAGAAGACTCGGCCCTGTATCTCTGCGCCAGCAGCCAAGACGGAGTTCGGCAAAATGAGCAGTTCTTCGGGCCA	TCRBV04-03*01	TCRBD02-01*02	TCRBJ02-01*01
1358	0.0208129	23.2865	0.003276	3	CASSQNLDSTDTQYF	CAGCCCTCAGAACCCAGGGACTCAGCTGTGTACTTCTGTGCCAGCAGTCAGAACCTGGACAGCACAGATACGCAGTATTTTGGCCCA	unresolved	unresolved	TCRBJ02-03*01
1359	0.0208282	23.2898	0.003276	3	CASSPAVAGAGTGELFF	TTGGAGCTGGGGGACTCGGCCCTTTATCTTTGCGCCAGCAGCCCTGCGGTAGCGGGAGCGGGCACCGGGGAGCTGTTTTTTGGAGAA	TCRBV05-01*01	TCRBD02-01*02	TCRBJ02-02*01
1360	0.0208436	23.2931	0.003276	3	CSAGVRDRAFF	ACTCTGACAGTGACCAGTGCCCATCCTGAAGACAGCAGCTTCTACATCTGCAGTGCTGGGGTCCGGGACAGAGCTTTCTTTGGACAA	TCRBV20-01*01	TCRBD01-01*01	TCRBJ01-01*01
1361	0.0208589	23.2964	0.003276	3	CSARDWRQSLSNQPQHF	GCCCATCCTGAAGACAGCAGCTTCTACATCTGCAGTGCTAGAGATTGGCGTCAGTCCCTTAGCAATCAGCCCCAGCATTTTGGTGAT	unresolved	unresolved	TCRBJ01-05*01
1362	0.0208742	23.2996	0.003276	3	CASRAQAGNTF	ACTCTGAAGATCCGGTCCACAAAGCTGGAGGACTCAGCCATGTACTTCTGTGCCAGCAGAGCCCAAGCGGGTAATACCTTCGGTTCG	TCRBV02-01*01	TCRBD02-01	TCRBJ01-02*01
1363	0.0208895	23.3029	0.003276	3	CATSRDRFSYYGYTF	CGCTCACCAGGCCTGGGGGACGCAGCCATGTACCTGTGTGCCACCAGCAGAGACAGGTTCTCGTACTATGGCTACACCTTCGGTTCG	TCRBV15-01*01	TCRBD01-01*01	TCRBJ01-02*01
1364	0.0209049	23.3062	0.003276	3	CASSPQKSSSYEQYF	CAGCAGGTAGTGCGAGGAGATTCGGCAGCTTATTTCTGTGCCAGCTCACCACAGAAGTCCAGCTCCTACGAGCAGTACTTCGGGCCG	TCRBV18-01*01	TCRBD01-01*01	TCRBJ02-07*01
1365	0.0209202	23.3095	0.003276	3	CASSESTSGRNF	CTGAAGATCCGGTCCACAAAGCTGGAGGACTCAGCCATGTACTTCTGTGCCAGCAGTGAATCAACTAGCGGGAGGAACTTCGGGCCG	TCRBV02-01*01	TCRBD02-01*02	TCRBJ02-07*01
1366	0.0209355	23.3127	0.003276	3	CASSLGQYYEQYV	AAGATCCAGCCCTCAGAACCCAGGGACTCAGCTGTGTACTTCTGTGCCAGCAGTCTGGGACAGTATTACGAGCAGTACGTCGGGCCG	unresolved	TCRBD01-01*01	TCRBJ02-07*01
1367	0.0209508	23.316	0.003276	3	CASTPGTGAYEQYV	CTGGAGTCCGCCAGCACCAACCAGACATCTATGTACCTCTGTGCCAGCACCCCTGGGACAGGGGCCTACGAGCAGTACGTCGGGCCG	TCRBV28-01*01	TCRBD01-01*01	TCRBJ02-07*01
1368	0.0209662	23.3193	0.003276	3	CARGGSSGNTIYF	AGTTCTAAGAAGCTCCTTCTCAGTGACTCTGGCTTCTATCTCTGTGCCCGGGGGGGGAGCTCTGGAAACACCATATATTTTGGAGAG	TCRBV30-01*01	TCRBD02-01*01	TCRBJ01-03*01
1369	0.0209815	23.3226	0.003276	3	CASSPWTNSDWGEQFF	TCTCTGGAGCTGGGGGACTCAGCTTTGTATTTCTGTGCCAGCAGCCCCTGGACTAACTCAGACTGGGGTGAGCAGTTCTTCGGGCCA	TCRBV09-01	TCRBD02-01	TCRBJ02-01*01
1370	0.0209968	23.3258	0.003276	3	CASTPGSRAPEQFF	CTGGAGTTGGCTGCTCCCTCCCAGACATCTGTGTACTTCTGTGCCAGCACCCCAGGGTCCCGGGCTCCTGAGCAGTTCTTCGGGCCA	TCRBV06-06	TCRBD01-01*01	TCRBJ02-01*01
1371	0.0210121	23.3291	0.003276	3	CASSWFVNEQFF	CTCAAGATCCAGCCTGCAGAGCTTGGGGACTCGGCCGTGTATCTCTGTGCCAGCAGCTGGTTTGTTAATGAGCAGTTCTTCGGGCCA	TCRBV11-03*01	unresolved	TCRBJ02-01*01
1372	0.0210275	23.3324	0.003276	3	CASSSLQGRNEQFF	ATCCAGCGCACAGAGCAGCGGGACTCGGCCATGTATCGCTGTGCCAGCAGCTCCCTCCAGGGCAGGAATGAGCAGTTCTTCGGGCCA	TCRBV07-06*01	TCRBD01-01*01	TCRBJ02-01*01
1373	0.0210428	23.3357	0.003276	3	CASSLGSRYNEQFF	ATGAGCTCCTTGGAGCTGGGGGACTCAGCCCTGTACTTCTGTGCCAGCAGCCTCGGGAGCCGTTACAATGAGCAGTTCTTCGGGCCA	TCRBV13-01*01	TCRBD02-01*02	TCRBJ02-01*01
1374	0.0210581	23.339	0.003276	3	CSATPGMSYNEQFF	GTGACCAGTGCCCATCCTGAAGACAGCAGCTTCTACATCTGCAGTGCTACCCCGGGGATGAGCTACAATGAGCAGTTCTTCGGGCCA	unresolved	TCRBD02-01*01	TCRBJ02-01*01
1375	0.0210734	23.3422	0.003276	3	CASSLPRGIYNEQFF	CAGCCCTCAGAACCCAGGGACTCAGCTGTGTACTTCTGTGCCAGCAGTTTACCGCGGGGGATATACAATGAGCAGTTCTTCGGGCCA	unresolved	TCRBD02-01*01	TCRBJ02-01*01
1376	0.0210888	23.3455	0.003276	3	CASRLRWGGEETQYF	GAGTCGCCCAGCCCCAACCAGACCTCTCTGTACTTCTGTGCCAGCCGTTTACGTTGGGGTGGTGAAGAGACCCAGTACTTCGGGCCA	TCRBV27-01*01	unresolved	TCRBJ02-05*01
1377	0.0211041	23.3488	0.003276	3	CSAGWTDQETQYF	ACAGTGACCAGTGCCCATCCTGAAGACAGCAGCTTCTACATCTGCAGTGCTGGTTGGACCGACCAAGAGACCCAGTACTTCGGGCCA	unresolved	unresolved	TCRBJ02-05*01
1378	0.0211194	23.3521	0.003276	3	CASSEWSGGDTQYF	CTGGAGTCTGCCAGGCCCTCACATACCTCTCAGTACCTCTGTGCCAGCAGTGAATGGAGCGGGGGGGATACGCAGTATTTTGGCCCA	TCRBV25-01*01	TCRBD02-01*01	TCRBJ02-03*01
1379	0.0211347	23.3553	0.003276	3	CSVAPTGEVADTQYF	AGCAACATGAGCCCTGAAGACAGCAGCATATATCTCTGCAGCGTTGCCCCGACAGGGGAAGTAGCAGATACGCAGTATTTTGGCCCA	TCRBV29-01*01	TCRBD01-01*01	TCRBJ02-03*01
1380	0.0211501	23.3586	0.003276	3	CASSPLGLGTSGTTDTQYF	CCCAGGGACTCAGCTGTGTACTTCTGTGCCAGCAGTCCCCTAGGCCTCGGGACTAGCGGAACCACAGATACGCAGTATTTTGGCCCA	unresolved	TCRBD02-01	TCRBJ02-03*01
1381	0.0211654	23.3619	0.003276	3	CASSVEYTGELFF	AACCTGAGCTCTCTGGAGCTGGGGGACTCAGCTTTGTATTTCTGTGCCAGCAGCGTGGAGTACACCGGGGAGCTGTTTTTTGGAGAA	TCRBV09-01	TCRBD02-01*02	TCRBJ02-02*01
1382	0.0211807	23.3652	0.003276	3	CASSENRAVNTEAFF	CGGTCCACAAAGCTGGAGGACTCAGCCATGTACTTCTGTGCCAGCAGTGAAAACAGGGCGGTGAACACTGAAGCTTTCTTTGGACAA	TCRBV02-01*01	TCRBD01-01*01	TCRBJ01-01*01
1383	0.0211961	23.3684	0.003276	3	CASSSRTNLKAFF	AAGATCCAGCCTGCAAAGCTTGAGGACTCGGCCGTGTATCTCTGTGCCAGCAGCTCTCGGACAAACCTGAAAGCTTTCTTTGGACAA	TCRBV11-02*02	TCRBD01-01*01	TCRBJ01-01*01
1384	0.0212114	23.3717	0.003276	3	CASSRQGAVEKLFF	GTGAACGCCTTGGAGCTGGACGACTCGGCCCTGTATCTCTGTGCCAGCAGCCGACAGGGGGCGGTTGAAAAACTGTTTTTTGGCAGT	TCRBV05-04*01	TCRBD01-01*01	TCRBJ01-04*01
1385	0.0212267	23.375	0.003276	3	CASSLAGRGNEKLFF	CAGCGCACACAGCAGGAGGACTCGGCCGTGTATCTCTGTGCCAGCAGCTTAGCGGGGAGGGGTAATGAAAAACTGTTTTTTGGCAGT	TCRBV07-02*01	TCRBD02-01*02	TCRBJ01-04*01
1386	0.021242	23.3783	0.003276	3	CASTVKPTNEKLFF	TTGGAGTCGGCTGCTCCCTCCCAAACATCTGTGTACTTCTGTGCCAGCACGGTGAAGCCAACTAATGAAAAACTGTTTTTTGGCAGT	unresolved	TCRBD02-01	TCRBJ01-04*01
1387	0.0212574	23.3815	0.003276	3	CASSLQGQPQHF	CTGACGATCCAGCGCACACAGCAGGAGGACTCGGCCGTGTATCTCTGTGCCAGCAGCTTACAGGGGCAGCCCCAGCATTTTGGTGAT	TCRBV07-02*01	TCRBD01-01*01	TCRBJ01-05*01
1388	0.0212727	23.3848	0.003276	3	CASSPRDIKLYGYTF	ACATCGGCCCAAAAGAACCCGACAGCTTTCTATCTCTGTGCCAGTAGTCCAAGGGACATCAAGCTCTATGGCTACACCTTCGGTTCG	TCRBV19-01	TCRBD01-01*01	TCRBJ01-02*01
1389	0.021288	23.3881	0.003276	3	CASSLAGRTSGSGEQYF	TTGGAGCTGGACGACTCGGCCCTGTATCTCTGTGCCAGCAGCTTGGCCGGGAGGACTAGCGGGAGTGGCGAGCAGTACTTCGGGCCG	TCRBV05-04*01	TCRBD02-01*02	TCRBJ02-07*01
1390	0.0213033	23.3914	0.003276	3	CASSLAGGSYEQYF	CTACACGCCCTGCAGCCAGAAGACTCAGCCCTGTATCTCTGCGCCAGCAGCCTCGCTGGGGGGTCCTACGAGCAGTACTTCGGGCCG	TCRBV04-01*01	TCRBD02-01*01	TCRBJ02-07*01
1391	0.0213187	23.3946	0.003276	3	CATLGYYYEQYF	CTGATTCTGGAGTCCGCCAGCACCAACCAGACATCTATGTACCTCTGTGCCACCCTGGGCTATTACTACGAGCAGTACTTCGGGCCG	TCRBV28-01*01	TCRBD01-01*01	TCRBJ02-07*01
1392	0.021334	23.3979	0.003276	3	CASSLGGLAVHEQYF	CAGCCTGCAGAGCTTGGGGACTCGGCCGTGTATCTCTGTGCCAGCAGCTTAGGCGGACTAGCGGTACACGAGCAGTACTTCGGGCCG	TCRBV11-03*01	TCRBD02-01	TCRBJ02-07*01
1393	0.0213493	23.4012	0.003276	3	CSARGRASSGSTEEQYV	GCCCATCCTGAAGACAGCAGCTTCTACATCTGCAGTGCTAGGGGGAGGGCCTCTAGCGGGAGTACGGAAGAGCAGTACGTCGGGCCG	unresolved	TCRBD02-01*02	TCRBJ02-07*01
1394	0.0213646	23.4045	0.003276	3	CASSLYRSDGNTIYF	CAGCGCACACAGCAGGAGGACTCCGCCGTGTATCTCTGTGCCAGCAGCTTATACAGGTCGGACGGAAACACCATATATTTTGGAGAG	TCRBV07-08*01	TCRBD01-01*01	TCRBJ01-03*01
1395	0.02138	23.4077	0.003276	3	CASSADPGTAIIQYF	AGCACCTTGGAGCTGGGGGACTCGGCCCTTTATCTTTGCGCCAGCAGCGCAGATCCAGGTACCGCAATAATTCAGTACTTCGGCGCC	TCRBV05-01*01	TCRBD01-01*01	TCRBJ02-04*01
1396	0.0213953	23.411	0.003276	3	CSALTSQGIEQFF	ACAGTGACCAGTGCCCATCCTGAAGACAGCAGCTTCTACATCTGCAGTGCTCTCACTTCACAGGGTATTGAGCAGTTCTTCGGGCCA	unresolved	TCRBD01-01*01	TCRBJ02-01*01
1397	0.0214106	23.4143	0.003276	3	CASTSGGRTLNEQFF	GAGTCGGCTGCTCCCTCCCAAACATCTGTGTACTTCTGTGCCAGCACCTCGGGGGGGAGGACTCTGAATGAGCAGTTCTTCGGGCCA	unresolved	TCRBD02-01*01	TCRBJ02-01*01
1398	0.0214259	23.4176	0.003276	3	CSARHFRTDYNEQFF	ACCAGTGCCCATCCTGAAGACAGCAGCTTCTACATCTGCAGTGCTAGACACTTTCGGACGGACTACAATGAGCAGTTCTTCGGGCCA	unresolved	unresolved	TCRBJ02-01*01
1399	0.0214413	23.4209	0.003276	3	CSASGTELQETQYF	GTGACCAGTGCCCATCCTGAAGACAGCAGCTTCTACATCTGCAGTGCTAGCGGGACAGAGTTACAAGAGACCCAGTACTTCGGGCCA	unresolved	TCRBD01-01*01	TCRBJ02-05*01
1400	0.0214566	23.4241	0.003276	3	CASSEVTGSDTQYF	TTGGCGTCTGCTGTACCCTCTCAGACATCTGTGTACTTCTGTGCCAGCAGTGAAGTAACAGGGTCAGATACGCAGTATTTTGGCCCA	TCRBV06-04	TCRBD01-01*01	TCRBJ02-03*01
1401	0.0214719	23.4274	0.003276	3	CASSRLAGGLTDTQYF	CGCACAGAGCGGGGGGACTCAGCCGTGTATCTCTGTGCCAGCAGCAGATTAGCGGGAGGACTCACAGATACGCAGTATTTTGGCCCA	TCRBV07-03*01	TCRBD02-01*02	TCRBJ02-03*01
1402	0.0214872	23.4307	0.003276	3	CASSGGLAGGTDTQYF	CCTGCAAAGCTTGAGGACTCGGCCGTGTATCTCTGTGCCAGCAGCGGGGGACTAGCGGGAGGCACAGATACGCAGTATTTTGGCCCA	TCRBV11-02*02	TCRBD02-01*02	TCRBJ02-03*01
1403	0.0215026	23.434	0.003276	3	CASSYYGGELFF	CTCAGGCTGCTGTCGGCTGCTCCCTCCCAGACATCTGTGTACTTCTGTGCCAGCAGTTACTATGGGGGGGAGCTGTTTTTTGGAGAA	TCRBV06-05*01	unresolved	TCRBJ02-02*01
1404	0.0215179	23.4372	0.003276	3	CASSLRDLNTGELFF	CACACCCTGCAGCCAGAAGACTCGGCCCTGTATCTCTGCGCCAGCAGCCTCCGGGACTTAAACACCGGGGAGCTGTTTTTTGGAGAA	TCRBV04-03*01	TCRBD02-01	TCRBJ02-02*01
1405	0.0215332	23.4405	0.003276	3	CASTTDSTEAFF	CTGAAGATCCGGTCCACAAAGCTGGAGGACTCAGCCATGTACTTCTGTGCCAGCACGACTGATAGTACTGAAGCTTTCTTTGGACAA	TCRBV02-01*01	TCRBD02-01	TCRBJ01-01*01
1406	0.0215486	23.4438	0.003276	3	CASSGDRAIGEKLFF	ACATCGGCCCAAAAGAACCCGACAGCTTTCTATCTCTGTGCCAGTAGTGGGGACAGGGCCATCGGTGAAAAACTGTTTTTTGGCAGT	TCRBV19-01	TCRBD01-01*01	TCRBJ01-04*01
1407	0.0215639	23.4471	0.003276	3	CASSLSRGASPQPQHF	TCGCCCAGCCCCAACCAGACCTCTCTGTACTTCTGTGCCAGCAGTTTATCGAGGGGGGCGAGCCCTCAGCCCCAGCATTTTGGTGAT	TCRBV27-01*01	unresolved	TCRBJ01-05*01
1408	0.0215792	23.4503	0.003276	3	CASSRDLQAYGYTF	CTGCTGTCGGCTGCTCCCTCCCAGACATCTGTGTACTTCTGTGCCAGCAGTCGGGACCTACAGGCTTATGGCTACACCTTCGGTTCG	TCRBV06-05*01	unresolved	TCRBJ01-02*01
1409	0.0215945	23.4536	0.003276	3	CASSSPGQGGYGYTF	GAGTCGCCCAGCCCCAACCAGACCTCTCTGTACTTCTGTGCCAGCAGTTCACCGGGACAGGGAGGCTATGGCTACACCTTCGGTTCG	TCRBV27-01*01	TCRBD01-01*01	TCRBJ01-02*01
1410	0.0216099	23.4569	0.003276	3	CASSPRRRGRMDYGYTF	CTGGAGCTTGGTGACTCTGCTGTGTATTTCTGTGCCAGCAGCCCACGTCGTAGGGGGCGAATGGACTATGGCTACACCTTCGGTTCG	unresolved	TCRBD01-01*01	TCRBJ01-02*01
1411	0.0216252	23.4602	0.003276	3	CSLLPNYGYTF	ACTCTGACAGTGACCAGTGCCCATCCTGAAGACAGCAGCTTCTACATCTGCTCCCTCCTGCCCAACTATGGCTACACCTTCGGTTCG	TCRBV20-01*01	unresolved	TCRBJ01-02*01
1412	0.0216405	23.4634	0.003276	3	CASSPESPGVNGYTF	CAGCAGGTAGTGCGAGGAGATTCGGCAGCTTATTTCTGTGCCAGCTCACCGGAGAGTCCCGGGGTGAATGGCTACACCTTCGGTTCG	TCRBV18-01*01	TCRBD02-01*01	TCRBJ01-02*01
1413	0.0216558	23.4667	0.003276	3	CSVPEGGERRYTF	ACAGTGACCAGTGCCCATCCTGAAGACAGCAGCTTCTACATCTGCAGTGTCCCGGAAGGGGGGGAAAGGCGCTACACCTTCGGTTCG	unresolved	TCRBD02-01*01	TCRBJ01-02*01
1414	0.0216712	23.47	0.003276	3	CASSLEQGRSYEQYF	CAGCGCACACAGCAGGAGGACTCGGCCGTGTATCTCTGTGCCAGCAGCTTAGAGCAGGGACGCTCCTACGAGCAGTACTTCGGGCCG	TCRBV07-02*01	unresolved	TCRBJ02-07*01
1415	0.0216865	23.4733	0.003276	3	CASSGGTSGTYEQYF	GAGTCTGCCAGGCCCTCACATACCTCTCAGTACCTCTGTGCCAGCAGTGGGGGGACTAGCGGGACCTACGAGCAGTACTTCGGGCCG	TCRBV25-01*01	TCRBD02-01*02	TCRBJ02-07*01
1416	0.0217018	23.4765	0.003276	3	CASSEVKKYYF	ACTCTGAAGATCCGGTCCACAAAGCTGGAGGACTCAGCCATGTACTTCTGTGCCAGCTCGGAAGTCAAAAAGTACTACTTCGGGCCG	TCRBV02-01*01	unresolved	TCRBJ02-07*01
1417	0.0217171	23.4798	0.003276	3	CASKTSGGSGEQYV	CTGGAGTCGCCCAGCCCCAACCAGACCTCTCTGTACTTCTGTGCCAGCAAGACGTCTGGAGGATCTGGCGAGCAGTACGTCGGGCCG	TCRBV27-01*01	TCRBD02-01*02	TCRBJ02-07*01
1418	0.0217325	23.4831	0.003276	3	CATGKDGRSEQYV	AAGATCCGGTCCACAAAGCTGGAGGACTCAGCCATGTACTTCTGTGCCACCGGTAAGGACGGGAGGAGCGAGCAGTACGTCGGGCCG	TCRBV02-01*01	TCRBD02-01*02	TCRBJ02-07*01
1419	0.0217478	23.4864	0.003276	3	CASSEIVGGGAEQYV	CGGTCCACAAAGCTGGAGGACTCAGCCATGTACTTCTGTGCCAGCAGTGAAATTGTCGGGGGAGGGGCCGAGCAGTACGTCGGGCCG	TCRBV02-01*01	TCRBD02-01*02	TCRBJ02-07*01
1420	0.0217631	23.4896	0.003276	3	CASSRFGQGGTGNTIYF	GCTGCTCCCTCCCAGACATCTGTGTACTTCTGTGCCAGCAGCCGCTTCGGACAGGGTGGAACTGGAAACACCATATATTTTGGAGAG	unresolved	TCRBD01-01*01	TCRBJ01-03*01
1421	0.0217784	23.4929	0.003276	3	CSAGILAGGHSEQFF	ACCAGTGCCCATCCTGAAGACAGCAGCTTCTACATCTGCAGTGCTGGGATTTTAGCGGGAGGCCACTCTGAGCAGTTCTTCGGGCCA	unresolved	TCRBD02-01*02	TCRBJ02-01*01
1422	0.0217938	23.4962	0.003276	3	CASSYLPLGEAGANEQFF	GAGCTGGGGGACTCAGCTTTGTATTTCTGTGCCAGCAGCTACCTCCCGCTCGGAGAAGCGGGAGCCAATGAGCAGTTCTTCGGGCCA	TCRBV09-01	TCRBD02-01*02	TCRBJ02-01*01
1423	0.0218091	23.4995	0.003276	3	CATSDFKEDLYNEQFF	TCTGCCATCCCCAACCAGACAGCTCTTTACTTCTGTGCCACCAGTGATTTTAAGGAGGACCTTTACAATGAGCAGTTCTTCGGGCCA	unresolved	TCRBD02-01*02	TCRBJ02-01*01
1424	0.0218244	23.5028	0.003276	3	CASSSPWASYNEQFF	CTGTCGGCTGCTCCCTCCCAGACATCTGTGTACTTCTGTGCCAGCAGTTCTCCTTGGGCGTCTTACAATGAGCAGTTCTTCGGGCCA	TCRBV06-05*01	TCRBD01-01*01	TCRBJ02-01*01
1425	0.0218397	23.506	0.003276	3	CASSEWTSGLYNEQFF	TCCACAAAGCTGGAGGACTCAGCCATGTACTTCTGTGCCAGCAGTGAATGGACTAGCGGGCTCTACAATGAGCAGTTCTTCGGGCCA	TCRBV02-01*01	TCRBD02-01	TCRBJ02-01*01
1426	0.0218551	23.5093	0.003276	3	CASSLGQGGGGSYNEQFF	GAGCTGGACGACTCGGCCCTGTATCTCTGTGCCAGCAGCTTGGGACAGGGAGGGGGGGGCTCCTACAATGAGCAGTTCTTCGGGCCA	TCRBV05-04*01	unresolved	TCRBJ02-01*01
1427	0.0218704	23.5126	0.003276	3	CATSDWNDRVSHNEQFF	GCCATCCCCAACCAGACAGCTCTTTACTTCTGTGCCACCAGTGATTGGAATGACAGGGTTTCCCACAATGAGCAGTTCTTCGGGCCA	unresolved	TCRBD01-01*01	TCRBJ02-01*01
1428	0.0218857	23.5159	0.003276	3	CASSETAGLAGVETQYF	ACGGAGTCAGGGGACACAGCACTGTATTTCTGTGCCAGCAGCGAAACAGCGGGACTAGCGGGAGTGGAGACCCAGTACTTCGGGCCA	TCRBV21-01*01	TCRBD02-01*02	TCRBJ02-05*01
1429	0.0219011	23.5191	0.003276	3	CASLTRGQETQYF	AAGATCCAGCCCTCAGAACCCAGGGACTCAGCTGTGTACTTCTGTGCCAGCCTGACTAGAGGGCAAGAGACCCAGTACTTCGGGCCA	unresolved	TCRBD02-01	TCRBJ02-05*01
1430	0.0219164	23.5224	0.003276	3	CAISRGDQETQYF	ACTCTGGAGTCCGCTACCAGCTCCCAGACATCTGTGTACTTCTGTGCCATCAGTAGGGGGGACCAAGAGACCCAGTACTTCGGGCCA	TCRBV10-03*01	unresolved	TCRBJ02-05*01
1431	0.0219317	23.5257	0.003276	3	CASSPTGSGADTQYF	AATTCCCTGGAGCTTGGTGACTCTGCTGTGTATTTCTGTGCCAGCAGCCCCACCGGTAGCGGGGCGGATACGCAGTATTTTGGCCCA	unresolved	TCRBD02-01*01	TCRBJ02-03*01
1432	0.021947	23.529	0.003276	3	CASSFQITDTQYF	ACGATCCAGCGCACAGAGCAGCGGGACTCGGCCATGTATCGCTGTGCCAGCAGCTTTCAAATCACAGATACGCAGTATTTTGGCCCA	TCRBV07-06*01	TCRBD01-01*01	TCRBJ02-03*01
1433	0.0219624	23.5322	0.003276	3	CASSSTGSTDTQYF	GTGAACGCCTTGGAGCTGGACGACTCGGCCCTGTATCTCTGTGCCAGCAGCTCCACAGGGAGCACAGATACGCAGTATTTTGGCCCA	TCRBV05-04*01	TCRBD01-01*01	TCRBJ02-03*01
1434	0.0219777	23.5355	0.003276	3	CSVDGAATDTQYF	ACTGTGAGCAACATGAGCCCTGAAGACAGCAGCATATATCTCTGCAGCGTTGACGGAGCGGCCACAGATACGCAGTATTTTGGCCCA	TCRBV29-01*01	TCRBD02-01	TCRBJ02-03*01
1435	0.021993	23.5388	0.003276	3	CASSPGVLAGELFF	GTGAGCACCTTGGAGCTGGGGGACTCGGCCCTTTATCTTTGCGCCAGCAGCCCTGGGGTATTGGCCGGGGAGCTGTTTTTTGGAGAA	TCRBV05-01*01	unresolved	TCRBJ02-02*01
1436	0.0220083	23.5421	0.003276	3	CASSLNRLNRIPGELFF	ACACAGCAGGAGGACTCGGCCGTGTATCTCTGTGCCAGCAGCTTAAACCGGTTGAACAGGATTCCCGGGGAGCTGTTTTTTGGAGAA	TCRBV07-02*01	TCRBD01-01*01	TCRBJ02-02*01
1437	0.0220237	23.5453	0.003276	3	CASSEGPDTGELFF	CTGGAGTCGGCTGCTCCCTCCCAGACATCTGTGTACTTCTGTGCCAGCAGTGAAGGGCCGGACACCGGGGAGCTGTTTTTTGGAGAA	TCRBV06-01*01	unresolved	TCRBJ02-02*01
1438	0.022039	23.5486	0.003276	3	CASGDGNTGELFF	ACTCTGGAGTCTGCTGCCTCCTCCCAGACATCTGTATATTTCTGCGCCAGCGGCGACGGGAACACCGGGGAGCTGTTTTTTGGAGAA	TCRBV10-01	unresolved	TCRBJ02-02*01
1439	0.0220543	23.5519	0.003276	3	CASSFLAGGTGELFF	AACGCCTTGTTGCTGGGGGACTCGGCCCTCTATCTCTGTGCCAGCAGCTTCTTGGCGGGAGGAACCGGGGAGCTGTTTTTTGGAGAA	TCRBV05-06*01	TCRBD02-01*02	TCRBJ02-02*01
1440	0.0220696	23.5552	0.003276	3	CSARAGTGVGEAFF	GTGACCAGTGCCCATCCTGAAGACAGCAGCTTCTACATCTGCAGTGCTAGAGCAGGGACAGGGGTTGGTGAAGCTTTCTTTGGACAA	unresolved	TCRBD01-01*01	TCRBJ01-01*01
1441	0.022085	23.5584	0.003276	3	CASKTGGSHTEAFF	ATCCAGCCCTCAGAACCCAGGGACTCAGCTGTGTACTTCTGTGCCAGCAAGACAGGGGGCTCGCACACTGAAGCTTTCTTTGGACAA	unresolved	TCRBD01-01*01	TCRBJ01-01*01
1442	0.0221003	23.5617	0.003276	3	CASKGDRLNTEAFF	ATCCGGTCCACAAAGCTGGAGGACTCAGCCATGTACTTCTGTGCCAGCAAAGGGGACAGGCTGAACACTGAAGCTTTCTTTGGACAA	TCRBV02-01*01	TCRBD01-01*01	TCRBJ01-01*01
1443	0.0221156	23.565	0.003276	3	CASKEPMNTEAFF	AATGTGAGCACCTTGGAGCTGGGGGACTCGGCCCTTTATCTTTGCGCCAGCAAGGAACCCATGAACACTGAAGCTTTCTTTGGACAA	TCRBV05-01*01	unresolved	TCRBJ01-01*01
1444	0.0221309	23.5683	0.003276	3	CASSPLVGQGNTEAFF	TCGGCCCAAAAGAACCCGACAGCTTTCTATCTCTGTGCCAGTAGTCCCCTCGTAGGACAGGGGAACACTGAAGCTTTCTTTGGACAA	TCRBV19-01	TCRBD01-01*01	TCRBJ01-01*01
1445	0.0221463	23.5715	0.003276	3	CASSFSQVNTEAFF	ATCCAGCCCTCAGAACCCAGGGACTCAGCTGTGTACTTCTGTGCCAGCAGTTTTAGTCAGGTAAACACTGAAGCTTTCTTTGGACAA	unresolved	TCRBD01-01*01	TCRBJ01-01*01
1446	0.0221616	23.5748	0.003276	3	CASSMSKDQPQHF	ACTGTGACATCGGCCCAAAAGAACCCGACAGCTTTCTATCTCTGTGCCAGTAGTATGAGCAAGGATCAGCCCCAGCATTTTGGTGAT	TCRBV19-01	unresolved	TCRBJ01-05*01
1447	0.0221769	23.5781	0.003276	3	CASSLLAQGFDQPQHF	TCCGCCAGCACCAACCAGACATCTATGTACCTCTGTGCCAGCAGTTTGCTCGCACAGGGTTTCGATCAGCCCCAGCATTTTGGTGAT	TCRBV28-01*01	TCRBD01-01*01	TCRBJ01-05*01
1448	0.0221923	23.5814	0.003276	3	CASSPQMNQPQHF	AGGCTGGAGTTGGCTGCTCCCTCCCAGACATCTGTGTACTTCTGTGCCAGCAGCCCACAGATGAATCAGCCCCAGCATTTTGGTGAT	TCRBV06-06	TCRBD01-01*01	TCRBJ01-05*01
1449	0.0222076	23.5847	0.003276	3	CASQGGTGQPQHF	AGTTCTAAGAAGCTCCTTCTCAGTGACTCTGGCTTCTATCTCTGTGCCTCCCAGGGGGGGACGGGGCAGCCCCAGCATTTTGGTGAT	TCRBV30-01*01	unresolved	TCRBJ01-05*01
1450	0.0222229	23.5879	0.003276	3	CASSQTPTGRRGYTF	AATTCCCTGGAGCTTGGTGACTCTGCTGTGTATTTCTGTGCCAGCAGCCAAACCCCGACAGGACGCCGTGGCTACACCTTCGGTTCG	unresolved	TCRBD01-01*01	TCRBJ01-02*01
1451	0.0222382	23.5912	0.003276	3	CASSQGVSWNYGYTF	GAGTCGGCTGCTCCCTCCCAAACATCTGTGTACTTCTGTGCCAGCAGTCAAGGGGTAAGCTGGAACTATGGCTACACCTTCGGTTCG	unresolved	TCRBD01-01*01	TCRBJ01-02*01
1452	0.0222536	23.5945	0.003276	3	CASSPGQENYGYTF	ATCCAGCGCACACAGCAGGAGGACTCGGCCGTGTATCTCTGTGCCAGCAGCCCCGGACAGGAGAACTATGGCTACACCTTCGGTTCG	TCRBV07-02*01	TCRBD01-01*01	TCRBJ01-02*01
1453	0.0222689	23.5978	0.003276	3	CASSRTVFYEQYF	ACTGTGACATCGGCCCAAAAGAACCCGACAGCTTTCTATCTCTGTGCCAGTAGTAGGACAGTGTTCTACGAGCAGTACTTCGGGCCG	TCRBV19-01	TCRBD01-01*01	TCRBJ02-07*01
1454	0.0222842	23.601	0.003276	3	CASSQDPGQGFYEQYF	TCAGCTACCCGCTCCCAGACATCTGTGTATTTCTGCGCCAGCAGTCAAGACCCGGGACAGGGGTTCTACGAGCAGTACTTCGGGCCG	TCRBV10-02*01	TCRBD01-01*01	TCRBJ02-07*01
1455	0.0222995	23.6043	0.003276	3	CASRGRGGVYEQYF	ATCCGGTCCACAAAGCTGGAGGACTCAGCCATGTACTTCTGTGCCAGCAGGGGCAGGGGAGGGGTCTACGAGCAGTACTTCGGGCCG	TCRBV02-01*01	TCRBD02-01*02	TCRBJ02-07*01
1456	0.0223149	23.6076	0.003276	3	CATSDPGTGAYEQYF	GAGTCTGCCATCCCCAACCAGACAGCTCTTTACTTCTGTGCCACCAGTGATCCCGGGACAGGGGCCTACGAGCAGTACTTCGGGCCG	unresolved	TCRBD01-01*01	TCRBJ02-07*01
1457	0.0223302	23.6109	0.003276	3	CSARDPRQDTYEQYF	ACCAGTGCCCATCCTGAAGACAGCAGCTTCTACATCTGCAGTGCGCGAGATCCTCGACAGGATACCTACGAGCAGTACTTCGGGCCG	unresolved	TCRBD01-01*01	TCRBJ02-07*01
1458	0.0223455	23.6141	0.003276	3	CASSLGTGDYEQYF	ATCCAGCCCTCAGAACCCAGGGACTCAGCTGTGTACTTCTGTGCCAGCAGTTTAGGGACAGGGGACTACGAGCAGTACTTCGGGCCG	unresolved	TCRBD01-01*01	TCRBJ02-07*01
1459	0.0223608	23.6174	0.003276	3	CASSPSWGNEQYV	ACGATCCAGCGCACACAGCAGGAGGACTCGGCCGTGTATCTCTGTGCCAGCAGCCCCTCCTGGGGGAACGAGCAGTACGTCGGGCCG	TCRBV07-02*01	unresolved	TCRBJ02-07*01
1460	0.0223762	23.6207	0.003276	3	CASSGPYNEQFF	CTCAAGATCCAGCCTGCAAAGCTTGAGGACTCGGCCGTGTATCTCTGTGCCAGCAGTGGACCGTACAATGAGCAGTTCTTCGGGCCA	TCRBV11-02*02	unresolved	TCRBJ02-01*01
1461	0.0223915	23.624	0.003276	3	CASSEDGSSYNEQFF	CGGTCCACAAAGCTGGAGGACTCAGCCATGTACTTCTGTGCCAGCAGTGAGGACGGCAGCTCCTACAATGAGCAGTTCTTCGGGCCA	TCRBV02-01*01	unresolved	TCRBJ02-01*01
1462	0.0224068	23.6272	0.003276	3	CASSRGQGSETQYF	ATTCAGCGCACAGAGCAGCGGGACTCAGCCATGTATCGCTGTGCCAGCAGCCGTGGACAGGGATCAGAGACCCAGTACTTCGGGCCA	TCRBV07-07*01	TCRBD01-01*01	TCRBJ02-05*01
1463	0.0224221	23.6305	0.003276	3	CATSSSGTQETQYF	CTAGAGTCTGCCATCCCCAACCAGACAGCTCTTTACTTCTGTGCCACCAGTTCTAGCGGGACCCAAGAGACCCAGTACTTCGGGCCA	unresolved	TCRBD02-01*02	TCRBJ02-05*01
1464	0.0224375	23.6338	0.003276	3	CASSVGDTQYF	ACTCTGAAGATCCGGTCCACAAAGCTGGAGGACTCAGCCATGTACTTCTGTGCCAGTTCAGTGGGGGATACGCAGTATTTTGGCCCA	TCRBV02-01*01	unresolved	TCRBJ02-03*01
1465	0.0224528	23.6371	0.003276	3	CASSLGEGDTQYF	AAGATCCGGTCCACAAAGCTGGAGGACTCAGCCATGTACTTCTGTGCCAGCAGTCTAGGGGAGGGAGATACGCAGTATTTTGGCCCA	TCRBV02-01*01	TCRBD02-01*02	TCRBJ02-03*01
1466	0.0224681	23.6403	0.003276	3	CASSFLQGTDTQYF	CTGGAGTCCGCCAGCACCAACCAGACATCTATGTACCTCTGTGCCAGCAGTTTTCTGCAAGGCACAGATACGCAGTATTTTGGCCCA	TCRBV28-01*01	unresolved	TCRBJ02-03*01
1467	0.0224834	23.6436	0.003276	3	CATGRTGRTDTQYF	CTAGAGTCTGCCATCCCCAACCAGACAGCTCTTTACTTCTGTGCCACCGGGAGGACAGGGCGCACAGATACGCAGTATTTTGGCCCA	unresolved	TCRBD01-01*01	TCRBJ02-03*01
1468	0.0224988	23.6469	0.003276	3	CASGNGATDTQYF	AAGATCCAGCCTGCAGAGCTTGGGGACTCGGCCGTGTATCTCTGTGCCAGCGGGAACGGAGCCACAGATACGCAGTATTTTGGCCCA	TCRBV11-03*01	unresolved	TCRBJ02-03*01
1469	0.0225141	23.6502	0.003276	3	CATKEGSGELFF	CTGTCCCTAGAGTCTGCCATCCCCAACCAGACAGCTCTTTACTTCTGTGCCACCAAGGAAGGGTCCGGGGAGCTGTTTTTTGGAGAA	unresolved	unresolved	TCRBJ02-02*01
1470	0.0225294	23.6534	0.003276	3	CASGRLKIEAFF	CTCAGGCTGGAGTCGGCTGCTCCCTCCCAGACATCTGTGTACTTCTGTGCCAGCGGAAGATTAAAGATTGAAGCTTTCTTTGGACAA	TCRBV06-01*01	unresolved	TCRBJ01-01*01
1471	0.0225448	23.6567	0.003276	3	CSVDLVGGGTEAFF	GTGAGCAACATGAGCCCTGAAGACAGCAGCATATATCTCTGCAGCGTTGATCTCGTGGGGGGCGGCACTGAAGCTTTCTTTGGACAA	TCRBV29-01*01	unresolved	TCRBJ01-01*01
1472	0.0225601	23.66	0.003276	3	CASSSANTEAFF	CTGAAGATCCAGCGCACACAGCAGGAGGACTCCGCCGTGTATCTCTGTGCCAGCAGTTCAGCGAACACTGAAGCTTTCTTTGGACAA	TCRBV07-08*01	unresolved	TCRBJ01-01*01
1473	0.0225754	23.6633	0.003276	3	CASSNTGADQPQHF	CTGGAGTTGGCTGCTCCCTCCCAGACATCTGTGTACTTCTGTGCCAGCAGTAACACAGGGGCCGATCAGCCCCAGCATTTTGGTGAT	TCRBV06-06	TCRBD01-01*01	TCRBJ01-05*01
1474	0.0225907	23.6666	0.003276	3	CASSWLHQPQHF	CTCACTGTGACATCGGCCCAAAAGAACCCGACAGCTTTCTATCTCTGTGCCAGTAGTTGGCTACATCAGCCCCAGCATTTTGGTGAT	TCRBV19-01	unresolved	TCRBJ01-05*01
1475	0.0226061	23.6698	0.003276	3	CASSYGQGGNQPQHF	CAGCCCTCAGAACCCAGGGACTCAGCTGTGTACTTCTGTGCCAGCAGTTACGGGCAGGGTGGCAATCAGCCCCAGCATTTTGGTGAT	unresolved	TCRBD01-01*01	TCRBJ01-05*01
1476	0.0226214	23.6731	0.003276	3	CASSWGTGGNQPQHF	AATGCCTTGGAGCTGGAGGACTCGGCCCTGTATCTCTGTGCCAGCAGCTGGGGGACAGGGGGCAATCAGCCCCAGCATTTTGGTGAT	TCRBV05-08*01	TCRBD01-01*01	TCRBJ01-05*01
1477	0.0226367	23.6764	0.003276	3	CASSKEYSNQPQHF	GTGACATCGGCCCAAAAGAACCCGACAGCTTTCTATCTCTGTGCCAGTAGTAAAGAGTATAGCAATCAGCCCCAGCATTTTGGTGAT	TCRBV19-01	TCRBD02-01	TCRBJ01-05*01
1478	0.022652	23.6797	0.003276	3	CASKDVSNQPQHF	AAGATCCGGTCCACAAAGCTGGAGGACTCAGCCATGTACTTCTGTGCCAGCAAGGACGTCAGCAATCAGCCCCAGCATTTTGGTGAT	TCRBV02-01*01	unresolved	TCRBJ01-05*01
1479	0.0226674	23.6829	0.003276	3	CASSEATGGGGYTF	ATCCAGCGCACACAGCAGGAGGACTCGGCCGTGTATCTCTGTGCCAGCAGCGAAGCGACAGGGGGGGGTGGCTACACCTTCGGTTCG	TCRBV07-02*01	TCRBD01-01*01	TCRBJ01-02*01
1480	0.0226827	23.6862	0.003276	3	CATSGEKNYGYTF	TCCCTAGAGTCTGCCATCCCCAACCAGACAGCTCTTTACTTCTGTGCCACCTCGGGCGAAAAAAATTATGGCTACACCTTCGGTTCG	unresolved	unresolved	TCRBJ01-02*01
1481	0.022698	23.6895	0.003276	3	CASSLNGQGPYGYTF	CAGCCTGCAGAGCTTGGGGACTCGGCCATGTATCTCTGTGCCAGCAGCTTAAATGGACAGGGTCCCTATGGCTACACCTTCGGTTCG	TCRBV11-01*01	TCRBD01-01*01	TCRBJ01-02*01
1482	0.0227133	23.6928	0.003276	3	CASSFGTGENYGYTF	GAGTCGCCCAGCCCCAACCAGACCTCTCTGTACTTCTGTGCCAGCAGTTTCGGGACAGGGGAGAACTATGGCTACACCTTCGGTTCG	TCRBV27-01*01	TCRBD01-01*01	TCRBJ01-02*01
1483	0.0227287	23.696	0.003276	3	CASSELSATLWGYTF	GAGTCAGCTACCCGCTCCCAGACATCTGTGTATTTCTGCGCCAGCAGTGAGTTGTCAGCTACACTATGGGGCTACACCTTCGGTTCG	TCRBV10-02*01	TCRBD02-01	TCRBJ01-02*01
1484	0.022744	23.6993	0.003276	3	CASSLLLGTNMEQYF	CAGCGCACACAGCAGGAGGACTCGGCCGTGTATCTCTGTGCCAGCAGCTTACTCTTAGGGACAAATATGGAGCAGTACTTCGGGCCG	TCRBV07-02*01	TCRBD01-01*01	TCRBJ02-07*01
1485	0.0227593	23.7026	0.003276	3	CASSFRGEQYF	GAGCTGAATGTGAACGCCTTGTTGCTGGGGGACTCGGCCCTCTATCTCTGTGCCAGCAGCTTCCGGGGCGAGCAGTACTTCGGGCCG	TCRBV05-06*01	TCRBD02-01*01	TCRBJ02-07*01
1486	0.0227746	23.7059	0.003276	3	CASSYSRDRGHEQYF	CTGTCGGCTGCTCCCTCCCAGACATCTGTGTACTTCTGTGCCAGCAGTTACTCGAGGGACAGGGGCCACGAGCAGTACTTCGGGCCG	TCRBV06-05*01	TCRBD01-01*01	TCRBJ02-07*01
1487	0.02279	23.7091	0.003276	3	CATSGIRGLEQYV	GACATCCGCTCACCAGGCCTGGGGGACGCAGCCATGTACCTGTGTGCCACCAGCGGGATCAGGGGGCTCGAGCAGTACGTCGGGCCG	TCRBV15-01*01	TCRBD01-01*01	TCRBJ02-07*01
1488	0.0228053	23.7124	0.003276	3	CASTTYEQYV	TCTGAGATGAATGTGAGCACCTTGGAGCTGGGGGACTCGGCCCTTTATCTTTGCGCCAGTACTACCTACGAGCAGTACGTCGGGCCG	TCRBV05-01*01	TCRBD02-01	TCRBJ02-07*01
1489	0.0228206	23.7157	0.003276	3	CATSRDVRNEQYV	GACATCCGCTCACCAGGCCTGGGGGACGCAGCCATGTACCTGTGTGCCACCAGCAGAGATGTTCGAAACGAGCAGTACGTCGGGCCG	TCRBV15-01*01	unresolved	TCRBJ02-07*01
1490	0.0228359	23.719	0.003276	3	CASSSGHRDRTYF	AAGATCCAGCCTGCAAAGCTTGAGGACTCGGCCGTGTATCTCTGTGCCAGCAGCTCCGGCCACCGGGACAGGACGTACTTCGGCGCC	TCRBV11-02*02	TCRBD01-01*01	TCRBJ02-04*01
1491	0.0228513	23.7222	0.003276	3	CASSETVAKNIQYF	GTGAGCACCTTGGAGCTGGGGGACTCGGCCCTTTATCTTTGCGCCAGCAGCGAAACGGTAGCCAAAAACATTCAGTACTTCGGCGCC	TCRBV05-01*01	TCRBD02-01	TCRBJ02-04*01
1492	0.0228666	23.7255	0.003276	3	CASSPQLGGEQFF	ACGATCCAGCGCACAGAGCAGCGGGACTCGGCCATGTATCGCTGTGCCAGCAGCCCCCAGCTGGGTGGTGAGCAGTTCTTCGGGCCA	TCRBV07-06*01	unresolved	TCRBJ02-01*01
1493	0.0228819	23.7288	0.003276	3	CASSFVGAGEQFF	AAGATCCAGCCCTCAGAACCCAGGGACTCAGCTGTGTACTTCTGTGCCAGCAGTTTTGTGGGAGCGGGTGAGCAGTTCTTCGGGCCA	unresolved	TCRBD02-01	TCRBJ02-01*01
1494	0.0228973	23.7321	0.003276	3	CASSLEAGGILNEQFF	GCCTTGGAGCTGGACGACTCGGCCCTGTATCTCTGTGCCAGCAGCTTGGAGGCAGGGGGCATTTTGAATGAGCAGTTCTTCGGGCCA	TCRBV05-04*01	TCRBD01-01*01	TCRBJ02-01*01
1495	0.0229126	23.7353	0.003276	3	CSARAGGLSYNEQFF	ACCAGTGCCCATCCTGAAGACAGCAGCTTCTACATCTGCAGTGCTAGAGCAGGAGGGTTATCCTACAATGAGCAGTTCTTCGGGCCA	unresolved	TCRBD02-01*02	TCRBJ02-01*01
1496	0.0229279	23.7386	0.003276	3	CARTSGAYNEQFF	AAGATCCGGTCCACAAAGCTGGAGGACTCAGCCATGTACTTCTGTGCCAGGACTAGCGGGGCCTACAATGAGCAGTTCTTCGGGCCA	TCRBV02-01*01	TCRBD02-01*01	TCRBJ02-01*01
1497	0.0229432	23.7419	0.003276	3	CASSQENGRGQGLQETQYF	CTTGGTGACTCTGCTGTGTATTTCTGTGCCAGCAGCCAAGAAAATGGACGGGGACAGGGGCTCCAAGAGACCCAGTACTTCGGGCCA	unresolved	TCRBD01-01*01	TCRBJ02-05*01
1498	0.0229586	23.7452	0.003276	3	CAISESLTLHLYQETQYF	ACCAGCTCCCAGACATCTGTGTACTTCTGTGCCATCAGTGAGTCCCTTACTCTACATCTGTACCAAGAGACCCAGTACTTCGGGCCA	TCRBV10-03*01	unresolved	TCRBJ02-05*01
1499	0.0229739	23.7485	0.003276	3	CASSEREKETQYF	ACTCTGGAGTCAGCTACCCGCTCCCAGACATCTGTGTATTTCTGCGCCAGCTCCGAGCGGGAAAAAGAGACCCAGTACTTCGGGCCA	TCRBV10-02*01	TCRBD02-01*02	TCRBJ02-05*01
1500	0.0229892	23.7517	0.003276	3	CAWRKGLAGADTQYF	AAGAAGCTCCTTCTCAGTGACTCTGGCTTCTATCTCTGTGCCTGGAGGAAGGGACTAGCGGGAGCAGATACGCAGTATTTTGGCCCA	TCRBV30-01*01	TCRBD02-01*02	TCRBJ02-03*01
1501	0.0230045	23.755	0.003276	3	CATSDLQGWGTDTQYF	TCTGCCATCCCCAACCAGACAGCTCTTTACTTCTGTGCCACCAGTGATTTGCAGGGTTGGGGCACAGATACGCAGTATTTTGGCCCA	unresolved	TCRBD01-01*01	TCRBJ02-03*01
1502	0.0230199	23.7583	0.003276	3	CASSIDTVSTDTQYF	ACATCGGCCCAAAAGAACCCGACAGCTTTCTATCTCTGTGCCAGTAGTATTGATACAGTCAGCACAGATACGCAGTATTTTGGCCCA	TCRBV19-01	TCRBD01-01*01	TCRBJ02-03*01
1503	0.0230352	23.7616	0.003276	3	CASTPGLAGESATDTQYF	GAACCCAGGGACTCAGCTGTGTACTTCTGTGCCAGCACCCCGGGACTAGCGGGAGAGTCGGCCACAGATACGCAGTATTTTGGCCCA	unresolved	TCRBD02-01*02	TCRBJ02-03*01
1504	0.0230505	23.7648	0.003276	3	CASSWGSRNTQYF	AATGTGAACGCCTTGTTGCTGGGGGACTCGGCCCTCTATCTCTGTGCCAGCAGCTGGGGGAGTCGGAATACGCAGTATTTTGGCCCA	TCRBV05-06*01	unresolved	TCRBJ02-03*01
1505	0.0230658	23.7681	0.003276	3	CASRWGDLAAGELFF	CGGTCCACAAAGCTGGAGGACTCAGCCATGTACTTCTGTGCCAGCAGGTGGGGGGACTTGGCGGCCGGGGAGCTGTTTTTTGGAGAA	TCRBV02-01*01	TCRBD02-01	TCRBJ02-02*01
1506	0.0230812	23.7714	0.003276	3	CASSRTSAAGELFF	CTGGAGTCCGCCAGCACCAACCAGACATCTATGTACCTCTGTGCCAGCAGTCGGACTAGCGCAGCCGGGGAGCTGTTTTTTGGAGAA	TCRBV28-01*01	TCRBD02-01	TCRBJ02-02*01
1507	0.0230965	23.7747	0.003276	3	CASSSTDGDTGELFF	GAGTTGGCTGCTCCCTCCCAGACATCTGTGTACTTCTGTGCCAGCAGTAGTACGGATGGGGACACCGGGGAGCTGTTTTTTGGAGAA	TCRBV06-06	unresolved	TCRBJ02-02*01
1508	0.0231118	23.7779	0.003276	3	CSARDVGRVNTGELFF	AGTGCCCATCCTGAAGACAGCAGCTTCTACATCTGCAGTGCTAGAGATGTCGGACGGGTGAACACCGGGGAGCTGTTTTTTGGAGAA	unresolved	unresolved	TCRBJ02-02*01
1509	0.0231271	23.7812	0.003276	3	CASSHVRTSGRGNTGELFF	CTTGGTGACTCTGCTGTGTATTTCTGTGCCAGCAGCCACGTAAGGACTAGCGGGAGGGGGAACACCGGGGAGCTGTTTTTTGGAGAA	unresolved	TCRBD02-01*02	TCRBJ02-02*01
1510	0.0231425	23.7845	0.003276	3	CSALGQTNTGELFF	GTGACCAGTGCCCATCCTGAAGACAGCAGCTTCTACATCTGCAGTGCTCTCGGACAGACGAACACCGGGGAGCTGTTTTTTGGAGAA	unresolved	TCRBD01-01*01	TCRBJ02-02*01
1511	0.0231578	23.7878	0.003276	3	CASSLGTLEPEAFF	CTGGAGTCTGCCAGGCCCTCACATACCTCTCAGTACCTCTGTGCCAGCAGTCTTGGGACTTTGGAGCCTGAAGCTTTCTTTGGACAA	TCRBV25-01*01	TCRBD02-01	TCRBJ01-01*01
1512	0.0231731	23.791	0.003276	3	CSASRDGYTEAFF	ACAGTGACCAGTGCCCATCCTGAAGACAGCAGCTTCTACATCTGCAGTGCTAGCCGGGACGGATACACTGAAGCTTTCTTTGGACAA	unresolved	unresolved	TCRBJ01-01*01
1513	0.0231885	23.7943	0.003276	3	CASSPRQGLNTEAFF	CACACCCTGCAGCCAGAAGACTCGGCCCTGTATCTCTGCGCCAGCAGCCCCCGGCAGGGGCTGAACACTGAAGCTTTCTTTGGACAA	TCRBV04-03*01	TCRBD01-01*01	TCRBJ01-01*01
1514	0.0232038	23.7976	0.003276	3	CASSKPVMNTEAFF	ATCCAGCGCACACAGCAGGAGGACTCGGCCGTGTATCTCTGTGCCAGCAGCAAGCCCGTTATGAACACTGAAGCTTTCTTTGGACAA	TCRBV07-02*01	TCRBD02-01	TCRBJ01-01*01
1515	0.0232191	23.8009	0.003276	3	CASSARSTEAFF	CTCAAGATCCAGCCTGCAGAGCTTGGGGACTCGGCCGTGTATCTCTGTGCCAGCAGCGCCAGGAGTACCGAAGCTTTCTTTGGACAA	TCRBV11-03*01	unresolved	TCRBJ01-01*01
1516	0.0232344	23.8041	0.003276	3	CASSLRQEAFF	ACCTTGGAGATCCAGCGCACAGAGCAGGGGGACTCGGCCATGTATCTCTGTGCCAGCAGCTTAAGGCAAGAAGCTTTCTTTGGACAA	TCRBV07-09	unresolved	TCRBJ01-01*01
1517	0.0232498	23.8074	0.003276	3	CASSFISPTNEKLFF	CAGCCCTCAGAACCCAGGGACTCAGCTGTGTACTTCTGTGCCAGCAGTTTTATTTCGCCAACTAATGAAAAACTGTTTTTTGGCAGT	unresolved	unresolved	TCRBJ01-04*01
1518	0.0232651	23.8107	0.003276	3	CASSFSKTVGPQPQHF	TCCGCCAGCACCAACCAGACATCTATGTACCTCTGTGCCAGCAGTTTTAGTAAGACAGTCGGTCCTCAGCCCCAGCATTTTGGTGAT	TCRBV28-01*01	TCRBD01-01*01	TCRBJ01-05*01
1519	0.0232804	23.814	0.003276	3	CASSEGYSNQPQHF	ATCCGGTCCACAAAGCTGGAGGACTCAGCCATGTACTTCTGTGCCAGCAGTGAGGGGTATAGCAATCAGCCCCAGCATTTTGGTGAT	TCRBV02-01*01	unresolved	TCRBJ01-05*01
1520	0.0232957	23.8172	0.003276	3	CASSLQSNQPQHF	ATCCTGGAGTCGCCCAGCCCCAACCAGACCTCTCTGTACTTCTGTGCCAGCAGTTTGCAGAGCAATCAGCCCCAGCATTTTGGTGAT	TCRBV27-01*01	TCRBD01-01*01	TCRBJ01-05*01
1521	0.0233111	23.8205	0.003276	3	CASSYSKGLQPQHF	CTGCTGTCGGCTGCTCCCTCCCAGACATCTGTGTACTTCTGTGCCAGCAGTTACTCGAAGGGACTGCAGCCCCAGCATTTTGGTGAT	TCRBV06-05*01	TCRBD02-01	TCRBJ01-05*01
1522	0.0233264	23.8238	0.003276	3	CASSFGRGYGYTF	AAGATCCAGCGCACACAGCAGGAGGACTCCGCCGTGTATCTCTGTGCCAGCAGCTTTGGGCGAGGCTATGGCTACACCTTCGGTTCG	TCRBV07-08*01	unresolved	TCRBJ01-02*01
1523	0.0233417	23.8271	0.003276	3	CSVGGGDYGYTF	CTGACTGTGAGCAACATGAGCCCTGAAGACAGCAGCATATATCTCTGCAGCGTTGGCGGGGGAGACTATGGCTACACCTTCGGTTCG	TCRBV29-01*01	TCRBD02-01*01	TCRBJ01-02*01
1524	0.023357	23.8304	0.003276	3	CASSSEPYTGVNYGYTF	GCTGCTCCCTCCCAAACATCTGTGTACTTCTGTGCCAGCAGTTCCGAACCCTACACAGGGGTCAACTATGGCTACACCTTCGGTTCG	unresolved	TCRBD01-01*01	TCRBJ01-02*01
1525	0.0233724	23.8336	0.003276	3	CASSLLALGSYTF	AATGTGAACGCCTTGTTGCTGGGGGACTCGGCCCTCTATCTCTGTGCCAGCAGCTTGTTAGCTCTAGGGAGCTACACCTTCGGTTCG	TCRBV05-06*01	unresolved	TCRBJ01-02*01
1526	0.0233877	23.8369	0.003276	3	CASRPGTSGIYEQYF	GAGTCGCCCAGCCCCAACCAGACCTCTCTGTACTTCTGTGCCAGCAGACCTGGGACTAGCGGGATCTACGAGCAGTACTTCGGGCCG	TCRBV27-01*01	TCRBD02-01*02	TCRBJ02-07*01
1527	0.023403	23.8402	0.003276	3	CAISEGARAYEQYF	CTGGAGTCCGCTACCAGCTCCCAGACATCTGTGTACTTCTGTGCCATCAGTGAGGGGGCCAGGGCCTACGAGCAGTACTTCGGGCCG	TCRBV10-03*01	TCRBD01-01*01	TCRBJ02-07*01
1528	0.0234183	23.8435	0.003276	3	CASSLFRDRGRDEQYF	TCGGCTGCTCCCTCCCAAACATCTGTGTACTTCTGTGCCAGCAGCCTCTTCCGGGACAGGGGGCGCGACGAGCAGTACTTCGGGCCG	unresolved	TCRBD01-01*01	TCRBJ02-07*01
1529	0.0234337	23.8467	0.003276	3	CASSSSGGRYHEQYF	CTGTCGGCTGCTCCCTCCCAGACATCTGTGTACTTCTGTGCCAGCAGTTCCTCGGGGGGAAGGTATCACGAGCAGTACTTCGGGCCG	TCRBV06-05*01	TCRBD02-01*01	TCRBJ02-07*01
1530	0.023449	23.85	0.003276	3	CASRETSSHEQYF	AAGATCCGGTCCACAAAGCTGGAGGACTCAGCCATGTACTTCTGTGCCAGCAGAGAGACTAGTTCCCACGAGCAGTACTTCGGGCCG	TCRBV02-01*01	TCRBD02-01	TCRBJ02-07*01
1531	0.0234643	23.8533	0.003276	3	CASRDRSSYEQYV	AGGCTGGAGTCGGCTGCTCCCTCCCAGACATCTGTGTACTTCTGTGCCAGCAGGGATAGAAGCTCCTACGAGCAGTACGTCGGGCCG	TCRBV06-01*01	unresolved	TCRBJ02-07*01
1532	0.0234796	23.8566	0.003276	3	CASSPLQGDTIYF	AACCTGAGCTCTCTGGAGCTGGGGGACTCAGCTTTGTATTTCTGTGCCAGCAGCCCTCTACAGGGTGACACCATATATTTTGGAGAG	TCRBV09-01	TCRBD01-01*01	TCRBJ01-03*01
1533	0.023495	23.8598	0.003276	3	CSAPLRGTGNTIYF	GTGACCAGTGCCCATCCTGAAGACAGCAGCTTCTACATCTGCAGTGCCCCACTGAGGGGTACTGGAAACACCATATATTTTGGAGAG	unresolved	unresolved	TCRBJ01-03*01
1534	0.0235103	23.8631	0.003276	3	CASSREGAGANVLTF	CGGTCCACAAAGCTGGAGGACTCAGCCATGTACTTCTGTGCCAGCAGCCGGGAGGGGGCCGGGGCCAACGTCCTGACTTTCGGGGCC	TCRBV02-01*01	TCRBD02-01*02	TCRBJ02-06*01
1535	0.0235256	23.8664	0.003276	3	CSAQGLAGNIQYF	ACAGTGACCAGTGCCCATCCTGAAGACAGCAGCTTCTACATCTGCAGTGCTCAGGGACTAGCGGGAAACATTCAGTACTTCGGCGCC	unresolved	TCRBD02-01	TCRBJ02-04*01
1536	0.023541	23.8697	0.003276	3	CASSIGPRQFF	CCTCTCACTGTGACATCGGCCCAAAAGAACCCGACAGCTTTCTATCTCTGTGCCAGTAGTATCGGCCCGAGGCAGTTCTTCGGGCCA	TCRBV19-01	unresolved	TCRBJ02-01*01
1537	0.0235563	23.8729	0.003276	3	CASSHRLDTSVEQFF	CAGCGCACAGAGCAGCGGGACTCGGCCATGTATCGCTGTGCCAGCAGCCACAGACTAGATACCAGTGTTGAGCAGTTCTTCGGGCCA	TCRBV07-06*01	TCRBD02-01	TCRBJ02-01*01
1538	0.0235716	23.8762	0.003276	3	CASSPAGTGYSEQFF	CAGCGCACAGAGCAGCGGGACTCAGCCATGTATCGCTGTGCCAGCAGCCCAGCAGGGACAGGGTATAGTGAGCAGTTCTTCGGGCCA	TCRBV07-07*01	TCRBD01-01*01	TCRBJ02-01*01
1539	0.0235869	23.8795	0.003276	3	CASSLVRGDEQFF	ACGATCCAGCGCACAGAGCAGCGGGACTCGGCCATGTATCGCTGTGCCAGCAGCTTAGTAAGGGGGGATGAGCAGTTCTTCGGGCCA	TCRBV07-06*01	unresolved	TCRBJ02-01*01
1540	0.0236023	23.8828	0.003276	3	CASSHLSGKGYNEQFF	CCTGCAGAACTGGAGGATTCTGGAGTTTATTTCTGTGCCAGCAGCCACCTCTCGGGAAAAGGGTACAATGAGCAGTTCTTCGGGCCA	TCRBV14-01*01	TCRBD02-01*02	TCRBJ02-01*01
1541	0.0236176	23.886	0.003276	3	CASGPGGRASYNEQFF	GCCTTGGAGCTGGACGACTCGGCCCTGTATCTCTGTGCCAGCGGACCGGGGGGGAGGGCCTCGTACAATGAGCAGTTCTTCGGGCCA	TCRBV05-04*01	TCRBD02-01*01	TCRBJ02-01*01
1542	0.0236329	23.8893	0.003276	3	CASSRRTSGTYNEQFF	CAGGTAGTGCGAGGAGATTCGGCAGCTTATTTCTGTGCCAGCTCAAGAAGGACTAGCGGGACCTACAATGAGCAGTTCTTCGGGCCA	TCRBV18-01*01	TCRBD02-01*02	TCRBJ02-01*01
1543	0.0236482	23.8926	0.003276	3	CASSLVDWVLGRTYNEQFF	CTTGGGGACTCGGCCGTGTATCTCTGTGCCAGCAGCTTAGTAGATTGGGTGCTAGGACGGACCTACAATGAGCAGTTCTTCGGGCCA	TCRBV11-03*01	unresolved	TCRBJ02-01*01
1544	0.0236636	23.8959	0.003276	3	CSARISGAGDTQYF	GTGACCAGTGCCCATCCTGAAGACAGCAGCTTCTACATCTGCAGTGCTAGGATTAGCGGGGCGGGAGATACGCAGTATTTTGGCCCA	unresolved	TCRBD02-01*01	TCRBJ02-03*01
1545	0.0236789	23.8991	0.003276	3	CASKTGEADTQYF	GAGATCCAGCGCACAGAGCAGGGGGACTCGGCCATGTATCTCTGTGCCAGCAAAACGGGGGAGGCAGATACGCAGTATTTTGGCCCA	TCRBV07-09	TCRBD02-01	TCRBJ02-03*01
1546	0.0236942	23.9024	0.003276	3	CASSKRTSGTTNTQYF	CGCACACAGCAGGAGGACTCGGCCGTGTATCTCTGTGCCAGCAGCAAGCGGACTAGCGGGACTACAAATACGCAGTATTTTGGCCCA	TCRBV07-02*01	TCRBD02-01*02	TCRBJ02-03*01
1547	0.0237095	23.9057	0.003276	3	CASSKAPGNTQYF	ATCCTGGAGTCGCCCAGCCCCAACCAGACCTCTCTGTACTTCTGTGCCAGCAGCAAAGCACCGGGCAACACGCAGTATTTTGGCCCA	TCRBV27-01*01	unresolved	TCRBJ02-03*01
1548	0.0237249	23.909	0.003276	3	CASSLLTGTGELFF	GTGCAGCCTGCAGAACTGGAGGATTCTGGAGTTTATTTCTGTGCCAGCAGTCTCTTAACAGGGACCGGGGAGCTGTTTTTTGGAGAA	TCRBV14-01*01	TCRBD01-01*01	TCRBJ02-02*01
1549	0.0237402	23.9123	0.003276	3	CASSLQGPTEAFF	AGGCTGCTGTCGGCTGCTCCCTCCCAGACATCTGTGTACTTCTGTGCCAGCAGCCTACAGGGTCCGACTGAAGCTTTCTTTGGACAA	TCRBV06-05*01	TCRBD01-01*01	TCRBJ01-01*01
1550	0.0237555	23.9155	0.003276	3	CASSIDLNTEAFF	AATGTGAACGCCTTGTTGCTGGGGGACTCGGCCCTCTATCTCTGTGCCAGCAGTATCGATTTGAACACTGAAGCTTTCTTTGGACAA	TCRBV05-06*01	unresolved	TCRBJ01-01*01
1551	0.0237708	23.9188	0.003276	3	CASRNNQNTEAFF	AAGATCCAGCCTGCAGAGCTTGGGGACTCGGCCGTGTATCTCTGTGCCAGCAGGAACAACCAGAACACTGAAGCTTTCTTTGGACAA	TCRBV11-03*01	TCRBD01-01*01	TCRBJ01-01*01
1552	0.0237862	23.9221	0.003276	3	CASSFIGGREAFF	AAGATCCAGCCTGCAGAGCTTGGGGACTCGGCCGTGTATCTCTGTGCCAGCAGCTTCATCGGGGGCCGGGAAGCTTTCTTTGGACAA	TCRBV11-03*01	unresolved	TCRBJ01-01*01
1553	0.0238015	23.9254	0.003276	3	CASRPGQLNEKLFF	CTGGAGTCCGCCAGCACCAACCAGACATCTATGTACCTCTGTGCCAGCAGACCAGGACAGTTAAACGAAAAACTGTTTTTTGGCAGT	TCRBV28-01*01	TCRBD01-01*01	TCRBJ01-04*01
1554	0.0238168	23.9286	0.003276	3	CASSLEGHQPQHF	AATGTGAACGCCTTGGAGCTGGACGACTCGGCCCTGTATCTCTGTGCCAGCAGCTTGGAGGGTCATCAGCCCCAGCATTTTGGTGAT	TCRBV05-04*01	unresolved	TCRBJ01-05*01
1555	0.0238321	23.9319	0.003276	3	CASSYGQDSGNQPQHF	GCCTTGGAGCTGGAGGACTCGGCCCTGTATCTCTGTGCCAGCAGCTACGGACAGGATTCGGGCAATCAGCCCCAGCATTTTGGTGAT	TCRBV05-08*01	TCRBD01-01*01	TCRBJ01-05*01
1556	0.0238475	23.9352	0.003276	3	CASSLEQGANQPQHF	CAGCAGGTAGTGCGAGGAGATTCGGCAGCTTATTTCTGTGCCAGCTCACTAGAACAGGGGGCCAATCAGCCCCAGCATTTTGGTGAT	TCRBV18-01*01	TCRBD01-01*01	TCRBJ01-05*01
1557	0.0238628	23.9385	0.003276	3	CASRQGTNQPQHF	AGGCTGCTGTCGGCTGCTCCCTCCCAGACATCTGTGTACTTCTGTGCCAGCCGACAGGGGACCAATCAGCCCCAGCATTTTGGTGAT	TCRBV06-05*01	TCRBD01-01*01	TCRBJ01-05*01
1558	0.0238781	23.9417	0.003276	3	CASSGQATNQPQHF	ATCCGGTCCACAAAGCTGGAGGACTCAGCCATGTACTTCTGTGCCAGCAGTGGACAGGCAACCAATCAGCCCCAGCATTTTGGTGAT	TCRBV02-01*01	TCRBD01-01*01	TCRBJ01-05*01
1559	0.0238935	23.945	0.003276	3	CASSLATGMGLNQPQHF	ACACAGCAGGAGGACTCCGCCGTGTATCTCTGTGCCAGCAGCTTAGCGACGGGGATGGGGCTAAATCAGCCCCAGCATTTTGGTGAT	TCRBV07-08*01	unresolved	TCRBJ01-05*01
1560	0.0239088	23.9483	0.003276	3	CASSRETGSGYTF	ACGATCCAGCGCACACAGCAGGAGGACTCGGCCGTGTATCTCTGTGCCAGCAGCAGAGAAACAGGGTCTGGCTACACCTTCGGTTCG	TCRBV07-02*01	TCRBD01-01*01	TCRBJ01-02*01
1561	0.0239241	23.9516	0.003276	3	CASSEASYGYTF	CTGAAGATCCGGTCCACAAAGCTGGAGGACTCAGCCATGTACTTCTGTGCCAGCAGTGAAGCCTCTTATGGCTACACCTTCGGTTCG	TCRBV02-01*01	TCRBD02-01	TCRBJ01-02*01
1562	0.0239394	23.9548	0.003276	3	CASSPSDSRGYTF	CACCTACACGCCCTGCAGCCAGAAGACTCAGCCCTGTATCTCTGCGCCAGCAGCCCTAGTGACAGTCGAGGCTACACCTTCGGTTCG	TCRBV04-01*01	TCRBD01-01*01	TCRBJ01-02*01
1563	0.0239548	23.9581	0.003276	3	CASSFMGEQYF	TCCCTGATTCTGGAGTCCGCCAGCACCAACCAGACATCTATGTACCTCTGTGCCAGCAGTTTCATGGGGGAGCAGTACTTCGGGCCG	TCRBV28-01*01	unresolved	TCRBJ02-07*01
1564	0.0239701	23.9614	0.003276	3	CASSHKPGQGDLEQYF	CAGGTAGTGCGAGGAGATTCGGCAGCTTATTTCTGTGCCAGCTCACACAAACCTGGACAGGGTGATCTCGAGCAGTACTTCGGGCCG	TCRBV18-01*01	TCRBD01-01*01	TCRBJ02-07*01
1565	0.0239854	23.9647	0.003276	3	CASSIRGSAEQYF	ACTGTGACATCGGCCCAAAAGAACCCGACAGCTTTCTATCTCTGTGCCAGTAGTATACGGGGGTCGGCCGAGCAGTACTTCGGGCCG	TCRBV19-01	TCRBD02-01*01	TCRBJ02-07*01
1566	0.0240007	23.9679	0.003276	3	CASSLDTGPGYEQYF	AGCACCTTGGAGCTGGGGGACTCGGCCCTTTATCTTTGCGCCAGCAGCTTGGATACAGGGCCTGGTTACGAGCAGTACTTCGGGCCG	TCRBV05-01*01	TCRBD01-01*01	TCRBJ02-07*01
1567	0.0240161	23.9712	0.003276	3	CASSQPHRGAYEQYF	AATTCCCTGGAGCTTGGTGACTCTGCTGTGTATTTCTGTGCCAGCAGCCAACCCCACCGTGGGGCGTACGAGCAGTACTTCGGGCCG	unresolved	TCRBD01-01*01	TCRBJ02-07*01
1568	0.0240314	23.9745	0.003276	3	CASSKGQYYEQYF	ACTGTGACATCGGCCCAAAAGAACCCGACAGCTTTCTATCTCTGTGCCAGTAGCAAGGGACAGTACTACGAGCAGTACTTCGGGCCG	TCRBV19-01	TCRBD01-01*01	TCRBJ02-07*01
1569	0.0240467	23.9778	0.003276	3	CASRGSRGVDEQYF	TTGGAGTCGGCTGCTCCCTCCCAAACATCTGTGTACTTCTGTGCCAGCAGGGGTAGCCGTGGAGTTGACGAGCAGTACTTCGGGCCG	unresolved	TCRBD02-01	TCRBJ02-07*01
1570	0.024062	23.981	0.003276	3	CARSLRGGYEQYV	AATGTGAGTGCCTTGGAGCTGGGGGACTCGGCCCTGTATCTCTGTGCCAGAAGCTTGAGGGGTGGCTACGAGCAGTACGTCGGGCCG	TCRBV05-03	TCRBD01-01*01	TCRBJ02-07*01
1571	0.0240774	23.9843	0.003276	3	CASSLKQGPYEQYV	ATCCAGCCTGCAAAGCTTGAGGACTCGGCCGTGTATCTCTGTGCCAGCAGCTTAAAACAGGGACCCTACGAGCAGTACGTCGGGCCG	TCRBV11-02*02	TCRBD01-01*01	TCRBJ02-07*01
1572	0.0240927	23.9876	0.003276	3	CASSSDLLSSGNTIYF	TCCGCCAGCACCAACCAGACATCTATGTACCTCTGTGCCAGCAGTTCGGACCTGTTGAGCTCTGGAAACACCATATATTTTGGAGAG	TCRBV28-01*01	unresolved	TCRBJ01-03*01
1573	0.024108	23.9909	0.003276	3	CASRDNGGNTIYF	AAGGTGCAGCCTGCAGAACTGGAGGATTCTGGAGTTTATTTCTGTGCCAGCAGGGACAATGGGGGAAACACCATATATTTTGGAGAG	TCRBV14-01*01	TCRBD01-01*01	TCRBJ01-03*01
1574	0.0241233	23.9942	0.003276	3	CASRRGQGAGANVLTF	TCCGCCAGCACCAACCAGACATCTATGTACCTCTGTGCCAGCAGGAGGGGACAGGGGGCTGGGGCCAACGTCCTGACTTTCGGGGCC	TCRBV28-01*01	TCRBD01-01*01	TCRBJ02-06*01
1575	0.0241387	23.9974	0.003276	3	CASGTLGHQLVAKNIQYF	GAACCCAGGGACTCAGCTGTGTATTTTTGTGCTAGTGGTACCTTGGGGCATCAACTGGTGGCCAAAAACATTCAGTACTTCGGCGCC	TCRBV12-05*01	TCRBD01-01*01	TCRBJ02-04*01
1576	0.024154	24.0007	0.003276	3	CASSQASLGEQFF	CACCTACACGCCCTGCAGCCAGAAGACTCAGCCCTGTATCTCTGCGCCAGCAGCCAAGCTTCTCTGGGTGAGCAGTTCTTCGGGCCA	TCRBV04-01*01	unresolved	TCRBJ02-01*01
1577	0.0241693	24.004	0.003276	3	CASSPIRGGEQFF	ACGATCCAGCGCACAGAGCAGCGGGACTCGGCCATGTATCGCTGTGCCAGCAGCCCAATCAGGGGCGGTGAGCAGTTCTTCGGGCCA	TCRBV07-06*01	TCRBD01-01*01	TCRBJ02-01*01
1578	0.0241846	24.0073	0.003276	3	CASSPGRQTSGNDEQFF	ACAGAGCAGGGGGACTCGGCCATGTATCTCTGTGCCAGCAGCCCCGGGCGGCAGACTAGCGGGAATGATGAGCAGTTCTTCGGGCCA	TCRBV07-09	TCRBD02-01*02	TCRBJ02-01*01
1579	0.0242	24.0105	0.003276	3	CASSNGGTRFNEQFF	CAGCGCACAGAGCAGGGGGACTCGGCCATGTATCTCTGTGCCAGCTCGAATGGGGGGACTAGGTTCAATGAGCAGTTCTTCGGGCCA	TCRBV07-09	TCRBD02-01	TCRBJ02-01*01
1580	0.0242153	24.0138	0.003276	3	CASSYSWSRNEQFF	CTGCTGTCGGCTGCTCCCTCCCAGACATCTGTGTACTTCTGTGCCAGCAGTTACTCGTGGTCCCGCAATGAGCAGTTCTTCGGGCCA	TCRBV06-05*01	unresolved	TCRBJ02-01*01
1581	0.0242306	24.0171	0.003276	3	CASSSSAGGPNEQFF	GAGTCGCCCAGCCCCAACCAGACCTCTCTGTACTTCTGTGCCAGCAGTTCCTCGGCGGGAGGCCCCAATGAGCAGTTCTTCGGGCCA	TCRBV27-01*01	TCRBD02-01*02	TCRBJ02-01*01
1582	0.024246	24.0204	0.003276	3	CASSQLDLGFSYNEQFF	CTGCAGCCAGAAGACTCAGCCCTGTATCTCTGCGCCAGCAGCCAACTCGATTTGGGCTTCTCCTACAATGAGCAGTTCTTCGGGCCA	TCRBV04-01*01	TCRBD01-01*01	TCRBJ02-01*01
1583	0.0242613	24.0236	0.003276	3	CASSSTQNRDTFPSYNEQFF	AGGGACTCAGCTGTGTACTTCTGTGCCAGCAGTTCCACCCAGAACCGGGACACCTTCCCCTCCTACAATGAGCAGTTCTTCGGGCCA	unresolved	TCRBD01-01*01	TCRBJ02-01*01
1584	0.0242766	24.0269	0.003276	3	CASSASNVPYNEQFF	AGCTCTCTGGAGCTGGGGGACTCAGCTTTGTATTTCTGTGCCAGCAGCGCCTCAAACGTTCCCTACAATGAGCAGTTCTTCGGGCCA	TCRBV09-01	unresolved	TCRBJ02-01*01
1585	0.0242919	24.0302	0.003276	3	CASSPTVGLATYNEQFF	GCAGAGCTTGGGGACTCGGCCGTGTATCTCTGTGCCAGCAGCCCCACCGTTGGACTAGCTACCTACAATGAGCAGTTCTTCGGGCCA	TCRBV11-03*01	TCRBD02-01	TCRBJ02-01*01
1586	0.0243073	24.0335	0.003276	3	CSARDDGRAHNEQFF	ACCAGTGCCCATCCTGAAGACAGCAGCTTCTACATCTGCAGTGCTAGAGATGACGGGAGGGCCCACAATGAGCAGTTCTTCGGGCCA	unresolved	TCRBD02-01*02	TCRBJ02-01*01
1587	0.0243226	24.0367	0.003276	3	CSARRDRLNNEQFF	GTGACCAGTGCCCATCCTGAAGACAGCAGCTTCTACATCTGCAGTGCTAGACGGGACAGGTTGAACAATGAGCAGTTCTTCGGGCCA	unresolved	TCRBD01-01*01	TCRBJ02-01*01
1588	0.0243379	24.04	0.003276	3	CASSDLEADTQYF	ACTCTGGAGTCTGCTGCCTCCTCCCAGACATCTGTATATTTCTGCGCCAGCAGTGACCTGGAGGCAGATACGCAGTATTTTGGCCCA	TCRBV10-01	TCRBD02-01*02	TCRBJ02-03*01
1589	0.0243532	24.0433	0.003276	3	CASGLRPLTGGTDTQYF	TCAGAACCCAGGGACTCAGCTGTGTATTTTTGTGCTAGTGGTTTGCGCCCCTTAACAGGTGGCACAGATACGCAGTATTTTGGCCCA	TCRBV12-05*01	TCRBD01-01*01	TCRBJ02-03*01
1590	0.0243686	24.0466	0.003276	3	CASSPPGVSTDTQYF	CAGCAGGTAGTGCGAGGAGATTCGGCAGCTTATTTCTGTGCCAGCTCACCACCGGGGGTTAGCACAGATACGCAGTATTTTGGCCCA	TCRBV18-01*01	unresolved	TCRBJ02-03*01
1591	0.0243839	24.0498	0.003276	3	CSARDHTESTTDTQYF	AGTGCCCATCCTGAAGACAGCAGCTTCTACATCTGCAGTGCTAGAGACCATACGGAGTCAACCACAGATACGCAGTATTTTGGCCCA	unresolved	TCRBD02-01*02	TCRBJ02-03*01
1592	0.0243992	24.0531	0.003276	3	CASSVSSGNAGELFF	AGCTCTCTGGAGCTGGGGGACTCAGCTTTGTATTTCTGTGCCAGCAGCGTGTCTAGCGGGAATGCCGGGGAGCTGTTTTTTGGAGAA	TCRBV09-01	TCRBD02-01*02	TCRBJ02-02*01
1593	0.0244145	24.0564	0.003276	3	CASSPEDLQGGTGELFF	ACAGAGCGGGGGGACTCAGCCGTGTATCTCTGTGCCAGCAGCCCCGAGGATCTCCAAGGGGGGACCGGGGAGCTGTTTTTTGGAGAA	TCRBV07-03*01	unresolved	TCRBJ02-02*01
1594	0.0244299	24.0597	0.003276	3	CATSEEELGTGELFF	GAGTCTGCCATCCCCAACCAGACAGCTCTTTACTTCTGTGCCACCAGTGAGGAGGAGTTGGGCACCGGGGAGCTGTTTTTTGGAGAA	unresolved	TCRBD02-01*02	TCRBJ02-02*01
1595	0.0244452	24.0629	0.003276	3	CASSLWGSTGELFF	CTGGAGTCCGCCAGCACCAACCAGACATCTATGTACCTCTGTGCCAGCAGTTTATGGGGCAGCACCGGGGAGCTGTTTTTTGGAGAA	TCRBV28-01*01	TCRBD01-01*01	TCRBJ02-02*01
1596	0.0244605	24.0662	0.003276	3	CASSTGNTGELFF	AATGTGAACGCCTTGTTGCTGGGGGACTCGGCCCTCTATCTCTGTGCCAGCAGCACCGGGAACACCGGGGAGCTGTTTTTTGGAGAA	TCRBV05-06*01	TCRBD02-01	TCRBJ02-02*01
1597	0.0244758	24.0695	0.003276	3	CASSLGAGTNTGELFF	CCTGCAAAGCTTGAGGACTCGGCCGTGTATCTCTGTGCCAGCAGCTTAGGTGCCGGGACGAACACCGGGGAGCTGTTTTTTGGAGAA	TCRBV11-02*02	TCRBD02-01*02	TCRBJ02-02*01
1598	0.0244912	24.0728	0.003276	3	CASSGLAGRTKTGELFF	GCCAGGCCCTCACATACCTCTCAGTACCTCTGTGCCAGCTCAGGACTAGCGGGACGAACGAAAACCGGGGAGCTGTTTTTTGGAGAA	TCRBV25-01*01	TCRBD02-01*02	TCRBJ02-02*01
1599	0.0245065	24.0761	0.003276	3	CATSESGTGGHGELFF	TCTGCCATCCCCAACCAGACAGCTCTTTACTTCTGTGCCACCAGTGAGTCCGGGACAGGGGGCCACGGGGAGCTGTTTTTTGGAGAA	unresolved	TCRBD01-01*01	TCRBJ02-02*01
1600	0.0245218	24.0793	0.003276	3	CASSESDRVGELFF	CTGGAGTCAGCTACCCGCTCCCAGACATCTGTGTATTTCTGCGCCAGCAGTGAGTCGGACAGGGTAGGGGAGCTGTTTTTTGGAGAA	TCRBV10-02*01	TCRBD01-01*01	TCRBJ02-02*01
1601	0.0245372	24.0826	0.003276	3	CASSSNPGQGRAFF	CTGGAGTCGCCCAGCCCCAACCAGACCTCTCTGTACTTCTGTGCCAGCAGTTCAAATCCGGGACAGGGTCGGGCTTTCTTTGGACAA	TCRBV27-01*01	TCRBD01-01*01	TCRBJ01-01*01
1602	0.0245525	24.0859	0.003276	3	CRGARGQGTEAFF	ACAGTGACCAGTGCCCATCCTGAAGACAGCAGCTTCTACATCTGCAGGGGGGCCAGGGGGCAAGGGACTGAAGCTTTCTTTGGACAA	unresolved	TCRBD01-01*01	TCRBJ01-01*01
1603	0.0245678	24.0892	0.003276	3	CASSQFGAREGTEAFF	ACCCTGCAGCCAGAAGACTCGGCCCTGTATCTCTGCGCCAGCAGCCAATTCGGAGCCAGGGAGGGCACTGAAGCTTTCTTTGGACAA	TCRBV04-03*01	TCRBD02-01*02	TCRBJ01-01*01
1604	0.0245831	24.0924	0.003276	3	CASSLVMNTEAFF	AAGATCCAGCCTGCAAAGCTTGAGGACTCGGCCGTGTATCTCTGTGCCAGCAGCTTAGTGATGAACACTGAAGCTTTCTTTGGACAA	TCRBV11-02*02	unresolved	TCRBJ01-01*01
1605	0.0245985	24.0957	0.003276	3	CSVKGQMNTEAFF	ACTGTGAGCAACATGAGCCCTGAAGACAGCAGCATATATCTCTGCAGCGTCAAAGGACAGATGAACACTGAAGCTTTCTTTGGACAA	TCRBV29-01*01	TCRBD01-01*01	TCRBJ01-01*01
1606	0.0246138	24.099	0.003276	3	CASSPGQGGTNEKLFF	CGCACAGAGCAGGGGGACTCGGCCATGTATCTCTGTGCCAGCAGTCCAGGACAGGGGGGAACTAATGAAAAACTGTTTTTTGGCAGT	TCRBV07-09	TCRBD01-01*01	TCRBJ01-04*01
1607	0.0246291	24.1023	0.003276	3	CASSTAGVNEKLFF	ATCCAGCGCACAGAGCAGGGGGACTCGGCCATGTATCTCTGTGCCAGCAGCACAGCAGGGGTAAATGAAAAACTGTTTTTTGGCAGT	TCRBV07-09	TCRBD01-01*01	TCRBJ01-04*01
1608	0.0246444	24.1055	0.003276	3	CASAGGAGEPQHF	ATCCTGGAGTCGCCCAGCCCCAACCAGACCTCTCTGTACTTCTGTGCCAGCGCCGGGGGGGCTGGGGAGCCCCAGCATTTTGGTGAT	TCRBV27-01*01	TCRBD02-01*01	TCRBJ01-05*01
1609	0.0246598	24.1088	0.003276	3	CASRAPSSGVGNQPQHF	ACAAAGCTGGAGGACTCAGCCATGTACTTCTGTGCCAGCAGAGCACCCAGTTCAGGGGTGGGCAATCAGCCCCAGCATTTTGGTGAT	TCRBV02-01*01	TCRBD01-01*01	TCRBJ01-05*01
1610	0.0246751	24.1121	0.003276	3	CASSSGQGNQPQHF	ATCCAGCCTGCAGAGCTTGGGGACTCGGCCGTGTATCTCTGTGCCAGCAGCTCTGGACAGGGCAATCAGCCCCAGCATTTTGGTGAT	TCRBV11-03*01	TCRBD01-01*01	TCRBJ01-05*01
1611	0.0246904	24.1154	0.003276	3	CASSPRGVSNQPQHF	CAGCGCACAGAGCAGGGGGACTCGGCCATGTATCTCTGTGCCAGCAGCCCGAGGGGGGTTAGCAATCAGCCCCAGCATTTTGGTGAT	TCRBV07-09	unresolved	TCRBJ01-05*01
1612	0.0247057	24.1186	0.003276	3	CASSTNIPQPQHF	AGGCTGGAGTCGGCTGCTCCCTCCCAGACATCTGTGTACTTCTGTGCCAGCAGTACTAACATCCCACAGCCCCAGCATTTTGGTGAT	TCRBV06-01*01	TCRBD02-01	TCRBJ01-05*01
1613	0.0247211	24.1219	0.003276	3	CSVEVVTYGYTF	CTGACTGTGAGCAACATGAGCCCTGAAGACAGCAGCATATATCTCTGCAGCGTTGAGGTAGTGACTTATGGCTACACCTTCGGTTCG	TCRBV29-01*01	TCRBD02-01	TCRBJ01-02*01
1614	0.0247364	24.1252	0.003276	3	CASSPTSAYGYTF	GAGATCCAGCGCACAGAGCAGGGGGACTCGGCCATGTATCTCTGTGCCAGCAGCCCTACCTCTGCCTATGGCTACACCTTCGGTTCG	TCRBV07-09	TCRBD02-01	TCRBJ01-02*01
1615	0.0247517	24.1285	0.003276	3	CASSLEGRGGHYGYTF	CCTGCAGAGCTTGGGGACTCGGCCGTGTATCTCTGTGCCAGCAGCTTAGAAGGCAGGGGCGGTCACTATGGCTACACCTTCGGTTCG	TCRBV11-03*01	TCRBD01-01*01	TCRBJ01-02*01
1616	0.024767	24.1317	0.003276	3	CASSPGREANYGYTF	CAGCAGGTAGTGCGAGGAGATTCGGCAGCTTATTTCTGTGCCAGCTCACCAGGAAGGGAAGCTAACTATGGCTACACCTTCGGTTCG	TCRBV18-01*01	unresolved	TCRBJ01-02*01
1617	0.0247824	24.135	0.003276	3	CASNLGQILGGYTF	GTGAACGCCTTGTTGCTGGGGGACTCGGCCCTCTATCTCTGTGCCAGCAACCTGGGACAGATTCTTGGCGGCTACACCTTCGGTTCG	TCRBV05-06*01	TCRBD01-01*01	TCRBJ01-02*01
1618	0.0247977	24.1383	0.003276	3	CSASLAYPEGYTF	ACAGTGACCAGTGCCCATCCTGAAGACAGCAGCTTCTACATCTGCAGTGCTAGCTTGGCTTACCCCGAAGGCTACACCTTCGGTTCG	unresolved	TCRBD01-01*01	TCRBJ01-02*01
1619	0.024813	24.1416	0.003276	3	CASSRDGPDYLEEQYF	ACCTTGGAGCTGGGGGACTCGGCCCTTTATCTTTGCGCCAGCAGTCGGGACGGACCTGACTATTTGGAGGAGCAGTACTTCGGGCCG	TCRBV05-01*01	unresolved	TCRBJ02-07*01
1620	0.0248283	24.1448	0.003276	3	CASSQPGKYEQYF	ACTGTGACATCGGCCCAAAAGAACCCGACAGCTTTCTATCTCTGTGCCAGTAGTCAGCCGGGGAAGTACGAGCAGTACTTCGGGCCG	TCRBV19-01	TCRBD02-01*01	TCRBJ02-07*01
1621	0.0248437	24.1481	0.003276	3	CASSSTGPPSYEQYF	GAGTCGCCCAGCCCCAACCAGACCTCTCTGTACTTCTGTGCCAGCAGCTCAACAGGGCCTCCCTCCTACGAGCAGTACTTCGGGCCG	TCRBV27-01*01	TCRBD01-01*01	TCRBJ02-07*01
1622	0.024859	24.1514	0.003276	3	CASSFAGGSYEQYF	CTGGAGTCAGCTACCCGCTCCCAGACATCTGTGTATTTCTGCGCCAGCAGTTTTGCGGGAGGATCCTACGAGCAGTACTTCGGGCCG	TCRBV10-02*01	TCRBD02-01*02	TCRBJ02-07*01
1623	0.0248743	24.1547	0.003276	3	CASSQSAGSPYEQYF	ACATCGGCCCAAAAGAACCCGACAGCTTTCTATCTCTGTGCCAGTAGTCAATCGGCGGGGTCCCCCTACGAGCAGTACTTCGGGCCG	TCRBV19-01	TCRBD02-01*01	TCRBJ02-07*01
1624	0.0248897	24.158	0.003276	3	CASSYSFQGAWNEQYF	TCGGCTGCTCCCTCCCAGACATCTGTGTACTTCTGTGCCAGCAGTTACTCCTTCCAGGGGGCTTGGAACGAGCAGTACTTCGGGCCG	TCRBV06-05*01	TCRBD01-01*01	TCRBJ02-07*01
1625	0.024905	24.1612	0.003276	3	CASSFPSADYEQYV	GTGAACGCCTTGGAGCTGGACGACTCGGCCCTGTATCTCTGTGCCAGCAGCTTCCCTAGCGCGGACTACGAGCAGTACGTCGGGCCG	TCRBV05-04*01	TCRBD02-01	TCRBJ02-07*01
1626	0.0249203	24.1645	0.003276	3	CASSLRGSGNTIYF	GTGAACGCCTTGGAGCTGGACGACTCGGCCCTGTATCTCTGTGCCAGCAGCTTGAGAGGATCTGGAAACACCATATATTTTGGAGAG	TCRBV05-04*01	TCRBD02-01*02	TCRBJ01-03*01
1627	0.0249356	24.1678	0.003276	3	CASSIGRQTGNTIYF	ACATCGGCCCAAAAGAACCCGACAGCTTTCTATCTCTGTGCCAGTAGTATAGGGCGACAGACTGGAAACACCATATATTTTGGAGAG	TCRBV19-01	TCRBD01-01*01	TCRBJ01-03*01
1628	0.024951	24.1711	0.003276	3	CASSYQGNTIYF	CTCAGGCTGGAGTTGGCTGCTCCCTCCCAGACATCTGTGTACTTCTGTGCCAGCAGTTACCAGGGAAACACCATATATTTTGGAGAG	TCRBV06-06	TCRBD01-01*01	TCRBJ01-03*01
1629	0.0249663	24.1743	0.003276	3	CASSLVLSGANVLTF	CAGCGCACACAGCAGGAGGACTCCGCCGTGTATCTCTGTGCCAGCAGCTTAGTTCTTTCTGGGGCCAACGTCCTGACTTTCGGGGCC	TCRBV07-08*01	TCRBD02-01	TCRBJ02-06*01
1630	0.0249816	24.1776	0.003276	3	CASSETSVLSEQFF	CTGAGCTCTCTGGAGCTGGGGGACTCAGCTTTGTATTTCTGTGCCAGCAGCGAGACTAGTGTCTTAAGTGAGCAGTTCTTCGGGCCA	TCRBV09-01	TCRBD02-01	TCRBJ02-01*01
1631	0.0249969	24.1809	0.003276	3	CASSLGGNEQFF	CTGAGGATCCAGCAGGTAGTGCGAGGAGATTCGGCAGCTTATTTCTGTGCCAGCTCACTGGGGGGTAATGAGCAGTTCTTCGGGCCA	TCRBV18-01*01	TCRBD02-01*01	TCRBJ02-01*01
1632	0.0250123	24.1842	0.003276	3	CASSPDRYQASYNEQFF	GCCAGCACCAACCAGACATCTATGTACCTCTGTGCCAGCAGTCCTGACAGATACCAAGCCTCCTACAATGAGCAGTTCTTCGGGCCA	TCRBV28-01*01	TCRBD01-01*01	TCRBJ02-01*01
1633	0.0250276	24.1874	0.003276	3	CASTNYNEQFF	CCTCTCACTGTGACATCGGCCCAAAAGAACCCGACAGCTTTCTATCTCTGTGCCAGTACAAACTACAATGAGCAGTTCTTCGGGCCA	TCRBV19-01	TCRBD01-01*01	TCRBJ02-01*01
1634	0.0250429	24.1907	0.003276	3	CASSLGPLGPNGDNEQFF	CAGCAGGAGGACTCGGCCGTGTATCTCTGTGCCAGCAGCTTAGGTCCTCTCGGTCCAAACGGTGACAATGAGCAGTTCTTCGGGCCA	TCRBV07-02*01	TCRBD02-01	TCRBJ02-01*01
1635	0.0250582	24.194	0.003276	3	CASSLTGDETQYF	AATGTGAACGCCTTGTTGCTGGGGGACTCGGCCCTGTATCTCTGTGCCAGCAGCTTGACAGGGGATGAGACCCAGTACTTCGGGCCA	TCRBV05-05*01	TCRBD01-01*01	TCRBJ02-05*01
1636	0.0250736	24.1973	0.003276	3	CASSRGLQETQYF	ACGATCCAGCGCACACAGCAGGAGGACTCGGCCGTGTATCTCTGTGCCAGCAGCCGGGGCCTACAAGAGACCCAGTACTTCGGGCCA	TCRBV07-02*01	unresolved	TCRBJ02-05*01
1637	0.0250889	24.2005	0.003276	3	CASKWLGRQETQYF	CTGGAGTCGGCTGCTCCCTCCCAGACATCTGTGTACTTCTGTGCCAGCAAATGGCTCGGACGACAAGAGACCCAGTACTTCGGGCCA	TCRBV06-01*01	unresolved	TCRBJ02-05*01
1638	0.0251042	24.2038	0.003276	3	CASSPQRERKKETQYF	CGCACACAGCAGGAGGACTCGGCCGTGTATCTCTGTGCCAGCAGCCCCCAGCGGGAGAGGAAGAAAGAGACCCAGTACTTCGGGCCA	TCRBV07-02*01	TCRBD02-01*02	TCRBJ02-05*01
1639	0.0251195	24.2071	0.003276	3	CASSFSRLGGELFF	ATGAGCTCCTTGGAGCTGGGGGACTCAGCCCTGTACTTCTGTGCCAGCAGCTTCTCAAGGTTAGGCGGGGAGCTGTTTTTTGGAGAA	TCRBV13-01*01	unresolved	TCRBJ02-02*01
1640	0.0251349	24.2104	0.003276	3	CASSASLTHTGELFF	CAGCCCTCAGAACCCAGGGACTCAGCTGTGTACTTCTGTGCCAGCAGCGCCTCGCTCACCCACACCGGGGAGCTGTTTTTTGGAGAA	unresolved	unresolved	TCRBJ02-02*01
1641	0.0251502	24.2136	0.003276	3	CAIRREENTGELFF	ATCCAGCCCTCAGAACCCAGGGACTCAGCTGTGTACTTCTGTGCCATCAGGCGGGAGGAGAACACCGGGGAGCTGTTTTTTGGAGAA	unresolved	TCRBD02-01*02	TCRBJ02-02*01
1642	0.0251655	24.2169	0.003276	3	CASTAEGRSEAFF	AAGATCCGGTCCACAAAGCTGGAGGACTCAGCCATGTACTTCTGTGCCAGCACCGCCGAAGGCAGGTCTGAAGCTTTCTTTGGACAA	TCRBV02-01*01	TCRBD01-01*01	TCRBJ01-01*01
1643	0.0251808	24.2202	0.003276	3	CASSLDLAEAFF	CTCAGGCTGGAGTCGGCTGCTCCCTCCCAGACATCTGTGTACTTCTGTGCCAGCAGCCTAGATCTAGCTGAAGCTTTCTTTGGACAA	TCRBV06-01*01	TCRBD02-01	TCRBJ01-01*01
1644	0.0251962	24.2235	0.003276	3	CASSQTGVGTEAFF	GTGACATCGGCCCAAAAGAACCCGACAGCTTTCTATCTCTGTGCCAGTAGTCAGACAGGGGTAGGGACTGAAGCTTTCTTTGGACAA	TCRBV19-01	TCRBD01-01*01	TCRBJ01-01*01
1645	0.0252115	24.2267	0.003276	3	CASNRGRTEAFF	CTGAAGATCCGGTCCACAAAGCTGGAGGACTCAGCCATGTACTTCTGTGCCAGCAACCGGGGGAGGACTGAAGCTTTCTTTGGACAA	TCRBV02-01*01	TCRBD02-01	TCRBJ01-01*01
1646	0.0252268	24.23	0.003276	3	CASTQPGGARTEAFF	CAGCGCACACAGCAGGAGGACTCGGCCGTGTATCTCTGTGCCAGCACTCAGCCAGGGGGCGCGAGGACTGAAGCTTTCTTTGGACAA	TCRBV07-02*01	TCRBD01-01*01	TCRBJ01-01*01
1647	0.0252422	24.2333	0.003276	3	CASTPTIPTEAFF	AAGATCCAGCCCTCAGAACCCAGGGACTCAGCTGTGTACTTCTGTGCCAGCACCCCGACAATTCCCACTGAAGCTTTCTTTGGACAA	unresolved	TCRBD01-01*01	TCRBJ01-01*01
1648	0.0252575	24.2366	0.003276	3	CASSHSVSRLNTEAFF	ACCCTGCAGCCAGAAGACTCGGCCCTGTATCTCTGCGCCAGCAGCCATTCGGTCAGCAGATTGAACACTGAAGCTTTCTTTGGACAA	TCRBV04-03*01	unresolved	TCRBJ01-01*01
1649	0.0252728	24.2399	0.003276	3	CASSQRTENTEAFF	CTACACGCCCTGCAGCCAGAAGACTCAGCCCTGTATCTCTGCGCCAGCAGCCAACGGACGGAGAACACTGAAGCTTTCTTTGGACAA	TCRBV04-01*01	unresolved	TCRBJ01-01*01
1650	0.0252881	24.2431	0.003276	3	CASSLTEENTEAFF	ATCCAGCGCACACAGCAGGAGGACTCGGCCGTGTATCTCTGTGCCAGCAGCTTGACAGAAGAGAACACTGAAGCTTTCTTTGGACAA	TCRBV07-02*01	TCRBD01-01*01	TCRBJ01-01*01
1651	0.0253035	24.2464	0.003276	3	CASNYKFRTFF	ACTCTGAAGATCCAGCCCTCAGAACCCAGGGACTCAGCTGTGTACTTCTGTGCCAGCAACTACAAGTTTCGGACTTTCTTTGGACAA	unresolved	TCRBD02-01	TCRBJ01-01*01
1652	0.0253188	24.2497	0.003276	3	CATSVRDTMRKLFF	ATCCGCTCACCAGGCCTGGGGGACGCAGCCATGTACCTGTGTGCCACCAGCGTGCGAGACACCATGAGAAAACTGTTTTTTGGCAGT	TCRBV15-01*01	TCRBD01-01*01	TCRBJ01-04*01
1653	0.0253341	24.253	0.003276	3	CASSFGTGQEKLFF	ATCCAGCGCACACAGCAGGAGGACTCGGCCGTGTATCTCTGTGCCAGCAGCTTCGGGACAGGACAGGAAAAACTGTTTTTTGGCAGT	TCRBV07-02*01	TCRBD01-01*01	TCRBJ01-04*01
1654	0.0253494	24.2562	0.003276	3	CASSLGDILNMAQHF	CAGCGCACACAGCAGGAGGACTCCGCCGTGTATCTCTGTGCCAGCAGCTTAGGGGACATTCTCAATATGGCCCAGCATTTTGGTGAT	TCRBV07-08*01	TCRBD01-01*01	TCRBJ01-05*01
1655	0.0253648	24.2595	0.003276	3	CATGIEGQPQHF	CTGTCCCTAGAGTCTGCCATCCCCAACCAGACAGCTCTTTACTTCTGTGCCACAGGAATAGAGGGTCAGCCCCAGCATTTTGGTGAT	unresolved	TCRBD02-01*02	TCRBJ01-05*01
1656	0.0253801	24.2628	0.003276	3	CASSGDGNQPQHF	AACCTGAGCTCTCTGGAGCTGGGGGACTCAGCTTTGTATTTCTGTGCCAGCAGCGGGGACGGGAATCAGCCCCAGCATTTTGGTGAT	TCRBV09-01	unresolved	TCRBJ01-05*01
1657	0.0253954	24.2661	0.003276	3	CSAPRGQINQPQHF	GTGACCAGTGCCCATCCTGAAGACAGCAGCTTCTACATCTGCAGTGCTCCTCGGGGACAGATCAATCAGCCCCAGCATTTTGGTGAT	unresolved	TCRBD01-01*01	TCRBJ01-05*01
1658	0.0254107	24.2693	0.003276	3	CASSPWAGDNQPQHF	GAGTCGCCCAGCCCCAACCAGACCTCTCTGTACTTCTGTGCCAGCAGTCCTTGGGCAGGGGACAATCAGCCCCAGCATTTTGGTGAT	TCRBV27-01*01	TCRBD01-01*01	TCRBJ01-05*01
1659	0.0254261	24.2726	0.003276	3	CATSDHDRGYGYTF	CTAGAGTCTGCCATCCCCAACCAGACAGCTCTTTACTTCTGTGCCACCAGTGACCATGACAGGGGCTATGGCTACACCTTCGGTTCG	unresolved	TCRBD01-01*01	TCRBJ01-02*01
1660	0.0254414	24.2759	0.003276	3	CASSRDYGYTF	CCGCTCAGGCTGGAGTTGGCTGCTCCCTCCCAGACATCTGTGTACTTCTGTGCCAGCAGCCGGGACTATGGCTACACCTTCGGTTCG	TCRBV06-06	TCRBD02-01	TCRBJ01-02*01
1661	0.0254567	24.2792	0.003276	3	CASAKRADYGYTF	AGGCTGCTGTCGGCTGCTCCCTCCCAGACATCTGTGTACTTCTGTGCCAGCGCCAAAAGGGCGGACTATGGCTACACCTTCGGTTCG	TCRBV06-05*01	unresolved	TCRBJ01-02*01
1662	0.025472	24.2824	0.003276	3	CASSATRDRHYGYTF	CAGCCTGCAGAGCTTGGGGACTCGGCCGTGTATCTCTGTGCCAGCAGCGCAACCCGGGACAGACACTATGGCTACACCTTCGGTTCG	TCRBV11-03*01	TCRBD01-01*01	TCRBJ01-02*01
1663	0.0254874	24.2857	0.003276	3	CASRRSRGINYGYTF	AACGCCTTGTTGCTGGGGGACTCGGCCCTCTATCTCTGTGCCAGCAGAAGGTCGCGCGGTATTAACTATGGCTACACCTTCGGTTCG	TCRBV05-06*01	TCRBD02-01	TCRBJ01-02*01
1664	0.0255027	24.289	0.003276	3	CASTESFLNYGYTF	CTGCTGTCGGCTGCTCCCTCCCAGACATCTGTGTACTTCTGTGCCAGCACCGAATCCTTTTTGAACTATGGCTACACCTTCGGTTCG	TCRBV06-05*01	unresolved	TCRBJ01-02*01
1665	0.025518	24.2923	0.003276	3	CASSLMGQNYGYTF	ATCCAGCGCACACAGCAGGAGGACTCGGCCGTGTATCTCTGTGCCAGCAGCTTAATGGGACAGAACTATGGCTACACCTTCGGTTCG	TCRBV07-02*01	TCRBD01-01*01	TCRBJ01-02*01
1666	0.0255333	24.2955	0.003276	3	CASSIDSNYGYTF	ACTGTGACATCGGCCCAAAAGAACCCGACAGCTTTCTATCTCTGTGCCAGTAGTATAGACAGCAACTATGGCTACACCTTCGGTTCG	TCRBV19-01	unresolved	TCRBJ01-02*01
1667	0.0255487	24.2988	0.003276	3	CASSPQANYGYTF	AAGATCCAGCCCTCAGAACCCAGGGACTCAGCTGTGTACTTCTGTGCCAGCAGCCCACAGGCAAACTATGGCTACACCTTCGGTTCG	unresolved	TCRBD01-01*01	TCRBJ01-02*01
1668	0.025564	24.3021	0.003276	3	CASSYSPAGDGYTF	CTGGAGTTGGCTGCTCCCTCCCAGACATCTGTGTACTTCTGTGCCAGCAGTTACTCTCCGGCAGGGGATGGCTACACCTTCGGTTCG	TCRBV06-06	TCRBD01-01*01	TCRBJ01-02*01
1669	0.0255793	24.3054	0.003276	3	CASSFGGSGYTF	CTGATCCTGGAGTCGCCCAGCCCCAACCAGACCTCTCTGTACTTCTGTGCCAGCAGTTTCGGGGGGTCGGGCTACACCTTCGGTTCG	TCRBV27-01*01	TCRBD02-01*01	TCRBJ01-02*01
1670	0.0255947	24.3086	0.003276	3	CASKGTGGEWQYF	ATTCTGGAGTCCGCCAGCACCAACCAGACATCTATGTACCTCTGTGCCAGCAAAGGGACAGGGGGCGAGTGGCAGTACTTCGGGCCG	TCRBV28-01*01	TCRBD01-01*01	TCRBJ02-07*01
1671	0.02561	24.3119	0.003276	3	CASRQRLYEQYF	CTCACTCTGGAGTCAGCTACCCGCTCCCAGACATCTGTGTATTTCTGCGCCAGCAGACAGAGACTTTACGAGCAGTACTTCGGGCCG	TCRBV10-02*01	unresolved	TCRBJ02-07*01
1672	0.0256253	24.3152	0.003276	3	CASSLGLATEIYEQYF	TCGGCCCAAAAGAACCCGACAGCTTTCTATCTCTGTGCCAGTAGTCTGGGGCTAGCGACCGAAATCTACGAGCAGTACTTCGGGCCG	TCRBV19-01	TCRBD02-01	TCRBJ02-07*01
1673	0.0256406	24.3185	0.003276	3	CASSSQRTSGSYEQYF	CGCACAGAGCAGGGGGACTCGGCCATGTATCTCTGTGCCAGCAGCTCCCAAAGAACTAGCGGGAGCTACGAGCAGTACTTCGGGCCG	TCRBV07-09	TCRBD02-01*02	TCRBJ02-07*01
1674	0.025656	24.3218	0.003276	3	CASPWIIPYEQYF	GGGTTGGAGTCGGCTGCTCCCTCCCAAACATCTGTGTACTTCTGTGCCAGCCCGTGGATCATTCCCTACGAGCAGTACTTCGGGCCG	unresolved	unresolved	TCRBJ02-07*01
1675	0.0256713	24.325	0.003276	3	CASSIVWGDSPYEQYF	TCGGCCCAAAAGAACCCGACAGCTTTCTATCTCTGTGCCAGTAGTATAGTTTGGGGAGACAGTCCCTACGAGCAGTACTTCGGGCCG	TCRBV19-01	unresolved	TCRBJ02-07*01
1676	0.0256866	24.3283	0.003276	3	CASIGMGQTVNTIYF	CGGTCCACAAAGCTGGAGGACTCAGCCATGTACTTCTGTGCCAGCATTGGGATGGGACAGACTGTCAACACCATATATTTTGGAGAG	TCRBV02-01*01	TCRBD01-01*01	TCRBJ01-03*01
1677	0.0257019	24.3316	0.003276	3	CASSRGDQSSGNTIYF	GCCTTGTTGCTGGGGGACTCGGCCCTGTATCTCTGTGCCAGCAGCCGGGGGGACCAGAGCTCTGGAAACACCATATATTTTGGAGAG	TCRBV05-05*01	TCRBD02-01*01	TCRBJ01-03*01
1678	0.0257173	24.3349	0.003276	3	CASQLGAGNIQYF	ACTCTGGAGTCCGCTACCAGCTCCCAGACATCTGTGTACTTCTGTGCCTCGCAGCTGGGGGCTGGAAACATTCAGTACTTCGGCGCC	TCRBV10-03*01	TCRBD01-01*01	TCRBJ02-04*01
1679	0.0257326	24.3381	0.003276	3	CASSEVGTVFF	ACTCTGAAGATCCGGTCCACAAAGCTGGAGGACTCAGCCATGTACTTCTGTGCCAGCAGTGAAGTTGGGACAGTGTTCTTCGGGCCA	TCRBV02-01*01	TCRBD01-01*01	TCRBJ02-01*01
1680	0.0257479	24.3414	0.003276	3	CASSSRRGSEQAEQFF	CAGGTAGTGCGAGGAGATTCGGCAGCTTATTTCTGTGCCAGCTCATCCCGGCGGGGGAGTGAGCAAGCTGAGCAGTTCTTCGGGCCA	TCRBV18-01*01	TCRBD02-01*01	TCRBJ02-01*01
1681	0.0257632	24.3447	0.003276	3	CASSLTQGWGAFYNEQFF	GAACTGGAGGATTCTGGAGTTTATTTCTGTGCCAGCAGCTTGACCCAGGGGTGGGGGGCTTTTTACAATGAGCAGTTCTTCGGGCCA	TCRBV14-01*01	unresolved	TCRBJ02-01*01
1682	0.0257786	24.348	0.003276	3	CASSPGPPFSYNEQFF	CCTGCAGAGCTTGGGGACTCGGCCGTGTATCTCTGTGCCAGCAGCCCAGGGCCCCCCTTCTCCTACAATGAGCAGTTCTTCGGGCCA	TCRBV11-03*01	TCRBD01-01*01	TCRBJ02-01*01
1683	0.0257939	24.3512	0.003276	3	CASRQAGGSSYNEQFF	CGCACACAGCAGGAGGACTCGGCCGTGTATCTCTGTGCCAGCAGGCAAGCGGGAGGCAGCTCCTACAATGAGCAGTTCTTCGGGCCA	TCRBV07-02*01	TCRBD02-01*02	TCRBJ02-01*01
1684	0.0258092	24.3545	0.003276	3	CASSIRGVTYNEQFF	AATGCCTTGGAGCTGGAGGACTCGGCCCTGTATCTCTGTGCCAGCAGCATCAGGGGGGTGACCTACAATGAGCAGTTCTTCGGGCCA	TCRBV05-08*01	TCRBD01-01*01	TCRBJ02-01*01
1685	0.0258245	24.3578	0.003276	3	CASSSTWEQFF	ACTCTCAAGATCCAGCCTGCAGAGCTTGGGGACTCGGCCGTGTATCTCTGTGCCAGCAGCTCGACATGGGAGCAGTTCTTCGGGCCA	TCRBV11-03*01	TCRBD01-01*01	TCRBJ02-01*01
1686	0.0258399	24.3611	0.003276	3	CASSPNGETQYF	CTGAGGATCCAGCAGGTAGTGCGAGGAGATTCGGCAGCTTATTTCTGTGCCAGCTCACCAAACGGAGAGACCCAGTACTTCGGGCCA	TCRBV18-01*01	TCRBD02-01	TCRBJ02-05*01
1687	0.0258552	24.3643	0.003276	3	CASSRGQRRETQYF	CTGGAGTCCGCCAGCACCAACCAGACATCTATGTACCTCTGTGCCAGCAGTCGGGGACAGAGACGAGAGACCCAGTACTTCGGGCCA	TCRBV28-01*01	TCRBD01-01*01	TCRBJ02-05*01
1688	0.0258705	24.3676	0.003276	3	CASRGTGQETQYF	ACTGTGACATCGGCCCAAAAGAACCCGACAGCTTTCTATCTCTGTGCCAGTAGAGGGACAGGGCAAGAGACCCAGTACTTCGGGCCA	TCRBV19-01	TCRBD01-01*01	TCRBJ02-05*01
1689	0.0258859	24.3709	0.003276	3	CASSQGLAGVQETQYF	TCGGCTGCTCCCTCCCAAACATCTGTGTACTTCTGTGCCAGCAGTCAGGGACTAGCGGGAGTACAAGAGACCCAGTACTTCGGGCCA	unresolved	TCRBD02-01*02	TCRBJ02-05*01
1690	0.0259012	24.3742	0.003276	3	CASNSVPRSQETQYF	CAGCGCACAGAGCAGGGGGACTCGGCCATGTATCTCTGTGCCAGCAATTCTGTCCCGCGTTCACAAGAGACCCAGTACTTCGGGCCA	TCRBV07-09	TCRBD02-01	TCRBJ02-05*01
1691	0.0259165	24.3774	0.003276	3	CAISRTSGRGEADTQYF	GCTACCAGCTCCCAGACATCTGTGTACTTCTGTGCCATCAGTAGGACTAGCGGGAGGGGAGAGGCAGATACGCAGTATTTTGGCCCA	TCRBV10-03*01	TCRBD02-01*02	TCRBJ02-03*01
1692	0.0259318	24.3807	0.003276	3	CASRVSGTADTQYF	GTGACATCGGCCCAAAAGAACCCGACAGCTTTCTATCTCTGTGCCAGTAGAGTTAGCGGGACCGCAGATACGCAGTATTTTGGCCCA	TCRBV19-01	TCRBD02-01*02	TCRBJ02-03*01
1693	0.0259472	24.384	0.003276	3	CASSPVAGGTDTQYF	CAGCGCACACAGCAGGAGGACTCGGCCGTGTATCTCTGTGCCAGCAGCCCAGTAGCGGGAGGTACAGATACGCAGTATTTTGGCCCA	TCRBV07-02*01	TCRBD02-01*02	TCRBJ02-03*01
1694	0.0259625	24.3873	0.003276	3	CASSEGLAGGSTDTQYF	ACAGAGCAGGGGGACTCGGCCATGTATCTCTGTGCCAGCAGCGAAGGACTAGCGGGAGGGAGCACAGATACGCAGTATTTTGGCCCA	TCRBV07-09	TCRBD02-01*02	TCRBJ02-03*01
1695	0.0259778	24.3905	0.003276	3	CASRLKPRSTDTQYF	GAGTCGCCCAGCCCCAACCAGACCTCTCTGTACTTCTGTGCCAGCAGACTGAAGCCACGATCCACAGATACGCAGTATTTTGGCCCA	TCRBV27-01*01	TCRBD02-01	TCRBJ02-03*01
1696	0.0259931	24.3938	0.003276	3	CASSPRSIAGRNTGELFF	GAGCAGCGGGACTCGGCCATGTATCGCTGTGCCAGCAGCCCCCGCTCCATAGCGGGGAGAAACACCGGGGAGCTGTTTTTTGGAGAA	TCRBV07-06*01	TCRBD02-01*01	TCRBJ02-02*01
1697	0.0260085	24.3971	0.003276	3	CASSRGGTGETGELFF	ACCTTGGAGCTGGGGGACTCGGCCCTTTATCTTTGCGCCAGCAGCCGGGGCGGGACAGGGGAAACCGGGGAGCTGTTTTTTGGAGAA	TCRBV05-01*01	TCRBD01-01*01	TCRBJ02-02*01
1698	0.0260238	24.4004	0.003276	3	CASSPAAGPTEELFF	CAGCCTGCAGAGCTTGGGGACTCGGCCGTGTATCTCTGTGCCAGCAGCCCCGCAGCAGGACCCACAGAGGAGCTGTTTTTTGGAGAA	TCRBV11-03*01	unresolved	TCRBJ02-02*01
1699	0.0260391	24.4037	0.003276	3	CASSRQGIWGQGDTEAFF	AGCACCAACCAGACATCTATGTACCTCTGTGCCAGCAGTCGACAGGGTATATGGGGACAGGGGGACACTGAAGCTTTCTTTGGACAA	TCRBV28-01*01	TCRBD01-01*01	TCRBJ01-01*01
1700	0.0260544	24.4069	0.003276	3	CASSRGPGIEDTEAFF	GCCCTGCAGCCAGAAGACTCAGCCCTGTATCTCTGCGCCAGCAGCCGAGGACCAGGGATAGAGGACACTGAAGCTTTCTTTGGACAA	TCRBV04-01*01	TCRBD01-01*01	TCRBJ01-01*01
1701	0.0260698	24.4102	0.003276	3	CASSPPGDTEAFF	ATCCTGGAGTCGCCCAGCCCCAACCAGACCTCTCTGTACTTCTGTGCCAGCAGCCCCCCGGGAGACACTGAAGCTTTCTTTGGACAA	TCRBV27-01*01	TCRBD02-01*02	TCRBJ01-01*01
1702	0.0260851	24.4135	0.003276	3	CATRNAENTEAFF	TCCCTAGAGTCTGCCATCCCCAACCAGACAGCTCTTTACTTCTGTGCCACCCGAAATGCAGAGAACACTGAAGCTTTCTTTGGACAA	unresolved	TCRBD01-01*01	TCRBJ01-01*01
1703	0.0261004	24.4168	0.003276	3	CASSPHGGKGNTEAFF	CAGGTAGTGCGAGGAGATTCGGCAGCTTATTTCTGTGCCAGCTCACCTCATGGGGGCAAGGGAAACACTGAAGCTTTCTTTGGACAA	TCRBV18-01*01	TCRBD01-01*01	TCRBJ01-01*01
1704	0.0261157	24.42	0.003276	3	CASSPRDNSLRNEAFF	TCGGCCCAAAAGAACCCGACAGCTTTCTATCTCTGTGCCAGTAGTCCCAGGGACAATTCCCTCAGGAATGAAGCTTTCTTTGGACAA	TCRBV19-01	TCRBD01-01*01	TCRBJ01-01*01
1705	0.0261311	24.4233	0.003276	3	CATARDRTNEKLFF	CTGGAGTCGCCCAGCCCCAACCAGACCTCTCTGTACTTCTGTGCCACCGCTCGGGACAGAACTAATGAAAAACTGTTTTTTGGCAGT	TCRBV27-01*01	TCRBD01-01*01	TCRBJ01-04*01
1706	0.0261464	24.4266	0.003276	3	CASSLIDSNQPQHF	CTGGAGTCCGCCAGCACCAACCAGACATCTATGTACCTCTGTGCCAGCAGTTTAATAGATAGCAATCAGCCCCAGCATTTTGGTGAT	TCRBV28-01*01	TCRBD02-01	TCRBJ01-05*01
1707	0.0261617	24.4299	0.003276	3	CASSSSSNQPQHF	ACGATCCAGCGCACACAGCAGGAGGACTCGGCCGTGTATCTCTGTGCCAGCAGCTCATCGAGCAATCAGCCCCAGCATTTTGGTGAT	TCRBV07-02*01	unresolved	TCRBJ01-05*01
1708	0.026177	24.4331	0.003276	3	CASHPWAANQPQHF	ATCCGGTCCACAAAGCTGGAGGACTCAGCCATGTACTTCTGTGCCAGCCACCCTTGGGCGGCAAATCAGCCCCAGCATTTTGGTGAT	TCRBV02-01*01	unresolved	TCRBJ01-05*01
1709	0.0261924	24.4364	0.003276	3	CASSAGAYGYTF	CTGATTCTGGAGTCCGCCAGCACCAACCAGACATCTATGTACCTCTGTGCCAGCAGTGCAGGGGCGTATGGCTACACCTTCGGTTCG	TCRBV28-01*01	TCRBD01-01*01	TCRBJ01-02*01
1710	0.0262077	24.4397	0.003276	3	CASSKGSPKTGTEYGYTF	AGCACCAACCAGACATCTATGTACCTCTGTGCCAGCAGCAAAGGGTCACCTAAAACCGGGACAGAGTATGGCTACACCTTCGGTTCG	TCRBV28-01*01	TCRBD01-01*01	TCRBJ01-02*01
1711	0.026223	24.443	0.003276	3	CAISEDPNYGYTF	ACTCTGGAGTCCGCTACCAGCTCCCAGACATCTGTGTACTTCTGTGCCATCAGTGAAGACCCTAACTATGGCTACACCTTCGGTTCG	TCRBV10-03*01	unresolved	TCRBJ01-02*01
1712	0.0262384	24.4462	0.003276	3	CASSLRSGPTDGYTF	AGCTCCTTGGAGCTGGGGGACTCAGCCCTGTACTTCTGTGCCAGCAGCCTCAGATCCGGGCCTACGGATGGCTACACCTTCGGTTCG	TCRBV13-01*01	unresolved	TCRBJ01-02*01
1713	0.0262537	24.4495	0.003276	3	CASGGRSYEQYF	TTGGAGATCCAGCGCACAGAGCAGGGGGACTCGGCCATGTATCTCTGTGCCAGCGGCGGGAGGAGCTACGAGCAGTACTTCGGGCCG	TCRBV07-09	TCRBD02-01*02	TCRBJ02-07*01
1714	0.026269	24.4528	0.003276	3	CASSVAGGGGGAYEQYF	CTGGAGCTGGGGGACTCAGCTTTGTATTTCTGTGCCAGCAGCGTAGCAGGGGGCGGCGGGGGTGCCTACGAGCAGTACTTCGGGCCG	TCRBV09-01	TCRBD01-01*01	TCRBJ02-07*01
1715	0.0262843	24.4561	0.003276	3	CASSQEWTEAYEQYF	CACGCCCTGCAGCCAGAAGACTCAGCCCTGTATCTCTGCGCCAGCAGCCAAGAATGGACGGAGGCCTACGAGCAGTACTTCGGGCCG	TCRBV04-01*01	TCRBD02-01*02	TCRBJ02-07*01
1716	0.0262997	24.4593	0.003276	3	CASSFRQGPYEQYF	CTGAGCTCTCTGGAGCTGGGGGACTCAGCTTTGTATTTCTGTGCCAGCAGCTTCCGACAGGGCCCCTACGAGCAGTACTTCGGGCCG	TCRBV09-01	TCRBD01-01*01	TCRBJ02-07*01
1717	0.026315	24.4626	0.003276	3	CASSLGATSGNTIYF	CAGCCTGCAGAGCTTGGGGACTCGGCCGTGTATCTCTGTGCCAGCAGCTTAGGGGCAACATCTGGAAACACCATATATTTTGGAGAG	TCRBV11-03*01	TCRBD01-01*01	TCRBJ01-03*01
1718	0.0263303	24.4659	0.003276	3	CASSQRPSVGVYF	AAGGTGCAGCCTGCAGAACTGGAGGATTCTGGAGTTTATTTCTGTGCCAGCAGCCAACGTCCCTCAGTCGGGGTGTACTTCGGCGCC	TCRBV14-01*01	TCRBD02-01*01	TCRBJ02-04*01
1719	0.0263456	24.4692	0.003276	3	CASSQKNIQYF	AATCTTCACATCAATTCCCTGGAGCTTGGTGACTCTGCTGTGTATTTCTGTGCCAGCAGCCAGAAAAACATTCAGTACTTCGGCGCC	unresolved	unresolved	TCRBJ02-04*01
1720	0.026361	24.4724	0.003276	3	CATSRAGAGKNEQFF	CGCTCACCAGGCCTGGGGGACGCAGCCATGTACCTGTGTGCCACCAGCAGGGCGGGAGCTGGGAAGAATGAGCAGTTCTTCGGGCCA	TCRBV15-01*01	TCRBD02-01*02	TCRBJ02-01*01
1721	0.0263763	24.4757	0.003276	3	CASADDWTGSYNEQFF	ACCCTGCAGCCAGAAGACTCGGCCCTGTATCTCTGCGCCAGCGCCGACGATTGGACGGGGTCCTACAATGAGCAGTTCTTCGGGCCA	TCRBV04-03*01	TCRBD02-01*01	TCRBJ02-01*01
1722	0.0263916	24.479	0.003276	3	CASSRGGSSYNEQFF	ACATCGGCCCAAAAGAACCCGACAGCTTTCTATCTCTGTGCCAGTAGTAGGGGCGGGAGCTCCTACAATGAGCAGTTCTTCGGGCCA	TCRBV19-01	TCRBD02-01*02	TCRBJ02-01*01
1723	0.0264069	24.4823	0.003276	3	CASSLGLAGANEQFF	CAGCCTGCAGAACTGGAGGATTCTGGAGTTTATTTCTGTGCCAGCAGCCTGGGACTAGCGGGAGCAAATGAGCAGTTCTTCGGGCCA	TCRBV14-01*01	TCRBD02-01*02	TCRBJ02-01*01
1724	0.0264223	24.4856	0.003276	3	CSAPETSGRSEQFF	GTGACCAGTGCCCATCCTGAAGACAGCAGCTTCTACATCTGCAGTGCTCCAGAGACTAGCGGGAGATCAGAGCAGTTCTTCGGGCCA	unresolved	TCRBD02-01*02	TCRBJ02-01*01
1725	0.0264376	24.4888	0.003276	3	CASSLEASGRAGETQYF	TTGTTGCTGGGGGACTCGGCCCTGTATCTCTGTGCCAGCAGCTTGGAGGCTAGCGGGAGGGCCGGGGAGACCCAGTACTTCGGGCCA	TCRBV05-05*01	TCRBD02-01*02	TCRBJ02-05*01
1726	0.0264529	24.4921	0.003276	3	CASSFGGPETQYF	AAGATCCAGCCTGCAAAGCTTGAGGACTCGGCCGTGTATCTCTGTGCCAGCAGCTTCGGAGGGCCGGAGACCCAGTACTTCGGGCCA	TCRBV11-02*02	TCRBD02-01*02	TCRBJ02-05*01
1727	0.0264682	24.4954	0.003276	3	CASSIDPMGGETQYF	ACATCGGCCCAAAAGAACCCGACAGCTTTCTATCTCTGTGCCAGTAGTATAGATCCAATGGGGGGAGAGACCCAGTACTTCGGGCCA	TCRBV19-01	TCRBD02-01*01	TCRBJ02-05*01
1728	0.0264836	24.4987	0.003276	3	CASSQDEVVGTDTQYF	TCCCTGGAGCTTGGTGACTCTGCTGTGTATTTCTGTGCCAGCAGCCAAGATGAGGTAGTGGGTACAGATACGCAGTATTTTGGCCCA	unresolved	TCRBD02-01*02	TCRBJ02-03*01
1729	0.0264989	24.5019	0.003276	3	CASSLEYSGRAIGELFF	GCAAAGCTTGAGGACTCGGCCGTGTATCTCTGTGCCAGCAGCTTAGAGTATAGCGGGAGGGCGATCGGGGAGCTGTTTTTTGGAGAA	TCRBV11-02*02	TCRBD02-01*02	TCRBJ02-02*01
1730	0.0265142	24.5052	0.003276	3	CASSAARTSFDGGELFF	CCCAGCCCCAACCAGACCTCTCTGTACTTCTGTGCCAGCAGTGCGGCCCGGACTAGCTTCGACGGCGGGGAGCTGTTTTTTGGAGAA	TCRBV27-01*01	TCRBD02-01	TCRBJ02-02*01
1731	0.0265295	24.5085	0.003276	3	CASSLVPSGELFF	AATGTGAGCACCTTGGAGCTGGGGGACTCGGCCCTTTATCTTTGCGCCAGCAGCTTGGTGCCGTCCGGGGAGCTGTTTTTTGGAGAA	TCRBV05-01*01	unresolved	TCRBJ02-02*01
1732	0.0265449	24.5118	0.003276	3	CASSQESLGRNTGELFF	CTGCAGCCAGAAGACTCGGCCCTGTATCTCTGCGCCAGCAGCCAAGAGTCTCTAGGCAGGAACACCGGGGAGCTGTTTTTTGGAGAA	TCRBV04-03*01	TCRBD02-01	TCRBJ02-02*01
1733	0.0265602	24.515	0.003276	3	CAGARAGSRTRELFF	CAGCGCACAGAGCAGGGGGACTCGGCCATGTATCTCTGTGCCGGTGCCCGGGCCGGGAGTCGGACCCGGGAGCTGTTTTTTGGAGAA	TCRBV07-09	TCRBD02-01*02	TCRBJ02-02*01
1734	0.0265755	24.5183	0.003276	3	CASSLEGFTEAFF	ATCCTGGAGTCGCCCAGCCCCAACCAGACCTCTCTGTACTTCTGTGCCAGCAGTTTAGAGGGGTTCACTGAAGCTTTCTTTGGACAA	TCRBV27-01*01	unresolved	TCRBJ01-01*01
1735	0.0265909	24.5216	0.003276	3	CASSLGGQGNTEAFF	AGCACCTTGGAGCTGGGGGACTCGGCCCTTTATCTTTGCGCCAGCAGCTTGGGGGGTCAAGGGAACACTGAAGCTTTCTTTGGACAA	TCRBV05-01*01	unresolved	TCRBJ01-01*01
1736	0.0266062	24.5249	0.003276	3	CASSYSPNTEAFF	ACGATCCAGCGCACACAGCAGGAGGACTCGGCCGTGTATCTCTGTGCCAGCAGCTACAGCCCGAACACTGAAGCTTTCTTTGGACAA	TCRBV07-02*01	TCRBD01-01*01	TCRBJ01-01*01
1737	0.0266215	24.5281	0.003276	3	CASSPMGQGNTEAFF	CAGCAGGTAGTGCGAGGAGATTCGGCAGCTTATTTCTGTGCCAGCTCACCGATGGGACAGGGCAACACTGAAGCTTTCTTTGGACAA	TCRBV18-01*01	TCRBD01-01*01	TCRBJ01-01*01
1738	0.0266368	24.5314	0.003276	3	CSARDIDRGTEAFF	GTGACCAGTGCCCATCCTGAAGACAGCAGCTTCTACATCTGCAGTGCTAGAGACATAGACAGAGGGACAGAAGCTTTCTTTGGACAA	unresolved	TCRBD01-01*01	TCRBJ01-01*01
1739	0.0266522	24.5347	0.003276	3	CASSHDRPRGVFF	GGGTTGGAGTCGGCTGCTCCCTCCCAAACATCTGTGTACTTCTGTGCCAGCAGTCATGACAGGCCCCGAGGGGTATTCTTTGGACAA	unresolved	TCRBD01-01*01	TCRBJ01-01*01
1740	0.0266675	24.538	0.003276	3	CASSLDGRGRTNEKLFF	TTGGAGCTGGACGACTCGGCCCTGTATCTCTGTGCCAGCAGCTTGGATGGCAGGGGAAGGACTAATGAAAAACTGTTTTTTGGCAGT	TCRBV05-04*01	TCRBD01-01*01	TCRBJ01-04*01
1741	0.0266828	24.5412	0.003276	3	CASSPSVGTNQPQHF	AGCTCTCTGGAGCTGGGGGACTCAGCTTTGTATTTCTGTGCCAGCAGCCCTAGTGTCGGGACCAATCAGCCCCAGCATTTTGGTGAT	TCRBV09-01	unresolved	TCRBJ01-05*01
1742	0.0266981	24.5445	0.003276	3	CAINSDRGGYGYTF	CTGGAGTCCGCTACCAGCTCCCAGACATCTGTGTACTTCTGTGCCATCAACTCGGACAGGGGAGGGTATGGCTACACCTTCGGTTCG	TCRBV10-03*01	TCRBD01-01*01	TCRBJ01-02*01
1743	0.0267135	24.5478	0.003276	3	CASSWTGAYGYTF	AATGTGAACGCCTTGGAGCTGGACGACTCGGCCCTGTATCTCTGTGCCAGCAGCTGGACAGGGGCCTATGGCTACACCTTCGGTTCG	TCRBV05-04*01	TCRBD01-01*01	TCRBJ01-02*01
1744	0.0267288	24.5511	0.003276	3	CASSPLLNRRYYGYTF	TCTCTGGAGCTGGGGGACTCAGCTTTGTATTTCTGTGCCAGCAGCCCCCTATTGAACAGGCGCTACTATGGCTACACCTTCGGTTCG	TCRBV09-01	TCRBD01-01*01	TCRBJ01-02*01
1745	0.0267441	24.5543	0.003276	3	CASSLSVGANLGYTF	CAGCGCACACAGCAGGAGGACTCGGCCGTGTATCTCTGTGCCAGCAGCTTATCAGTAGGAGCCAATTTAGGCTACACCTTCGGTTCG	TCRBV07-02*01	TCRBD02-01*02	TCRBJ01-02*01
1746	0.0267594	24.5576	0.003276	3	CASSPWPDRAGGYTF	CAGCGCACACAGCAGGAGGACTCGGCCGTGTATCTCTGTGCCAGCAGCCCTTGGCCCGACAGGGCGGGAGGCTACACCTTCGGTTCG	TCRBV07-02*01	TCRBD01-01*01	TCRBJ01-02*01
1747	0.0267748	24.5609	0.003276	3	CASTLSGPIGLYEQYF	TCGCCCAGCCCCAACCAGACCTCTCTGTACTTCTGTGCCAGCACCCTTAGCGGGCCCATAGGGTTGTACGAGCAGTACTTCGGGCCG	TCRBV27-01*01	TCRBD02-01	TCRBJ02-07*01
1748	0.0267901	24.5642	0.003276	3	CASSSRGEWYEQYF	CTGGAGTCGCCCAGCCCCAACCAGACCTCTCTGTACTTCTGTGCCAGCAGTTCCAGGGGAGAATGGTACGAGCAGTACTTCGGGCCG	TCRBV27-01*01	TCRBD01-01*01	TCRBJ02-07*01
1749	0.0268054	24.5675	0.003276	3	CASSLKRQGLGYEQYF	TCCGCCAGCACCAACCAGACATCTATGTACCTCTGTGCCAGCAGTTTAAAGCGACAGGGACTTGGCTACGAGCAGTACTTCGGGCCG	TCRBV28-01*01	TCRBD01-01*01	TCRBJ02-07*01
1750	0.0268207	24.5707	0.003276	3	CSARGGRPYEQYF	ACAGTGACCAGTGCCCATCCTGAAGACAGCAGCTTCTACATCTGCAGTGCTAGAGGCGGGAGGCCCTACGAGCAGTACTTCGGGCCG	unresolved	TCRBD02-01*02	TCRBJ02-07*01
1751	0.0268361	24.574	0.003276	3	CASSSGQGVVAGREQYV	GCAAAGCTTGAGGACTCGGCCGTGTATCTCTGTGCCAGCAGCTCGGGACAGGGCGTAGTAGCGGGTCGTGAGCAGTACGTCGGGCCG	TCRBV11-02*02	TCRBD01-01*01	TCRBJ02-07*01
1752	0.0268514	24.5773	0.003276	3	CASSETAGNTIYF	AAGATCCGGTCCACAAAGCTGGAGGACTCAGCCATGTACTTCTGTGCCAGCAGTGAGACAGCTGGAAACACCATATATTTTGGAGAG	TCRBV02-01*01	TCRBD01-01*01	TCRBJ01-03*01
1753	0.0268667	24.5806	0.003276	3	CASSTGTGGDIQYF	GTGACATCGGCCCAAAAGAACCCGACAGCTTTCTATCTCTGTGCCAGTAGTACCGGGACAGGGGGTGACATTCAGTACTTCGGCGCC	TCRBV19-01	TCRBD01-01*01	TCRBJ02-04*01
1754	0.0268821	24.5838	0.003276	3	CASRAGGQNIQYF	ATTCTGGAGTCCGCCAGCACCAACCAGACATCTATGTACCTCTGTGCCAGCAGGGCAGGGGGCCAAAACATTCAGTACTTCGGCGCC	TCRBV28-01*01	TCRBD01-01*01	TCRBJ02-04*01
1755	0.0268974	24.5871	0.003276	3	CASRTSTWFF	TTCCCCCTGATCCTGGAGTCGCCCAGCCCCAACCAGACCTCTCTGTACTTCTGTGCCAGCAGAACTTCGACTTGGTTCTTCGGGCCA	TCRBV27-01*01	TCRBD02-01	TCRBJ02-01*01
1756	0.0269127	24.5904	0.003276	3	CASSLQTSGSRDEQFF	CCCTCAGAACCCAGGGACTCAGCTGTGTACTTCTGTGCCAGCAGTCTCCAGACTAGCGGGAGTAGGGATGAGCAGTTCTTCGGGCCA	unresolved	TCRBD02-01*02	TCRBJ02-01*01
1757	0.026928	24.5937	0.003276	3	CASSPTLNDGDEQFF	CAGCAGGTAGTGCGAGGAGATTCGGCAGCTTATTTCTGTGCCAGCTCACCCACCCTAAACGATGGCGATGAGCAGTTCTTCGGGCCA	TCRBV18-01*01	unresolved	TCRBJ02-01*01
1758	0.0269434	24.5969	0.003276	3	CASSYRSGRAGNEQFF	CGCACAGAGCAGGGGGACTCGGCCATGTATCTCTGTGCCAGCAGCTACCGAAGCGGGAGGGCCGGGAATGAGCAGTTCTTCGGGCCA	TCRBV07-09	TCRBD02-01*02	TCRBJ02-01*01
1759	0.0269587	24.6002	0.003276	3	CASHRLAGAGTYNEQFF	GCTGCTCCCTCCCAAACATCTGTGTACTTCTGTGCCAGCCACAGACTAGCGGGAGCGGGCACCTACAATGAGCAGTTCTTCGGGCCA	unresolved	TCRBD02-01*02	TCRBJ02-01*01
1760	0.026974	24.6035	0.003276	3	CASSTSGTSGAQTHNEQFF	CCCTCCCAGACATCTGTGTACTTCTGTGCCAGCAGTACCTCCGGGACTAGCGGAGCACAGACACACAATGAGCAGTTCTTCGGGCCA	unresolved	TCRBD02-01	TCRBJ02-01*01
1761	0.0269893	24.6068	0.003276	3	CASSPGVSKHNEQFF	GAGTCCGCCAGCACCAACCAGACATCTATGTACCTCTGTGCCAGCAGTCCCGGCGTTAGCAAACACAATGAGCAGTTCTTCGGGCCA	TCRBV28-01*01	TCRBD02-01	TCRBJ02-01*01
1762	0.0270047	24.61	0.003276	3	CASSTTAGNNEQFF	CTGAGCTCTCTGGAGCTGGGGGACTCAGCTTTGTATTTCTGTGCCAGCAGCACAACGGCAGGAAACAATGAGCAGTTCTTCGGGCCA	TCRBV09-01	TCRBD01-01*01	TCRBJ02-01*01
1763	0.02702	24.6133	0.003276	3	CASSSGQVQETQYF	ATCCAGCCTGCAGAGCTTGGGGACTCGGCCGTGTATCTCTGTGCCAGCAGCTCGGGACAGGTACAAGAGACCCAGTACTTCGGGCCA	TCRBV11-03*01	TCRBD01-01*01	TCRBJ02-05*01
1764	0.0270353	24.6166	0.003276	3	CASSQQSGGVDTQYF	CACACCCTGCAGCCAGAAGACTCGGCCCTGTATCTCTGCGCCAGCAGCCAACAATCGGGTGGGGTGGATACGCAGTATTTTGGCCCA	TCRBV04-03*01	unresolved	TCRBJ02-03*01
1765	0.0270506	24.6199	0.003276	3	CASSVMADTQYF	CTGAAGATCCGGTCCACAAAGCTGGAGGACTCAGCCATGTACTTCTGTGCCAGCAGTGTAATGGCAGATACGCAGTATTTTGGCCCA	TCRBV02-01*01	unresolved	TCRBJ02-03*01
1766	0.027066	24.6231	0.003276	3	CASSVLGQGADTQYF	ACATCGGCCCAAAAGAACCCGACAGCTTTCTATCTCTGTGCCAGTTCCGTCCTGGGACAGGGCGCAGATACGCAGTATTTTGGCCCA	TCRBV19-01	TCRBD01-01*01	TCRBJ02-03*01
1767	0.0270813	24.6264	0.003276	3	CASSSGLAGVRTDTQYF	GCAAAGCTTGAGGACTCGGCCGTGTATCTCTGTGCCAGCAGCTCGGGACTAGCGGGAGTCAGGACAGATACGCAGTATTTTGGCCCA	TCRBV11-02*02	TCRBD02-01*02	TCRBJ02-03*01
1768	0.0270966	24.6297	0.003276	3	CASSLVLGGATDTQYF	CGCACACAGCAGGAGGACTCGGCCGTGTATCTCTGTGCCAGCAGCTTAGTGTTAGGCGGTGCCACAGATACGCAGTATTTTGGCCCA	TCRBV07-02*01	TCRBD02-01	TCRBJ02-03*01
1769	0.0271119	24.633	0.003276	3	CASSHPAATDTQYF	GTGAACGCCTTGGAGCTGGACGACTCGGCCCTGTATCTCTGTGCCAGCAGTCACCCCGCGGCCACAGATACGCAGTATTTTGGCCCA	TCRBV05-04*01	TCRBD02-01	TCRBJ02-03*01
1770	0.0271273	24.6362	0.003276	3	CASSPEGETGELFF	TTGGAGTCGGCTGCTCCCTCCCAAACATCTGTGTACTTCTGTGCCAGCAGTCCTGAGGGGGAGACCGGGGAGCTGTTTTTTGGAGAA	unresolved	TCRBD01-01*01	TCRBJ02-02*01
1771	0.0271426	24.6395	0.003276	3	CASSSRGHPSNTGELFF	CCCAGCCCCAACCAGACCTCTCTGTACTTCTGTGCCAGCAGTTCCCGGGGCCACCCGAGCAACACCGGGGAGCTGTTTTTTGGAGAA	TCRBV27-01*01	unresolved	TCRBJ02-02*01
1772	0.0271579	24.6428	0.003276	3	CSARPGGSGTEAFF	GTGACCAGTGCCCATCCTGAAGACAGCAGCTTCTACATCTGCAGTGCTAGGCCAGGGGGGTCGGGCACTGAAGCTTTCTTTGGACAA	unresolved	TCRBD01-01*01	TCRBJ01-01*01
1773	0.0271732	24.6461	0.003276	3	CASRSPGQGVRDTEAFF	GCCAGCACCAACCAGACATCTATGTACCTCTGTGCCAGCAGATCTCCGGGACAGGGGGTTAGGGACACTGAAGCTTTCTTTGGACAA	TCRBV28-01*01	TCRBD01-01*01	TCRBJ01-01*01
1774	0.0271886	24.6494	0.003276	3	CATSRDINSMNTEAFF	TCACCAGGCCTGGGGGACGCAGCCATGTACCTGTGTGCCACCAGCAGAGATATAAACAGTATGAACACTGAAGCTTTCTTTGGACAA	TCRBV15-01*01	TCRBD01-01*01	TCRBJ01-01*01
1775	0.0272039	24.6526	0.003276	3	CASSFGNTEAFF	CTGAAGATCCAGCCCTCAGAACCCAGGGACTCAGCTGTGTACTTCTGTGCCAGCAGTTTCGGGAACACTGAAGCTTTCTTTGGACAA	unresolved	TCRBD02-01	TCRBJ01-01*01
1776	0.0272192	24.6559	0.003276	3	CASSLTGVNEKLFF	ATGAGCTCCTTGGAGCTGGGGGACTCAGCCCTGTACTTCTGTGCCAGCAGCTTGACAGGGGTTAATGAAAAACTGTTTTTTGGCAGT	TCRBV13-01*01	TCRBD01-01*01	TCRBJ01-04*01
1777	0.0272346	24.6592	0.003276	3	CASSQRRATNEKLFF	CAGCCTGCAAAGCTTGAGGACTCGGCCGTGTATCTCTGTGCCAGCAGCCAAAGACGGGCAACTAATGAAAAACTGTTTTTTGGCAGT	TCRBV11-02*02	TCRBD02-01	TCRBJ01-04*01
1778	0.0272499	24.6625	0.003276	3	CASSLGRGNEKLFF	ATCCAGCGCACACAGCAGGAGGACTCGGCCGTGTATCTCTGTGCCAGCAGCTTAGGCAGGGGGAATGAAAAACTGTTTTTTGGCAGT	TCRBV07-02*01	TCRBD01-01*01	TCRBJ01-04*01
1779	0.0272652	24.6657	0.003276	3	CASSRGQEREKLFF	CTGGAGTCCGCCAGCACCAACCAGACATCTATGTACCTCTGTGCCAGCAGCCGTGGACAAGAGAGGGAAAAACTGTTTTTTGGCAGT	TCRBV28-01*01	TCRBD01-01*01	TCRBJ01-04*01
1780	0.0272805	24.669	0.003276	3	CAGGSQPQHF	TTCTCCCTGATTCTGGAGTCCGCCAGCACCAACCAGACATCTATGTACCTCTGTGCCGGGGGATCTCAGCCCCAGCATTTTGGTGAT	TCRBV28-01*01	unresolved	TCRBJ01-05*01
1781	0.0272959	24.6723	0.003276	3	CASSPTTGNSNQPQHF	CAGGTAGTGCGAGGAGATTCGGCAGCTTATTTCTGTGCCAGCTCACCAACGACAGGGAATAGCAATCAGCCCCAGCATTTTGGTGAT	TCRBV18-01*01	TCRBD01-01*01	TCRBJ01-05*01
1782	0.0273112	24.6756	0.003276	3	CASRIDRGTQPQHF	CTGGAGTCCGCCAGCACCAACCAGACATCTATGTACCTCTGTGCCAGCAGAATCGACAGGGGGACCCAGCCCCAGCATTTTGGTGAT	TCRBV28-01*01	TCRBD01-01*01	TCRBJ01-05*01
1783	0.0273265	24.6788	0.003276	3	CASNPSGVNQPQHF	CTGGAGTCGCCCAGCCCCAACCAGACCTCTCTGTACTTCTGTGCCAGCAACCCTTCGGGGGTGAACCAGCCCCAGCATTTTGGTGAT	TCRBV27-01*01	TCRBD02-01*01	TCRBJ01-05*01
1784	0.0273418	24.6821	0.003276	3	CASSLATTQGQPQHF	CAGCGCACACAGCAGGAGGACTCCGCCGTGTATCTCTGTGCCAGCAGCTTAGCCACAACCCAGGGACAGCCCCAGCATTTTGGTGAT	TCRBV07-08*01	TCRBD01-01*01	TCRBJ01-05*01
1785	0.0273572	24.6854	0.003276	3	CATRGGLAGYTF	CTTGACATCCGCTCACCAGGCCTGGGGGACGCAGCCATGTACCTGTGTGCCACCCGAGGGGGCCTCGCTGGCTACACCTTCGGTTCG	TCRBV15-01*01	TCRBD01-01*01	TCRBJ01-02*01
1786	0.0273725	24.6887	0.003276	3	CATSSYGALYGYTF	ATCCGCTCACCAGGCCTGGGGGACGCAGCCATGTACCTGTGTGCCACCAGCAGTTACGGAGCGTTGTATGGCTACACCTTCGGTTCG	TCRBV15-01*01	TCRBD02-01	TCRBJ01-02*01
1787	0.0273878	24.6919	0.003276	3	CASSEEYGYTF	ACTCTGAAGATCCGGTCCACAAAGCTGGAGGACTCAGCCATGTACTTCTGTGCCAGCAGTGAGGAGTATGGCTACACCTTCGGTTCG	TCRBV02-01*01	TCRBD02-01*02	TCRBJ01-02*01
1788	0.0274031	24.6952	0.003276	3	CASSLPGQGSYGYTF	CAGCAGGTAGTGCGAGGAGATTCGGCAGCTTATTTCTGTGCCAGCTCACTTCCGGGACAGGGTTCCTATGGCTACACCTTCGGTTCG	TCRBV18-01*01	TCRBD01-01*01	TCRBJ01-02*01
1789	0.0274185	24.6985	0.003276	3	CASSPTGSYGYTF	ACTGTGACATCGGCCCAAAAGAACCCGACAGCTTTCTATCTCTGTGCCAGTAGCCCTACGGGATCCTATGGCTACACCTTCGGTTCG	TCRBV19-01	TCRBD02-01*02	TCRBJ01-02*01
1790	0.0274338	24.7018	0.003276	3	CASSLLGEQDYGYTF	CAGCGCACAGAGCAGCGGGACTCGGCCATGTATCGCTGTGCCAGCAGCTTATTGGGGGAACAGGACTATGGCTACACCTTCGGTTCG	TCRBV07-06*01	unresolved	TCRBJ01-02*01
1791	0.0274491	24.705	0.003276	3	CASSLDPAPDGYTF	ATCCAGCGCACAGAGCAGGGGGACTCGGCCATGTATCTCTGTGCCAGCAGCTTAGACCCGGCGCCGGATGGCTACACCTTCGGTTCG	TCRBV07-09	unresolved	TCRBJ01-02*01
1792	0.0274644	24.7083	0.003276	3	CSVEDIAGYTF	ACTCTGACTGTGAGCAACATGAGCCCTGAAGACAGCAGCATATATCTCTGCAGCGTTGAAGATATTGCAGGCTACACCTTCGGTTCG	TCRBV29-01*01	unresolved	TCRBJ01-02*01
1793	0.0274798	24.7116	0.003276	3	CASSGGFSYEQYF	ACTCTGGAGTCAGCTACCCGCTCCCAGACATCTGTGTATTTCTGCGCCAGCAGTGGGGGCTTCTCCTACGAGCAGTACTTCGGGCCG	TCRBV10-02*01	TCRBD01-01*01	TCRBJ02-07*01
1794	0.0274951	24.7149	0.003276	3	CASSSTTGAYEQYF	GTGAACGCCTTGTTGCTGGGGGACTCGGCCCTGTATCTCTGTGCCAGCAGCTCGACTACAGGGGCCTACGAGCAGTACTTCGGGCCG	TCRBV05-05*01	TCRBD01-01*01	TCRBJ02-07*01
1795	0.0275104	24.7181	0.003276	3	CASSYGGGTGVLDEQYF	GCTGCTCCCTCCCAGACATCTGTGTACTTCTGTGCCAGCAGTTACGGGGGGGGGACAGGGGTGTTGGACGAGCAGTACTTCGGGCCG	unresolved	TCRBD01-01*01	TCRBJ02-07*01
1796	0.0275257	24.7214	0.003276	3	CASRRTSGRVDEQYF	CGGTCCACAAAGCTGGAGGACTCAGCCATGTACTTCTGTGCCAGCAGGCGAACTAGCGGGAGGGTCGACGAGCAGTACTTCGGGCCG	TCRBV02-01*01	TCRBD02-01*02	TCRBJ02-07*01
1797	0.0275411	24.7247	0.003276	3	CATSVRPYEQYV	CTGTCCCTAGAGTCTGCCATCCCCAACCAGACAGCTCTTTACTTCTGTGCCACCAGTGTAAGGCCCTACGAGCAGTACGTCGGGCCG	unresolved	unresolved	TCRBJ02-07*01
1798	0.0275564	24.728	0.003276	3	CSVETTQGTIYF	CTGACTGTGAGCAACATGAGCCCTGAAGACAGCAGCATATATCTCTGCAGCGTTGAAACTACCCAGGGCACCATATATTTTGGAGAG	TCRBV29-01*01	TCRBD01-01*01	TCRBJ01-03*01
1799	0.0275717	24.7313	0.003276	3	CASSLRQGGPSGNTIYF	GTAGTGCGAGGAGATTCGGCAGCTTATTTCTGTGCCAGCTCACTCCGACAGGGTGGCCCCTCTGGAAACACCATATATTTTGGAGAG	TCRBV18-01*01	TCRBD01-01*01	TCRBJ01-03*01
1800	0.0275871	24.7345	0.003276	3	CASSYTQGAFTGNTIYF	GCTGCTCCCTCCCAGACATCTGTGTACTTCTGTGCCAGCAGTTACACACAGGGGGCATTTACTGGAAACACCATATATTTTGGAGAG	unresolved	TCRBD01-01*01	TCRBJ01-03*01
1801	0.0276024	24.7378	0.003276	3	CASSPRTGGTGNTIYF	TCGGCCCAAAAGAACCCGACAGCTTTCTATCTCTGTGCCAGTAGTCCAAGGACAGGGGGCACTGGAAACACCATATATTTTGGAGAG	TCRBV19-01	TCRBD01-01*01	TCRBJ01-03*01
1802	0.0276177	24.7411	0.003276	3	CSAPPGEIQYF	ACTCTGACAGTGACCAGTGCCCATCCTGAAGACAGCAGCTTCTACATCTGCAGTGCCCCACCGGGGGAGATTCAGTACTTCGGCGCC	TCRBV20-01*01	TCRBD02-01*01	TCRBJ02-04*01
1803	0.027633	24.7444	0.003276	3	CSASSPGQENIQYF	GTGACCAGTGCCCATCCTGAAGACAGCAGCTTCTACATCTGCAGTGCTAGCTCCCCGGGACAGGAAAACATTCAGTACTTCGGCGCC	unresolved	TCRBD01-01*01	TCRBJ02-04*01
1804	0.0276484	24.7476	0.003276	3	CASSVQRWDEQFF	ACTCTGGAGTCTGCTGCCTCCTCCCAGACATCTGTATATTTCTGCGCCAGCAGTGTGCAGCGTTGGGATGAGCAGTTCTTCGGGCCA	TCRBV10-01	TCRBD02-01	TCRBJ02-01*01
1805	0.0276637	24.7509	0.003276	3	CARYLREREPTGPNEQFF	GTACCCTCTCAGACATCTGTGTACTTCTGTGCCAGGTATCTTCGGGAGCGGGAGCCCACGGGGCCCAATGAGCAGTTCTTCGGGCCA	TCRBV06-04	TCRBD02-01*02	TCRBJ02-01*01
1806	0.027679	24.7542	0.003276	3	CATGASGGYNEQFF	CTGGAGTCCGCTACCAGCTCCCAGACATCTGTGTACTTCTGTGCCACCGGGGCTAGCGGGGGTTACAATGAGCAGTTCTTCGGGCCA	TCRBV10-03*01	TCRBD02-01*01	TCRBJ02-01*01
1807	0.0276943	24.7575	0.003276	3	CASSDVASGSNSYNEQFF	GCCTCCTCCCAGACATCTGTATATTTCTGCGCCAGCAGTGACGTGGCTAGCGGGAGTAACTCCTACAATGAGCAGTTCTTCGGGCCA	TCRBV10-01	TCRBD02-01*02	TCRBJ02-01*01
1808	0.0277097	24.7607	0.003276	3	CASSLQSGIAYNEQFF	CGCACACAGCAGGAGGACTCCGCCGTGTATCTCTGTGCCAGCAGCTTACAGAGCGGGATTGCCTACAATGAGCAGTTCTTCGGGCCA	TCRBV07-08*01	TCRBD02-01*02	TCRBJ02-01*01
1809	0.027725	24.764	0.003276	3	CSAPPGGDYNEQFF	GTGACCAGTGCCCATCCTGAAGACAGCAGCTTCTACATCTGCAGTGCTCCCCCCGGGGGGGACTACAATGAGCAGTTCTTCGGGCCA	unresolved	TCRBD02-01*01	TCRBJ02-01*01
1810	0.0277403	24.7673	0.003276	3	CASSFDGTGKQETQYF	CAGGTAGTGCGAGGAGATTCGGCAGCTTATTTCTGTGCCAGCTCATTTGACGGGACAGGTAAACAAGAGACCCAGTACTTCGGGCCA	TCRBV18-01*01	TCRBD01-01*01	TCRBJ02-05*01
1811	0.0277556	24.7706	0.003276	3	CASSRADMATQYF	AAGATCCAGCGCACAGAGCGGGGGGACTCAGCCGTGTATCTCTGTGCCAGCAGCCGAGCGGATATGGCTACGCAGTATTTTGGCCCA	TCRBV07-03*01	TCRBD02-01	TCRBJ02-03*01
1812	0.027771	24.7738	0.003276	3	CASSTVAGGADTQYF	ACATCGGCCCAAAAGAACCCGACAGCTTTCTATCTCTGTGCCAGTAGTACCGTAGCGGGAGGAGCGGATACGCAGTATTTTGGCCCA	TCRBV19-01	TCRBD02-01*02	TCRBJ02-03*01
1813	0.0277863	24.7771	0.003276	3	CASSSSGTRATQYF	ATCCAGCCTGCAGAGCTTGGGGACTCGGCCGTGTATCTCTGTGCCAGCAGCTCCAGCGGGACCCGTGCCACGCAGTATTTTGGCCCA	TCRBV11-03*01	TCRBD02-01*02	TCRBJ02-03*01
1814	0.0278016	24.7804	0.003276	3	CSAETSGTGSGELFF	AGCAACATGAGCCCTGAAGACAGCAGCATATATCTCTGCAGCGCCGAAACTAGCGGGACCGGTTCCGGGGAGCTGTTTTTTGGAGAA	TCRBV29-01*01	TCRBD02-01*02	TCRBJ02-02*01
1815	0.0278169	24.7837	0.003276	3	CASKLQGGAGELFF	GTGAGCACCTTGGAGCTGGGGGACTCGGCCCTTTATCTTTGCGCCAGCAAGCTACAGGGGGGAGCCGGGGAGCTGTTTTTTGGAGAA	TCRBV05-01*01	TCRBD01-01*01	TCRBJ02-02*01
1816	0.0278323	24.7869	0.003276	3	CASSLQSGGGRGTGELFF	AGCACCAACCAGACATCTATGTACCTCTGTGCCAGCAGCCTTCAAAGTGGGGGAGGGCGGGGGACCGGGGAGCTGTTTTTTGGAGAA	TCRBV28-01*01	TCRBD02-01	TCRBJ02-02*01
1817	0.0278476	24.7902	0.003276	3	CASSPRGLAGGNTGELFF	CAAAAGAACCCGACAGCTTTCTATCTCTGTGCCAGTAGTCCGAGAGGACTAGCGGGAGGAAACACCGGGGAGCTGTTTTTTGGAGAA	TCRBV19-01	TCRBD02-01*02	TCRBJ02-02*01
1818	0.0278629	24.7935	0.003276	3	CATSRGGYAFF	TCCCTGTCCCTAGAGTCTGCCATCCCCAACCAGACAGCTCTTTACTTCTGTGCCACCAGTCGGGGGGGTTACGCTTTCTTTGGACAA	unresolved	TCRBD02-01*01	TCRBJ01-01*01
1819	0.0278782	24.7968	0.003276	3	CATSYREWTEAFF	GACATCCGCTCACCAGGCCTGGGGGACGCAGCCATGTACCTGTGTGCCACCAGCTACAGGGAGTGGACTGAAGCTTTCTTTGGACAA	TCRBV15-01*01	TCRBD01-01*01	TCRBJ01-01*01
1820	0.0278936	24.8	0.003276	3	CASSSSGGSTEAFF	CTGGAGTCCGCCAGCACCAACCAGACATCTATGTACCTCTGTGCCAGCAGTTCCTCCGGGGGATCCACTGAAGCTTTCTTTGGACAA	TCRBV28-01*01	TCRBD02-01*01	TCRBJ01-01*01
1821	0.0279089	24.8033	0.003276	3	CASSQDKAWNTEAFF	CACACCCTGCAGCCAGAAGACTCGGCCCTGTATCTCTGCGCCAGCAGCCAAGATAAGGCCTGGAACACTGAAGCTTTCTTTGGACAA	TCRBV04-03*01	unresolved	TCRBJ01-01*01
1822	0.0279242	24.8066	0.003276	3	CASSPSGAGNTEAFF	CAGGCTACGAAGCTTGAGGATTCAGCAGTGTATTTTTGTGCCAGCAGCCCCAGTGGGGCGGGGAACACTGAAGCTTTCTTTGGACAA	TCRBV16-01	unresolved	TCRBJ01-01*01
1823	0.0279396	24.8099	0.003276	3	CASSQGTEAFF	CCTCTCACTGTGACATCGGCCCAAAAGAACCCGACAGCTTTCTATCTCTGTGCCAGTAGTCAGGGAACTGAAGCTTTCTTTGGACAA	TCRBV19-01	TCRBD01-01*01	TCRBJ01-01*01
1824	0.0279549	24.8132	0.003276	3	CASSQAGEGYEKLFF	CAGCCTGCAGAACTGGAGGATTCTGGAGTTTATTTCTGTGCCAGCAGCCAAGCTGGAGAGGGGTATGAAAAACTGTTTTTTGGCAGT	TCRBV14-01*01	unresolved	TCRBJ01-04*01
1825	0.0279702	24.8164	0.003276	3	CASSISLALLPQHF	GTGACATCGGCCCAAAAGAACCCGACAGCTTTCTATCTCTGTGCCAGTAGTATCTCCCTAGCTTTGTTGCCCCAGCATTTTGGTGAT	TCRBV19-01	TCRBD02-01	TCRBJ01-05*01
1826	0.0279855	24.8197	0.003276	3	CSARTGYQPQHF	CTGACAGTGACCAGTGCCCATCCTGAAGACAGCAGCTTCTACATCTGCAGTGCTAGGACCGGCTATCAGCCCCAGCATTTTGGTGAT	unresolved	unresolved	TCRBJ01-05*01
1827	0.0280009	24.823	0.003276	3	CASSFERANQPQHF	CTGGAGTCCGCCAGCACCAACCAGACATCTATGTACCTCTGTGCCAGCAGTTTTGAAAGGGCGAATCAGCCCCAGCATTTTGGTGAT	TCRBV28-01*01	unresolved	TCRBJ01-05*01
1828	0.0280162	24.8263	0.003276	3	CASSPTDSNQPQHF	ATCCAGCGCACAGAGCAGCGGGACTCGGCCATGTATCGCTGTGCCAGCAGCCCGACAGATAGCAATCAGCCCCAGCATTTTGGTGAT	TCRBV07-06*01	TCRBD01-01*01	TCRBJ01-05*01
1829	0.0280315	24.8295	0.003276	3	CASGLGQGANQPQHF	CAGCCCTCAGAACCCAGGGACTCAGCTGTGTATTTTTGTGCTAGTGGTTTGGGTCAGGGAGCCAATCAGCCCCAGCATTTTGGTGAT	TCRBV12-05*01	unresolved	TCRBJ01-05*01
1830	0.0280468	24.8328	0.003276	3	CASSSPGQPYGYTF	GTGAACGCCTTGGAGCTGGACGACTCGGCCCTGTATCTCTGTGCCAGCAGCTCGCCGGGACAACCCTATGGCTACACCTTCGGTTCG	TCRBV05-04*01	TCRBD01-01*01	TCRBJ01-02*01
1831	0.0280622	24.8361	0.003276	3	CAWSVQKNYGYTF	AGTTCTAAGAAGCTCCTCCTCAGTGACTCTGGCTTCTATCTCTGTGCCTGGAGTGTACAAAAGAACTATGGCTACACCTTCGGTTCG	TCRBV30-01*02	TCRBD01-01*01	TCRBJ01-02*01
1832	0.0280775	24.8394	0.003276	3	CASSLNRDNYGYTF	ATCCAGCAGGTAGTGCGAGGAGATTCGGCAGCTTATTTCTGTGCCAGCTCTCTTAACCGGGACAACTATGGCTACACCTTCGGTTCG	TCRBV18-01*01	unresolved	TCRBJ01-02*01
1833	0.0280928	24.8426	0.003276	3	CASSLSGFALYGYTF	AATTCCCTGGAGCTTGGTGACTCTGCTGTGTATTTCTGTGCCAGCAGCCTTTCTGGGTTCGCCTTGTACGGCTACACCTTCGGTTCG	unresolved	unresolved	TCRBJ01-02*01
1834	0.0281081	24.8459	0.003276	3	CASSDRGLEQYF	CTCACTCTGGAGTCTGCTGCCTCCTCCCAGACATCTGTATATTTCTGCGCCAGCAGTGACAGGGGGCTCGAGCAGTACTTCGGGCCG	TCRBV10-01	TCRBD01-01*01	TCRBJ02-07*01
1835	0.0281235	24.8492	0.003276	3	CASTPRGLAGTYEQYF	TCCGCCAGCACCAACCAGACATCTATGTACCTCTGTGCCAGCACCCCCAGGGGTTTGGCAGGGACTTACGAGCAGTACTTCGGGCCG	TCRBV28-01*01	unresolved	TCRBJ02-07*01
1836	0.0281388	24.8525	0.003276	3	CASSTTSLGYEQYF	ATCCAGCCCTCAGAACCCAGGGACTCAGCTGTGTACTTCTGTGCCAGCAGTACCACTAGCTTGGGCTACGAGCAGTACTTCGGGCCG	unresolved	TCRBD02-01	TCRBJ02-07*01
1837	0.0281541	24.8557	0.003276	3	CASSLASGWDYHEQYF	CGCACAGAGCAGGGGGACTCGGCCATGTATCTCTGTGCCAGCAGCTTAGCGAGTGGTTGGGACTACCACGAGCAGTACTTCGGGCCG	TCRBV07-09	TCRBD02-01	TCRBJ02-07*01
1838	0.0281694	24.859	0.003276	3	CATSGTAGEQYV	CTTGACATCCGCTCACCAGGCCTGGGGGACGCAGCCATGTACCTGTGTGCCACCAGCGGAACAGCGGGCGAGCAGTACGTCGGGCCG	TCRBV15-01*01	TCRBD02-01	TCRBJ02-07*01
1839	0.0281848	24.8623	0.003276	3	CASRLSYEQYV	AGCCTGGCAATCCTGTCCTCAGAACCGGGAGACACGGCACTGTATCTCTGCGCCAGCAGGCTCTCCTACGAGCAGTACGTCGGGCCG	TCRBV23-01*01	unresolved	TCRBJ02-07*01
1840	0.0282001	24.8656	0.003276	3	CASSPGTYEQYV	CTGAGGATCCAGCAGGTAGTGCGAGGAGATTCGGCAGCTTATTTCTGTGCCAGCTCACCAGGCACATACGAGCAGTACGTCGGGCCG	TCRBV18-01*01	unresolved	TCRBJ02-07*01
1841	0.0282154	24.8688	0.003276	3	CASSEGRTGNSREQYV	CCTGCAAAGCTTGAGGACTCGGCCGTGTATCTCTGTGCCAGCAGCGAGGGGCGGACAGGGAATAGTAGAGAGCAGTACGTCGGGCCG	TCRBV11-02*02	TCRBD01-01*01	TCRBJ02-07*01
1842	0.0282308	24.8721	0.003276	3	CASSQGGSGNTIYF	CTACACACCCTGCAGCCAGAAGACTCGGCCCTGTATCTCTGCGCCAGCAGCCAAGGCGGTTCTGGAAACACCATATATTTTGGAGAG	TCRBV04-03*01	TCRBD02-01	TCRBJ01-03*01
1843	0.0282461	24.8754	0.003276	3	CASSPRRTAGNTIYF	ACATCGGCCCAAAAGAACCCGACAGCTTTCTATCTCTGTGCCAGTAGTCCCCGGAGAACCGCTGGAAACACCATATATTTTGGAGAG	TCRBV19-01	TCRBD02-01*02	TCRBJ01-03*01
1844	0.0282614	24.8787	0.003276	3	CASSLGTPPGNTIYF	CAGCCCTCAGAACCCAGGGACTCAGCTGTGTACTTCTGTGCCAGCAGTTTAGGGACGCCACCTGGAAACACCATATATTTTGGAGAG	unresolved	unresolved	TCRBJ01-03*01
1845	0.0282767	24.8819	0.003276	3	CAIRGMTGNTIYF	ACTCTGGAGTCCGCTACCAGCTCCCAGACATCTGTGTACTTCTGTGCCATCAGGGGGATGACTGGAAACACCATATATTTTGGAGAG	TCRBV10-03*01	unresolved	TCRBJ01-03*01
1846	0.0282921	24.8852	0.003276	3	CASSQGQVANRNTIYF	TCGGCTGCTCCCTCCCAGACATCTGTGTACTTCTGTGCCAGCAGCCAGGGACAGGTGGCAAACAGAAACACCATATATTTTGGAGAG	unresolved	TCRBD01-01*01	TCRBJ01-03*01
1847	0.0283074	24.8885	0.003276	3	CSAPTGLVAKNIQYF	ACCAGTGCCCATCCTGAAGACAGCAGCTTCTACATCTGCAGTGCTCCAACAGGGTTGGTAGCCAAAAACATTCAGTACTTCGGCGCC	unresolved	TCRBD01-01*01	TCRBJ02-04*01
1848	0.0283227	24.8918	0.003276	3	CASSQETPAGVIDEQFF	CTGCAGCCAGAAGACTCGGCCCTGTATCTCTGCGCCAGCAGCCAAGAAACCCCAGCGGGAGTGATTGATGAGCAGTTCTTCGGGCCA	TCRBV04-03*01	TCRBD02-01*02	TCRBJ02-01*01
1849	0.028338	24.8951	0.003276	3	CASRVRDRGNEQFF	GTGAACGCCTTGGAGCTGGACGACTCGGCCCTGTATCTCTGTGCCAGCAGGGTCCGGGACAGGGGTAATGAGCAGTTCTTCGGGCCA	TCRBV05-04*01	TCRBD01-01*01	TCRBJ02-01*01
1850	0.0283534	24.8983	0.003276	3	CASSPQGAGRNEQFF	ACATCGGCCCAAAAGAACCCGACAGCTTTCTATCTCTGTGCCAGTAGTCCCCAGGGGGCAGGGAGGAATGAGCAGTTCTTCGGGCCA	TCRBV19-01	TCRBD01-01*01	TCRBJ02-01*01
1851	0.0283687	24.9016	0.003276	3	CASSLFEVNEQFF	ATTCTGGAGTCCGCCAGCACCAACCAGACATCTATGTACCTCTGTGCCAGCAGTTTATTCGAGGTCAATGAGCAGTTCTTCGGGCCA	TCRBV28-01*01	TCRBD02-01*02	TCRBJ02-01*01
1852	0.028384	24.9049	0.003276	3	CASRPTSGKSNEQFF	AGCTCTCTGGAGCTGGGGGACTCAGCTTTGTATTTCTGTGCCAGCAGACCGACTAGCGGGAAATCCAATGAGCAGTTCTTCGGGCCA	TCRBV09-01	TCRBD02-01*02	TCRBJ02-01*01
1853	0.0283993	24.9082	0.003276	3	CSAKLRSYNEQFF	ACAGTGACCAGTGCCCATCCTGAAGACAGCAGCTTCTACATCTGCAGTGCTAAGTTGCGCTCCTACAATGAGCAGTTCTTCGGGCCA	unresolved	TCRBD02-01	TCRBJ02-01*01
1854	0.0284147	24.9114	0.003276	3	CASSLRGYNEQFF	ATCCTGGAGTCGCCCAGCCCCAACCAGACCTCTCTGTACTTCTGTGCCAGCAGTTTACGGGGATACAATGAGCAGTTCTTCGGGCCA	TCRBV27-01*01	TCRBD02-01*01	TCRBJ02-01*01
1855	0.02843	24.9147	0.003276	3	CASSVRTSGYNEQFF	CAGCAGGTAGTGCGAGGAGATTCGGCAGCTTATTTCTGTGCCAGCTCAGTACGGACTAGCGGATACAATGAGCAGTTCTTCGGGCCA	TCRBV18-01*01	TCRBD02-01	TCRBJ02-01*01
1856	0.0284453	24.918	0.003276	3	CASSPREGHNEQFF	CTGGAGTCGCCCAGCCCCAACCAGACCTCTCTGTACTTCTGTGCCAGCAGCCCACGGGAGGGCCACAATGAGCAGTTCTTCGGGCCA	TCRBV27-01*01	TCRBD02-01*02	TCRBJ02-01*01
1857	0.0284606	24.9213	0.003276	3	CASSPRNNEQFF	TTGGAGATCCAGCGCACAGAGCAGGGGGACTCGGCCATGTATCTCTGTGCCAGCAGCCCCCGAAACAATGAGCAGTTCTTCGGGCCA	TCRBV07-09	unresolved	TCRBJ02-01*01
1858	0.028476	24.9245	0.003276	3	CSAGGGGTEQFF	CTGACAGTGACCAGTGCCCATCCTGAAGACAGCAGCTTCTACATCTGCAGTGCAGGGGGAGGGGGCACCGAGCAGTTCTTCGGGCCA	unresolved	unresolved	TCRBJ02-01*01
1859	0.0284913	24.9278	0.003276	3	CASSLWGFEAQYF	ACGATCCAGCGCACACAGCAGGAGGACTCGGCCGTGTATCTCTGTGCCAGCAGCTTATGGGGTTTCGAGGCGCAGTATTTTGGCCCA	TCRBV07-02*01	unresolved	TCRBJ02-03*01
1860	0.0285066	24.9311	0.003276	3	CASSPWTSAGTDTQYF	CCTGCAGAACTGGAGGATTCTGGAGTTTATTTCTGTGCCAGCAGCCCTTGGACTAGCGCGGGCACAGATACGCAGTATTTTGGCCCA	TCRBV14-01*01	TCRBD02-01	TCRBJ02-03*01
1861	0.0285219	24.9344	0.003276	3	CASSDSLFDTDTQYF	GCGTCTGCTGTACCCTCTCAGACATCTGTGTACTTCTGTGCCAGCAGTGACTCACTATTTGACACAGATACGCAGTATTTTGGCCCA	TCRBV06-04	TCRBD02-01	TCRBJ02-03*01
1862	0.0285373	24.9376	0.003276	3	CSARIGGSGVGELFF	ACCAGTGCCCATCCTGAAGACAGCAGCTTCTACATCTGCAGTGCTAGAATTGGGGGGAGTGGAGTCGGGGAGCTGTTTTTTGGAGAA	unresolved	TCRBD02-01*01	TCRBJ02-02*01
1863	0.0285526	24.9409	0.003276	3	CASSPPRQGAGGELFF	CAGGTAGTGCGAGGAGATTCGGCAGCTTATTTCTGTGCCAGCTCACCACCGCGACAGGGGGCTGGCGGGGAGCTGTTTTTTGGAGAA	TCRBV18-01*01	TCRBD01-01*01	TCRBJ02-02*01
1864	0.0285679	24.9442	0.003276	3	CASSTSYTSGELFF	CTGCTGTCGGCTGCTCCCTCCCAGACATCTGTGTACTTCTGTGCCAGCAGTACTTCGTATACATCCGGGGAGCTGTTTTTTGGAGAA	TCRBV06-05*01	unresolved	TCRBJ02-02*01
1865	0.0285833	24.9475	0.003276	3	CASSESGQGFTGELFF	TCTGCTGCCTCCTCCCAGACATCTGTATATTTCTGCGCCAGCAGTGAGTCTGGGCAGGGTTTCACCGGGGAGCTGTTTTTTGGAGAA	TCRBV10-01	TCRBD01-01*01	TCRBJ02-02*01
1866	0.0285986	24.9507	0.003276	3	CASSLSVYNTGELFF	AACGCCTTGTTGCTGGGGGACTCGGCCCTGTATCTCTGTGCCAGCAGCTTGTCGGTCTATAACACCGGGGAGCTGTTTTTTGGAGAA	TCRBV05-05*01	TCRBD02-01	TCRBJ02-02*01
1867	0.0286139	24.954	0.003276	3	CASSPGENTGELFF	ATCCAGCAGGTAGTGCGAGGAGATTCGGCAGCTTATTTCTGTGCCAGCTCACCAGGAGAGAACACCGGGGAGCTGTTTTTTGGAGAA	TCRBV18-01*01	TCRBD02-01*02	TCRBJ02-02*01
1868	0.0286292	24.9573	0.003276	3	CAISARGTGELFF	ACTCTGGAGTCCGCTACCAGCTCCCAGACATCTGTGTACTTCTGTGCCATCAGTGCTAGGGGAACCGGGGAGCTGTTTTTTGGAGAA	TCRBV10-03*01	TCRBD01-01*01	TCRBJ02-02*01
1869	0.0286446	24.9606	0.003276	3	CSARGGSRATGELFF	ACCAGTGCCCATCCTGAAGACAGCAGCTTCTACATCTGCAGTGCTAGAGGTGGCAGTCGGGCAACCGGGGAGCTGTTTTTTGGAGAA	unresolved	unresolved	TCRBJ02-02*01
1870	0.0286599	24.9638	0.003276	3	CSASGRGSEAFF	CTGACAGTGACCAGTGCCCATCCTGAAGACAGCAGCTTCTACATCTGCAGTGCTAGCGGGCGAGGGAGTGAAGCTTTCTTTGGACAA	unresolved	TCRBD02-01*02	TCRBJ01-01*01
1871	0.0286752	24.9671	0.003276	3	CASSHVGVGTEAFF	GTGACATCGGCCCAAAAGAACCCGACAGCTTTCTATCTCTGTGCCAGTAGTCACGTCGGGGTCGGCACTGAAGCTTTCTTTGGACAA	TCRBV19-01	TCRBD02-01*01	TCRBJ01-01*01
1872	0.0286905	24.9704	0.003276	3	CASSLVRTTNTEAFF	CAGCGCACACAGCAGGAGGACTCGGCCGTGTATCTCTGTGCCAGCAGCTTAGTGAGGACAACGAACACTGAAGCTTTCTTTGGACAA	TCRBV07-02*01	TCRBD01-01*01	TCRBJ01-01*01
1873	0.0287059	24.9737	0.003276	3	CATDRGQNTEAFF	ACTCTGGAGTCCGCTACCAGCTCCCAGACATCTGTGTACTTCTGTGCCACCGACAGGGGCCAGAACACTGAAGCTTTCTTTGGACAA	TCRBV10-03*01	TCRBD01-01*01	TCRBJ01-01*01
1874	0.0287212	24.977	0.003276	3	CASSVRLNEKLFF	ATCCTGGAGTCGCCCAGCCCCAACCAGACCTCTCTGTACTTCTGTGCCAGCAGTGTTCGCCTTAATGAAAAACTGTTTTTTGGCAGT	TCRBV27-01*01	unresolved	TCRBJ01-04*01
1875	0.0287365	24.9802	0.003276	3	CASRNRRATNEKLFF	CTGTCCTCAGAACCGGGAGACACGGCACTGTATCTCTGCGCCAGCAGAAACCGGAGGGCAACTAATGAAAAACTGTTTTTTGGCAGT	TCRBV23-01*01	TCRBD02-01*02	TCRBJ01-04*01
1876	0.0287518	24.9835	0.003276	3	CASSLMGRDRLNNEKLFF	GAGTCAGGGGACACAGCACTGTATTTCTGTGCCAGCAGCCTTATGGGTAGGGATCGCCTAAATAATGAAAAACTGTTTTTTGGCAGT	TCRBV21-01*01	unresolved	TCRBJ01-04*01
1877	0.0287672	24.9868	0.003276	3	CASSMGLNEKLFF	ACTGTGACATCGGCCCAAAAGAACCCGACAGCTTTCTATCTCTGTGCCAGTAGTATGGGGCTAAATGAAAAACTGTTTTTTGGCAGT	TCRBV19-01	TCRBD01-01*01	TCRBJ01-04*01
1878	0.0287825	24.9901	0.003276	3	CASSEEVHSNQPQHF	CGGTCCACAAAGCTGGAGGACTCAGCCATGTACTTCTGTGCCAGCAGTGAAGAGGTGCATAGCAATCAGCCCCAGCATTTTGGTGAT	TCRBV02-01*01	unresolved	TCRBJ01-05*01
1879	0.0287978	24.9933	0.003276	3	CASRRTADNQPQHF	GTGAACGCCTTGTTGCTGGGGGACTCGGCCCTGTATCTCTGTGCCAGCAGGCGGACGGCTGACAATCAGCCCCAGCATTTTGGTGAT	TCRBV05-05*01	unresolved	TCRBJ01-05*01
1880	0.0288131	24.9966	0.003276	3	CASSLARSFVDNQPQHF	ACAGAGCAGCGGGACTCGGCCATGTATCGCTGTGCCAGCAGCTTAGCGAGGTCATTCGTAGACAATCAGCCCCAGCATTTTGGTGAT	TCRBV07-06*01	TCRBD02-01*02	TCRBJ01-05*01
1881	0.0288285	24.9999	0.003276	3	CASSRDRGYGYTF	ACTGTGACATCGGCCCAAAAGAACCCGACAGCTTTCTATCTCTGTGCCAGTTCCCGGGACAGGGGGTATGGCTACACCTTCGGTTCG	TCRBV19-01	TCRBD01-01*01	TCRBJ01-02*01
1882	0.0288438	25.0032	0.003276	3	CASSPTRLAGGYGYTF	CCCTCAGAACCCAGGGACTCAGCTGTGTACTTCTGTGCCAGCAGCCCAACCCGCCTCGCGGGTGGCTATGGCTACACCTTCGGTTCG	unresolved	TCRBD02-01	TCRBJ01-02*01
1883	0.0288591	25.0064	0.003276	3	CASSSGGGGYGYTF	GTGAACGCCTTGTTGCTGGGGGACTCGGCCCTGTATCTCTGTGCCAGCAGCTCGGGGGGCGGCGGCTATGGCTACACCTTCGGTTCG	TCRBV05-05*01	TCRBD02-01*01	TCRBJ01-02*01
1884	0.0288744	25.0097	0.003276	3	CSAKPGAYGYTF	CTGACAGTGACCAGTGCCCATCCTGAAGACAGCAGCTTCTACATCTGCAGTGCAAAGCCAGGGGCCTATGGCTACACCTTCGGTTCG	unresolved	TCRBD01-01*01	TCRBJ01-02*01
1885	0.0288898	25.013	0.003276	3	CASSLRFGTGVDYGYTF	ACAGAGCGGGGGGACTCAGCCGTGTATCTCTGTGCCAGCAGCCTCAGATTCGGGACAGGGGTCGACTATGGCTACACCTTCGGTTCG	TCRBV07-03*01	TCRBD01-01*01	TCRBJ01-02*01
1886	0.0289051	25.0163	0.003276	3	CASSDSRNYGYTF	ACTGTGACATCGGCCCAAAAGAACCCGACAGCTTTCTATCTCTGTGCCAGTAGCGACAGTCGAAACTATGGCTACACCTTCGGTTCG	TCRBV19-01	TCRBD01-01*01	TCRBJ01-02*01
1887	0.0289204	25.0195	0.003276	3	CASSQDLTKYGYTF	CTGGAGTCCGCCAGCACCAACCAGACATCTATGTACCTCTGTGCCAGCAGCCAGGACCTCACTAAGTACGGCTACACCTTCGGTTCG	TCRBV28-01*01	unresolved	TCRBJ01-02*01
1888	0.0289358	25.0228	0.003276	3	CASSIRTGRVHTF	AAGATCCAGCCTGCAGAGCTTGGGGACTCGGCCATGTATCTCTGTGCCAGCAGCATTCGGACAGGGCGTGTGCACACCTTCGGTTCG	TCRBV11-01*01	TCRBD01-01*01	TCRBJ01-02*01
1889	0.0289511	25.0261	0.003276	3	CASSFGTSSYEQYF	ATCCAGCGCACAGAGCAGGGGGACTCGGCCATGTATCTCTGTGCCAGCAGCTTCGGGACTAGTTCTTACGAGCAGTACTTCGGGCCG	TCRBV07-09	TCRBD02-01	TCRBJ02-07*01
1890	0.0289664	25.0294	0.003276	3	CASRDGGYEQYF	CTCACTGTGACATCGGCCCAAAAGAACCCGACAGCTTTCTATCTCTGTGCCAGTCGGGACGGAGGGTACGAGCAGTACTTCGGGCCG	TCRBV19-01	TCRBD02-01*02	TCRBJ02-07*01
1891	0.0289817	25.0326	0.003276	3	CASTGGGSYEQYF	ATCCTGGAGTCGCCCAGCCCCAACCAGACCTCTCTGTACTTCTGTGCCAGCACCGGGGGAGGCTCCTACGAGCAGTACTTCGGGCCG	TCRBV27-01*01	TCRBD02-01	TCRBJ02-07*01
1892	0.0289971	25.0359	0.003276	3	CASSLGAAYEQYF	ACGATCCAGCGCACACAGCAGGAGGACTCGGCCGTGTATCTCTGTGCCAGCAGCTTAGGGGCGGCCTACGAGCAGTACTTCGGGCCG	TCRBV07-02*01	unresolved	TCRBJ02-07*01
1893	0.0290124	25.0392	0.003276	3	CSARGLLTYEQYF	ACAGTGACCAGTGCCCATCCTGAAGACAGCAGCTTCTACATCTGCAGTGCTAGAGGGCTGCTAACCTACGAGCAGTACTTCGGGCCG	unresolved	unresolved	TCRBJ02-07*01
1894	0.0290277	25.0425	0.003276	3	CASSPGTSGRPKDEQYF	GCCAGCACCAACCAGACATCTATGTACCTCTGTGCCAGCAGTCCGGGGACTAGCGGGAGGCCCAAGGACGAGCAGTACTTCGGGCCG	TCRBV28-01*01	TCRBD02-01*02	TCRBJ02-07*01
1895	0.029043	25.0457	0.003276	3	CASSLDSSYEQYV	ACGATCCAGCGCACACAGCAGGAGGACTCGGCCGTGTATCTCTGTGCCAGCAGCTTGGACAGTTCCTACGAGCAGTACGTCGGGCCG	TCRBV07-02*01	TCRBD01-01*01	TCRBJ02-07*01
1896	0.0290584	25.049	0.003276	3	CASTRTGTYEQYV	AAGATCCGGTCCACAAAGCTGGAGGACTCAGCCATGTACTTCTGTGCCAGCACCCGGACAGGCACCTACGAGCAGTACGTCGGGCCG	TCRBV02-01*01	TCRBD01-01*01	TCRBJ02-07*01
1897	0.0290737	25.0523	0.003276	3	CASSTRDRGRRTTYEQYV	CAAAAGAACCCGACAGCTTTCTATCTCTGTGCCAGTAGTACGCGGGACAGGGGACGTCGAACCACCTACGAGCAGTACGTCGGGCCG	TCRBV19-01	TCRBD01-01*01	TCRBJ02-07*01
1898	0.029089	25.0556	0.003276	3	CASSLAAKQYV	CCGCTCAGGCTGGAGTTGGCTGCTCCCTCCCAGACATCTGTGTACTTCTGTGCCAGCAGTCTAGCCGCCAAGCAGTACGTCGGGCCG	TCRBV06-06	TCRBD02-01	TCRBJ02-07*01
1899	0.0291043	25.0589	0.003276	3	CASSTGPGNTIYF	GAGATCCAGCGCACAGAGCAGGGGGACTCGGCCATGTATCTCTGTGCCAGCAGTACAGGGCCTGGAAACACCATATATTTTGGAGAG	TCRBV07-09	TCRBD01-01*01	TCRBJ01-03*01
1900	0.0291197	25.0621	0.003276	3	CASSEAWATGNTIYF	CGGTCCACAAAGCTGGAGGACTCAGCCATGTACTTCTGTGCCAGCAGTGAAGCTTGGGCTACTGGAAACACCATATATTTTGGAGAG	TCRBV02-01*01	TCRBD01-01*01	TCRBJ01-03*01
1901	0.029135	25.0654	0.003276	3	CASSQVRTSGNTIYF	AATTCCCTGGAGCTTGGTGACTCTGCTGTGTATTTCTGTGCCAGCAGCCAAGTGAGGACTTCGGGAAACACCATATATTTTGGAGAG	unresolved	TCRBD02-01	TCRBJ01-03*01
1902	0.0291503	25.0687	0.003276	3	CASSLGFPEQFF	CTGACGATCCAGCGCACACAGCAGGAGGACTCGGCCGTGTATCTCTGTGCCAGCAGCTTAGGGTTTCCTGAGCAGTTCTTCGGGCCA	TCRBV07-02*01	unresolved	TCRBJ02-01*01
1903	0.0291656	25.072	0.003276	3	CASSVAGGISYNEQFF	TCTCTGGAGCTGGGGGACTCAGCTTTGTATTTCTGTGCCAGCAGCGTAGCGGGGGGCATCTCCTACAATGAGCAGTTCTTCGGGCCA	TCRBV09-01	TCRBD02-01*01	TCRBJ02-01*01
1904	0.029181	25.0752	0.003276	3	CASSAGSYNEQFF	AAGATCCAGCCCTCAGAACCCAGGGACTCAGCTGTGTACTTCTGTGCCAGTTCGGCGGGCTCCTACAATGAGCAGTTCTTCGGGCCA	unresolved	TCRBD02-01	TCRBJ02-01*01
1905	0.0291963	25.0785	0.003276	3	CASRETESSYNEQFF	GCGTCTGCTGTACCCTCTCAGACATCTGTGTACTTCTGTGCCAGCAGGGAGACAGAGAGCTCCTACAATGAGCAGTTCTTCGGGCCA	TCRBV06-04	TCRBD01-01*01	TCRBJ02-01*01
1906	0.0292116	25.0818	0.003276	3	CAISPTGTESYNEQFF	TCCGCTACCAGCTCCCAGACATCTGTGTACTTCTGTGCCATCAGCCCAACCGGGACCGAATCCTACAATGAGCAGTTCTTCGGGCCA	TCRBV10-03*01	unresolved	TCRBJ02-01*01
1907	0.0292269	25.0851	0.003276	3	CASSRTVNNEQFF	AAGATCCAGCCCTCAGAACCCAGGGACTCAGCTGTGTACTTCTGTGCCAGCAGTAGGACAGTAAACAATGAGCAGTTCTTCGGGCCA	unresolved	TCRBD01-01*01	TCRBJ02-01*01
1908	0.0292423	25.0883	0.003276	3	CASSLGPRGTQYF	GGGTTGGAGTCGGCTGCTCCCTCCCAAACATCTGTGTACTTCTGTGCCAGCAGTTTGGGGCCTCGCGGGACCCAGTACTTCGGGCCA	unresolved	TCRBD01-01*01	TCRBJ02-05*01
1909	0.0292576	25.0916	0.003276	3	CSARGGDSGSGETQYF	AGTGCCCATCCTGAAGACAGCAGCTTCTACATCTGCAGTGCTAGAGGGGGAGACAGCGGGAGCGGAGAGACCCAGTACTTCGGGCCA	unresolved	TCRBD02-01*02	TCRBJ02-05*01
1910	0.0292729	25.0949	0.003276	3	CASSARQGQETQYF	ATCCAGCGCACAGAGCAGGGGGACTCGGCCATGTATCTCTGTGCCAGCAGCGCCAGACAGGGCCAAGAGACCCAGTACTTCGGGCCA	TCRBV07-09	TCRBD01-01*01	TCRBJ02-05*01
1911	0.0292883	25.0982	0.003276	3	CASSSGQVQETQYF	ATCCAGCGCACACAGCAGGAGGACTCGGCCGTGTATCTCTGTGCCAGCAGCTCGGGACAGGTACAAGAGACCCAGTACTTCGGGCCA	TCRBV07-02*01	TCRBD01-01*01	TCRBJ02-05*01
1912	0.0293036	25.1014	0.003276	3	CASSSSGLSVDTQYF	CAGCGCACACAGCAGGAGGACTCGGCCGTGTATCTCTGTGCCAGCAGCTCAAGCGGACTCTCCGTTGATACGCAGTATTTTGGCCCA	TCRBV07-02*01	TCRBD02-01	TCRBJ02-03*01
1913	0.0293189	25.1047	0.003276	3	CASSVSGSKTDTQYF	CAGCGCACACAGCAGGAGGACTCGGCCGTGTATCTCTGTGCCAGCAGCGTTAGCGGGAGTAAGACAGATACGCAGTATTTTGGCCCA	TCRBV07-02*01	TCRBD02-01*02	TCRBJ02-03*01
1914	0.0293342	25.108	0.003276	3	CASSHPGQGAASTDTQYF	GAGCTGGGGGACTCAGCTTTGTATTTCTGTGCCAGCAGTCATCCGGGACAGGGGGCCGCTAGCACAGATACGCAGTATTTTGGCCCA	TCRBV09-01	TCRBD01-01*01	TCRBJ02-03*01
1915	0.0293496	25.1113	0.003276	3	CASSYQLVPPTDTQYF	TCGGCTGCTCCCTCCCAGACATCTGTGTACTTCTGTGCCAGCAGTTACCAACTAGTTCCCCCCACAGATACGCAGTATTTTGGCCCA	TCRBV06-05*01	TCRBD02-01	TCRBJ02-03*01
1916	0.0293649	25.1145	0.003276	3	CASSLDLNSLRLGELFF	GCAAAGCTTGAGGACTCGGCCGTGTATCTCTGTGCCAGCAGCTTAGACCTGAACAGCCTGCGGCTTGGGGAGCTGTTTTTTGGAGAA	TCRBV11-02*02	unresolved	TCRBJ02-02*01
1917	0.0293802	25.1178	0.003276	3	CASSLGPEQGIVGELFF	TTGGAGCTGGGGGACTCGGCCCTTTATCTTTGCGCCAGCAGCTTGGGCCCAGAACAGGGGATCGTCGGGGAGCTGTTTTTTGGAGAA	TCRBV05-01*01	TCRBD01-01*01	TCRBJ02-02*01
1918	0.0293955	25.1211	0.003276	3	CASSLAAGGGTGELFF	CCTGCAGAGCTTGGGGACTCGGCCGTGTATCTCTGTGCCAGCAGCTTAGCAGCGGGAGGGGGCACCGGGGAGCTGTTTTTTGGAGAA	TCRBV11-03*01	TCRBD02-01*02	TCRBJ02-02*01
1919	0.0294109	25.1244	0.003276	3	CASSNGTSGIRNTGELFF	GAGTCAGGGGACACAGCACTGTATTTCTGTGCCAGCAGCAACGGAACTAGCGGGATTAGAAACACCGGGGAGCTGTTTTTTGGAGAA	TCRBV21-01*01	TCRBD02-01*02	TCRBJ02-02*01
1920	0.0294262	25.1276	0.003276	3	CASSSGRGLFF	CCGCTCAGGCTGCTGTCGGCTGCTCCCTCCCAGACATCTGTGTACTTCTGTGCCAGCAGTTCCGGGCGGGGACTGTTTTTTGGAGAA	TCRBV06-05*01	TCRBD02-01*01	TCRBJ02-02*01
1921	0.0294415	25.1309	0.003276	3	CASSLDRFSEAFF	AAGATCCAGCCTGCAGAGCTTGGGGACTCGGCCATGTATCTCTGTGCCAGCAGCTTGGACAGGTTCTCTGAAGCTTTCTTTGGACAA	TCRBV11-01*01	TCRBD01-01*01	TCRBJ01-01*01
1922	0.0294568	25.1342	0.003276	3	CASSLSLGSTEAFF	ATCCAGCGCACACAGCAGGAGGACTCGGCCGTGTATCTCTGTGCCAGCAGCTTAAGTCTGGGGTCTACTGAAGCTTTCTTTGGACAA	TCRBV07-02*01	unresolved	TCRBJ01-01*01
1923	0.0294722	25.1375	0.003276	3	CSASKGGYTEAFF	ACAGTGACCAGTGCCCATCCTGAAGACAGCAGCTTCTACATCTGCAGTGCCTCTAAAGGGGGCTATACTGAAGCTTTCTTTGGACAA	unresolved	TCRBD01-01*01	TCRBJ01-01*01
1924	0.0294875	25.1408	0.003276	3	CSASQGAGITEAFF	GTGACCAGTGCCCATCCTGAAGACAGCAGCTTCTACATCTGCAGTGCTAGTCAGGGGGCCGGGATCACTGAAGCTTTCTTTGGACAA	unresolved	TCRBD01-01*01	TCRBJ01-01*01
1925	0.0295028	25.144	0.003276	3	CASSPQGGTEAFF	CACATCAATTCCCTGGAGCTTGGTGACTCTGCTGTGTATTTCTGTGCCAGCAGCCCACAGGGTGGCACTGAAGCTTTCTTTGGACAA	unresolved	TCRBD01-01*01	TCRBJ01-01*01
1926	0.0295181	25.1473	0.003276	3	CASSPSEQGSTEAFF	CAGCAGGTAGTGCGAGGAGATTCGGCAGCTTATTTCTGTGCCAGCTCACCATCAGAGCAGGGGTCCACTGAAGCTTTCTTTGGACAA	TCRBV18-01*01	TCRBD01-01*01	TCRBJ01-01*01
1927	0.0295335	25.1506	0.003276	3	CASSERWNTEAFF	ACTCTGGAGTCAGCTACCCGCTCCCAGACATCTGTGTATTTCTGCGCCAGCAGTGAAAGGTGGAACACTGAAGCTTTCTTTGGACAA	TCRBV10-02*01	unresolved	TCRBJ01-01*01
1928	0.0295488	25.1539	0.003276	3	CASSDVQNTEAFF	AACCTGAGCTCTCTGGAGCTGGGGGACTCAGCTTTGTATTTCTGTGCCAGCAGCGACGTACAGAACACTGAAGCTTTCTTTGGACAA	TCRBV09-01	TCRBD01-01*01	TCRBJ01-01*01
1929	0.0295641	25.1571	0.003276	3	CASSKGQRREKLFF	CTGGAGTCCGCCAGCACCAACCAGACATCTATGTACCTCTGTGCCAGCAGTAAGGGACAGCGAAGGGAAAAACTGTTTTTTGGCAGT	TCRBV28-01*01	TCRBD01-01*01	TCRBJ01-04*01
1930	0.0295795	25.1604	0.003276	3	CASSLRAFQPQHF	GAGATCCAGCGCACAGAGCAGGGGGACTCGGCCATGTATCTCTGTGCCAGCAGCTTAAGGGCATTTCAGCCCCAGCATTTTGGTGAT	TCRBV07-09	unresolved	TCRBJ01-05*01
1931	0.0295948	25.1637	0.003276	3	CASSEGTGQPQHF	AGGCTGGAGTCGGCTGCTCCCTCCCAGACATCTGTGTACTTCTGTGCCAGCAGTGAAGGTACGGGTCAGCCCCAGCATTTTGGTGAT	TCRBV06-01*01	TCRBD02-01	TCRBJ01-05*01
1932	0.0296101	25.167	0.003276	3	CASRREWTNQPQHF	GTGACATCGGCCCAAAAGAACCCGACAGCTTTCTATCTCTGTGCCAGTAGACGGGAATGGACTAATCAGCCCCAGCATTTTGGTGAT	TCRBV19-01	TCRBD02-01	TCRBJ01-05*01
1933	0.0296254	25.1702	0.003276	3	CASNRPGQGRSGYTF	GAGTCCGCCAGCACCAACCAGACATCTATGTACCTCTGTGCCAGCAATCGTCCGGGACAGGGTAGATCTGGCTACACCTTCGGTTCG	TCRBV28-01*01	TCRBD01-01*01	TCRBJ01-02*01
1934	0.0296408	25.1735	0.003276	3	CASSKRDRFYGYTF	GTGCAGCCTGCAGAACTGGAGGATTCTGGAGTTTATTTCTGTGCCAGCAGCAAACGGGACAGATTCTATGGCTACACCTTCGGTTCG	TCRBV14-01*01	TCRBD01-01*01	TCRBJ01-02*01
1935	0.0296561	25.1768	0.003276	3	CASSSAGYGYTF	CTGAAGATCCAGCCCTCAGAACCCAGGGACTCAGCTGTGTACTTCTGTGCCAGCAGTTCTGCGGGCTATGGCTACACCTTCGGTTCG	unresolved	TCRBD02-01	TCRBJ01-02*01
1936	0.0296714	25.1801	0.003276	3	CAITATGPSYGYTF	CTGGAGTCCGCTACCAGCTCCCAGACATCTGTGTACTTCTGTGCCATCACTGCGACAGGGCCTTCCTATGGCTACACCTTCGGTTCG	TCRBV10-03*01	TCRBD01-01*01	TCRBJ01-02*01
1937	0.0296867	25.1833	0.003276	3	CASSQDTYGYTF	CTCACTGTGACATCGGCCCAAAAGAACCCGACAGCTTTCTATCTCTGTGCCAGTAGTCAGGACACCTATGGCTACACCTTCGGTTCG	TCRBV19-01	TCRBD01-01*01	TCRBJ01-02*01
1938	0.0297021	25.1866	0.003276	3	CSARPLGGPEYYGYTF	AGTGCCCATCCTGAAGACAGCAGCTTCTACATCTGCAGTGCTAGGCCTCTGGGGGGGCCGGAGTACTATGGCTACACCTTCGGTTCG	unresolved	TCRBD02-01*01	TCRBJ01-02*01
1939	0.0297174	25.1899	0.003276	3	CASSPGQKKVDYGYTF	TTGGCTGCTCCCTCCCAGACATCTGTGTACTTCTGTGCCAGCAGTCCGGGACAGAAGAAAGTTGACTATGGCTACACCTTCGGTTCG	TCRBV06-06	TCRBD01-01*01	TCRBJ01-02*01
1940	0.0297327	25.1932	0.003276	3	CASRSPPHRPNYGYTF	TCCACGGAGTCAGGGGACACAGCACTGTATTTCTGTGCCAGCCGATCACCTCCACACAGACCTAACTATGGCTACACCTTCGGTTCG	TCRBV21-01*01	TCRBD01-01*01	TCRBJ01-02*01
1941	0.029748	25.1964	0.003276	3	CASNGQDNYGYTF	AAGATCCAGCCTGCAAAGCTTGAGGACTCGGCCGTGTATCTCTGTGCCAGCAATGGACAGGATAACTATGGCTACACCTTCGGTTCG	TCRBV11-02*02	TCRBD01-01*01	TCRBJ01-02*01
1942	0.0297634	25.1997	0.003276	3	CASSIVGGYGYTF	ACTGTGACATCGGCCCAAAAGAACCCGACAGCTTTCTATCTCTGTGCCAGTAGTATAGTTGGCGGATATGGCTACACCTTCGGTTCG	TCRBV19-01	TCRBD02-01	TCRBJ01-02*01
1943	0.0297787	25.203	0.003276	3	CASSPLHEGEYGYTF	CAGCAGGTAGTGCGAGGAGATTCGGCAGCTTATTTCTGTGCCAGCTCACCACTCCACGAGGGGGAATATGGCTACACCTTCGGTTCG	TCRBV18-01*01	TCRBD01-01*01	TCRBJ01-02*01
1944	0.029794	25.2063	0.003276	3	CASSQDARFDGYTF	ATCAATTCCCTGGAGCTTGGTGACTCTGCTGTGTATTTCTGTGCCAGCAGCCAAGATGCACGGTTCGATGGCTACACCTTCGGTTCG	unresolved	TCRBD02-01	TCRBJ01-02*01
1945	0.0298093	25.2095	0.003276	3	CATSIGGLRSGQYF	CTAGAGTCTGCCATCCCCAACCAGACAGCTCTTTACTTCTGTGCCACCAGTATCGGGGGGTTGCGCTCCGGGCAGTACTTCGGGCCG	unresolved	TCRBD02-01*01	TCRBJ02-07*01
1946	0.0298247	25.2128	0.003276	3	CASSLSPVGRAEYEQYF	ACACAGCAGGAGGACTCCGCCGTGTATCTCTGTGCCAGCAGCTTATCCCCAGTCGGCAGGGCGGAGTACGAGCAGTACTTCGGGCCG	TCRBV07-08*01	TCRBD01-01*01	TCRBJ02-07*01
1947	0.02984	25.2161	0.003276	3	CASSVEGSGGSYEQYF	TCTCTGGAGCTGGGGGACTCAGCTTTGTATTTCTGTGCCAGCAGCGTAGAGGGCAGCGGGGGCTCCTACGAGCAGTACTTCGGGCCG	TCRBV09-01	TCRBD02-01*01	TCRBJ02-07*01
1948	0.0298553	25.2194	0.003276	3	CASSNSGGTYEQYF	ATCCAGCGCACAGAGCAGGGGGACTCGGCCATGTATCTCTGTGCCAGCAGCAACTCAGGGGGCACCTACGAGCAGTACTTCGGGCCG	TCRBV07-09	TCRBD01-01*01	TCRBJ02-07*01
1949	0.0298706	25.2227	0.003276	3	CASSLPENSSYEQYV	CAGCGCACAGAGCGGGGGGACTCAGCCGTGTATCTCTGTGCCAGCAGCTTACCGGAGAACAGCTCCTACGAGCAGTACGTCGGGCCG	TCRBV07-03*01	unresolved	TCRBJ02-07*01
1950	0.029886	25.2259	0.003276	3	CASSPAPGFSGNTIYF	CAGGTAGTGCGAGGAGATTCGGCAGCTTATTTCTGTGCCAGCTCACCAGCCCCAGGGTTCTCTGGAAACACCATATATTTTGGAGAG	TCRBV18-01*01	TCRBD01-01*01	TCRBJ01-03*01
1951	0.0299013	25.2292	0.003276	3	CASSHPRSTGGFSGNTIYF	CTGGGGGACTCAGCTTTGTATTTCTGTGCCAGCAGCCACCCAAGGTCCACAGGGGGCTTCTCTGGAAACACCATATATTTTGGAGAG	TCRBV09-01	TCRBD01-01*01	TCRBJ01-03*01
1952	0.0299166	25.2325	0.003276	3	CASSYAPPSSTYGNTIYF	AGCCCCAACCAGACCTCTCTGTACTTCTGTGCCAGCAGTTACGCCCCCCCCTCTTCTACGTATGGAAACACCATATATTTTGGAGAG	TCRBV27-01*01	TCRBD02-01	TCRBJ01-03*01
1953	0.029932	25.2358	0.003276	3	CASSLSGANVLTF	CACATCAATTCCCTGGAGCTTGGTGACTCTGCTGTGTATTTCTGTGCCAGCAGCCTCTCTGGGGCCAACGTCCTGACTTTCGGGGCC	unresolved	unresolved	TCRBJ02-06*01
1954	0.0299473	25.239	0.003276	3	CASSYVGLIQYF	CTGGGGTTGGAGTCGGCTGCTCCCTCCCAAACATCTGTGTACTTCTGTGCCAGCAGTTACGTAGGGCTCATTCAGTACTTCGGCGCC	unresolved	unresolved	TCRBJ02-04*01
1955	0.0299626	25.2423	0.003276	3	CASSEALQNIQYF	AAGATCCGGTCCACAAAGCTGGAGGACTCAGCCATGTACTTCTGTGCCAGCAGTGAAGCGCTTCAGAACATTCAGTACTTCGGCGCC	TCRBV02-01*01	TCRBD01-01*01	TCRBJ02-04*01
1956	0.0299779	25.2456	0.003276	3	CASSRGRNLAKNIQYF	ACCCTGCAGCCAGAAGACTCGGCCCTGTATCTCTGCGCCAGCAGCCGGGGCAGAAACCTAGCCAAAAACATTCAGTACTTCGGCGCC	TCRBV04-03*01	TCRBD01-01*01	TCRBJ02-04*01
1957	0.0299933	25.2489	0.003276	3	CASSLSSGTSRFF	ATCCTGGAGTCGCCCAGCCCCAACCAGACCTCTCTGTACTTCTGTGCCAGCAGTCTATCGTCCGGGACTAGCCGGTTCTTCGGGCCA	TCRBV27-01*01	TCRBD02-01	TCRBJ02-01*01
1958	0.0300086	25.2521	0.003276	3	CASSQGGAGGPLGEQFF	CTGGAGCTTGGTGACTCTGCTGTGTATTTCTGTGCCAGCAGCCAAGGGGGCGCGGGAGGGCCTCTGGGTGAGCAGTTCTTCGGGCCA	unresolved	TCRBD02-01*02	TCRBJ02-01*01
1959	0.0300239	25.2554	0.003276	3	CAIRSQGEQFF	CTCCTCACTCTGGAGTCCGCTACCAGCTCCCAGACATCTGTGTACTTCTGTGCCATCAGGAGCCAGGGTGAGCAGTTCTTCGGGCCA	TCRBV10-03*01	TCRBD01-01*01	TCRBJ02-01*01
1960	0.0300392	25.2587	0.003276	3	CASSLGVGAVHEQFF	AGCACCTTGGAGCTGGGGGACTCGGCCCTTTATCTTTGCGCCAGCAGCTTGGGGGTGGGAGCAGTCCATGAGCAGTTCTTCGGGCCA	TCRBV05-01*01	TCRBD02-01*02	TCRBJ02-01*01
1961	0.0300546	25.262	0.003276	3	CSARAWQGLGNEQFF	ACCAGTGCCCATCCTGAAGACAGCAGCTTCTACATCTGCAGTGCTAGGGCGTGGCAGGGGTTGGGCAATGAGCAGTTCTTCGGGCCA	unresolved	TCRBD01-01*01	TCRBJ02-01*01
1962	0.0300699	25.2652	0.003276	3	CSARGGQGYNEQFF	GTGACCAGTGCCCATCCTGAAGACAGCAGCTTCTACATCTGCAGTGCTAGGGGGGGACAGGGCTACAATGAGCAGTTCTTCGGGCCA	unresolved	TCRBD01-01*01	TCRBJ02-01*01
1963	0.0300852	25.2685	0.003276	3	CATRRPSGSYNEQFF	CGCTCACCAGGCCTGGGGGACGCAGCCATGTACCTGTGTGCCACCAGAAGACCCTCCGGGTCCTACAATGAGCAGTTCTTCGGGCCA	TCRBV15-01*01	TCRBD02-01	TCRBJ02-01*01
1964	0.0301005	25.2718	0.003276	3	CASSIGGRGNEQFF	GTGACATCGGCCCAAAAGAACCCGACAGCTTTCTATCTCTGTGCCAGTAGTATTGGCGGGAGGGGAAATGAGCAGTTCTTCGGGCCA	TCRBV19-01	TCRBD02-01*02	TCRBJ02-01*01
1965	0.0301159	25.2751	0.003276	3	CASSERRETQYF	CTGAAGATCCGGTCCACAAAGCTGGAGGACTCAGCCATGTACTTCTGTGCCAGCTCTGAGCGGAGGGAGACCCAGTACTTCGGGCCA	TCRBV02-01*01	TCRBD02-01	TCRBJ02-05*01
1966	0.0301312	25.2783	0.003276	3	CASSFVSSGRRETQYF	TCCGCCAGCACCAACCAGACATCTATGTACCTCTGTGCCAGCAGTTTCGTCTCAAGCGGGAGGAGGGAGACCCAGTACTTCGGGCCA	TCRBV28-01*01	TCRBD02-01*02	TCRBJ02-05*01
1967	0.0301465	25.2816	0.003276	3	CASSLGRTGRQETQYF	CGCACACAGCAGGAGGACTCGGCCGTGTATCTCTGTGCCAGCAGCTTGGGAAGGACAGGGAGGCAAGAGACCCAGTACTTCGGGCCA	TCRBV07-02*01	TCRBD01-01*01	TCRBJ02-05*01
1968	0.0301618	25.2849	0.003276	3	CASSPAGAGGTQETQYF	CTGGAGCTGGGGGACTCAGCTTTGTATTTCTGTGCCAGCAGCCCGGCTGGAGCGGGAGGGACCCAAGAGACCCAGTACTTCGGGCCA	TCRBV09-01	TCRBD02-01*02	TCRBJ02-05*01
1969	0.0301772	25.2882	0.003276	3	CASSFNAGDTQYF	ACGATCCAGCGCACACAGCAGGAGGACTCGGCCGTGTATCTCTGTGCCAGCAGCTTCAACGCGGGAGATACGCAGTATTTTGGCCCA	TCRBV07-02*01	TCRBD02-01	TCRBJ02-03*01
1970	0.0301925	25.2914	0.003276	3	CASSQTDTQYF	ACTCTGAAGGTGCAGCCTGCAGAACTGGAGGATTCTGGAGTTTATTTCTGTGCCAGCAGCCAGACAGATACGCAGTATTTTGGCCCA	TCRBV14-01*01	unresolved	TCRBJ02-03*01
1971	0.0302078	25.2947	0.003276	3	CASSPGGGTDTQYF	GTGAGCACCTTGGAGCTGGGGGACTCGGCCCTTTATCTTTGCGCCAGCAGCCCGGGAGGCGGCACAGATACGCAGTATTTTGGCCCA	TCRBV05-01*01	TCRBD02-01*02	TCRBJ02-03*01
1972	0.0302231	25.298	0.003276	3	CASSLEGGDTDTQYF	CAGCGCACACAGCAGGAGGACTCCGCCGTGTATCTCTGTGCCAGCAGCTTAGAGGGCGGGGACACAGATACGCAGTATTTTGGCCCA	TCRBV07-08*01	TCRBD02-01*01	TCRBJ02-03*01
1973	0.0302385	25.3013	0.003276	3	CASSLISGAGELFF	ATCCAGCGCACAGAGCGGGGGGACTCAGCCGTGTATCTCTGTGCCAGCAGCTTAATATCCGGGGCCGGGGAGCTGTTTTTTGGAGAA	TCRBV07-03*01	TCRBD02-01*01	TCRBJ02-02*01
1974	0.0302538	25.3046	0.003276	3	CASKSGGSAGELFF	GTGACATCGGCCCAAAAGAACCCGACAGCTTTCTATCTCTGTGCCAGTAAATCCGGAGGGTCCGCCGGGGAGCTGTTTTTTGGAGAA	TCRBV19-01	TCRBD02-01*02	TCRBJ02-02*01
1975	0.0302691	25.3078	0.003276	3	CASSLGQTGELFF	AAGATCCAGCCCTCAGAACCCAGGGACTCAGCTGTGTACTTCTGTGCCAGCAGTCTCGGACAGACCGGGGAGCTGTTTTTTGGAGAA	unresolved	TCRBD01-01*01	TCRBJ02-02*01
1976	0.0302845	25.3111	0.003276	3	CASSIQGGTGELFF	TTGGCGTCTGCTGTACCCTCTCAGACATCTGTGTACTTCTGTGCCAGCAGTATTCAGGGAGGCACCGGGGAGCTGTTTTTTGGAGAA	TCRBV06-04	TCRBD02-01*02	TCRBJ02-02*01
1977	0.0302998	25.3144	0.003276	3	CATSDFWSADTGELFF	TCTGCCATCCCCAACCAGACAGCTCTTTACTTCTGTGCCACCAGTGATTTTTGGAGTGCGGACACCGGGGAGCTGTTTTTTGGAGAA	unresolved	TCRBD02-01	TCRBJ02-02*01
1978	0.0303151	25.3177	0.003276	3	CAIGGQGGTGELFF	CTGGAGTCCGCTACCAGCTCCCAGACATCTGTGTACTTCTGTGCCATCGGGGGACAGGGGGGAACCGGGGAGCTGTTTTTTGGAGAA	TCRBV10-03*01	TCRBD01-01*01	TCRBJ02-02*01
1979	0.0303304	25.3209	0.003276	3	CASSTKGDTEAFF	ACTGTGACATCGGCCCAAAAGAACCCGACAGCTTTCTATCTCTGTGCCAGTAGTACCAAAGGGGATACTGAAGCTTTCTTTGGACAA	TCRBV19-01	TCRBD01-01*01	TCRBJ01-01*01
1980	0.0303458	25.3242	0.003276	3	CASLDREFGRVTEAFF	CGCACACAGCAGGAGGACTCGGCCGTGTATCTCTGTGCCAGCCTGGACAGGGAGTTCGGTCGGGTCACTGAAGCTTTCTTTGGACAA	TCRBV07-02*01	TCRBD01-01*01	TCRBJ01-01*01
1981	0.0303611	25.3275	0.003276	3	CASSPVQGMNTEAFF	GAGTCGGCTGCTCCCTCCCAAACATCTGTGTACTTCTGTGCCAGCAGTCCCGTACAGGGGATGAACACTGAAGCTTTCTTTGGACAA	unresolved	TCRBD01-01*01	TCRBJ01-01*01
1982	0.0303764	25.3308	0.003276	3	CASSGRGMNTEAFF	CTGGAGTCTGCCAGGCCCTCACATACCTCTCAGTACCTCTGTGCCAGCAGTGGTCGGGGCATGAACACTGAAGCTTTCTTTGGACAA	TCRBV25-01*01	unresolved	TCRBJ01-01*01
1983	0.0303917	25.334	0.003276	3	CASSLYENTEAFF	ACGATCCAGCGCACACAGCAGGAGGACTCGGCCGTGTATCTCTGTGCCAGCAGCTTATACGAGAACACTGAAGCTTTCTTTGGACAA	TCRBV07-02*01	unresolved	TCRBJ01-01*01
1984	0.0304071	25.3373	0.003276	3	CASRLDSEKLFF	CTGAAGATCCGGTCCACAAAGCTGGAGGACTCAGCCATGTACTTCTGTGCCAGCAGGTTAGACAGTGAAAAACTGTTTTTTGGCAGT	TCRBV02-01*01	TCRBD01-01*01	TCRBJ01-04*01
1985	0.0304224	25.3406	0.003276	3	CASSILGGQPQHF	ACTGTGACATCGGCCCAAAAGAACCCGACAGCTTTCTATCTCTGTGCCAGTAGTATCCTGGGAGGTCAGCCCCAGCATTTTGGTGAT	TCRBV19-01	TCRBD02-01*02	TCRBJ01-05*01
1986	0.0304377	25.3439	0.003276	3	CASSLGSGVDQPQHF	CAGCGCACACAGCAGGAGGACTCCGCCGTGTATCTCTGTGCCAGCAGCTTAGGTTCCGGAGTCGATCAGCCCCAGCATTTTGGTGAT	TCRBV07-08*01	TCRBD02-01*02	TCRBJ01-05*01
1987	0.030453	25.3471	0.003276	3	CASSPGTPRQPQHF	ATCCAGCGCACACAGCAGGAGGACTCCGCCGTGTATCTCTGTGCCAGCAGCCCGGGGACCCCCAGGCAGCCCCAGCATTTTGGTGAT	TCRBV07-08*01	unresolved	TCRBJ01-05*01
1988	0.0304684	25.3504	0.003276	3	CASKSYDRGSGYTF	GTGACATCGGCCCAAAAGAACCCGACAGCTTTCTATCTCTGTGCCAGTAAATCGTATGACAGGGGATCTGGCTACACCTTCGGTTCG	TCRBV19-01	TCRBD01-01*01	TCRBJ01-02*01
1989	0.0304837	25.3537	0.003276	3	CATSAGRYGYTF	CTCACTGTGACATCGGCCCAAAAGAACCCGACAGCTTTCTATCTCTGTGCCACCTCCGCAGGGAGGTATGGCTACACCTTCGGTTCG	TCRBV19-01	TCRBD02-01*02	TCRBJ01-02*01
1990	0.030499	25.357	0.003276	3	CASKEGFYGYTF	CTCACTGTGACATCGGCCCAAAAGAACCCGACAGCTTTCTATCTCTGTGCCAGTAAGGAGGGGTTCTATGGCTACACCTTCGGTTCG	TCRBV19-01	TCRBD02-01*02	TCRBJ01-02*01
1991	0.0305143	25.3602	0.003276	3	CASSSGQRYGYTF	ATTCTGGAGTCCGCCAGCACCAACCAGACATCTATGTACCTCTGTGCCAGCAGCAGCGGACAGAGATATGGCTACACCTTCGGTTCG	TCRBV28-01*01	TCRBD01-01*01	TCRBJ01-02*01
1992	0.0305297	25.3635	0.003276	3	CASSRAGQVSLHF	CACATCAATTCCCTGGAGCTTGGTGACTCTGCTGTGTATTTCTGTGCCAGCAGCCGGGCGGGACAGGTGAGCTTGCACTTCGGTTCG	unresolved	TCRBD01-01*01	TCRBJ01-02*01
1993	0.030545	25.3668	0.003276	3	CASRFQRTSFYEQYF	CAGCCTGCAGAGCAGGGGGACTCGGCCGTGTATGTCTGTGCAAGTCGCTTCCAAAGGACTAGCTTCTACGAGCAGTACTTCGGGCCG	TCRBV12-02*01	TCRBD02-01	TCRBJ02-07*01
1994	0.0305603	25.3701	0.003276	3	CASSNSSGSYEQYV	ATCCAGCAGGTAGTGCGAGGAGATTCGGCAGCTTATTTCTGTGCCAGCTCAAACAGCTCGGGCTCCTACGAGCAGTACGTCGGGCCG	TCRBV18-01*01	unresolved	TCRBJ02-07*01
1995	0.0305756	25.3733	0.003276	3	CASSMGHGEQFF	CTCACTGTGACATCGGCCCAAAAGAACCCGACAGCTTTCTATCTCTGTGCCAGTAGTATGGGCCATGGTGAGCAGTTCTTCGGGCCA	TCRBV19-01	TCRBD01-01*01	TCRBJ02-01*01
1996	0.030591	25.3766	0.003276	3	CASSPQTNEQFF	TTGGAGATCCAGCGCACAGAGCAGGGGGACTCGGCCATGTATCTCTGTGCCAGCAGCCCACAAACCAATGAGCAGTTCTTCGGGCCA	TCRBV07-09	TCRBD01-01*01	TCRBJ02-01*01
1997	0.0306063	25.3799	0.003276	3	CASSLDILAGGYNEQFF	GCAGAGCTTGGGGACTCGGCCGTGTATCTCTGTGCCAGCAGCTTAGATATACTAGCGGGAGGGTACAATGAGCAGTTCTTCGGGCCA	TCRBV11-03*01	TCRBD02-01*02	TCRBJ02-01*01
1998	0.0306216	25.3832	0.003276	3	CASRWGTVTYNEQFF	GAGTCCGCCAGCACCAACCAGACATCTATGTACCTCTGTGCCAGCAGGTGGGGGACGGTAACCTACAATGAGCAGTTCTTCGGGCCA	TCRBV28-01*01	unresolved	TCRBJ02-01*01
1999	0.030637	25.3865	0.003276	3	CASSRESHNEQFF	AACCTGAGCTCTCTGGAGCTGGGGGACTCAGCTTTGTATTTCTGTGCCAGCAGCCGGGAGTCCCACAATGAGCAGTTCTTCGGGCCA	TCRBV09-01	TCRBD02-01*02	TCRBJ02-01*01
[truncated: 63,249 more rows]

## Sheet: Hoja1
1.53261e-05	1	3.27738
1.53261e-05	1	1.0091
1.53261e-05	1	0.803783
1.53261e-05	1	0.777573
1.53261e-05	1	0.543864
1.53261e-05	1	0.534035
1.53261e-05	1	0.441207
1.53261e-05	1	0.41172
1.53261e-05	1	0.329813
1.53261e-05	1	0.326537
1.53261e-05	1	0.319984
1.53261e-05	1	0.29705
1.53261e-05	1	0.256643
1.53261e-05	1	0.246814
1.53261e-05	1	0.22388
1.53261e-05	1	0.200946
1.53261e-05	1	0.196577
1.53261e-05	1	0.185656
1.53261e-05	1	0.138696
1.53261e-05	1	0.128867
1.53261e-05	1	0.126683
1.53261e-05	1	0.122315
1.53261e-05	1	0.117946
1.53261e-05	1	0.112486
1.53261e-05	1	0.111394
1.53261e-05	1	0.107025
1.53261e-05	1	0.103749
1.53261e-05	1	0.100473
1.53261e-05	1	0.099381
1.53261e-05	1	0.091736
1.53261e-05	1	0.089552
1.53261e-05	1	0.077539
1.53261e-05	1	0.06771
1.53261e-05	1	0.065526
1.53261e-05	1	0.06225
1.53261e-05	1	0.058973
1.53261e-05	1	0.056789
1.53261e-05	1	0.055697
1.53261e-05	1	0.053513
1.53261e-05	1	0.052421
1.53261e-05	1	0.050236
1.53261e-05	1	0.04696
1.53261e-05	1	0.043684
1.53261e-05	1	0.042592
1.53261e-05	1	0.040408
1.53261e-05	1	0.039315
1.53261e-05	1	0.037131
1.53261e-05	1	0.034947
1.53261e-05	1	0.027302
3.06523e-05	2	0.129959
3.06523e-05	2	0.101565
3.06523e-05	2	0.081907
3.06523e-05	2	0.074263
3.06523e-05	2	0.066618
3.06523e-05	2	0.054605
3.06523e-05	2	0.045868
3.06523e-05	2	0.044776
3.06523e-05	2	0.036039
3.06523e-05	2	0.032763
3.06523e-05	2	0.02621
3.06523e-05	2	0.025118
4.59784e-05	3	0.084091
4.59784e-05	3	0.064434
4.59784e-05	3	0.049144
4.59784e-05	3	0.048052
4.59784e-05	3	0.038223
4.59784e-05	3	0.022934
6.13046e-05	4	0.031671
6.13046e-05	4	0.030579
6.13046e-05	4	0.021842
6.13046e-05	4	0.02075
6.13046e-05	4	0.018566
7.66307e-05	5	0.029487
7.66307e-05	5	0.017474
9.19568e-05	6	0.024026
0.000107283	7	0.019658
0.000153261	10	0.016381
0.000183914	12	0.014197
0.00019924	13	0.015289
0.000229892	15	0.013105
0.000260544	17	0.012013
0.000613046	40	0.010921
0.00067435	44	0.009829
0.000781633	51	0.008737
0.00101153	66	0.007645
0.00188512	123	0.006553
0.0030499	199	0.00546
0.0060998	398	0.004368
0.0154641	1009	0.003276
0.0736421	4805	0.002184
0.893652	58309	0.001092
0.999939
