# Supplementary material for: Changes in the TCRβ Repertoire and Tumor Immune Signature From a Cutaneous Melanoma Patient Immunized With the CSF-470 Vaccine: A Case Report
Source: Front Immunol. 2018 May 3;9:955. doi: 10.3389/fimmu.2018.00955 (PMC5944263; doi:10.3389/fimmu.2018.00955)
Supplement: Table S5 — Peripheral blood mononuclear cells-POST-4 productive rearrangements. [file table_5.xlsx]

## Sheet: POST4 Productive Rearrengments
Clones (#)	Clones (%)	Cumulative frequency (%)	Productive frequency (%)	templates	Amino acid	Rearrangement	v_resolved	d_resolved	j_resolved
1	4.78233e-06	1.56869	1.56869	5039	CASSTRGSWNTGELFF	TCCTTGGAGCTGGGGGACTCAGCCCTGTACTTCTGTGCCAGCAGCACCCGGGGTAGCTGGAACACCGGGGAGCTGTTTTTTGGAGAA	TCRBV13-01*01	TCRBD02-01*01	TCRBJ02-02*01
2	9.56466e-06	2.89768	1.32898	4269	CASRTGTKEFF	CCCCTCACTCTGTAGTCTGCTGCCTCCTCCCAGACATCTGTATATTTCTGCGCCAGCAGGACCGGGACTAAGGAGTTCTTCGGGCCA	TCRBV10-01	TCRBD02-01	TCRBJ02-01*01
3	1.4347e-05	3.79861	0.900932	2894	CASSPGQALEKLFF	ATCCAGCGCACAGAGCAGGGGGACTCGGCCATGTATCTCTGTGCCAGCAGCCCTGGACAGGCACTTGAAAAACTGTTTTTTGGCAGT	TCRBV07-09	TCRBD01-01*01	TCRBJ01-04*01
4	1.91293e-05	4.62047	0.821859	2640	CASSLEGHQPQHF	AATGTGAACGCCTTGTTGCTGGGGGACTCGGCCCTCTATCTCTGTGCCAGCAGCTTGGAGGGTCATCAGCCCCAGCATTTTGGTGAT	TCRBV05-06*01	unknown	TCRBJ01-05*01
5	2.39117e-05	5.25834	0.637875	2049	CASGTGQFSNQPQHF	CGGTCCACAAAGCTGGAGGACTCAGCCATGTACTTCTGTGCCAGTGGGACGGGACAGTTTAGCAATCAGCCCCAGCATTTTGGTGAT	TCRBV02-01*01	TCRBD01-01*01	TCRBJ01-05*01
6	2.8694e-05	5.83458	0.576235	1851	CASRRERGHTDTQYF	AATGCCTTGGAGCTGGAGGACTCGGCCCTGTATCTCTGTGCCAGCAGAAGGGAGCGGGGCCACACAGATACGCAGTATTTTGGCCCA	TCRBV05-08*01	TCRBD02-01*01	TCRBJ02-03*01
7	3.34763e-05	6.34855	0.513973	1651	CASSLVRTTNTEAFF	CAGCCTGCAGAGCTTGGGGACTCGGCCGTGTATCTCTGTGCCAGCAGCTTAGTGAGGACAACGAACACTGAAGCTTTCTTTGGACAA	TCRBV11-03*01	TCRBD01-01*01	TCRBJ01-01*01
8	3.82587e-05	6.80804	0.459494	1476	CASSSRETSGYNEQFF	CGCACAGAGCAGGGGGACTCGGCCATGTATCTCTGTGCCAGCAGCTCTCGGGAGACTAGCGGCTACAATGAGCAGTTCTTCGGGCCA	TCRBV07-09	TCRBD02-01	TCRBJ02-01*01
9	4.3041e-05	7.25291	0.444862	1429	CASRYAVDTEAFF	CACCTACACACCCTGCAGCCAGAAGACTCGGCCCTGTATCTCTGCGCCAGCCGCTACGCGGTGGACACTGAAGCTTTCTTTGGACAA	TCRBV04-03*01	TCRBD02-01	TCRBJ01-01*01
10	4.78233e-05	7.66944	0.416533	1338	CASSQDPTDPRLDTQYF	CTGGAGCTTGGTGACTCTGCTGTGTATTTCTGTGCCAGCAGCCAAGACCCCACGGACCCCCGCCTAGATACGCAGTATTTTGGCCCA	TCRBV03	unknown	TCRBJ02-03*01
11	5.26057e-05	8.03492	0.365478	1174	CASSIKGGTYNEQFF	CTGTCGGCTGCTCCCTCCCAGACATCTGTGTACTTCTGTGCCAGCAGTATTAAGGGTGGAACGTACAATGAGCAGTTCTTCGGGCCA	TCRBV06-05*01	unknown	TCRBJ02-01*01
12	5.7388e-05	8.39323	0.358318	1151	CASSPLRGFYEQYV	GTGAACGCCTTGTTGCTGGGGGACTCGGCCCTCTATCTCTGTGCCAGCAGCCCCCTGAGGGGATTCTACGAGCAGTACGTCGGGCCG	TCRBV05-06*01	unknown	TCRBJ02-07*01
13	6.21703e-05	8.74813	0.354894	1140	CASSSEGTDTQYF	AACCTGAGCTCTCTGGAGCTGGGGGACTCAGCTTTGTATTTCTGTGCCAGCAGCTCCGAGGGCACAGATACGCAGTATTTTGGCCCA	TCRBV09-01	TCRBD02-01*02	TCRBJ02-03*01
14	6.69527e-05	9.04979	0.30166	969	CASSDTRFGFSNQPQHF	CCCAGCCCCAACCAGACCTCTCTGTACTTCTGTGCCAGCAGTGATACTAGGTTCGGATTTAGCAATCAGCCCCAGCATTTTGGTGAT	TCRBV27-01*01	TCRBD02-01	TCRBJ01-05*01
15	7.1735e-05	9.34616	0.296367	952	CASSPTSGSSYEQYF	CACGCCCTGCAGCCAGAAGACTCAGCCCTGTATCTCTGCGCCAGCAGCCCGACTAGCGGGAGCTCCTACGAGCAGTACTTCGGGCCG	TCRBV04-01*01	TCRBD02-01*02	TCRBJ02-07*01
16	7.65173e-05	9.59116	0.245001	787	CASSLVGQGFYGYTF	AACGCCTTGTTGCTGGGGGACTCGGCCCTGTATCTCTGTGCCAGCAGCTTGGTGGGACAGGGTTTCTATGGCTACACCTTCGGTTCG	TCRBV05-05*01	TCRBD01-01*01	TCRBJ01-02*01
17	8.12996e-05	9.82433	0.233171	749	CASSIDRWGAVHTEAFF	GCCCAAAAGAACCCGACAGCTTTCTATCTCTGTGCCAGTAGTATAGATCGTTGGGGGGCCGTCCACACTGAAGCTTTCTTTGGACAA	TCRBV19-01	unknown	TCRBJ01-01*01
18	8.6082e-05	10.0195	0.195192	627	CATSAGDNEQFF	CTGTCCCTAGAGTCTGCCATCCCCAACCAGACAGCTCTTTACTTCTGTGCCACCAGTGCAGGGGACAATGAGCAGTTCTTCGGGCCA	TCRBV24	TCRBD01-01*01	TCRBJ02-01*01
19	9.08643e-05	10.2041	0.184607	593	CASSQEQGGYGYTF	CTACACACCCTGCAGCCAGAAGACTCGGCCCTGTATCTCTGCGCCAGCAGCCAAGAACAGGGTGGCTATGGCTACACCTTCGGTTCG	TCRBV04-03*01	TCRBD01-01*01	TCRBJ01-02*01
20	9.56466e-05	10.3813	0.177136	569	CASSVGGGSYEQYF	CTGGAGTCGGCTGCTCCCTCCCAGACATCTGTGTACTTCTGTGCCAGCAGTGTGGGGGGGGGCTCCTACGAGCAGTACTTCGGGCCG	TCRBV06-01*01	TCRBD02-01*01	TCRBJ02-07*01
21	0.000100429	10.5369	0.155655	500	CASSLGYRNTEAFF	ATCCAGCGCACACAGCAGGAGGACTCCGCCGTGTATCTCTGTGCCAGCAGCTTAGGCTACAGAAACACTGAAGCTTTCTTTGGACAA	TCRBV07-08*01	TCRBD01-01*01	TCRBJ01-01*01
22	0.000105211	10.6739	0.136976	440	CASSLVRTTNTEAFF	CAGCCTGCAGAGCTTGGGGACTCGGCCGTGTATCTCTGTGCCAGCAGCTTAGTCCGTACCACGAACACTGAAGCTTTCTTTGGACAA	TCRBV11-03*01	unknown	TCRBJ01-01*01
23	0.000109994	10.7972	0.123279	396	CASERGSGANVLTF	CTGGAGTCCGCCAGCACCAACCAGACATCTATGTACCTCTGTGCCAGTGAAAGAGGCTCTGGGGCCAACGTCCTGACTTTCGGGGCC	TCRBV28-01*01	TCRBD02-01*02	TCRBJ02-06*01
24	0.000114776	10.9198	0.122656	394	CASSLGLAGTDTQYF	AACGCCTTGTTGCTGGGGGACTCGGCCCTCTATCTCTGTGCCAGCAGCTTGGGGCTAGCGGGAACAGATACGCAGTATTTTGGCCCA	TCRBV05-06*01	TCRBD02-01*02	TCRBJ02-03*01
25	0.000119558	11.0391	0.119232	383	CASSYSTDRDTWVNTEAFF	CCCTCCCAAACATCTGTGTACTTCTGTGCCAGCAGTTACTCGACCGACCGGGACACCTGGGTGAACACTGAAGCTTTCTTTGGACAA	TCRBV06	TCRBD01-01*01	TCRBJ01-01*01
26	0.000124341	11.158	0.118921	382	CASSLGDREQFF	TTGGAGATCCAGCGCACAGAGCAGGGGGACTCGGCCATGTATCTCTGTGCCAGCAGCTTAGGGGACAGGGAGCAGTTCTTCGGGCCA	TCRBV07-09	TCRBD01-01*01	TCRBJ02-01*01
27	0.000129123	11.2741	0.116119	373	CASSQEQGAGNQPQHF	ACCCTGCAGCCAGAAGACTCGGCCCTGTATCTCTGCGCCAGCAGCCAGGAACAGGGGGCCGGCAATCAGCCCCAGCATTTTGGTGAT	TCRBV04-03*01	TCRBD01-01*01	TCRBJ01-05*01
28	0.000133905	11.3887	0.114562	368	CAISESQGADLNYGYTF	GCTACCAGCTCCCAGACATCTGTGTACTTCTGTGCCATCAGTGAGTCACAGGGGGCCGATCTCAACTATGGCTACACCTTCGGTTCG	TCRBV10-03*01	TCRBD01-01*01	TCRBJ01-02*01
29	0.000138688	11.4998	0.111138	357	CASSEAEGNEQFF	AAGATCCGGTCCACAAAGCTGGAGGACTCAGCCATGTACTTCTGTGCCAGCAGTGAAGCCGAGGGGAATGAGCAGTTCTTCGGGCCA	TCRBV02-01*01	unknown	TCRBJ02-01*01
30	0.00014347	11.5982	0.098374	316	CASSPNPGILANEQFF	CGCACACAGCAGGAGGACTCCGCCGTGTATCTCTGTGCCAGCAGCCCAAACCCTGGAATACTAGCCAATGAGCAGTTCTTCGGGCCA	TCRBV07-08*01	TCRBD02-01	TCRBJ02-01*01
31	0.000148252	11.6959	0.097751	314	CSASSLGVHEKLFF	GTGACCAGTGCCCATCCTGAAGACAGCAGCTTCTACATCTGCAGTGCTAGTTCACTCGGGGTTCACGAAAAACTGTTTTTTGGCAGT	TCRBV20	TCRBD02-01*01	TCRBJ01-04*01
32	0.000153035	11.7918	0.095884	308	CASSSGQVQETQYF	ATCCAGCCTGCAAAGCTTGAGGACTCGGCCGTGTATCTCTGTGCCAGCAGCTCGGGACAGGTACAAGAGACCCAGTACTTCGGGCCA	TCRBV11-02*02	TCRBD01-01*01	TCRBJ02-05*01
33	0.000157817	11.8846	0.09277	298	CASSPPRESNEQFF	ATCCAGCAGGTAGTGCGAGGAGATTCGGCAGCTTATTTCTGTGCCAGCTCACCTCCACGGGAGTCCAATGAGCAGTTCTTCGGGCCA	TCRBV18-01*01	TCRBD02-01*02	TCRBJ02-01*01
34	0.000162599	11.9752	0.090591	291	CASSYGGGTYQETQYF	TCGGCTGCTCCCTCCCAGACATCTGTGTACTTCTGTGCCAGCAGTTACGGGGGCGGGACGTACCAAGAGACCCAGTACTTCGGGCCA	TCRBV06-05*01	unknown	TCRBJ02-05*01
35	0.000167382	12.0636	0.088412	284	CASSLSGTSGRANTGELFF	CCCAACCAGACCTCTCTGTACTTCTGTGCCAGCAGTTTGTCCGGGACTAGCGGGAGGGCGAACACCGGGGAGCTGTTTTTTGGAGAA	TCRBV27-01*01	TCRBD02-01*02	TCRBJ02-02*01
36	0.000172164	12.1448	0.081252	261	CASSFEVTEAFF	CTGATTCTGGAGTCCGCCAGCACCAACCAGACATCTATGTACCTCTGTGCCAGCAGTTTCGAGGTCACTGAAGCTTTCTTTGGACAA	TCRBV28-01*01	TCRBD02-01*02	TCRBJ01-01*01
37	0.000176946	12.2208	0.07596	244	CASSQDWASGREGNEQFF	CAGCCAGAAGACTCGGCCCTGTATCTCTGCGCCAGCAGCCAAGATTGGGCTAGCGGGAGGGAGGGAAATGAGCAGTTCTTCGGGCCA	TCRBV04-03*01	TCRBD02-01*02	TCRBJ02-01*01
38	0.000181729	12.294	0.073158	235	CSAREEGGSYNEQFF	ACCAGTGCCCATCCTGAAGACAGCAGCTTCTACATCTGCAGTGCTAGGGAAGAGGGTGGGTCCTACAATGAGCAGTTCTTCGGGCCA	TCRBV20	TCRBD02-01*02	TCRBJ02-01*01
39	0.000186511	12.3628	0.0688	221	CASSQELQSNYGYTF	CACACCCTGCAGCCAGAAGACTCGGCCCTGTATCTCTGCGCCAGCAGCCAAGAGCTACAGAGTAACTATGGCTACACCTTCGGTTCG	TCRBV04-03*01	TCRBD01-01*01	TCRBJ01-02*01
40	0.000191293	12.4266	0.063819	205	CASSPSRREGWTGELFF	GCCCAAAAGAACCCGACAGCTTTCTATCTCTGTGCCAGTAGTCCATCTCGGCGGGAGGGATGGACCGGGGAGCTGTTTTTTGGAGAA	TCRBV19-01	TCRBD02-01*02	TCRBJ02-02*01
41	0.000196076	12.4891	0.062573	201	CASSPTSASGELFF	CTGGAGTCCGCCAGCACCAACCAGACATCTATGTACCTCTGTGCCAGCAGCCCCACTAGCGCTTCCGGGGAGCTGTTTTTTGGAGAA	TCRBV28-01*01	TCRBD02-01	TCRBJ02-02*01
42	0.000200858	12.5511	0.061951	199	CASRETSGDPSDEQYF	TCGGCCCAAAAGAACCCGACAGCTTTCTATCTCTGTGCCAGTAGGGAGACTAGCGGGGACCCCAGCGACGAGCAGTACTTCGGGCCG	TCRBV19-01	TCRBD02-01*01	TCRBJ02-07*01
43	0.00020564	12.6124	0.061328	197	CASSPISTDTQYF	AAGATCCAGCCTGCAAAGCTTGAGGACTCGGCCGTGTATCTCTGTGCCAGCAGCCCCATTTCTACAGATACGCAGTATTTTGGCCCA	TCRBV11-02*02	unknown	TCRBJ02-03*01
44	0.000210423	12.6725	0.060083	193	CAWRYEVPRGYTF	AGTTCTAAGAAGCTCCTTCTCAGTGACTCTGGCTTCTATCTCTGTGCCTGGAGGTACGAAGTGCCGAGGGGCTACACCTTCGGTTCG	TCRBV30-01*01	TCRBD02-01*02	TCRBJ01-02*01
45	0.000215205	12.7301	0.057592	185	CASSLADGPGPQHF	ATCCAGCGCACAGAGCAGGGGGACTCGGCCATGTATCTCTGTGCCAGCAGCTTAGCTGACGGCCCGGGGCCCCAGCATTTTGGTGAT	TCRBV07-09	TCRBD02-01	TCRBJ01-05*01
46	0.000219987	12.7827	0.052611	169	CSAVDLGLAGTDTQYF	AGTGCCCATCCTGAAGACAGCAGCTTCTACATCTGCAGTGCTGTTGATTTGGGACTAGCGGGCACAGATACGCAGTATTTTGGCCCA	TCRBV20	TCRBD02-01	TCRBJ02-03*01
47	0.00022477	12.8325	0.04981	160	CASSQGLGLEQYV	CACCTACACACCCTGCAGCCAGAAGACTCGGCCCTGTATCTCTGCGCCAGCAGCCAAGGATTGGGGCTCGAGCAGTACGTCGGGCCG	TCRBV04-03*01	TCRBD01-01*01	TCRBJ02-07*01
48	0.000229552	12.8792	0.046697	150	CASSYWGALGPNYGYTF	GCTGCTCCCTCCCAGACATCTGTGTACTTCTGTGCCAGCAGTTATTGGGGGGCACTAGGACCTAACTATGGCTACACCTTCGGTTCG	TCRBV06	unknown	TCRBJ01-02*01
49	0.000234334	12.9259	0.046697	150	CASSLTSAAGELFF	CTGGAGTCCGCCAGCACCAACCAGACATCTATGTACCTCTGTGCCAGCAGTCTTACTAGCGCGGCCGGGGAGCTGTTTTTTGGAGAA	TCRBV28-01*01	TCRBD02-01	TCRBJ02-02*01
50	0.000239117	12.9723	0.046385	149	CSAHEGSYNEQFF	ACAGTGACCAGTGCCCATCCTGAAGACAGCAGCTTCTACATCTGCAGTGCACATGAGGGGTCCTACAATGAGCAGTTCTTCGGGCCA	TCRBV20	unknown	TCRBJ02-01*01
51	0.000243899	13.0177	0.045451	146	CASSPGDDNEQYF	AATGTGAATGCCTTGGAGCTGGAGGACTCGGCCCTGTATCTCTGTGCCAGCAGCCCCGGGGACGACAACGAGCAGTACTTCGGGCCG	TCRBV05-08*01	unknown	TCRBJ02-07*01
52	0.000248681	13.0623	0.044517	143	CASSYPELGLAGKVQYF	GCTGCTCCCTCCCAAACATCTGTGTACTTCTGTGCCAGCAGTTACCCGGAACTGGGACTAGCGGGAAAGGTGCAGTACTTCGGGCCG	TCRBV06	TCRBD02-01*02	TCRBJ02-07*01
53	0.000253464	13.1055	0.043272	139	CASSFASGELFF	CTGAATGTGAACGCCTTGTTGCTGGGGGACTCGGCCCTCTATCTCTGTGCCAGCAGCTTTGCATCCGGGGAGCTGTTTTTTGGAGAA	TCRBV05-06*01	unknown	TCRBJ02-02*01
54	0.000258246	13.1488	0.043272	139	CASSQEDRYGYTF	AAGGTGCAGCCTGCAGAACTGGAGGATTCTGGAGTTTATTTCTGTGCCAGCAGCCAAGAGGATCGGTATGGCTACACCTTCGGTTCG	TCRBV14-01*01	unknown	TCRBJ01-02*01
55	0.000263028	13.1908	0.042027	135	CASSQTSGRHDEQFF	CACACCCTGCAGCCAGAAGACTCGGCCCTGTATCTCTGCGCCAGCAGCCAGACTAGCGGGAGGCACGATGAGCAGTTCTTCGGGCCA	TCRBV04-03*01	TCRBD02-01*02	TCRBJ02-01*01
56	0.000267811	13.2329	0.042027	135	CASSFGTGELFF	CTGAATGTGAACGCCTTGTTGCTGGGGGACTCGGCCCTCTATCTCTGTGCCAGCAGCTTCGGTACCGGGGAGCTGTTTTTTGGAGAA	TCRBV05-06*01	TCRBD02-01	TCRBJ02-02*01
57	0.000272593	13.2746	0.041716	134	CAWTSETGAVNTEAFF	AAGCTCCTCCTCAGTGACTCTGGCTTCTATCTCTGTGCCTGGACATCCGAGACAGGGGCAGTGAACACTGAAGCTTTCTTTGGACAA	TCRBV30-01*02	TCRBD01-01*01	TCRBJ01-01*01
58	0.000277375	13.3163	0.041716	134	CASSPTDSNQPQHF	ATCCAGCGCACAGAGCAGCGGGACTCGGCCATGTATCGCTGTGCCAGCAGCCCGACAGATAGCAATCAGCCCCAGCATTTTGGTGAT	TCRBV07-06*01	TCRBD01-01*01	TCRBJ01-05*01
59	0.000282158	13.3568	0.04047	130	CASSHTSGGTDTQYF	CACACCCTGCAGCCAGAAGACTCGGCCCTGTATCTCTGCGCCAGCAGCCACACTAGCGGTGGCACAGATACGCAGTATTTTGGCCCA	TCRBV04-03*01	TCRBD02-01	TCRBJ02-03*01
60	0.00028694	13.3969	0.040159	129	CASSSYFTPGRADTQYF	ACAGAGCGGGGGGACTCAGCCGTGTATCTCTGTGCCAGCAGTTCCTATTTTACCCCGGGACGCGCAGATACGCAGTATTTTGGCCCA	TCRBV07-03*01	unknown	TCRBJ02-03*01
61	0.000291722	13.4371	0.040159	129	CASSPQTAGGLETQYF	TCCGCCAGCACCAACCAGACATCTATGTACCTCTGTGCCAGCAGTCCACAAACGGCGGGGGGCTTAGAGACCCAGTACTTCGGGCCA	TCRBV28-01*01	TCRBD02-01*01	TCRBJ02-05*01
62	0.000296505	13.4769	0.039848	128	CASGTDLYGYTF	CTGATCCTGGAGTCGCCCAGCCCCAACCAGACCTCTCTGTACTTCTGTGCCAGCGGGACAGACCTCTATGGCTACACCTTCGGTTCG	TCRBV27-01*01	TCRBD01-01*01	TCRBJ01-02*01
63	0.000301287	13.5152	0.038291	123	CASSVEGEETQYF	AACCTGAGCTCTCTGGAGCTGGGGGACTCAGCTTTGTATTTCTGTGCCAGCAGCGTAGAAGGGGAAGAGACCCAGTACTTCGGGCCA	TCRBV09-01	TCRBD01-01*01	TCRBJ02-05*01
64	0.000306069	13.5532	0.03798	122	CASSLLGGDYNEQFF	CAGCCTGCAGAGCTTGGGGACTCGGCCGTGTATCTCTGTGCCAGCAGCTTATTAGGGGGGGACTACAATGAGCAGTTCTTCGGGCCA	TCRBV11-03*01	TCRBD02-01*01	TCRBJ02-01*01
65	0.000310852	13.5909	0.037669	121	CASSFGYEQYF	TCCCTGATTCTGGAGTCCGCCAGCACCAACCAGACATCTATGTACCTCTGTGCCAGCAGTTTCGGGTACGAGCAGTACTTCGGGCCG	TCRBV28-01*01	TCRBD02-01	TCRBJ02-07*01
66	0.000315634	13.6285	0.037669	121	CASSQTQRETGELFF	CAGCGCACACAGCAGGAGGACTCCGCCGTGTATCTCTGTGCCAGCAGTCAGACCCAGAGAGAAACCGGGGAGCTGTTTTTTGGAGAA	TCRBV07-08*01	unknown	TCRBJ02-02*01
67	0.000320416	13.6653	0.036735	118	CASSLGLDRYF	ACCTTGGAGATCCAGCGCACAGAGCAGGGGGACTCGGCCATGTATCTCTGTGCCAGCAGCTTGGGACTAGATAGGTACTTCGGGCCG	TCRBV07-09	TCRBD02-01	TCRBJ02-07*01
68	0.000325199	13.7014	0.036112	116	CASSQSPGEGQRGYQETQYF	GAAGACTCAGCCCTGTATCTCTGCGCCAGCAGCCAGTCCCCCGGGGAGGGGCAGAGAGGGTACCAAGAGACCCAGTACTTCGGGCCA	TCRBV04-01*01	TCRBD02-01*02	TCRBJ02-05*01
69	0.000329981	13.7363	0.034867	112	CASSSQGLAGNIQYF	AGCTCCTTGGAGCTGGGGGACTCAGCCCTGTACTTCTGTGCCAGCAGCTCCCAAGGCCTTGCTGGAAACATTCAGTACTTCGGCGCC	TCRBV13-01*01	unknown	TCRBJ02-04*01
70	0.000334763	13.7708	0.034555	111	CASSQEPEYGYTF	CACCTACACACCCTGCAGCCAGAAGACTCGGCCCTGTATCTCTGCGCCAGCAGCCAAGAACCGGAATATGGCTACACCTTCGGTTCG	TCRBV04-03*01	unknown	TCRBJ01-02*01
71	0.000339546	13.8051	0.034244	110	CASSEGGLAGDTQYF	GAGTCAGCTACCCGCTCCCAGACATCTGTGTATTTCTGCGCCAGCAGTGAAGGGGGACTAGCGGGAGATACGCAGTATTTTGGCCCA	TCRBV10-02*01	TCRBD02-01	TCRBJ02-03*01
72	0.000344328	13.839	0.033933	109	CASSLAGGRYEQYV	ATCCGGTCCACAAAGCTGGAGGACTCAGCCATGTACTTCTGTGCCAGCAGTTTAGCGGGAGGTCGTTACGAGCAGTACGTCGGGCCG	TCRBV02-01*01	TCRBD02-01*02	TCRBJ02-07*01
73	0.00034911	13.8726	0.033622	108	CASSSWTSGVGGEQYV	TCCGCCAGCACCAACCAGACATCTATGTACCTCTGTGCCAGCAGTTCTTGGACTAGCGGCGTGGGAGGTGAGCAGTACGTCGGGCCG	TCRBV28-01*01	TCRBD02-01	TCRBJ02-07*01
74	0.000353893	13.9056	0.032999	106	CASSLGTVNDEQFF	ATCCAGCGCACACAGCAGGAGGACTCCGCCGTGTATCTCTGTGCCAGCAGCTTAGGGACAGTAAACGATGAGCAGTTCTTCGGGCCA	TCRBV07-08*01	TCRBD01-01*01	TCRBJ02-01*01
75	0.000358675	13.9358	0.030197	97	CASRLAGVRETQYF	CTGCTGTCGGCTGCTCCCTCCCAGACATCTGTGTACTTCTGTGCCAGCAGACTAGCGGGAGTGCGAGAGACCCAGTACTTCGGGCCA	TCRBV06-05*01	TCRBD02-01*02	TCRBJ02-05*01
76	0.000363457	13.966	0.030197	97	CASSPQDRVGYTF	AAGGTGCAGCCTGCAGAACTGGAGGATTCTGGAGTTTATTTCTGTGCCAGCAGCCCACAGGACAGGGTAGGCTACACCTTCGGTTCG	TCRBV14-01*01	TCRBD01-01*01	TCRBJ01-02*01
77	0.00036824	13.9959	0.029886	96	CASSVDWNTEAFF	AACCTGAGCTCTCTGGAGCTGGGGGACTCAGCTTTGTATTTCTGTGCCAGCAGCGTCGATTGGAACACTGAAGCTTTCTTTGGACAA	TCRBV09-01	unknown	TCRBJ01-01*01
78	0.000373022	14.0248	0.028952	93	CASSLVGQGDVNQPQHF	GCAGAGCTTGGGGACTCGGCCGTGTATCTCTGTGCCAGCAGCCTAGTGGGACAGGGGGATGTAAATCAGCCCCAGCATTTTGGTGAT	TCRBV11-03*01	TCRBD01-01*01	TCRBJ01-05*01
79	0.000377804	14.0535	0.028641	92	CATSDSTWDSNQPQHF	TCTGCCATCCCCAACCAGACAGCTCTTTACTTCTGTGCCACCAGTGATTCCACATGGGATAGCAATCAGCCCCAGCATTTTGGTGAT	TCRBV24	unknown	TCRBJ01-05*01
80	0.000382587	14.0818	0.028329	91	CASSHRTPSSGNTIYF	TCGGCTGCTCCCTCCCAGACATCTGTGTACTTCTGTGCCAGCAGTCACAGGACCCCCAGCTCTGGAAACACCATATATTTTGGAGAG	TCRBV06	TCRBD01-01*01	TCRBJ01-03*01
81	0.000387369	14.1098	0.028018	90	CASSQADEQFF	ACTCTGAAGATCCGGTCCACAAAGCTGGAGGACTCAGCCATGTACTTCTGTGCCAGCAGCCAGGCTGATGAGCAGTTCTTCGGGCCA	TCRBV02-01*01	TCRBD01-01*01	TCRBJ02-01*01
82	0.000392151	14.1372	0.027395	88	CASSPPTGNEQFF	AAGATCCAGCCCTCAGAACCCAGGGACTCAGCTGTGTACTTCTGTGCCAGCAGCCCCCCGACGGGCAATGAGCAGTTCTTCGGGCCA	TCRBV12	TCRBD02-01	TCRBJ02-01*01
83	0.000396934	14.1643	0.027084	87	CASSPRGEANTEAFF	AGCTCTCTGGAGCTGGGGGACTCAGCTTTGTATTTCTGTGCCAGCAGCCCCCGAGGAGAGGCTAACACTGAAGCTTTCTTTGGACAA	TCRBV09-01	TCRBD02-01*02	TCRBJ01-01*01
84	0.000401716	14.1914	0.027084	87	CASSREDYYGYTF	GAGATCCAGCGCACAGAGCAGGGGGACTCGGCCATGTATCTCTGTGCCAGCAGCCGAGAGGATTACTATGGCTACACCTTCGGTTCG	TCRBV07-09	TCRBD02-01*02	TCRBJ01-02*01
85	0.000406498	14.2182	0.026773	86	CASSQSQGHPSTDTQYF	CTGCAGCCAGAAGACTCGGCCCTGTATCTCTGCGCCAGCAGCCAAAGCCAAGGACACCCTAGCACAGATACGCAGTATTTTGGCCCA	TCRBV04-03*01	TCRBD01-01*01	TCRBJ02-03*01
86	0.000411281	14.2446	0.026461	85	CSAQALAETGTDTQYF	AGTGCCCATCCTGAAGACAGCAGCTTCTACATCTGCAGTGCTCAGGCTTTGGCAGAAACTGGCACAGATACGCAGTATTTTGGCCCA	TCRBV20	TCRBD01-01*01	TCRBJ02-03*01
87	0.000416063	14.2708	0.02615	84	CASSPRLSSGANVLTF	GCCTTGTTGCTGGGGGACTCGGCCCTGTATCTCTGTGCCAGCAGCCCACGTTTGTCCTCTGGGGCCAACGTCCTGACTTTCGGGGCC	TCRBV05-05*01	unknown	TCRBJ02-06*01
88	0.000420845	14.2966	0.025839	83	CASSEGERHGYTF	AAGATCCGGTCCACAAAGCTGGAGGACTCAGCCATGTACTTCTGTGCCAGCAGTGAAGGGGAGCGCCATGGCTACACCTTCGGTTCG	TCRBV02-01*01	TCRBD02-01*02	TCRBJ01-02*01
89	0.000425628	14.3225	0.025839	83	CASSLENDYGYTF	AATGTGAATGCCTTGGAGCTGGAGGACTCGGCCCTGTATCTCTGTGCCAGCAGCTTAGAAAATGACTATGGCTACACCTTCGGTTCG	TCRBV05-08*01	unknown	TCRBJ01-02*01
90	0.00043041	14.348	0.025527	82	CASGRTAVGELFF	ATCCTGGAGTCGCCCAGCCCCAACCAGACCTCTCTGTACTTCTGTGCCAGCGGAAGGACCGCCGTCGGGGAGCTGTTTTTTGGAGAA	TCRBV27-01*01	unknown	TCRBJ02-02*01
91	0.000435192	14.3735	0.025527	82	CASSQRTGATGELFF	CACGCCCTGCAGCCAGAAGACTCAGCCCTGTATCTCTGCGCCAGCAGCCAAAGGACAGGGGCGACCGGGGAGCTGTTTTTTGGAGAA	TCRBV04-01*01	TCRBD01-01*01	TCRBJ02-02*01
92	0.000439975	14.399	0.025527	82	CASSWAGTGGETQYF	CAGCCTGCAGAGCTTGGGGACTCGGCCATGTATCTCTGTGCCAGCAGCTGGGCCGGGACAGGGGGAGAGACCCAGTACTTCGGGCCA	TCRBV11-01*01	TCRBD01-01*01	TCRBJ02-05*01
93	0.000444757	14.4239	0.024905	80	CASSLGARENYGYTF	AGCTCCTTGGAGCTGGGGGACTCAGCCCTGTACTTCTGTGCCAGCAGCTTAGGCGCGCGGGAGAACTATGGCTACACCTTCGGTTCG	TCRBV13-01*01	TCRBD02-01*02	TCRBJ01-02*01
94	0.000449539	14.4488	0.024905	80	CASSIGDEQYF	TCCCTGATTCTGGAGTCCGCCAGCACCAACCAGACATCTATGTACCTCTGTGCCAGTTCTATCGGGGACGAGCAGTACTTCGGGCCG	TCRBV28-01*01	TCRBD02-01*01	TCRBJ02-07*01
95	0.000454322	14.4734	0.024594	79	CASSSLRQGTNYGYTF	TCCGCCAGCACCAACCAGACATCTATGTACCTCTGTGCCAGCAGCTCCCTCCGACAGGGGACGAACTATGGCTACACCTTCGGTTCG	TCRBV28-01*01	TCRBD01-01*01	TCRBJ01-02*01
96	0.000459104	14.4977	0.024282	78	CASSLEAGPSTDTQYF	TCGGCTGCTCCCTCCCAGACATCTGTGTACTTCTGTGCCAGCAGTCTCGAGGCGGGACCGAGCACAGATACGCAGTATTTTGGCCCA	TCRBV06	TCRBD02-01*02	TCRBJ02-03*01
97	0.000463886	14.5214	0.02366	76	CASSPNNNEQFF	ATGAATGTGAGCACCTTGGAGCTGGGGGACTCGGCCCTTTATCTTTGCGCCAGCAGCCCTAATAACAATGAGCAGTTCTTCGGGCCA	TCRBV05-01*01	TCRBD02-01	TCRBJ02-01*01
98	0.000468669	14.545	0.02366	76	CASSASGVGYEQYF	CTGAGCTCTCTGGAGCTGGGGGACTCAGCTTTGTATTTCTGTGCCAGCAGTGCATCAGGGGTGGGCTACGAGCAGTACTTCGGGCCG	TCRBV09-01	TCRBD01-01*01	TCRBJ02-07*01
99	0.000473451	14.5684	0.023348	75	CASRQISGTAQDTQYF	TCGGCTGCTCCCTCCCAAACATCTGTGTACTTCTGTGCCAGCAGACAAATTAGCGGGACCGCTCAAGATACGCAGTATTTTGGCCCA	TCRBV06	TCRBD02-01*02	TCRBJ02-03*01
100	0.000478233	14.5914	0.023037	74	CASTGRANTEAFF	ACCCTGGAGTCTGCCAGGCCCTCACATACCTCTCAGTACCTCTGTGCCAGCACCGGACGGGCGAACACTGAAGCTTTCTTTGGACAA	TCRBV25-01*01	unknown	TCRBJ01-01*01
101	0.000483016	14.6145	0.023037	74	CASTLGQGAILGANVLTF	GAGCTGGACGACTCGGCCCTGTATCTCTGTGCCAGTACCTTGGGACAGGGGGCAATCTTAGGGGCCAACGTCCTGACTTTCGGGGCC	TCRBV05-04*01	TCRBD01-01*01	TCRBJ02-06*01
102	0.000487798	14.6372	0.022726	73	CASSLTSSGTGSRNQPQHF	CCCAACCAGACCTCTCTGTACTTCTGTGCCAGCAGTCTAACCTCATCCGGGACAGGGTCTCGCAATCAGCCCCAGCATTTTGGTGAT	TCRBV27-01*01	TCRBD01-01*01	TCRBJ01-05*01
103	0.00049258	14.6599	0.022726	73	CASSPRLAGGLITDTQYF	GAGCTGGGGGACTCGGCCCTTTATCTTTGCGCCAGCAGCCCTAGACTAGCGGGAGGACTTATCACAGATACGCAGTATTTTGGCCCA	TCRBV05-01*01	TCRBD02-01*02	TCRBJ02-03*01
104	0.000497363	14.6826	0.022726	73	CASSLPRFSNGYTF	GTGAACGCCTTGGAGCTGGACGACTCGGCCCTGTATCTCTGTGCCAGCAGCTTGCCAAGATTCTCGAATGGCTACACCTTCGGTTCG	TCRBV05-04*01	unknown	TCRBJ01-02*01
105	0.000502145	14.7054	0.022726	73	CATKPLGMNTEAFF	CTGGAGTCGGCTGCTCCCTCCCAGACATCTGTGTACTTCTGTGCCACCAAACCCCTTGGGATGAACACTGAAGCTTTCTTTGGACAA	TCRBV06-01*01	unknown	TCRBJ01-01*01
106	0.000506927	14.7278	0.022414	72	CASSLSNRGYEQYF	GTGAACGCCTTGTTGCTGGGGGACTCGGCCCTCTATCTCTGTGCCAGCAGCTTGTCGAACAGGGGCTACGAGCAGTACTTCGGGCCG	TCRBV05-06*01	TCRBD01-01*01	TCRBJ02-07*01
107	0.00051171	14.7502	0.022414	72	CASSDGSGQFF	CCGCTCAGGCTGGAGTTGGCTGCTCCCTCCCAGACATCTGTGTACTTCTGTGCCAGCAGTGACGGGAGCGGGCAGTTCTTCGGGCCA	TCRBV06-06	TCRBD02-01*02	TCRBJ02-01*01
108	0.000516492	14.7717	0.02148	69	CASSESGEQFF	CCCCTGACCCTGGAGTCTGCCAGGCCCTCACATACCTCTCAGTACCTCTGTGCCAGCAGTGAGAGCGGGGAGCAGTTCTTCGGGCCA	TCRBV25-01*01	TCRBD02-01	TCRBJ02-01*01
109	0.000521274	14.7932	0.02148	69	CASSPGTGGLGNQPQHF	TTGGAGCTGGAGGACTCGGCCCTGTATCTCTGTGCCAGCAGCCCCGGGACAGGGGGCCTCGGCAATCAGCCCCAGCATTTTGGTGAT	TCRBV05-08*01	TCRBD01-01*01	TCRBJ01-05*01
110	0.000526057	14.8143	0.021169	68	CASSLVQGDIEKLFF	AACGCCTTGTTGCTGGGGGACTCGGCCCTCTATCTCTGTGCCAGCAGCTTGGTTCAGGGCGACATTGAAAAACTGTTTTTTGGCAGT	TCRBV05-06*01	TCRBD01-01*01	TCRBJ01-04*01
111	0.000530839	14.8355	0.021169	68	CASSQDSVTGETGFHPNTGELFF	GCTGTGTATTTCTGTGCCAGCAGCCAAGATTCGGTTACTGGGGAGACAGGGTTTCACCCGAACACCGGGGAGCTGTTTTTTGGAGAA	TCRBV03	TCRBD01-01*01	TCRBJ02-02*01
112	0.000535621	14.8563	0.020858	67	CASSYDRLSYNEQFF	CTGTCGGCTGCTCCCTCCCAGACATCTGTGTACTTCTGTGCCAGCAGTTACGACAGGCTATCCTACAATGAGCAGTTCTTCGGGCCA	TCRBV06-05*01	TCRBD01-01*01	TCRBJ02-01*01
113	0.000540404	14.8772	0.020858	67	CASTIWGATEAFF	AATGTGAACGCCTTGGAGCTGGACGACTCGGCCCTGTATCTCTGTGCCAGCACCATCTGGGGGGCCACTGAAGCTTTCTTTGGACAA	TCRBV05-04*01	unknown	TCRBJ01-01*01
114	0.000545186	14.8978	0.020546	66	CASSPAANYGYTF	AGGATCCAGCAGGTAGTGCGAGGAGATTCGGCAGCTTATTTCTGTGCCAGCTCACCAGCGGCAAACTATGGCTACACCTTCGGTTCG	TCRBV18-01*01	TCRBD02-01	TCRBJ01-02*01
115	0.000549968	14.918	0.020235	65	CASSLSGLSNYGYTF	GAGTCGCCCAGCCCCAACCAGACCTCTCTGTACTTCTGTGCCAGCAGTTTATCTGGGTTGTCTAACTATGGCTACACCTTCGGTTCG	TCRBV27-01*01	unknown	TCRBJ01-02*01
116	0.000554751	14.9376	0.019613	63	CASSQEEDDSYNEQFF	CCTGCAGAACTGGAGGATTCTGGAGTTTATTTCTGTGCCAGCAGCCAAGAAGAGGATGACTCCTACAATGAGCAGTTCTTCGGGCCA	TCRBV14-01*01	TCRBD02-01*02	TCRBJ02-01*01
117	0.000559533	14.9569	0.019301	62	CASSMQGADTQYF	ACTGTGACATCGGCCCAAAAGAACCCGACAGCTTTCTATCTCTGTGCCAGTAGTATGCAGGGCGCAGATACGCAGTATTTTGGCCCA	TCRBV19-01	TCRBD01-01*01	TCRBJ02-03*01
118	0.000564315	14.9762	0.019301	62	CASSLVRTTNTEAFF	CAGCCTGCAGAGCTTGGGGACTCGGCCGTGTATCTCTGTGCCAGCAGCTTAGTCCGGACAACGAACACTGAAGCTTTCTTTGGACAA	TCRBV11-03*01	TCRBD01-01*01	TCRBJ01-01*01
119	0.000569098	14.9952	0.01899	61	CATSRETGGEKLFF	ATCCGCTCACCAGGCCTGGGGGACGCAGCCATGTACCTGTGTGCCACCAGCAGAGAAACAGGGGGAGAAAAACTGTTTTTTGGCAGT	TCRBV15-01*01	TCRBD01-01*01	TCRBJ01-04*01
120	0.00057388	15.0139	0.018679	60	CASSPGTDPEAFF	AATGTGAACGCCTTGTTGCTGGGGGACTCGGCCCTCTATCTCTGTGCCAGCAGCCCAGGGACAGACCCTGAAGCTTTCTTTGGACAA	TCRBV05-06*01	TCRBD01-01*01	TCRBJ01-01*01
121	0.000578662	15.0326	0.018679	60	CASSLSPGTSINEQFF	CGCACAGAGCGGGGGGACTCAGCCGTGTATCTCTGTGCCAGCAGCTTAAGTCCCGGGACTAGTATCAATGAGCAGTTCTTCGGGCCA	TCRBV07-03*01	TCRBD02-01	TCRBJ02-01*01
122	0.000583445	15.0509	0.018367	59	CSVDLAGQWNYGYTF	AGCAACATGAGCCCTGAAGACAGCAGCATATATCTCTGCAGCGTTGACTTGGCAGGGCAGTGGAACTATGGCTACACCTTCGGTTCG	TCRBV29-01*01	TCRBD01-01*01	TCRBJ01-02*01
123	0.000588227	15.0693	0.018367	59	CSAREGSSSNQPQHF	ACCAGTGCCCATCCTGAAGACAGCAGCTTCTACATCTGCAGTGCTAGAGAGGGGAGCTCCAGCAATCAGCCCCAGCATTTTGGTGAT	TCRBV20	TCRBD02-01*02	TCRBJ01-05*01
124	0.000593009	15.087	0.017745	57	CASSSNVLGQETQYF	GAGTCGCCCAGCCCCAACCAGACCTCTCTGTACTTCTGTGCCAGCAGTTCTAACGTTTTAGGCCAAGAGACCCAGTACTTCGGGCCA	TCRBV27-01*01	unknown	TCRBJ02-05*01
125	0.000597792	15.1048	0.017745	57	CASSPTGETNEKLFF	CTGTCGGCTGCTCCCTCCCAGACATCTGTGTACTTCTGTGCCAGCAGTCCAACAGGGGAAACTAATGAAAAACTGTTTTTTGGCAGT	TCRBV06-05*01	TCRBD01-01*01	TCRBJ01-04*01
126	0.000602574	15.1222	0.017433	56	CASSGTAVNQPQHF	CTGGAGTCAGCTACCCGCTCCCAGACATCTGTGTATTTCTGCGCCAGCAGTGGGACAGCTGTTAATCAGCCCCAGCATTTTGGTGAT	TCRBV10-02*01	TCRBD01-01*01	TCRBJ01-05*01
127	0.000607356	15.1396	0.017433	56	CASSSDRGGYEQYF	CTGGAGTCCGCCAGCACCAACCAGACATCTATGTACCTCTGTGCCAGCAGTTCGGACAGGGGGGGATACGAGCAGTACTTCGGGCCG	TCRBV28-01*01	TCRBD01-01*01	TCRBJ02-07*01
128	0.000612139	15.1571	0.017433	56	CASSLDTGEQYF	CTGATTCTGGAGTCCGCCAGCACCAACCAGACATCTATGTACCTCTGTGCCAGCAGTTTGGACACCGGCGAGCAGTACTTCGGGCCG	TCRBV28-01*01	TCRBD01-01*01	TCRBJ02-07*01
129	0.000616921	15.1745	0.017433	56	CASSDRDPYEQYF	ATTCTGGAGTCCGCCAGCACCAACCAGACATCTATGTACCTCTGTGCCAGTTCCGACAGGGACCCCTACGAGCAGTACTTCGGGCCG	TCRBV28-01*01	TCRBD01-01*01	TCRBJ02-07*01
130	0.000621703	15.1916	0.017122	55	CATSDCGLDYGYTF	CTAGAGTCTGCCATCCCCAACCAGACAGCTCTTTACTTCTGTGCCACCAGTGATTGCGGGCTCGACTATGGCTACACCTTCGGTTCG	TCRBV24	TCRBD02-01	TCRBJ01-02*01
131	0.000626486	15.2084	0.016811	54	CATGNNEQFF	TCTGAGCTGAATGTGAACGCCTTGTTGCTGGGGGACTCGGCCCTGTATCTCTGTGCCACCGGGAACAATGAGCAGTTCTTCGGGCCA	TCRBV05-05*01	TCRBD02-01*02	TCRBJ02-01*01
132	0.000631268	15.2243	0.015877	51	CARNLGGTDTQYF	AGTTCTAAGAAGCTCCTTCTCAGTGACTCTGGCTTCTATCTCTGTGCCCGGAACTTGGGGGGAACAGATACGCAGTATTTTGGCCCA	TCRBV30-01*01	TCRBD02-01*01	TCRBJ02-03*01
133	0.00063605	15.2402	0.015877	51	CASSQVGGQGATDTQYF	CTGCAGCCAGAAGACTCGGCCCTGTATCTCTGCGCCAGCAGCCAAGTGGGAGGACAGGGGGCAACAGATACGCAGTATTTTGGCCCA	TCRBV04-03*01	TCRBD01-01*01	TCRBJ02-03*01
134	0.000640833	15.2554	0.015254	49	CASSGGITGPPGQPQHF	ACAAAGCTGGAGGACTCAGCCATGTACTTCTGTGCCAGCAGTGGGGGAATTACAGGGCCCCCCGGTCAGCCCCAGCATTTTGGTGAT	TCRBV02-01*01	TCRBD01-01*01	TCRBJ01-05*01
135	0.000645615	15.2707	0.015254	49	CASSVGSGVYNEQFF	AGCTCTCTGGAGCTGGGGGACTCAGCTTTGTATTTCTGTGCCAGCAGCGTAGGGAGCGGGGTATACAATGAGCAGTTCTTCGGGCCA	TCRBV09-01	TCRBD02-01*01	TCRBJ02-01*01
136	0.000650397	15.286	0.015254	49	CASSFGSDGVTYEQYF	CCTGCAAAGCTTGAGGACTCGGCCGTGTATCTCTGTGCCAGCAGCTTTGGAAGCGACGGAGTAACCTACGAGCAGTACTTCGGGCCG	TCRBV11-02*02	TCRBD02-01	TCRBJ02-07*01
137	0.00065518	15.3009	0.014943	48	CASSEREFSHEQFF	TTGGAGTCGGCTGCTCCCTCCCAAACATCTGTGTACTTCTGTGCCAGCAGTGAGCGGGAGTTCAGCCATGAGCAGTTCTTCGGGCCA	TCRBV06	TCRBD02-01*02	TCRBJ02-01*01
138	0.000659962	15.3158	0.014943	48	CASTRTSGGYNEQFF	AGCACCTTGGAGCTGGGGGACTCGGCCCTTTATCTTTGCGCCAGCACCCGGACTAGCGGGGGTTACAATGAGCAGTTCTTCGGGCCA	TCRBV05-01*01	TCRBD02-01*01	TCRBJ02-01*01
139	0.000664744	15.3305	0.014632	47	CASSSRTGKISNQPQHF	CCCAGCCCCAACCAGACCTCTCTGTACTTCTGTGCCAGCAGTTCACGGACAGGAAAAATAAGCAATCAGCCCCAGCATTTTGGTGAT	TCRBV27-01*01	TCRBD01-01*01	TCRBJ01-05*01
140	0.000669527	15.3451	0.014632	47	CASSLTDTQYF	ACTCTGACGATCCAGCGCACAGAGCAGCGGGACTCGGCCATGTATCGCTGTGCCAGCAGCTTAACAGATACGCAGTATTTTGGCCCA	TCRBV07-06*01	unknown	TCRBJ02-03*01
141	0.000674309	15.3594	0.01432	46	CASSYSGSSYEQYF	GTGAACGCCTTGTTGCTGGGGGACTCGGCCCTCTATCTCTGTGCCAGCAGCTATAGCGGGAGCTCCTACGAGCAGTACTTCGGGCCG	TCRBV05-06*01	TCRBD02-01*02	TCRBJ02-07*01
142	0.000679091	15.3737	0.01432	46	CASSGQGVGYEQYF	CTGAGCTCTCTGGAGCTGGGGGACTCAGCTTTGTATTTCTGTGCCAGCAGCGGACAGGGGGTGGGCTACGAGCAGTACTTCGGGCCG	TCRBV09-01	TCRBD01-01*01	TCRBJ02-07*01
143	0.000683873	15.3881	0.01432	46	CASSRSEGEQYF	CTGATTCTGGAGTCCGCCAGCACCAACCAGACATCTATGTACCTCTGTGCCAGCAGTAGAAGCGAAGGCGAGCAGTACTTCGGGCCG	TCRBV28-01*01	TCRBD02-01	TCRBJ02-07*01
144	0.000688656	15.4024	0.01432	46	CASSQDATARTNEKLFF	CTGCAGCCAGAAGACTCGGCCCTGTATCTCTGCGCCAGCAGCCAAGATGCCACAGCTAGAACTAATGAAAAACTGTTTTTTGGCAGT	TCRBV04-03*01	unknown	TCRBJ01-04*01
145	0.000693438	15.4164	0.014009	45	CASSQTLIGGERVYEQYF	CAGCCAGAAGACTCGGCCCTGTATCTCTGCGCCAGCAGCCAAACTTTGATCGGGGGGGAAAGGGTGTACGAGCAGTACTTCGGGCCG	TCRBV04-03*01	TCRBD02-01*01	TCRBJ02-07*01
146	0.00069822	15.4304	0.014009	45	CASSPAVGTNYGYTF	CACACCCTGCAGCCAGAAGACTCGGCCCTGTATCTCTGCGCCAGCAGCCCCGCGGTCGGCACCAACTATGGCTACACCTTCGGTTCG	TCRBV04-03*01	TCRBD02-01	TCRBJ01-02*01
147	0.000703003	15.4444	0.014009	45	CASDGGRGGNEQFF	TTGGAGTCGGCTGCTCCCTCCCAAACATCTGTGTACTTCTGTGCCAGCGATGGGGGGAGGGGTGGCAATGAGCAGTTCTTCGGGCCA	TCRBV06	TCRBD02-01*02	TCRBJ02-01*01
148	0.000707785	15.4584	0.014009	45	CASSVVPFEEQYF	AACCTGAGCTCTCTGGAGCTGGGGGACTCAGCTTTGTATTTCTGTGCCAGCAGCGTAGTCCCCTTTGAAGAGCAGTACTTCGGGCCG	TCRBV09-01	unknown	TCRBJ02-07*01
149	0.000712567	15.4721	0.013698	44	CASSQDWRGTNTEAFF	ACCCTGCAGCCAGAAGACTCGGCCCTGTATCTCTGCGCCAGCAGCCAAGATTGGAGGGGCACGAACACTGAAGCTTTCTTTGGACAA	TCRBV04-03*01	TCRBD02-01*02	TCRBJ01-01*01
150	0.00071735	15.4858	0.013698	44	CASSSAPRWGEQYF	ATGAGCTCCTTGGAGCTGGGGGACTCAGCCCTGTACTTCTGTGCCAGCAGCTCCGCCCCGAGGTGGGGCGAGCAGTACTTCGGGCCG	TCRBV13-01*01	unknown	TCRBJ02-07*01
151	0.000722132	15.4995	0.013698	44	CASSLVQGDTGELFF	AACGCCTTGTTGCTGGGGGACTCGGCCCTCTATCTCTGTGCCAGCAGCTTGGTACAGGGAGACACCGGGGAGCTGTTTTTTGGAGAA	TCRBV05-06*01	TCRBD01-01*01	TCRBJ02-02*01
152	0.000726914	15.5132	0.013698	44	CASEGAGGYTF	CCTCTCACTGTGACATCGGCCCAAAAGAACCCGACAGCTTTCTATCTCTGTGCCAGCGAGGGGGCCGGCGGCTACACCTTCGGTTCG	TCRBV19-01	TCRBD01-01*01	TCRBJ01-02*01
153	0.000731697	15.5266	0.013386	43	CSVAGAGFDYGYTF	GTGAGCAACATGAGCCCTGAAGACAGCAGCATATATCTCTGCAGCGTCGCGGGGGCGGGGTTCGACTATGGCTACACCTTCGGTTCG	TCRBV29-01*01	TCRBD02-01*01	TCRBJ01-02*01
154	0.000736479	15.54	0.013386	43	CARTSGTSGRWHTGELFF	CAAAAGAACCCGACAGCTTTCTATCTCTGTGCCAGGACCTCCGGGACTAGCGGGAGATGGCACACCGGGGAGCTGTTTTTTGGAGAA	TCRBV19-01	TCRBD02-01*02	TCRBJ02-02*01
155	0.000741261	15.5531	0.013075	42	CSARDPRATSGEKLFF	AGTGCCCATCCTGAAGACAGCAGCTTCTACATCTGCAGTGCTAGAGATCCCAGGGCCACGTCGGGTGAAAAACTGTTTTTTGGCAGT	TCRBV20	TCRBD01-01*01	TCRBJ01-04*01
156	0.000746044	15.5661	0.013075	42	CSARDFGLAGDGTQYF	AGTGCCCATCCTGAAGACAGCAGCTTCTACATCTGCAGTGCTAGAGATTTCGGGCTAGCGGGAGACGGTACGCAGTATTTTGGCCCA	TCRBV20	TCRBD02-01*02	TCRBJ02-03*01
157	0.000750826	15.5792	0.013075	42	CASSHFTGGNTGELFF	TCCCTGGAGCTTGGTGACTCTGCTGTGTATTTCTGTGCCAGCAGCCATTTTACCGGGGGGAACACCGGGGAGCTGTTTTTTGGAGAA	TCRBV03	TCRBD02-01*01	TCRBJ02-02*01
158	0.000755608	15.5923	0.013075	42	CASKEDSWGTGELFF	GAGTCCGCCAGCACCAACCAGACATCTATGTACCTCTGTGCCAGCAAAGAAGACAGCTGGGGCACCGGGGAGCTGTTTTTTGGAGAA	TCRBV28-01*01	TCRBD01-01*01	TCRBJ02-02*01
159	0.000760391	15.6051	0.012764	41	CASSQETGGAGLNGYTF	CTGCAGCCAGAAGACTCGGCCCTGTATCTCTGCGCCAGCAGCCAAGAAACAGGGGGCGCCGGTCTCAATGGCTACACCTTCGGTTCG	TCRBV04-03*01	TCRBD01-01*01	TCRBJ01-02*01
160	0.000765173	15.6178	0.012764	41	CASKQRGYTF	TTTCCTCTCACTGTGACATCGGCCCAAAAGAACCCGACAGCTTTCTATCTCTGTGCCAGTAAACAGCGAGGCTACACCTTCGGTTCG	TCRBV19-01	unknown	TCRBJ01-02*01
161	0.000769955	15.6303	0.012452	40	CATSAREVYNEQFF	CTAGAGTCTGCCATCCCCAACCAGACAGCTCTTTACTTCTGTGCCACCAGTGCGAGGGAGGTATACAATGAGCAGTTCTTCGGGCCA	TCRBV24	TCRBD02-01*02	TCRBJ02-01*01
162	0.000774738	15.6427	0.012452	40	CSARSHVGSSGNTIYF	AGTGCCCATCCTGAAGACAGCAGCTTCTACATCTGCAGTGCTAGATCGCATGTAGGGTCCTCTGGAAACACCATATATTTTGGAGAG	TCRBV20	unknown	TCRBJ01-03*01
163	0.00077952	15.6552	0.012452	40	CASSARLAATYNEQFF	TCCACGGAGTCAGGGGACACAGCACTGTATTTCTGTGCCAGCAGCGCAAGACTAGCGGCAACCTACAATGAGCAGTTCTTCGGGCCA	TCRBV21-01*01	TCRBD02-01	TCRBJ02-01*01
164	0.000784302	15.6676	0.012452	40	CASSTTSVSTDTQYF	CAGCGCACAGAGCAGCGGGACTCGGCCATGTATCGCTGTGCCAGCAGCACAACTAGCGTAAGCACAGATACGCAGTATTTTGGCCCA	TCRBV07-06*01	TCRBD02-01	TCRBJ02-03*01
165	0.000789085	15.6798	0.012141	39	CASSGGQEGVPTDTQYF	ACAAAGCTGGAGGACTCAGCCATGTACTTCTGTGCCAGCAGTGGAGGTCAGGAGGGGGTTCCCACAGATACGCAGTATTTTGGCCCA	TCRBV02-01*01	unknown	TCRBJ02-03*01
166	0.000793867	15.6919	0.012141	39	CAIRREENTGELFF	ATCCAGCCCTCAGAACCCAGGGACTCAGCTGTGTACTTCTGTGCCATCAGGCGGGAGGAGAACACCGGGGAGCTGTTTTTTGGAGAA	TCRBV12	TCRBD02-01*02	TCRBJ02-02*01
167	0.000798649	15.704	0.012141	39	CASSPGGGGANYGYTF	CCTGCAGAACTGGAGGATTCTGGAGTTTATTTCTGTGCCAGCAGCCCCGGAGGAGGGGGGGCTAACTATGGCTACACCTTCGGTTCG	TCRBV14-01*01	TCRBD02-01*01	TCRBJ01-02*01
168	0.000803432	15.7159	0.01183	38	CASSSGGGPPETQYF	GAGTCGCCCAGCCCCAACCAGACCTCTCTGTACTTCTGTGCCAGCAGTTCCGGGGGAGGGCCCCCTGAGACCCAGTACTTCGGGCCA	TCRBV27-01*01	TCRBD02-01*02	TCRBJ02-05*01
169	0.000808214	15.7277	0.01183	38	CASSEAEGETQYF	AAGATCCGGTCCACAAAGCTGGAGGACTCAGCCATGTACTTCTGTGCCAGCAGTGAAGCTGAGGGTGAGACCCAGTACTTCGGGCCA	TCRBV02-01*01	TCRBD02-01*02	TCRBJ02-05*01
170	0.000812996	15.7395	0.01183	38	CASSGGQDEQYF	CTGAAGATCCGGTCCACAAAGCTGGAGGACTCAGCCATGTACTTCTGTGCCAGCAGTGGCGGACAGGACGAGCAGTACTTCGGGCCG	TCRBV02-01*01	TCRBD01-01*01	TCRBJ02-07*01
171	0.000817779	15.7514	0.01183	38	CASSLVVNTEAFF	AATGTGAGCACCTTGGAGCTGGGGGACTCGGCCCTTTATCTTTGCGCCAGCAGCTTGGTGGTGAACACTGAAGCTTTCTTTGGACAA	TCRBV05-01*01	unknown	TCRBJ01-01*01
172	0.000822561	15.7629	0.011518	37	CATSETGAYYEQYV	CTAGAGTCTGCCATCCCCAACCAGACAGCTCTTTACTTCTGTGCCACCAGTGAGACAGGGGCGTACTACGAGCAGTACGTCGGGCCG	TCRBV24	TCRBD01-01*01	TCRBJ02-07*01
173	0.000827343	15.7744	0.011518	37	CASSLLVGTEAFF	GAGATCCAGCGCACAGAGCAGGGGGACTCGGCCATGTATCTCTGTGCCAGCAGCTTATTAGTAGGTACAGAAGCTTTCTTTGGACAA	TCRBV07-09	unknown	TCRBJ01-01*01
174	0.000832126	15.7859	0.011518	37	CASSLAGGLQETQYF	CAGCGCACACAGCAGGAGGACTCGGCCGTGTATCTCTGTGCCAGCAGCTTAGCGGGAGGGCTCCAAGAGACCCAGTACTTCGGGCCA	TCRBV07-02*01	TCRBD02-01*02	TCRBJ02-05*01
175	0.000836908	15.7971	0.011207	36	CASSRNTGVKTQYF	GTGAGCACCTTGGAGCTGGGGGACTCGGCCCTTTATCTTTGCGCCAGCAGCCGGAATACAGGGGTAAAGACCCAGTACTTCGGGCCA	TCRBV05-01*01	TCRBD01-01*01	TCRBJ02-05*01
176	0.00084169	15.8083	0.011207	36	CASRREGGFGNQPQHF	CCCTCAGAACCCAGGGACTCAGCTGTGTACTTCTGTGCCAGCAGGCGGGAAGGGGGATTTGGCAATCAGCCCCAGCATTTTGGTGAT	TCRBV12	unknown	TCRBJ01-05*01
177	0.000846473	15.8195	0.011207	36	CASSVEGTSVNNEQFF	TCTCTGGAGCTGGGGGACTCAGCTTTGTATTTCTGTGCCAGCAGCGTAGAAGGGACTAGCGTTAACAATGAGCAGTTCTTCGGGCCA	TCRBV09-01	TCRBD02-01	TCRBJ02-01*01
178	0.000851255	15.8307	0.011207	36	CASSPGTGGYGYTF	ATCCAGCCCTCAGAACCCAGGGACTCAGCTGTGTACTTCTGTGCCAGCAGTCCCGGGACAGGGGGTTATGGCTACACCTTCGGTTCG	TCRBV12	TCRBD01-01*01	TCRBJ01-02*01
179	0.000856037	15.842	0.011207	36	CASSEVGAGGLRTEAFF	GCTGCTCCCTCCCAGACATCTGTGTACTTCTGTGCCAGCAGTGAAGTGGGGGCAGGGGGTTTGAGGACTGAAGCTTTCTTTGGACAA	TCRBV06-01*01	TCRBD01-01*01	TCRBJ01-01*01
180	0.00086082	15.8532	0.011207	36	CASSHQLAGAPRRDNEQFF	CTTGGTGACTCTGCTGTGTATTTCTGTGCCAGCAGCCACCAACTAGCGGGAGCCCCCCGAAGGGACAATGAGCAGTTCTTCGGGCCA	TCRBV03	TCRBD02-01*02	TCRBJ02-01*01
181	0.000865602	15.8644	0.011207	36	CASSQTAGAGELFF	GTGCAGCCTGCAGAACTGGAGGATTCTGGAGTTTATTTCTGTGCCAGCAGCCAAACAGCGGGAGCCGGGGAGCTGTTTTTTGGAGAA	TCRBV14-01*01	TCRBD02-01*02	TCRBJ02-02*01
182	0.000870384	15.8753	0.010896	35	CSAKLLAERGQDEQYF	AGTGCCCATCCTGAAGACAGCAGCTTCTACATCTGCAGTGCCAAACTATTAGCGGAGCGGGGGCAAGACGAGCAGTACTTCGGGCCG	TCRBV20	TCRBD02-01*01	TCRBJ02-07*01
183	0.000875167	15.8862	0.010896	35	CATSRTGNTEAFF	TCCCTAGAGTCTGCCATCCCCAACCAGACAGCTCTTTACTTCTGTGCCACCAGTCGCACAGGGAACACTGAAGCTTTCTTTGGACAA	TCRBV24	TCRBD01-01*01	TCRBJ01-01*01
184	0.000879949	15.8971	0.010896	35	CASSAGRREEVEQFF	GAGTCGCCCAGCCCCAACCAGACCTCTCTGTACTTCTGTGCCAGCAGCGCCGGACGACGGGAGGAGGTTGAGCAGTTCTTCGGGCCA	TCRBV27-01*01	TCRBD02-01*02	TCRBJ02-01*01
185	0.000884731	15.908	0.010896	35	CASRVLGRNGYTF	AAGATCCGGTCCACAAAGCTGGAGGACTCAGCCATGTACTTCTGTGCCAGCAGGGTATTGGGGAGAAATGGCTACACCTTCGGTTCG	TCRBV02-01*01	TCRBD02-01*02	TCRBJ01-02*01
186	0.000889514	15.9188	0.010896	35	CASSSSQGHNTIYF	ATCCAGCGCACAGAGCAGGGGGACTCGGCCATGTATCTCTGTGCCAGCAGCTCATCACAGGGTCACAACACCATATATTTTGGAGAG	TCRBV07-09	TCRBD01-01*01	TCRBJ01-03*01
187	0.000894296	15.9297	0.010896	35	CASSPLGELFF	ATCCTGAGGATCCAGCAGGTAGTGCGAGGAGATTCGGCAGCTTATTTCTGTGCCAGCTCACCTCTAGGGGAGCTGTTTTTTGGAGAA	TCRBV18-01*01	TCRBD02-01	TCRBJ02-02*01
188	0.000899078	15.9403	0.010585	34	CASSGSPISTDTQYF	CGGTCCACAAAGCTGGAGGACTCAGCCATGTACTTCTGTGCCAGCAGTGGGTCCCCGATAAGCACAGATACGCAGTATTTTGGCCCA	TCRBV02-01*01	unknown	TCRBJ02-03*01
189	0.000903861	15.9509	0.010585	34	CASSPRENEQFF	TTGGAGATCCAGCGCACAGAGCAGGGGGACTCGGCCATGTATCTCTGTGCCAGCAGCCCCAGGGAAAATGAGCAGTTCTTCGGGCCA	TCRBV07-09	TCRBD01-01*01	TCRBJ02-01*01
190	0.000908643	15.9615	0.010585	34	CASSSSLAGASYEQYF	GCCTTGTTGCTGGGGGACTCGGCCCTGTATCTCTGTGCCAGCAGCTCTTCTCTTGCGGGAGCCTCCTACGAGCAGTACTTCGGGCCG	TCRBV05-05*01	TCRBD02-01*02	TCRBJ02-07*01
191	0.000913425	15.9718	0.010273	33	CAWSAGVGGYTF	CTGAGTTCTAAGAAGCTCCTCCTCAGTGACTCTGGCTTCTATCTCTGTGCCTGGAGTGCCGGCGTTGGCGGCTACACCTTCGGTTCG	TCRBV30-01*02	unknown	TCRBJ01-02*01
192	0.000918208	15.982	0.010273	33	CATSDPYGAKNIQYF	GAGTCTGCCATCCCCAACCAGACAGCTCTTTACTTCTGTGCCACCAGTGATCCTTATGGAGCCAAAAACATTCAGTACTTCGGCGCC	TCRBV24	unknown	TCRBJ02-04*01
193	0.00092299	15.9923	0.010273	33	CASSLSQGYGYTF	AAGATCCAGCCCTCAGAACCCAGGGACTCAGCTGTGTACTTCTGTGCCAGCAGTTTATCCCAGGGCTATGGCTACACCTTCGGTTCG	TCRBV12	TCRBD01-01*01	TCRBJ01-02*01
194	0.000927772	16.0026	0.010273	33	CASSLTGGPVDEQFF	GAGTCGCCCAGCCCCAACCAGACCTCTCTGTACTTCTGTGCCAGCAGTTTGACGGGAGGGCCCGTGGATGAGCAGTTCTTCGGGCCA	TCRBV27-01*01	TCRBD02-01*02	TCRBJ02-01*01
195	0.000932555	16.0129	0.010273	33	CASSQDREVSKTAYEQYF	CAGCCAGAAGACTCGGCCCTGTATCTCTGCGCCAGCAGCCAAGATCGTGAGGTGTCTAAAACAGCCTACGAGCAGTACTTCGGGCCG	TCRBV04-03*01	unknown	TCRBJ02-07*01
196	0.000937337	16.0231	0.010273	33	CASSSQGLNLYGYTF	GAGTCGCCCAGCCCCAACCAGACCTCTCTGTACTTCTGTGCCAGCAGTTCACAGGGCCTAAACCTCTATGGCTACACCTTCGGTTCG	TCRBV27-01*01	TCRBD01-01*01	TCRBJ01-02*01
197	0.000942119	16.0334	0.010273	33	CASSLASLNEQFF	ACGATCCAGCGCACACAGCAGGAGGACTCGGCCGTGTATCTCTGTGCCAGCAGCTTAGCGAGCCTCAATGAGCAGTTCTTCGGGCCA	TCRBV07-02*01	TCRBD02-01	TCRBJ02-01*01
198	0.000946902	16.0434	0.009962	32	CASSLSIGNYGYTF	CTGGAGTCGCCCAGCCCCAACCAGACCTCTCTGTACTTCTGTGCCAGCAGTTTATCGATAGGGAACTATGGCTACACCTTCGGTTCG	TCRBV27-01*01	unknown	TCRBJ01-02*01
199	0.000951684	16.0533	0.009962	32	CASSLTPAGAAYEQYF	ACCTTGGAGCTGGGGGACTCGGCCCTTTATCTTTGCGCCAGCAGCTTGACTCCAGCGGGGGCTGCCTACGAGCAGTACTTCGGGCCG	TCRBV05-01*01	TCRBD02-01*01	TCRBJ02-07*01
200	0.000956466	16.0633	0.009962	32	CASSQDRGGYGYTF	CTACACGCCCTGCAGCCAGAAGACTCAGCCCTGTATCTCTGCGCCAGCAGCCAAGACAGGGGAGGCTATGGCTACACCTTCGGTTCG	TCRBV04-01*01	unknown	TCRBJ01-02*01
201	0.000961249	16.0733	0.009962	32	CSVTQGGGYGYTF	ACAGTGACCAGTGCCCATCCTGAAGACAGCAGCTTCTACATCTGCAGTGTAACTCAGGGCGGTGGGTATGGCTACACCTTCGGTTCG	TCRBV20	TCRBD01-01*01	TCRBJ01-02*01
202	0.000966031	16.0832	0.009962	32	CASSLRGTTEAFF	AATGTGAACGCCTTGTTGCTGGGGGACTCGGCCCTCTATCTCTGTGCCAGCAGCTTGAGGGGGACCACTGAAGCTTTCTTTGGACAA	TCRBV05-06*01	TCRBD01-01*01	TCRBJ01-01*01
203	0.000970813	16.0932	0.009962	32	CASSIKGGTYNEQFF	GAGTCGGCTGCTCCCTCCCAGACATCTGTGTACTTCTGTGCCAGCAGTATTAAGGGTGGAACGTACAATGAGCAGTTCTTCGGGCCA	TCRBV06-01*01	unknown	TCRBJ02-01*01
204	0.000975596	16.1031	0.009962	32	CASSSYPSGELFF	AACCTGAGCTCTCTGGAGCTGGGGGACTCAGCTTTGTATTTCTGTGCCAGCAGCTCGTACCCGAGCGGGGAGCTGTTTTTTGGAGAA	TCRBV09-01	TCRBD02-01*02	TCRBJ02-02*01
205	0.000980378	16.1128	0.009651	31	CASSYSVEETQYF	GGGTTGGAGTCGGCTGCTCCCTCCCAAACATCTGTGTACTTCTGTGCCAGCAGTTACTCGGTGGAAGAGACCCAGTACTTCGGGCCA	TCRBV06	unknown	TCRBJ02-05*01
206	0.00098516	16.1224	0.009651	31	CSARVGAADTQYF	ACAGTGACCAGTGCCCATCCTGAAGACAGCAGCTTCTACATCTGCAGTGCTAGAGTGGGGGCAGCAGATACGCAGTATTTTGGCCCA	TCRBV20	TCRBD01-01*01	TCRBJ02-03*01
207	0.000989943	16.1321	0.009651	31	CASSEVSGQGLWGFNTEAFF	TCCCAGACATCTGTGTACTTCTGTGCCAGCAGTGAAGTGTCGGGACAGGGTCTTTGGGGGTTTAACACTGAAGCTTTCTTTGGACAA	TCRBV06-01*01	TCRBD01-01*01	TCRBJ01-01*01
208	0.000994725	16.1417	0.009651	31	CASSRGVGDQPQHF	GTGAACGCCTTGTTGCTGGGGGACTCGGCCCTCTATCTCTGTGCCAGCAGTAGGGGAGTCGGTGATCAGCCCCAGCATTTTGGTGAT	TCRBV05-06*01	unknown	TCRBJ01-05*01
209	0.000999507	16.1511	0.009339	30	CTSSQAGTGFQPQHF	GTCGCACTGCAGCAAGAAGACTCAGCTGCGTATCTCTGCACCAGCAGCCAAGCGGGGACAGGGTTTCAGCCCCAGCATTTTGGTGAT	TCRBV01-01*01	TCRBD01-01*01	TCRBJ01-05*01
210	0.00100429	16.1604	0.009339	30	CASSQDQRTGVREKLFF	CTGCAGCCAGAAGACTCAGCCCTGTATCTCTGCGCCAGCAGCCAAGATCAAAGAACAGGGGTGCGAGAAAAACTGTTTTTTGGCAGT	TCRBV04-01*01	TCRBD01-01*01	TCRBJ01-04*01
211	0.00100907	16.1698	0.009339	30	CSAREGGGLPEAFF	GTGACCAGTGCCCATCCTGAAGACAGCAGCTTCTACATCTGCAGTGCTAGAGAGGGGGGAGGGCTCCCTGAAGCTTTCTTTGGACAA	TCRBV20	TCRBD02-01*02	TCRBJ01-01*01
212	0.00101385	16.1791	0.009339	30	CASSATGGSGANVLTF	CGCACAGAGCGGGGGGACTCAGCCGTGTATCTCTGTGCCAGCAGCGCGACAGGGGGCTCTGGGGCCAACGTCCTGACTTTCGGGGCC	TCRBV07-03*01	TCRBD01-01*01	TCRBJ02-06*01
213	0.00101864	16.1884	0.009339	30	CASSVGVTRGNEQFF	AGCTCTCTGGAGCTGGGGGACTCAGCTTTGTATTTCTGTGCCAGCAGCGTAGGGGTGACTAGAGGCAATGAGCAGTTCTTCGGGCCA	TCRBV09-01	TCRBD02-01	TCRBJ02-01*01
214	0.00102342	16.1978	0.009339	30	CASSQVTGRGEKLFF	CACACCCTGCAGCCAGAAGACTCGGCCCTGTATCTCTGCGCCAGCAGCCAAGTGACAGGTCGCGGTGAAAAACTGTTTTTTGGCAGT	TCRBV04-03*01	TCRBD01-01*01	TCRBJ01-04*01
215	0.0010282	16.2071	0.009339	30	CATRTGDNTEAFF	ACTGTGACATCGGCCCAAAAGAACCCGACAGCTTTCTATCTCTGTGCCACCAGGACAGGGGATAACACTGAAGCTTTCTTTGGACAA	TCRBV19-01	TCRBD01-01*01	TCRBJ01-01*01
216	0.00103298	16.2165	0.009339	30	CASSDEQSSYEQYF	CTGGAGTCTGCTGCCTCCTCCCAGACATCTGTATATTTCTGCGCCAGCAGTGACGAGCAAAGCTCCTACGAGCAGTACTTCGGGCCG	TCRBV10-01	TCRBD02-01	TCRBJ02-07*01
217	0.00103777	16.2258	0.009339	30	CASSIGGGDLKTQYF	ACATCGGCCCAAAAGAACCCGACAGCTTTCTATCTCTGTGCCAGTAGTATAGGAGGGGGCGACTTAAAGACCCAGTACTTCGGGCCA	TCRBV19-01	TCRBD01-01*01	TCRBJ02-05*01
218	0.00104255	16.2348	0.009028	29	CASKVDEQYV	TTCCCGCTCAGGCTGCTGTCGGCTGCTCCCTCCCAGACATCTGTGTACTTCTGTGCCAGCAAAGTGGACGAGCAGTACGTCGGGCCG	TCRBV06-05*01	unknown	TCRBJ02-07*01
219	0.00104733	16.2439	0.009028	29	CSATIERTGGDTEAFF	AGTGCCCATCCTGAAGACAGCAGCTTCTACATCTGCAGTGCTACTATAGAAAGGACAGGGGGAGACACTGAAGCTTTCTTTGGACAA	TCRBV20	TCRBD01-01*01	TCRBJ01-01*01
220	0.00105211	16.2529	0.009028	29	CASCTWGGGELFF	CACATCAATTCCCTGGAGCTTGGTGACTCTGCTGTGTATTTCTGTGCCAGCTGCACTTGGGGCGGCGGGGAGCTGTTTTTTGGAGAA	TCRBV03	TCRBD01-01*01	TCRBJ02-02*01
221	0.0010569	16.2619	0.009028	29	CASSFQREGPSEQFF	AACGCCTTGGAGCTGGACGACTCGGCCCTGTATCTCTGTGCCAGCAGCTTCCAGCGGGAGGGCCCGAGTGAGCAGTTCTTCGGGCCA	TCRBV05-04*01	TCRBD02-01*02	TCRBJ02-01*01
222	0.00106168	16.2709	0.009028	29	CASSDLEADTQYF	ACTCTGGAGTCTGCTGCCTCCTCCCAGACATCTGTATATTTCTGCGCCAGCAGTGACCTGGAGGCAGATACGCAGTATTTTGGCCCA	TCRBV10-01	TCRBD02-01*02	TCRBJ02-03*01
223	0.00106646	16.28	0.009028	29	CASSFGGGVYNEQFF	CAGCCTGCAGAGCTTGGGGACTCGGCCGTGTATCTCTGTGCCAGCAGCTTTGGGGGAGGGGTGTACAATGAGCAGTTCTTCGGGCCA	TCRBV11-03*01	TCRBD02-01*02	TCRBJ02-01*01
224	0.00107124	16.2887	0.008717	28	CASSLSNTGTYGYTF	GAGTCGCCCAGCCCCAACCAGACCTCTCTGTACTTCTGTGCCAGCAGTCTCTCGAATACCGGGACCTATGGCTACACCTTCGGTTCG	TCRBV27-01*01	unknown	TCRBJ01-02*01
225	0.00107602	16.2974	0.008717	28	CASSQDREGGTSTF	CTACACACCCTGCAGCCAGAAGACTCGGCCCTGTATCTCTGCGCCAGCAGCCAAGATCGGGAGGGGGGGACTTCCACCTTCGGTTCG	TCRBV04-03*01	TCRBD02-01*02	TCRBJ01-02*01
226	0.00108081	16.3061	0.008717	28	CASSQDLWSGVNYEQYF	CTGCAGCCAGAAGACTCGGCCCTGTATCTCTGCGCCAGCAGCCAAGATCTATGGTCAGGCGTCAACTACGAGCAGTACTTCGGGCCG	TCRBV04-03*01	TCRBD01-01*01	TCRBJ02-07*01
227	0.00108559	16.3148	0.008717	28	CASSQEMSEAGELFF	AATTCCCTGGAGCTTGGTGACTCTGCTGTGTATTTCTGTGCCAGCAGCCAAGAGATGTCGGAGGCCGGGGAGCTGTTTTTTGGAGAA	TCRBV03	TCRBD02-01*02	TCRBJ02-02*01
228	0.00109037	16.3236	0.008717	28	CASSVAAGELFF	CTAAACCTGAGCTCTCTGGAGCTGGGGGACTCAGCTTTGTATTTCTGTGCCAGCAGCGTAGCAGCCGGGGAGCTGTTTTTTGGAGAA	TCRBV09-01	TCRBD01-01*01	TCRBJ02-02*01
229	0.00109515	16.3323	0.008717	28	CASSLASGELFF	CTGAATGTGAACGCCTTGTTGCTGGGGGACTCGGCCCTCTATCTCTGTGCCAGCAGCTTGGCTTCCGGGGAGCTGTTTTTTGGAGAA	TCRBV05-06*01	TCRBD02-01	TCRBJ02-02*01
230	0.00109994	16.341	0.008717	28	CASSFGAGYGYTF	ATCCTGGAGTCGCCCAGCCCCAACCAGACCTCTCTGTACTTCTGTGCCAGCAGCTTTGGGGCAGGCTATGGCTACACCTTCGGTTCG	TCRBV27-01*01	TCRBD01-01*01	TCRBJ01-02*01
231	0.00110472	16.3497	0.008717	28	CASSRLAGDQETQYF	ACATCGGCCCAAAAGAACCCGACAGCTTTCTATCTCTGTGCCAGTAGTCGACTAGCGGGGGATCAAGAGACCCAGTACTTCGGGCCA	TCRBV19-01	TCRBD02-01*01	TCRBJ02-05*01
232	0.0011095	16.3584	0.008717	28	CASSLKDEQYF	GAGCTGAATGTGAACGCCTTGTTGCTGGGGGACTCGGCCCTGTATCTCTGTGCCAGCAGCTTGAAGGACGAGCAGTACTTCGGGCCG	TCRBV05-05*01	unknown	TCRBJ02-07*01
233	0.00111428	16.3671	0.008717	28	CASSSGFRYTIYF	GAGATCCAGCGCACAGAGCAGGGGGACTCGGCCATGTATCTCTGTGCCAGCAGTTCAGGGTTCCGCTACACCATATATTTTGGAGAG	TCRBV07-09	TCRBD01-01*01	TCRBJ01-03*01
234	0.00111907	16.3759	0.008717	28	CASSLDQGSDTGELFF	CCTGCAGAGCTTGGGGACTCGGCCGTGTATCTCTGTGCCAGCAGCTTAGATCAGGGCTCGGACACCGGGGAGCTGTTTTTTGGAGAA	TCRBV11-03*01	TCRBD01-01*01	TCRBJ02-02*01
235	0.00112385	16.3843	0.008405	27	CASTVTTGNYGYTF	TTGGAGTCGGCTGCTCCCTCCCAAACATCTGTGTACTTCTGTGCCAGCACAGTAACGACAGGGAACTATGGCTACACCTTCGGTTCG	TCRBV06	TCRBD01-01*01	TCRBJ01-02*01
236	0.00112863	16.3927	0.008405	27	CASSGTSGYSYEQYV	GAGTCAGCTACCCGCTCCCAGACATCTGTGTATTTCTGCGCCAGCAGTGGGACTAGCGGTTACTCCTACGAGCAGTACGTCGGGCCG	TCRBV10-02*01	TCRBD02-01	TCRBJ02-07*01
237	0.00113341	16.4011	0.008405	27	CASSQVGGPGEQYF	CTACACGCCCTGCAGCCAGAAGACTCAGCCCTGTATCTCTGCGCCAGCAGCCAGGTCGGAGGGCCTGGCGAGCAGTACTTCGGGCCG	TCRBV04-01*01	TCRBD02-01*02	TCRBJ02-07*01
238	0.0011382	16.4095	0.008405	27	CASRRERGHTDTQYF	AACGCCTTGGAGCTGGACGACTCGGCCCTGTATCTCTGTGCCAGCAGAAGGGAGCGGGGCCACACAGATACGCAGTATTTTGGCCCA	TCRBV05-04*01	TCRBD02-01*01	TCRBJ02-03*01
239	0.00114298	16.4179	0.008405	27	CASSLGTSGNEQFF	ATCCAGCGCACACAGCAGGAGGACTCCGCCGTGTATCTCTGTGCCAGCAGCTTAGGGACTAGCGGAAATGAGCAGTTCTTCGGGCCA	TCRBV07-08*01	TCRBD02-01	TCRBJ02-01*01
240	0.00114776	16.4263	0.008405	27	CASSLGQGEYQETQYF	CGCACAGAGCAGGGGGACTCGGCCATGTATCTCTGTGCCAGCAGCTTGGGACAGGGGGAGTACCAAGAGACCCAGTACTTCGGGCCA	TCRBV07-09	TCRBD01-01*01	TCRBJ02-05*01
241	0.00115254	16.4347	0.008405	27	CASSRREGGTSLDEQFF	GCTGTACCCTCTCAGACATCTGTGTACTTCTGTGCCAGCAGCAGAAGAGAAGGAGGAACCTCTCTTGATGAGCAGTTCTTCGGGCCA	TCRBV06-04	TCRBD02-01*02	TCRBJ02-01*01
242	0.00115732	16.4431	0.008405	27	CASRLWGTGELFF	AATGTGAACGCCTTGGAGCTGGACGACTCGGCCCTGTATCTCTGTGCCAGCAGATTGTGGGGGACCGGGGAGCTGTTTTTTGGAGAA	TCRBV05-04*01	unknown	TCRBJ02-02*01
243	0.00116211	16.4515	0.008405	27	CASSQDETDSYNEQFF	CCTGCAGAACTGGAGGATTCTGGAGTTTATTTCTGTGCCAGCAGCCAAGATGAAACAGATTCCTACAATGAGCAGTTCTTCGGGCCA	TCRBV14-01*01	TCRBD01-01*01	TCRBJ02-01*01
244	0.00116689	16.4599	0.008405	27	CASGAGANYGYTF	ACTCTGGAGTCAGCTACCCGCTCCCAGACATCTGTGTATTTCTGCGCCAGCGGGGCAGGAGCTAACTATGGCTACACCTTCGGTTCG	TCRBV10-02*01	TCRBD01-01*01	TCRBJ01-02*01
245	0.00117167	16.468	0.008094	26	CASSLALWDTASYEQYF	TTGGAGCTGGGGGACTCGGCCCTTTATCTTTGCGCCAGCAGCTTGGCCCTATGGGACACGGCTTCCTACGAGCAGTACTTCGGGCCG	TCRBV05-01*01	TCRBD01-01*01	TCRBJ02-07*01
246	0.00117645	16.4761	0.008094	26	CASSQLLAGGYEQFF	CACACCCTGCAGCCAGAAGACTCGGCCCTGTATCTCTGCGCCAGCAGCCAACTCCTAGCGGGAGGCTATGAGCAGTTCTTCGGGCCA	TCRBV04-03*01	TCRBD02-01*02	TCRBJ02-01*01
247	0.00118124	16.4842	0.008094	26	CASSVMRGLAGAETQYF	GCTACCCGCTCCCAGACATCTGTGTATTTCTGCGCCAGCAGTGTCATGCGGGGACTAGCGGGAGCAGAGACCCAGTACTTCGGGCCA	TCRBV10-02*01	TCRBD02-01*02	TCRBJ02-05*01
248	0.00118602	16.4923	0.008094	26	CASSPGTSQETQYF	ATCCAGCGCACAGAGCAGGGGGACTCGGCCATGTATCTCTGTGCCAGCAGCCCCGGGACGTCCCAAGAGACCCAGTACTTCGGGCCA	TCRBV07-09	unknown	TCRBJ02-05*01
249	0.0011908	16.5004	0.008094	26	CASSPRAATGELFF	CTGAGCTCTCTGGAGCTGGGGGACTCAGCTTTGTATTTCTGTGCCAGCAGCCCCAGGGCTGCTACCGGGGAGCTGTTTTTTGGAGAA	TCRBV09-01	TCRBD01-01*01	TCRBJ02-02*01
250	0.00119558	16.5085	0.008094	26	CASGQGGGYTF	ACTCTGACGATCCAGCGCACAGAGCAGCGGGACTCGGCCATGTATCGCTGTGCCAGCGGACAAGGGGGCGGCTACACCTTCGGTTCG	TCRBV07-06*01	TCRBD01-01*01	TCRBJ01-02*01
251	0.00120037	16.5166	0.008094	26	CASSLAGGYNEQFF	ATCCAGCCCTCAGAACCCAGGGACTCAGCTGTGTACTTCTGTGCCAGCAGCCTAGCGGGAGGATACAATGAGCAGTTCTTCGGGCCA	TCRBV12	TCRBD02-01*02	TCRBJ02-01*01
252	0.00120515	16.5247	0.008094	26	CASSFLIAGSSYEQYF	GCCTTGTTGCTGGGGGACTCGGCCCTGTATCTCTGTGCCAGCAGCTTCCTTATAGCGGGGAGCTCCTACGAGCAGTACTTCGGGCCG	TCRBV05-05*01	TCRBD02-01*01	TCRBJ02-07*01
253	0.00120993	16.5324	0.007783	25	CATQGRIDQPQHF	TCCCTAGAGTCTGCCATCCCCAACCAGACAGCTCTTTACTTCTGTGCCACCCAGGGTAGGATAGATCAGCCCCAGCATTTTGGTGAT	TCRBV24	TCRBD01-01*01	TCRBJ01-05*01
254	0.00121471	16.5402	0.007783	25	CASSLPPNQEGDTQYF	GCCCTGCAGCCAGAAGACTCAGCCCTGTATCTCTGCGCCAGCAGCCTCCCCCCGAACCAAGAGGGAGATACGCAGTATTTTGGCCCA	TCRBV04-01*01	TCRBD02-01*02	TCRBJ02-03*01
255	0.00121949	16.548	0.007783	25	CASSLEGHQPQHF	AATGTGAACGCCTTGGAGCTGGACGACTCGGCCCTGTATCTCTGTGCCAGCAGCTTGGAGGGTCATCAGCCCCAGCATTTTGGTGAT	TCRBV05-04*01	unknown	TCRBJ01-05*01
256	0.00122428	16.5558	0.007783	25	CASSPAVNYEQYF	AGGATCCAGCAGGTAGTGCGAGGAGATTCGGCAGCTTATTTCTGTGCCAGCTCACCGGCAGTGAACTACGAGCAGTACTTCGGGCCG	TCRBV18-01*01	TCRBD01-01*01	TCRBJ02-07*01
257	0.00122906	16.5636	0.007783	25	CASSLEEAGTTDTQYF	CCTGCAAAGCTTGAGGACTCGGCCGTGTATCTCTGTGCCAGCAGCTTAGAGGAGGCGGGGACCACAGATACGCAGTATTTTGGCCCA	TCRBV11-02*02	TCRBD02-01*01	TCRBJ02-03*01
258	0.00123384	16.5714	0.007783	25	CASSLVRTTNTEAFF	CAGCCTGCAAAGCTTGAGGACTCGGCCGTGTATCTCTGTGCCAGCAGCTTAGTGAGGACAACGAACACTGAAGCTTTCTTTGGACAA	TCRBV11-02*02	TCRBD01-01*01	TCRBJ01-01*01
259	0.00123862	16.5791	0.007783	25	CASGTSQGGSNQPQHF	TCCGCCAGCACCAACCAGACATCTATGTACCTCTGTGCCAGCGGGACAAGTCAAGGAGGGAGCAATCAGCCCCAGCATTTTGGTGAT	TCRBV28-01*01	unknown	TCRBJ01-05*01
260	0.00124341	16.5869	0.007783	25	CASSLTGGIYEQYV	CTGGAGTCGCCCAGCCCCAACCAGACCTCTCTGTACTTCTGTGCCAGCAGTTTGACAGGGGGAATATACGAGCAGTACGTCGGGCCG	TCRBV27-01*01	TCRBD01-01*01	TCRBJ02-07*01
261	0.00124819	16.5944	0.007471	24	CASSYTAAYGYTF	AGGCTGCTGTCGGCTGCTCCCTCCCAGACATCTGTGTACTTCTGTGCCAGCAGTTATACGGCGGCCTATGGCTACACCTTCGGTTCG	TCRBV06-05*01	TCRBD02-01	TCRBJ01-02*01
262	0.00125297	16.6019	0.007471	24	CASSLSAGRVDEGYTF	ACCTTGGAGCTGGGGGACTCGGCCCTTTATCTTTGCGCCAGCAGCTTGAGTGCCGGCAGGGTAGACGAGGGCTACACCTTCGGTTCG	TCRBV05-01*01	TCRBD01-01*01	TCRBJ01-02*01
263	0.00125775	16.6093	0.007471	24	CASSQRGLGGYNEQFF	TCCCTGGAGCTTGGTGACTCTGCTGTGTATTTCTGTGCCAGCAGCCAGCGGGGACTAGGAGGTTACAATGAGCAGTTCTTCGGGCCA	TCRBV03	TCRBD02-01	TCRBJ02-01*01
264	0.00126254	16.6168	0.007471	24	CASSLSGLSNYGYTF	GAGTCGCCCAGCCCCAACCAGACCTCTCTGTACTTCTGTGCCAGCAGTTTGTCCGGACTGAGTAACTATGGCTACACCTTCGGTTCG	TCRBV27-01*01	TCRBD02-01	TCRBJ01-02*01
265	0.00126732	16.6243	0.007471	24	CASSSPGQGGYGYTF	GAGTCGCCCAGCCCCAACCAGACCTCTCTGTACTTCTGTGCCAGCAGTTCACCGGGACAGGGAGGCTATGGCTACACCTTCGGTTCG	TCRBV27-01*01	TCRBD01-01*01	TCRBJ01-02*01
266	0.0012721	16.6317	0.007471	24	CASSTGASEQYF	CTCACTCTGGAGTCTGCTGCCTCCTCCCAGACATCTGTATATTTCTGCGCCAGCAGTACGGGGGCTTCCGAGCAGTACTTCGGGCCG	TCRBV10-01	unknown	TCRBJ02-07*01
267	0.00127688	16.6392	0.007471	24	CATWDRDGYEQYV	AGGCTGCTGTCGGCTGCTCCCTCCCAGACATCTGTGTACTTCTGTGCCACATGGGACAGAGATGGATACGAGCAGTACGTCGGGCCG	TCRBV06-05*01	TCRBD01-01*01	TCRBJ02-07*01
268	0.00128167	16.6467	0.007471	24	CASSFRGIYGYTF	AAGATCCAGCCCTCAGAACCCAGGGACTCAGCTGTGTACTTCTGTGCCAGCAGTTTCAGGGGGATCTATGGCTACACCTTCGGTTCG	TCRBV12	TCRBD01-01*01	TCRBJ01-02*01
269	0.00128645	16.6542	0.007471	24	CASSGGGVGYEQYF	CTGAGCTCTCTGGAGCTGGGGGACTCAGCTTTGTATTTCTGTGCCAGCAGCGGAGGGGGAGTGGGCTACGAGCAGTACTTCGGGCCG	TCRBV09-01	TCRBD01-01*01	TCRBJ02-07*01
270	0.00129123	16.6616	0.007471	24	CASSLSPAYEQYV	AAGATCCAGCCCTCAGAACCCAGGGACTCAGCTGTGTACTTCTGTGCCAGCAGTTTATCCCCCGCCTACGAGCAGTACGTCGGGCCG	TCRBV12	unknown	TCRBJ02-07*01
271	0.00129601	16.6691	0.007471	24	CASGQETYEQYF	ATGAATGTGAGCACCTTGGAGCTGGGGGACTCGGCCCTTTATCTTTGCGCCAGTGGACAGGAGACCTACGAGCAGTACTTCGGGCCG	TCRBV05-01*01	TCRBD01-01*01	TCRBJ02-07*01
272	0.00130079	16.6766	0.007471	24	CASSGEDWDYGYTF	ATCCAGCCCTCAGAACCCAGGGACTCAGCTGTGTACTTCTGTGCCAGCAGCGGGGAGGACTGGGACTATGGCTACACCTTCGGTTCG	TCRBV12	TCRBD02-01*02	TCRBJ01-02*01
273	0.00130558	16.684	0.007471	24	CASSEPGQQSYSNQPQHF	GCCTCCTCCCAGACATCTGTATATTTCTGCGCCAGCAGCGAGCCGGGACAGCAATCTTATAGCAATCAGCCCCAGCATTTTGGTGAT	TCRBV10-01	TCRBD01-01*01	TCRBJ01-05*01
274	0.00131036	16.6912	0.00716	23	CSAETSANTDTQYF	GTGAGCAACATGAGCCCTGAAGACAGCAGCATATATCTCTGCAGCGCTGAGACTAGCGCGAACACAGATACGCAGTATTTTGGCCCA	TCRBV29-01*01	TCRBD02-01	TCRBJ02-03*01
275	0.00131514	16.6984	0.00716	23	CASSLADSGQGYGYTF	TCGCCCAGCCCCAACCAGACCTCTCTGTACTTCTGTGCCAGCAGTTTAGCCGACTCGGGACAGGGGTATGGCTACACCTTCGGTTCG	TCRBV27-01*01	TCRBD01-01*01	TCRBJ01-02*01
276	0.00131992	16.7055	0.00716	23	CASSHLTSTSGRETDTDTQYF	CAGACATCTATGTACCTCTGTGCCAGCAGTCACCTAACATCGACTAGCGGGAGAGAAACGGACACAGATACGCAGTATTTTGGCCCA	TCRBV28-01*01	TCRBD02-01*02	TCRBJ02-03*01
277	0.00132471	16.7127	0.00716	23	CASTARAYGYTF	CTGATTCTGGAGTCCGCCAGCACCAACCAGACATCTATGTACCTCTGTGCCAGCACGGCCAGGGCCTATGGCTACACCTTCGGTTCG	TCRBV28-01*01	TCRBD01-01*01	TCRBJ01-02*01
278	0.00132949	16.7198	0.00716	23	CASSTRGRQGPTEAFF	TCCACGGAGTCAGGGGACACAGCACTGTATTTCTGTGCCAGCAGCACCCGAGGAAGACAGGGACCCACTGAAGCTTTCTTTGGACAA	TCRBV21-01*01	TCRBD01-01*01	TCRBJ01-01*01
279	0.00133427	16.727	0.00716	23	CASSYRVGEKLFF	AGGCTGCTGTCGGCTGCTCCCTCCCAGACATCTGTGTACTTCTGTGCCAGCAGTTACAGGGTCGGCGAAAAACTGTTTTTTGGCAGT	TCRBV06-05*01	unknown	TCRBJ01-04*01
280	0.00133905	16.7339	0.006849	22	CASTFPHRGETQYF	TTGGAGTCGGCTGCTCCCTCCCAAACATCTGTGTACTTCTGTGCCAGCACCTTCCCTCATCGGGGAGAGACCCAGTACTTCGGGCCA	TCRBV06	TCRBD02-01*01	TCRBJ02-05*01
281	0.00134384	16.7407	0.006849	22	CASSPWAGDNQPQHF	GAGTCGCCCAGCCCCAACCAGACCTCTCTGTACTTCTGTGCCAGCAGTCCTTGGGCAGGGGACAATCAGCCCCAGCATTTTGGTGAT	TCRBV27-01*01	TCRBD01-01*01	TCRBJ01-05*01
282	0.00134862	16.7476	0.006849	22	CASSFSMAINEQFF	TTGGAGTCGGCTGCTCCCTCCCAAACATCTGTGTACTTCTGTGCCAGCAGTTTTAGTATGGCGATCAATGAGCAGTTCTTCGGGCCA	TCRBV06	unknown	TCRBJ02-01*01
283	0.0013534	16.7544	0.006849	22	CASSRGTGGGTGELFF	GCCTTGGAGCTGGACGACTCGGCCCTGTATCTCTGTGCCAGCAGCAGGGGAACAGGGGGAGGGACCGGGGAGCTGTTTTTTGGAGAA	TCRBV05-04*01	TCRBD01-01*01	TCRBJ02-02*01
284	0.00135818	16.7612	0.006849	22	CASSVGGGSYEQYF	CTGCTGTCGGCTGCTCCCTCCCAGACATCTGTGTACTTCTGTGCCAGCAGTGTGGGGGGGGGCTCCTACGAGCAGTACTTCGGGCCG	TCRBV06-05*01	TCRBD02-01*01	TCRBJ02-07*01
285	0.00136296	16.7681	0.006849	22	CASSPGDGLAGTYEQYV	GCTGCTCCCTCCCAAACATCTGTGTACTTCTGTGCCAGCAGCCCCGGGGACGGACTAGCGGGGACCTACGAGCAGTACGTCGGGCCG	TCRBV06	TCRBD02-01*01	TCRBJ02-07*01
286	0.00136775	16.7749	0.006849	22	CASSPTSGSSYEQYF	CACACCCTGCAGCCAGAAGACTCGGCCCTGTATCTCTGCGCCAGCAGCCCGACTAGCGGGAGCTCCTACGAGCAGTACTTCGGGCCG	TCRBV04-03*01	TCRBD02-01*02	TCRBJ02-07*01
287	0.00137253	16.7818	0.006849	22	CSASSGRGYGYTF	ACAGTGACCAGTGCCCATCCTGAAGACAGCAGCTTCTACATCTGCAGTGCTAGTTCGGGGAGAGGCTATGGCTACACCTTCGGTTCG	TCRBV20	TCRBD02-01	TCRBJ01-02*01
288	0.00137731	16.7886	0.006849	22	CASSQGGYTEAFF	AATGTGAGCACCTTGGAGCTGGGGGACTCGGCCCTTTATCTTTGCGCCAGCAGCCAAGGGGGGTACACTGAAGCTTTCTTTGGACAA	TCRBV05-01*01	unknown	TCRBJ01-01*01
289	0.00138209	16.7955	0.006849	22	CARIAGLDIGGNTIYF	TCGCCCAGCCCCAACCAGACCTCTCTGTACTTCTGTGCCAGAATAGCAGGGCTCGATATTGGGGGAAACACCATATATTTTGGAGAG	TCRBV27-01*01	TCRBD01-01*01	TCRBJ01-03*01
290	0.00138688	16.8023	0.006849	22	CASSALGGNQETQYF	GAGTCGGCTGCTCCCTCCCAGACATCTGTGTACTTCTGTGCCAGCAGTGCCCTTGGGGGGAACCAAGAGACCCAGTACTTCGGGCCA	TCRBV06-01*01	TCRBD02-01*01	TCRBJ02-05*01
291	0.00139166	16.8092	0.006849	22	CGTGVGQPQHF	CTGCTGGGGTTGGAGTCGGCTGCTCCCTCCCAAACATCTGTGTACTTCTGTGGGACGGGGGTAGGGCAGCCCCAGCATTTTGGTGAT	TCRBV06	TCRBD02-01*01	TCRBJ01-05*01
292	0.00139644	16.816	0.006849	22	CASSQFGTANTGELFF	GCCCTGCAGCCAGAAGACTCAGCCCTGTATCTCTGCGCCAGCAGCCAGTTCGGGACAGCGAACACCGGGGAGCTGTTTTTTGGAGAA	TCRBV04-01*01	TCRBD01-01*01	TCRBJ02-02*01
293	0.00140122	16.8229	0.006849	22	CASSLIQGNEKLFF	ATCCAGCGCACAGAGCAGGGGGACTCGGCCATGTATCTCTGTGCCAGCAGCTTGATACAGGGTAATGAAAAACTGTTTTTTGGCAGT	TCRBV07-09	TCRBD01-01*01	TCRBJ01-04*01
294	0.00140601	16.8297	0.006849	22	CASSPEDRYGYTF	AAGGTGCAGCCTGCAGAACTGGAGGATTCTGGAGTTTATTTCTGTGCCAGCAGCCCCGAGGACCGCTATGGCTACACCTTCGGTTCG	TCRBV14-01*01	unknown	TCRBJ01-02*01
295	0.00141079	16.8366	0.006849	22	CASSLAGTERTDGYTF	CGCACAGAGCAGGGGGACTCGGCCATGTATCTCTGTGCCAGCAGCTTAGCCGGGACAGAAAGAACGGATGGCTACACCTTCGGTTCG	TCRBV07-09	TCRBD01-01*01	TCRBJ01-02*01
296	0.00141557	16.8434	0.006849	22	CASSARGNTQYF	CTCACTCTGGAGTCTGCTGCCTCCTCCCAGACATCTGTATATTTCTGCGCCAGCAGTGCGAGGGGTAATACGCAGTATTTTGGCCCA	TCRBV10-01	unknown	TCRBJ02-03*01
297	0.00142035	16.8503	0.006849	22	CSAREGEGYYGYTF	GTGACCAGTGCCCATCCTGAAGACAGCAGCTTCTACATCTGCAGTGCTAGAGAGGGAGAGGGCTACTATGGCTACACCTTCGGTTCG	TCRBV20	TCRBD02-01*02	TCRBJ01-02*01
298	0.00142513	16.8571	0.006849	22	CASSLRTSHNEQFF	ATCCAGCGCACAGAGCAGGGGGACTCGGCCATGTATCTCTGTGCCAGCAGCTTAAGGACTAGTCATAATGAGCAGTTCTTCGGGCCA	TCRBV07-09	TCRBD02-01	TCRBJ02-01*01
299	0.00142992	16.864	0.006849	22	CASTMVGANEKLFF	ATCCAGCCCTCAGAACCCAGGGACTCAGCTGTGTACTTCTGTGCCAGCACCATGGTGGGCGCCAATGAAAAACTGTTTTTTGGCAGT	TCRBV12	TCRBD01-01*01	TCRBJ01-04*01
300	0.0014347	16.8708	0.006849	22	CASSLAVGQGAYF	GAGATCCAGCGCACAGAGCAGGGGGACTCGGCCATGTATCTCTGTGCCAGCAGCTTAGCGGTGGGACAGGGGGCGTACTTCGGGCCG	TCRBV07-09	TCRBD01-01*01	TCRBJ02-07*01
301	0.00143948	16.8777	0.006849	22	CASSLGDNYYEQYF	ATCCAGCCTGCAAAGCTTGAGGACTCGGCCGTGTATCTCTGTGCCAGCAGCTTAGGGGATAACTACTACGAGCAGTACTTCGGGCCG	TCRBV11-02*02	unknown	TCRBJ02-07*01
302	0.00144426	16.8842	0.006538	21	CSVESGNYGYTF	CTGACTGTGAGCAACATGAGCCCTGAAGACAGCAGCATATATCTCTGCAGCGTTGAATCTGGGAACTATGGCTACACCTTCGGTTCG	TCRBV29-01*01	unknown	TCRBJ01-02*01
303	0.00144905	16.8908	0.006538	21	CSATGGGTEAFF	CTGACAGTGACCAGTGCCCATCCTGAAGACAGCAGCTTCTACATCTGCAGTGCTACAGGGGGCGGGACTGAAGCTTTCTTTGGACAA	TCRBV20	TCRBD01-01*01	TCRBJ01-01*01
304	0.00145383	16.8973	0.006538	21	CASSVDGAGVEEKLFF	TCTCTGGAGCTGGGGGACTCAGCTTTGTATTTCTGTGCCAGCAGCGTGGATGGAGCAGGGGTGGAAGAAAAACTGTTTTTTGGCAGT	TCRBV09-01	TCRBD01-01*01	TCRBJ01-04*01
305	0.00145861	16.9038	0.006538	21	CASSLLIADITGELFF	GCCTTGGAGCTGGACGACTCGGCCCTGTATCTCTGTGCCAGCAGCTTGTTAATAGCGGATATAACCGGGGAGCTGTTTTTTGGAGAA	TCRBV05-04*01	TCRBD02-01	TCRBJ02-02*01
306	0.00146339	16.9104	0.006538	21	CASSYFGQFRKKLFF	GAGTCGGCTGCTCCCTCCCAAACATCTGTGTACTTCTGTGCCAGCAGTTACTTCGGGCAGTTTCGGAAAAAACTGTTTTTTGGCAGT	TCRBV06	unknown	TCRBJ01-04*01
307	0.00146818	16.9169	0.006538	21	CASSLDQGWDSYEQYF	CGCACAGAGCAGGGGGACTCGGCCATGTATCTCTGTGCCAGCAGCTTAGACCAGGGATGGGACTCCTACGAGCAGTACTTCGGGCCG	TCRBV07-09	TCRBD01-01*01	TCRBJ02-07*01
308	0.00147296	16.9234	0.006538	21	CASSSSGLTQHF	CTGAAGATCCAGCCCTCAGAACCCAGGGACTCAGCTGTGTACTTCTGTGCCAGCAGTTCTTCGGGCTTAACGCAGCATTTTGGTGAT	TCRBV12	unknown	TCRBJ01-05*01
309	0.00147774	16.93	0.006538	21	CASSFGTGEQFF	CTGAATGTGAACGCCTTGTTGCTGGGGGACTCGGCCCTCTATCTCTGTGCCAGCAGCTTTGGAACGGGTGAGCAGTTCTTCGGGCCA	TCRBV05-06*01	TCRBD02-01	TCRBJ02-01*01
310	0.00148252	16.9365	0.006538	21	CASRRDRGLDTQYF	ATCCAGCGCACAGAGCGGGGGGACTCAGCCGTGTATCTCTGTGCCAGCAGGAGGGACAGGGGGCTCGATACGCAGTATTTTGGCCCA	TCRBV07-03*01	TCRBD01-01*01	TCRBJ02-03*01
311	0.00148731	16.9431	0.006538	21	CASGEDQPQHF	CCGCTCAGGCTGGAGTTGGCTGCTCCCTCCCAGACATCTGTGTACTTCTGTGCCAGCGGGGAGGATCAGCCCCAGCATTTTGGTGAT	TCRBV06-06	TCRBD02-01*02	TCRBJ01-05*01
312	0.00149209	16.9496	0.006538	21	CASSSDRGRPGQPQHF	TCCGCCAGCACCAACCAGACATCTATGTACCTCTGTGCCAGCAGTTCGGACAGGGGGCGCCCCGGTCAGCCCCAGCATTTTGGTGAT	TCRBV28-01*01	TCRBD01-01*01	TCRBJ01-05*01
313	0.00149687	16.9561	0.006538	21	CASTDRQGVDYGYTF	ACATCGGCCCAAAAGAACCCGACAGCTTTCTATCTCTGTGCCAGCACAGACAGACAGGGGGTCGACTATGGCTACACCTTCGGTTCG	TCRBV19-01	TCRBD01-01*01	TCRBJ01-02*01
314	0.00150165	16.9627	0.006538	21	CSAPRRTNTEAFF	ACAGTGACCAGTGCCCATCCTGAAGACAGCAGCTTCTACATCTGCAGTGCCCCTCGACGGACGAACACTGAAGCTTTCTTTGGACAA	TCRBV20	unknown	TCRBJ01-01*01
315	0.00150643	16.9692	0.006538	21	CASSDSSYNEQFF	ACTGTGACATCGGCCCAAAAGAACCCGACAGCTTTCTATCTCTGTGCCAGTAGCGACAGCTCCTACAATGAGCAGTTCTTCGGGCCA	TCRBV19-01	TCRBD01-01*01	TCRBJ02-01*01
316	0.00151122	16.9758	0.006538	21	CASSTDTATRNEKLFF	TCGGCCCAAAAGAACCCGACAGCTTTCTATCTCTGTGCCAGTAGTACGGACACAGCAACACGTAATGAAAAACTGTTTTTTGGCAGT	TCRBV19-01	TCRBD01-01*01	TCRBJ01-04*01
317	0.001516	16.9823	0.006538	21	CASSAGDTLRGNEQFF	TCTCTGGAGCTGGGGGACTCAGCTTTGTATTTCTGTGCCAGCAGCGCTGGGGACACCCTCCGTGGAAATGAGCAGTTCTTCGGGCCA	TCRBV09-01	TCRBD01-01*01	TCRBJ02-01*01
318	0.00152078	16.9885	0.006226	20	CAWSVSPYSYEQYV	TCTAAGAAGCTCCTCCTCAGTGACTCTGGCTTCTATCTCTGTGCCTGGAGTGTTAGCCCCTACAGCTACGAGCAGTACGTCGGGCCG	TCRBV30-01*02	unknown	TCRBJ02-07*01
319	0.00152556	16.9947	0.006226	20	CAWSPGGNEQFF	CTGAGTTCTAAGAAGCTCCTCCTCAGTGACTCTGGCTTCTATCTCTGTGCCTGGAGTCCCGGAGGCAATGAGCAGTTCTTCGGGCCA	TCRBV30-01*02	TCRBD02-01*02	TCRBJ02-01*01
320	0.00153035	17.001	0.006226	20	CASSFGGSEQYF	CTGAATGTGAACGCCTTGTTGCTGGGGGACTCGGCCCTCTATCTCTGTGCCAGCAGCTTTGGAGGGTCCGAGCAGTACTTCGGGCCG	TCRBV05-06*01	TCRBD02-01*02	TCRBJ02-07*01
321	0.00153513	17.0072	0.006226	20	CASSQDPRYYGYTF	ATCAATTCCCTGGAGCTTGGTGACTCTGCTGTGTATTTCTGTGCCAGCAGCCAAGATCCCAGATACTATGGCTACACCTTCGGTTCG	TCRBV03	TCRBD01-01*01	TCRBJ01-02*01
322	0.00153991	17.0134	0.006226	20	CSAREGRVQETQYF	GTGACCAGTGCCCATCCTGAAGACAGCAGCTTCTACATCTGCAGTGCTAGAGAGGGACGGGTCCAAGAGACCCAGTACTTCGGGCCA	TCRBV20	unknown	TCRBJ02-05*01
323	0.00154469	17.0196	0.006226	20	CASSLQGAWETQYF	CTGGAGTCGCCCAGCCCCAACCAGACCTCTCTGTACTTCTGTGCCAGCAGTCTACAGGGGGCTTGGGAGACCCAGTACTTCGGGCCA	TCRBV27-01*01	TCRBD01-01*01	TCRBJ02-05*01
324	0.00154948	17.0259	0.006226	20	CSAIPDGLPRGYEQYF	AGTGCCCATCCTGAAGACAGCAGCTTCTACATCTGCAGTGCTATTCCGGACGGACTCCCTCGCGGCTACGAGCAGTACTTCGGGCCG	TCRBV20	TCRBD02-01	TCRBJ02-07*01
325	0.00155426	17.0321	0.006226	20	CASRERSAGGTSYEQYF	GCTACCCGCTCCCAGACATCTGTGTATTTCTGCGCCAGCAGGGAACGGTCAGCGGGAGGCACAAGCTACGAGCAGTACTTCGGGCCG	TCRBV10-02*01	TCRBD02-01*02	TCRBJ02-07*01
326	0.00155904	17.0383	0.006226	20	CASSSLRRQGVSYEQYV	GCCAGCACCAACCAGACATCTATGTACCTCTGTGCCAGCAGTTCTCTACGCCGGCAGGGGGTATCCTACGAGCAGTACGTCGGGCCG	TCRBV28-01*01	TCRBD01-01*01	TCRBJ02-07*01
327	0.00156382	17.0446	0.006226	20	CASKMGQGAPTGELFF	TCGGCTGCTCCCTCCCAGACATCTGTGTACTTCTGTGCCAGCAAGATGGGACAGGGGGCGCCCACCGGGGAGCTGTTTTTTGGAGAA	TCRBV06	TCRBD01-01*01	TCRBJ02-02*01
328	0.0015686	17.0508	0.006226	20	CASSIKGGTYNEQFF	GAGTTGGCTGCTCCCTCCCAGACATCTGTGTACTTCTGTGCCAGCAGTATTAAGGGTGGAACGTACAATGAGCAGTTCTTCGGGCCA	TCRBV06-06	unknown	TCRBJ02-01*01
329	0.00157339	17.057	0.006226	20	CASRLENNEQFF	ATGAATGTGAGCACCTTGGAGCTGGGGGACTCGGCCCTTTATCTTTGCGCCAGCCGACTAGAAAACAATGAGCAGTTCTTCGGGCCA	TCRBV05-01*01	TCRBD02-01	TCRBJ02-01*01
330	0.00157817	17.0632	0.006226	20	CASSEAEGNEQFF	AAGATCCGGTCCACAAAGCTGGAGGACTCAGCCATGTACTTCTGTGCCAGCAGTGAAGCGGAGGGCAATGAGCAGTTCTTCGGGCCA	TCRBV02-01*01	TCRBD02-01*02	TCRBJ02-01*01
331	0.00158295	17.0695	0.006226	20	CASSQAVSLAGGYNEQFF	CAGCCAGAAGACTCAGCCCTGTATCTCTGCGCCAGCAGCCAAGCCGTATCCCTAGCGGGGGGTTACAATGAGCAGTTCTTCGGGCCA	TCRBV04-01*01	TCRBD02-01*01	TCRBJ02-01*01
332	0.00158773	17.0757	0.006226	20	CASSPSWEGSGANVLTF	GTAGTGCGAGGAGATTCGGCAGCTTATTTCTGTGCCAGCTCACCTTCCTGGGAGGGTTCTGGGGCCAACGTCCTGACTTTCGGGGCC	TCRBV18-01*01	TCRBD02-01*02	TCRBJ02-06*01
333	0.00159252	17.0819	0.006226	20	CASSSQRDYNEQFF	CTGGAGTCCGCCAGCACCAACCAGACATCTATGTACCTCTGTGCCAGCAGTTCGCAGCGGGACTACAATGAGCAGTTCTTCGGGCCA	TCRBV28-01*01	TCRBD02-01*02	TCRBJ02-01*01
334	0.0015973	17.0881	0.006226	20	CASSSGQTNKEETQYF	CCTGCAAAGCTTGAGGACTCGGCCGTGTATCTCTGTGCCAGCAGCTCGGGACAGACAAACAAAGAAGAGACCCAGTACTTCGGGCCA	TCRBV11-02*02	TCRBD01-01*01	TCRBJ02-05*01
335	0.00160208	17.0944	0.006226	20	CSATQDEGYGYTF	ACAGTGACCAGTGCCCATCCTGAAGACAGCAGCTTCTACATCTGCAGTGCCACTCAGGACGAAGGCTATGGCTACACCTTCGGTTCG	TCRBV20	unknown	TCRBJ01-02*01
336	0.00160686	17.1006	0.006226	20	CASSLAQGNQPQHF	ATCCAGCCTGCAAAGCTTGAGGACTCGGCCGTGTATCTCTGTGCCAGCAGCTTAGCCCAGGGGAATCAGCCCCAGCATTTTGGTGAT	TCRBV11-02*02	TCRBD01-01*01	TCRBJ01-05*01
337	0.00161165	17.1068	0.006226	20	CASSQEGVAGTQETQYF	CTGGAGCTTGGTGACTCTGCTGTGTATTTCTGTGCCAGCAGCCAAGAGGGGGTAGCGGGGACCCAAGAGACCCAGTACTTCGGGCCA	TCRBV03	TCRBD02-01*01	TCRBJ02-05*01
338	0.00161643	17.113	0.006226	20	CASSPLGSPAQETQYF	CCTGCAGAGCTTGGGGACTCGGCCGTGTATCTCTGTGCCAGCAGCCCCTTGGGGAGCCCAGCTCAAGAGACCCAGTACTTCGGGCCA	TCRBV11-03*01	TCRBD02-01*02	TCRBJ02-05*01
339	0.00162121	17.1193	0.006226	20	CASRRERGHTDTQYF	AACGCCTTGTTGCTGGGGGACTCGGCCCTGTATCTCTGTGCCAGCAGAAGGGAGCGGGGCCACACAGATACGCAGTATTTTGGCCCA	TCRBV05-05*01	TCRBD02-01*01	TCRBJ02-03*01
340	0.00162599	17.1255	0.006226	20	CASSPLSGVGTEAFF	GAGTCCGCCAGCACCAACCAGACATCTATGTACCTCTGTGCCAGCAGTCCCCTTTCGGGGGTAGGGACTGAAGCTTTCTTTGGACAA	TCRBV28-01*01	TCRBD02-01*01	TCRBJ01-01*01
341	0.00163078	17.1314	0.005915	19	CASSLADPGISYEQYF	ACCTTGGAGCTGGGGGACTCGGCCCTTTATCTTTGCGCCAGCAGCTTGGCTGATCCCGGGATATCCTACGAGCAGTACTTCGGGCCG	TCRBV05-01*01	TCRBD02-01*02	TCRBJ02-07*01
342	0.00163556	17.1373	0.005915	19	CSVNPSSNEQFF	CTGACTGTGAGCAACATGAGCCCTGAAGACAGCAGCATATATCTCTGCAGCGTCAACCCTTCTAGCAATGAGCAGTTCTTCGGGCCA	TCRBV29-01*01	TCRBD02-01	TCRBJ02-01*01
343	0.00164034	17.1432	0.005915	19	CATSDLQDYGYTF	TCCCTAGAGTCTGCCATCCCCAACCAGACAGCTCTTTACTTCTGTGCCACCAGTGATTTGCAAGACTATGGCTACACCTTCGGTTCG	TCRBV24	unknown	TCRBJ01-02*01
344	0.00164512	17.1491	0.005915	19	CASSPTVGRRNYGYTF	GCCTTGTTGCTGGGGGACTCGGCCCTCTATCTCTGTGCCAGCAGTCCAACTGTCGGCCGCAGGAACTATGGCTACACCTTCGGTTCG	TCRBV05-06*01	TCRBD01-01*01	TCRBJ01-02*01
345	0.0016499	17.1551	0.005915	19	CSLSAWPENTEAFF	GTGAGCAACATGAGCCCTGAAGACAGCAGCATATATCTCTGCAGCCTGAGCGCCTGGCCGGAGAACACTGAAGCTTTCTTTGGACAA	TCRBV29-01*01	TCRBD02-01	TCRBJ01-01*01
346	0.00165469	17.161	0.005915	19	CASTLGGSRQYF	CTGAATGTGAACGCCTTGTTGCTGGGGGACTCGGCCCTCTATCTCTGTGCCAGCACCCTTGGCGGATCCCGGCAGTATTTTGGCCCA	TCRBV05-06*01	TCRBD02-01	TCRBJ02-03*01
347	0.00165947	17.1669	0.005915	19	CASSQGSISSNEQFF	AATTCCCTGGAGCTTGGTGACTCTGCTGTGTATTTCTGTGCCAGCAGCCAAGGTAGCATCTCCTCCAATGAGCAGTTCTTCGGGCCA	TCRBV03	TCRBD02-01	TCRBJ02-01*01
348	0.00166425	17.1728	0.005915	19	CSARVSDSYYEQYF	GTGACCAGTGCCCATCCTGAAGACAGCAGCTTCTACATCTGCAGTGCTAGGGTTTCGGACTCGTACTACGAGCAGTACTTCGGGCCG	TCRBV20	TCRBD02-01	TCRBJ02-07*01
349	0.00166903	17.1787	0.005915	19	CASSYSGQGAGYGYTF	TCGGCTGCTCCCTCCCAGACATCTGTGTACTTCTGTGCCAGCAGTTACTCGGGACAGGGGGCCGGCTATGGCTACACCTTCGGTTCG	TCRBV06-05*01	TCRBD01-01*01	TCRBJ01-02*01
350	0.00167382	17.1846	0.005915	19	CASSFGSNYGYTF	GAGATCCAGCGCACAGAGCAGGGGGACTCGGCCATGTATCTCTGTGCCAGCAGCTTTGGGTCGAACTATGGCTACACCTTCGGTTCG	TCRBV07-09	unknown	TCRBJ01-02*01
351	0.0016786	17.1906	0.005915	19	CASSFVGRGSYNEQFF	TCGCCCAGCCCCAACCAGACCTCTCTGTACTTCTGTGCCAGCAGTTTCGTAGGCCGGGGCTCCTACAATGAGCAGTTCTTCGGGCCA	TCRBV27-01*01	TCRBD02-01*01	TCRBJ02-01*01
352	0.00168338	17.1965	0.005915	19	CASSQDLTSGTYNEQFF	CTGCAGCCAGAAGACTCGGCCCTGTATCTCTGCGCCAGCAGCCAAGACCTCACTAGCGGCACGTACAATGAGCAGTTCTTCGGGCCA	TCRBV04-03*01	TCRBD02-01	TCRBJ02-01*01
353	0.00168816	17.2024	0.005915	19	CASSLNINEQFF	TTGGAGATCCAGCGCACAGAGCAGGGGGACTCGGCCATGTATCTCTGTGCCAGCAGCTTAAACATCAATGAGCAGTTCTTCGGGCCA	TCRBV07-09	TCRBD01-01*01	TCRBJ02-01*01
354	0.00169295	17.2083	0.005915	19	CASSSTPTANYGYTF	CAGCGCACAGAGCGGGGGGACTCAGCCGTGTATCTCTGTGCCAGCAGCTCCACCCCTACTGCGAACTATGGCTACACCTTCGGTTCG	TCRBV07-03*01	TCRBD02-01	TCRBJ01-02*01
355	0.00169773	17.2142	0.005915	19	CASSLALREPYEQYF	CAGCGCACAGAGCAGGGGGACTCGGCCATGTATCTCTGTGCCAGCAGCTTAGCGTTGAGAGAACCCTACGAGCAGTACTTCGGGCCG	TCRBV07-09	TCRBD02-01*02	TCRBJ02-07*01
356	0.00170251	17.2201	0.005915	19	CASSLDEEGHTEAFF	CAGCCTGCAGAGCTTGGGGACTCGGCCGTGTATCTCTGTGCCAGCAGCTTAGATGAGGAGGGGCACACTGAAGCTTTCTTTGGACAA	TCRBV11-03*01	TCRBD02-01*02	TCRBJ01-01*01
357	0.00170729	17.226	0.005915	19	CASSQDETDSYNEQFF	CCTGCAGAACTGGAGGATTCTGGAGTTTATTTCTGTGCCAGCAGCCAAGATGAGACAGACAGCTACAATGAGCAGTTCTTCGGGCCA	TCRBV14-01*01	TCRBD01-01*01	TCRBJ02-01*01
358	0.00171207	17.232	0.005915	19	CATSSGRTGGNTIYF	CGCTCACCAGGCCTGGGGGACGCAGCCATGTACCTGTGTGCCACCAGCAGCGGACGGACAGGGGGAAACACCATATATTTTGGAGAG	TCRBV15-01*01	TCRBD01-01*01	TCRBJ01-03*01
359	0.00171686	17.2379	0.005915	19	CASSFRVDEQFF	CTGATTCTGGAGTCCGCCAGCACCAACCAGACATCTATGTACCTCTGTGCCAGCAGTTTCAGGGTCGATGAGCAGTTCTTCGGGCCA	TCRBV28-01*01	TCRBD01-01*01	TCRBJ02-01*01
360	0.00172164	17.2435	0.005604	18	CSVVRGAEDTQYF	ACTGTGAGCAACATGAGCCCTGAAGACAGCAGCATATATCTCTGCAGCGTTGTACGGGGAGCCGAAGATACGCAGTATTTTGGCCCA	TCRBV29-01*01	TCRBD02-01	TCRBJ02-03*01
361	0.00172642	17.2491	0.005604	18	CSVELDRDYEQYF	ACTGTGAGCAACATGAGCCCTGAAGACAGCAGCATATATCTCTGCAGCGTTGAATTGGACAGGGACTACGAGCAGTACTTCGGGCCG	TCRBV29-01*01	TCRBD01-01*01	TCRBJ02-07*01
362	0.0017312	17.2547	0.005604	18	CASSQETVTDTQYF	ATCAATTCCCTGGAGCTTGGTGACTCTGCTGTGTATTTCTGTGCCAGCAGCCAAGAGACCGTCACAGATACGCAGTATTTTGGCCCA	TCRBV03	unknown	TCRBJ02-03*01
363	0.00173599	17.2603	0.005604	18	CASSQTAGRGEAQYF	CACACCCTGCAGCCAGAAGACTCGGCCCTGTATCTCTGCGCCAGCAGCCAAACAGCGGGAAGGGGTGAGGCCCAGTACTTCGGGCCA	TCRBV04-03*01	TCRBD02-01*02	TCRBJ02-05*01
364	0.00174077	17.2659	0.005604	18	CSAREGAANEKLFF	GTGACCAGTGCCCATCCTGAAGACAGCAGCTTCTACATCTGCAGTGCTAGGGAGGGGGCAGCTAATGAAAAACTGTTTTTTGGCAGT	TCRBV20	TCRBD01-01*01	TCRBJ01-04*01
365	0.00174555	17.2715	0.005604	18	CSAPTSGRQFF	ACTCTGACAGTGACCAGTGCCCATCCTGAAGACAGCAGCTTCTACATCTGCAGTGCTCCGACTAGCGGGAGGCAGTTCTTCGGGCCA	TCRBV20-01*01	TCRBD02-01*02	TCRBJ02-01*01
366	0.00175033	17.2771	0.005604	18	CASRGKTGWILDTQYF	TCGGCTGCTCCCTCCCAAACATCTGTGTACTTCTGTGCCAGCAGGGGTAAGACAGGGTGGATTTTGGATACGCAGTATTTTGGCCCA	TCRBV06	TCRBD01-01*01	TCRBJ02-03*01
367	0.00175512	17.2827	0.005604	18	CASSAGTWENTEAFF	CACACCCTGCAGCCAGAAGACTCGGCCCTGTATCTCTGCGCCAGCAGCGCTGGGACTTGGGAAAACACTGAAGCTTTCTTTGGACAA	TCRBV04-03*01	TCRBD02-01	TCRBJ01-01*01
368	0.0017599	17.2883	0.005604	18	CASSHSWGNGYTF	ACGATCCAGCGCACAGAGCAGCGGGACTCGGCCATGTATCGCTGTGCCAGCAGCCATTCTTGGGGGAACGGCTACACCTTCGGTTCG	TCRBV07-06*01	unknown	TCRBJ01-02*01
369	0.00176468	17.2939	0.005604	18	CASSNPSDEQFF	CTGAATGTGAACGCCTTGTTGCTGGGGGACTCGGCCCTCTATCTCTGTGCCAGCAGCAACCCTAGCGATGAGCAGTTCTTCGGGCCA	TCRBV05-06*01	TCRBD02-01	TCRBJ02-01*01
370	0.00176946	17.2995	0.005604	18	CASSLGSGFALNQPQHF	TTGTTGCTGGGGGACTCGGCCCTCTATCTCTGTGCCAGCAGCTTGGGGTCAGGGTTCGCCCTGAATCAGCCCCAGCATTTTGGTGAT	TCRBV05-06*01	TCRBD01-01*01	TCRBJ01-05*01
371	0.00177425	17.3051	0.005604	18	CSARDATGYGYTF	ACAGTGACCAGTGCCCATCCTGAAGACAGCAGCTTCTACATCTGCAGTGCTAGAGACGCTACCGGCTATGGCTACACCTTCGGTTCG	TCRBV20	TCRBD02-01	TCRBJ01-02*01
372	0.00177903	17.3107	0.005604	18	CASRRAYEQYF	ACTCTGACGATCCAGCGCACACAGCAGGAGGACTCGGCCGTGTATCTCTGTGCCAGCAGGCGGGCCTACGAGCAGTACTTCGGGCCG	TCRBV07-02*01	TCRBD02-01	TCRBJ02-07*01
373	0.00178381	17.3163	0.005604	18	CASSLGPLAGGNQITDTQYF	AGGGACTCAGCTGTGTACTTCTGTGCCAGCAGTTTAGGACCGCTAGCGGGAGGGAATCAGATCACAGATACGCAGTATTTTGGCCCA	TCRBV12	TCRBD02-01*02	TCRBJ02-03*01
374	0.00178859	17.3219	0.005604	18	CATGTSGISYEQYF	TCTAAGAAGCTCCTTCTCAGTGACTCTGGCTTCTATCTCTGTGCCACAGGGACTAGCGGGATATCCTACGAGCAGTACTTCGGGCCG	TCRBV30-01*01	TCRBD02-01*02	TCRBJ02-07*01
375	0.00179337	17.3275	0.005604	18	CASSSGQGRSTEAFF	AGCACCTTGGAGCTGGGGGACTCGGCCCTTTATCTTTGCGCCAGCAGCTCGGGACAGGGCAGGTCCACTGAAGCTTTCTTTGGACAA	TCRBV05-01*01	TCRBD01-01*01	TCRBJ01-01*01
376	0.00179816	17.3331	0.005604	18	CASKGRRNTGELFF	CTGCTGTCGGCTGCTCCCTCCCAGACATCTGTGTACTTCTGTGCCAGCAAGGGGCGAAGGAACACCGGGGAGCTGTTTTTTGGAGAA	TCRBV06-05*01	TCRBD01-01*01	TCRBJ02-02*01
377	0.00180294	17.3387	0.005604	18	CASSFREGMEQYF	ATTCTGGAGTCCGCCAGCACCAACCAGACATCTATGTACCTCTGTGCCAGCAGTTTTCGGGAAGGAATGGAGCAGTACTTCGGGCCG	TCRBV28-01*01	TCRBD02-01*02	TCRBJ02-07*01
378	0.00180772	17.3443	0.005604	18	CSADSGGSSYEQYF	GTGACCAGTGCCCATCCTGAAGACAGCAGCTTCTACATCTGCAGTGCTGATAGCGGGGGCAGTTCCTACGAGCAGTACTTCGGGCCG	TCRBV20	TCRBD02-01*01	TCRBJ02-07*01
379	0.0018125	17.35	0.005604	18	CASSSPVDRGSLQETQYF	AGCACCAACCAGACATCTATGTACCTCTGTGCCAGCAGTTCCCCCGTCGACAGGGGGTCTCTCCAAGAGACCCAGTACTTCGGGCCA	TCRBV28-01*01	TCRBD01-01*01	TCRBJ02-05*01
380	0.00181729	17.3556	0.005604	18	CASSPAAMYEQYF	AGGATCCAGCAGGTAGTGCGAGGAGATTCGGCAGCTTATTTCTGTGCCAGCTCACCCGCGGCTATGTACGAGCAGTACTTCGGGCCG	TCRBV18-01*01	TCRBD02-01	TCRBJ02-07*01
381	0.00182207	17.3612	0.005604	18	CASSQLGQVGNEQFF	AATTCCCTGGAGCTTGGTGACTCTGCTGTGTATTTCTGTGCCAGCAGCCAACTCGGCCAGGTAGGGAATGAGCAGTTCTTCGGGCCA	TCRBV03	unknown	TCRBJ02-01*01
382	0.00182685	17.3668	0.005604	18	CSANPLDYNTEAFF	GTGACCAGTGCCCATCCTGAAGACAGCAGCTTCTACATCTGCAGTGCTAACCCCCTCGATTACAACACTGAAGCTTTCTTTGGACAA	TCRBV20	unknown	TCRBJ01-01*01
383	0.00183163	17.3724	0.005604	18	CASSWGSRNTQYF	AATGTGAACGCCTTGTTGCTGGGGGACTCGGCCCTCTATCTCTGTGCCAGCAGCTGGGGGAGTCGGAATACGCAGTATTTTGGCCCA	TCRBV05-06*01	unknown	TCRBJ02-03*01
384	0.00183642	17.378	0.005604	18	CASSLGGGSRPLNEQFF	ACACAGCAGGAGGACTCCGCCGTGTATCTCTGTGCCAGCAGCCTCGGGGGGGGTAGCAGGCCCTTGAATGAGCAGTTCTTCGGGCCA	TCRBV07-08*01	TCRBD02-01*01	TCRBJ02-01*01
385	0.0018412	17.3836	0.005604	18	CASSIGAGGNYGYTF	ACATCGGCCCAAAAGAACCCGACAGCTTTCTATCTCTGTGCCAGTAGTATAGGAGCAGGGGGCAACTATGGCTACACCTTCGGTTCG	TCRBV19-01	TCRBD01-01*01	TCRBJ01-02*01
386	0.00184598	17.3892	0.005604	18	CASSQVDGELFF	CTTCACCTACACACCCTGCAGCCAGAAGACTCGGCCCTGTATCTCTGCGCCAGCAGCCAAGTGGACGGGGAGCTGTTTTTTGGAGAA	TCRBV04-03*01	unknown	TCRBJ02-02*01
387	0.00185076	17.3948	0.005604	18	CASSLGTPPGNTIYF	CAGCCCTCAGAACCCAGGGACTCAGCTGTGTACTTCTGTGCCAGCAGTTTAGGGACGCCACCTGGAAACACCATATATTTTGGAGAG	TCRBV12	unknown	TCRBJ01-03*01
388	0.00185554	17.4004	0.005604	18	CASGQGINSNEKLFF	CGGTCCACAAAGCTGGAGGACTCAGCCATGTACTTCTGTGCCAGCGGACAGGGGATAAACTCTAATGAAAAACTGTTTTTTGGCAGT	TCRBV02-01*01	TCRBD01-01*01	TCRBJ01-04*01
389	0.00186033	17.406	0.005604	18	CASSSTTGLAATYEQYF	ACAGAGCAGGGGGACTCGGCCATGTATCTCTGTGCCAGCAGCTCAACGACCGGACTAGCGGCAACCTACGAGCAGTACTTCGGGCCG	TCRBV07-09	TCRBD02-01	TCRBJ02-07*01
390	0.00186511	17.4116	0.005604	18	CASSPSSGNQPQHF	ATCCAGCAGGTAGTGCGAGGAGATTCGGCAGCTTATTTCTGTGCCAGCTCACCGTCCTCAGGCAATCAGCCCCAGCATTTTGGTGAT	TCRBV18-01*01	TCRBD01-01*01	TCRBJ01-05*01
391	0.00186989	17.4172	0.005604	18	CASSQGAGIISGANVLTF	CAGCCAGAAGACTCGGCCCTGTATCTCTGCGCCAGCAGCCAAGGGGCCGGAATAATTTCTGGGGCCAACGTCCTGACTTTCGGGGCC	TCRBV04-03*01	TCRBD01-01*01	TCRBJ02-06*01
392	0.00187467	17.4228	0.005604	18	CASSLGREQPQHF	AAGATCCGGTCCACAAAGCTGGAGGACTCAGCCATGTACTTCTGTGCCAGCAGTTTAGGCAGGGAACAGCCCCAGCATTTTGGTGAT	TCRBV02-01*01	TCRBD01-01*01	TCRBJ01-05*01
393	0.00187946	17.4284	0.005604	18	CASSANRAQNTEAFF	CAGCGCACAGAGCAGCGGGACTCGGCCATGTATCGCTGTGCCAGCAGCGCCAACAGGGCCCAGAACACTGAAGCTTTCTTTGGACAA	TCRBV07-06*01	TCRBD01-01*01	TCRBJ01-01*01
394	0.00188424	17.434	0.005604	18	CASSFNSIGVNEQFF	CAGCCTGCAGAGCTTGGGGACTCGGCCGTGTATCTCTGTGCCAGCAGCTTTAATTCGATAGGGGTGAATGAGCAGTTCTTCGGGCCA	TCRBV11-03*01	TCRBD01-01*01	TCRBJ02-01*01
395	0.00188902	17.4396	0.005604	18	CASSTQGFTEAFF	ACTGTGACATCGGCCCAAAAGAACCCGACAGCTTTCTATCTCTGTGCCAGTAGTACACAGGGGTTCACTGAAGCTTTCTTTGGACAA	TCRBV19-01	TCRBD01-01*01	TCRBJ01-01*01
396	0.0018938	17.4452	0.005604	18	CASSQDRILNTEAFF	CACACCCTGCAGCCAGAAGACTCGGCCCTGTATCTCTGCGCCAGCAGCCAAGATCGAATACTAAACACTGAAGCTTTCTTTGGACAA	TCRBV04-03*01	TCRBD02-01	TCRBJ01-01*01
397	0.00189859	17.4508	0.005604	18	CASSFNPGYSGNTIYF	TCCGCCAGCACCAACCAGACATCTATGTACCTCTGTGCCAGCAGTTTCAACCCGGGTTACTCTGGAAACACCATATATTTTGGAGAG	TCRBV28-01*01	TCRBD02-01	TCRBJ01-03*01
398	0.00190337	17.4564	0.005604	18	CASSQDETDSYNEQFF	CCTGCAGAACTGGAGGATTCTGGAGTTTATTTCTGTGCCAGCAGCCAAGATGAAACGGATTCCTACAATGAGCAGTTCTTCGGGCCA	TCRBV14-01*01	unknown	TCRBJ02-01*01
399	0.00190815	17.462	0.005604	18	CASSPAADYEQYV	AGGATCCAGCAGGTAGTGCGAGGAGATTCGGCAGCTTATTTCTGTGCCAGCTCACCGGCCGCGGACTACGAGCAGTACGTCGGGCCG	TCRBV18-01*01	TCRBD02-01	TCRBJ02-07*01
400	0.00191293	17.4676	0.005604	18	CASSLRLAGGEQYF	CTGGAGTCAGCTACCCGCTCCCAGACATCTGTGTATTTCTGCGCCAGCAGTTTAAGACTAGCGGGAGGTGAGCAGTACTTCGGGCCG	TCRBV10-02*01	TCRBD02-01*02	TCRBJ02-07*01
401	0.00191772	17.4732	0.005604	18	CASSVGGYGYTF	CTGATCCTGGAGTCGCCCAGCCCCAACCAGACCTCTCTGTACTTCTGTGCCAGCAGTGTAGGGGGCTATGGCTACACCTTCGGTTCG	TCRBV27-01*01	TCRBD01-01*01	TCRBJ01-02*01
402	0.0019225	17.4785	0.005292	17	CANPPTSGSMDTQYF	GAGTCGCCCAGCCCCAACCAGACCTCTCTGTACTTCTGTGCCAACCCCCCGACTAGCGGGAGCATGGATACGCAGTATTTTGGCCCA	TCRBV27-01*01	TCRBD02-01*02	TCRBJ02-03*01
403	0.00192728	17.4838	0.005292	17	CASSPRGGTVVDQPQHF	CCCAGCCCCAACCAGACCTCTCTGTACTTCTGTGCCAGCAGTCCCCGCGGTGGGACGGTCGTTGATCAGCCCCAGCATTTTGGTGAT	TCRBV27-01*01	unknown	TCRBJ01-05*01
404	0.00193206	17.4891	0.005292	17	CSARVSGEYYEQYF	GTGACCAGTGCCCATCCTGAAGACAGCAGCTTCTACATCTGCAGTGCTAGAGTTAGCGGGGAATACTACGAGCAGTACTTCGGGCCG	TCRBV20	TCRBD02-01*01	TCRBJ02-07*01
405	0.00193684	17.4944	0.005292	17	CSAFLTGTHEAFF	ACTGTGAGCAACATGAGCCCTGAAGACAGCAGCATATATCTCTGCAGCGCTTTTTTGACCGGAACCCATGAAGCTTTCTTTGGACAA	TCRBV29-01*01	unknown	TCRBJ01-01*01
406	0.00194163	17.4997	0.005292	17	CSARDKGGRNDGYTF	ACCAGTGCCCATCCTGAAGACAGCAGCTTCTACATCTGCAGTGCTAGAGATAAGGGGGGCCGCAATGATGGCTACACCTTCGGTTCG	TCRBV20	unknown	TCRBJ01-02*01
407	0.00194641	17.505	0.005292	17	CASSDNTYEQYF	CTGAAGATCCGGTCCACAAAGCTGGAGGACTCAGCCATGTACTTCTGTGCCAGCAGTGATAACACCTACGAGCAGTACTTCGGGCCG	TCRBV02-01*01	TCRBD01-01*01	TCRBJ02-07*01
408	0.00195119	17.5103	0.005292	17	CASSQGTEAFF	CTGCTGGGGTTGGAGTCGGCTGCTCCCTCCCAAACATCTGTGTACTTCTGTGCCAGCAGCCAGGGCACTGAAGCTTTCTTTGGACAA	TCRBV06	TCRBD01-01*01	TCRBJ01-01*01
409	0.00195597	17.5156	0.005292	17	CASSPATGTNYGYTF	CACACCCTGCAGCCAGAAGACTCGGCCCTGTATCTCTGCGCCAGCAGCCCTGCAACAGGGACTAACTATGGCTACACCTTCGGTTCG	TCRBV04-03*01	TCRBD01-01*01	TCRBJ01-02*01
410	0.00196076	17.5209	0.005292	17	CASSGRGVVGEAFF	CTGGAGTCTGCCAGGCCCTCACATACCTCTCAGTACCTCTGTGCCAGCAGCGGCAGGGGGGTAGTAGGTGAAGCTTTCTTTGGACAA	TCRBV25-01*01	TCRBD01-01*01	TCRBJ01-01*01
411	0.00196554	17.5262	0.005292	17	CATSDSGGSSYNEQFF	TCTGCCATCCCCAACCAGACAGCTCTTTACTTCTGTGCCACCAGTGATTCAGGCGGGAGCTCCTACAATGAGCAGTTCTTCGGGCCA	TCRBV24	TCRBD02-01*02	TCRBJ02-01*01
412	0.00197032	17.5315	0.005292	17	CASSLAGDWNTQYF	ATCCAGCGCACAGAGCAGGGGGACTCGGCCATGTATCTCTGTGCCAGCAGCTTAGCGGGAGATTGGAATACGCAGTATTTTGGCCCA	TCRBV07-09	TCRBD02-01*02	TCRBJ02-03*01
413	0.0019751	17.5367	0.005292	17	CASTGTGGGETQYF	CTGGAGTCAGCTACCCGCTCCCAGACATCTGTGTATTTCTGCGCCAGCACCGGAACGGGAGGGGGGGAGACCCAGTACTTCGGGCCA	TCRBV10-02*01	TCRBD02-01*02	TCRBJ02-05*01
414	0.00197989	17.542	0.005292	17	CASSPPRTGTRFANEQFF	GAACCGGGAGACACGGCACTGTATCTCTGCGCCAGCAGTCCTCCGCGGACCGGGACTAGATTCGCCAATGAGCAGTTCTTCGGGCCA	TCRBV23-01*01	TCRBD02-01	TCRBJ02-01*01
415	0.00198467	17.5473	0.005292	17	CASRSLAGAVQETQYF	CCTGCAGAGCAGGGGGACTCGGCCGTGTATGTCTGTGCAAGTCGCTCGTTAGCGGGAGCGGTGCAAGAGACCCAGTACTTCGGGCCA	TCRBV12-02*01	TCRBD02-01*02	TCRBJ02-05*01
416	0.00198945	17.5526	0.005292	17	CSARVGTGDSNQPQHF	AGTGCCCATCCTGAAGACAGCAGCTTCTACATCTGCAGTGCTAGAGTGGGGACAGGGGATAGCAATCAGCCCCAGCATTTTGGTGAT	TCRBV20	TCRBD01-01*01	TCRBJ01-05*01
417	0.00199423	17.5579	0.005292	17	CASSVGAGVYNEQFF	AGCTCTCTGGAGCTGGGGGACTCAGCTTTGTATTTCTGTGCCAGCAGCGTAGGAGCGGGAGTCTACAATGAGCAGTTCTTCGGGCCA	TCRBV09-01	TCRBD02-01*02	TCRBJ02-01*01
418	0.00199901	17.5632	0.005292	17	CASSLGLGAADTQYF	CAGCCTGCAGAGCTTGGGGACTCGGCCGTGTATCTCTGTGCCAGCAGCTTGGGACTAGGCGCGGCAGATACGCAGTATTTTGGCCCA	TCRBV11-03*01	TCRBD02-01	TCRBJ02-03*01
419	0.0020038	17.5685	0.005292	17	CASSAGTGIGELFF	CTGAGCTCTCTGGAGCTGGGGGACTCAGCTTTGTATTTCTGTGCCAGCAGCGCCGGGACAGGAATCGGGGAGCTGTTTTTTGGAGAA	TCRBV09-01	TCRBD01-01*01	TCRBJ02-02*01
420	0.00200858	17.5738	0.005292	17	CASSFGAGIYEQYF	GTGACATCGGCCCAAAAGAACCCGACAGCTTTCTATCTCTGTGCCAGTAGTTTCGGAGCGGGAATCTACGAGCAGTACTTCGGGCCG	TCRBV19-01	TCRBD02-01*02	TCRBJ02-07*01
421	0.00201336	17.5791	0.005292	17	CASSQGTGGHQPQHF	CAGCCTGCAGAACTGGAGGATTCTGGAGTTTATTTCTGTGCCAGCAGCCAAGGGACAGGGGGGCATCAGCCCCAGCATTTTGGTGAT	TCRBV14-01*01	TCRBD01-01*01	TCRBJ01-05*01
422	0.00201814	17.5844	0.005292	17	CASSSTEGWLGGNTIYF	ACAGAGCAGCGGGACTCAGCCATGTATCGCTGTGCTAGCAGCTCCACCGAGGGCTGGCTAGGAGGAAACACCATATATTTTGGAGAG	TCRBV07-07*01	TCRBD02-01*02	TCRBJ01-03*01
423	0.00202293	17.5897	0.005292	17	CASSLTDTQYF	ACTCTGAAGATCCGGTCCACAAAGCTGGAGGACTCAGCCATGTACTTCTGTGCCAGCAGTCTGACAGATACGCAGTATTTTGGCCCA	TCRBV02-01*01	TCRBD02-01	TCRBJ02-03*01
424	0.00202771	17.595	0.005292	17	CASSGDTYEQYF	TTGGAGATCCAGCGCACAGAGCAGGGGGACTCGGCCATGTATCTCTGTGCCAGCAGCGGGGATACCTACGAGCAGTACTTCGGGCCG	TCRBV07-09	unknown	TCRBJ02-07*01
425	0.00203249	17.6002	0.005292	17	CASTGGDYGYTF	CTCACTGTGACATCGGCCCAAAAGAACCCGACAGCTTTCTATCTCTGTGCCAGTACAGGGGGCGACTATGGCTACACCTTCGGTTCG	TCRBV19-01	TCRBD01-01*01	TCRBJ01-02*01
426	0.00203727	17.6055	0.005292	17	CASSLRQGLGGYTF	CTGGAGTCCGCCAGCACCAACCAGACATCTATGTACCTCTGTGCCAGCAGTTTAAGACAGGGTTTAGGTGGCTACACCTTCGGTTCG	TCRBV28-01*01	TCRBD01-01*01	TCRBJ01-02*01
427	0.00204206	17.6108	0.005292	17	CASSSDSYRGYTF	AAGATCCAGCCCTCAGAACCCAGGGACTCAGCTGTGTACTTCTGTGCCAGCAGTTCGGACAGCTATAGAGGCTACACCTTCGGTTCG	TCRBV12	TCRBD01-01*01	TCRBJ01-02*01
428	0.00204684	17.6161	0.005292	17	CASSGPYNEQFF	CTCAAGATCCAGCCTGCAAAGCTTGAGGACTCGGCCGTGTATCTCTGTGCCAGCAGTGGACCGTACAATGAGCAGTTCTTCGGGCCA	TCRBV11-02*02	unknown	TCRBJ02-01*01
429	0.00205162	17.6214	0.005292	17	CASSQQGDTEAFF	AGGATCCAGCAGGTAGTGCGAGGAGATTCGGCAGCTTATTTCTGTGCCAGCTCTCAGCAGGGGGACACTGAAGCTTTCTTTGGACAA	TCRBV18-01*01	TCRBD01-01*01	TCRBJ01-01*01
430	0.0020564	17.6267	0.005292	17	CASSELSVYEQYV	ACTCTGTAGTCTGCTGCCTCCTCCCAGACATCTGTATATTTCTGCGCCAGCAGTGAATTGTCGGTATACGAGCAGTACGTCGGGCCG	TCRBV10-01	unknown	TCRBJ02-07*01
431	0.00206119	17.632	0.005292	17	CASSLGLDRLF	ACCTTGGAGATCCAGCGCACAGAGCAGGGGGACTCGGCCATGTATCTCTGTGCCAGCAGCTTAGGGCTGGACAGACTCTTCGGTTCG	TCRBV07-09	TCRBD01-01*01	TCRBJ01-02*01
432	0.00206597	17.637	0.004981	16	CATSDLQGVTGETQYF	TCTGCCATCCCCAACCAGACAGCTCTTTACTTCTGTGCCACCAGTGATTTGCAGGGGGTTACGGGCGAGACCCAGTACTTCGGGCCA	TCRBV24	TCRBD01-01*01	TCRBJ02-05*01
433	0.00207075	17.642	0.004981	16	CATSDGGRGRETQYF	GAGTCTGCCATCCCCAACCAGACAGCTCTTTACTTCTGTGCCACCAGTGATGGTGGCAGGGGACGCGAGACCCAGTACTTCGGGCCA	TCRBV24	TCRBD01-01*01	TCRBJ02-05*01
434	0.00207553	17.6469	0.004981	16	CAWNARYNEQFF	CTGAGTTCTAAGAAGCTCCTTCTCAGTGACTCTGGCTTCTATCTCTGTGCCTGGAATGCCCGGTACAATGAGCAGTTCTTCGGGCCA	TCRBV30-01*01	TCRBD02-01	TCRBJ02-01*01
435	0.00208031	17.6519	0.004981	16	CASSRTLTREQYF	AAGATCCAGCCCTCAGAACCCAGGGACTCAGCTGTGTACTTCTGTGCCAGCAGCCGGACCCTCACCAGGGAGCAGTACTTCGGGCCG	TCRBV12	unknown	TCRBJ02-07*01
436	0.0020851	17.6569	0.004981	16	CATSTQQGLADTQYF	CGCTCACCAGGCCTGGGGGACGCAGCCATGTACCTGTGTGCCACCAGCACCCAACAGGGTTTGGCAGATACGCAGTATTTTGGCCCA	TCRBV15-01*01	TCRBD01-01*01	TCRBJ02-03*01
437	0.00208988	17.6619	0.004981	16	CASGNSWSGQYYGYTF	CCCTCAGAACCCAGGGACTCAGCTGTGTATTTTTGTGCTAGTGGAAATTCGTGGTCTGGACAGTACTATGGCTACACCTTCGGTTCG	TCRBV12-05*01	TCRBD01-01*01	TCRBJ01-02*01
438	0.00209466	17.6669	0.004981	16	CASSEEGKSSGANVLTF	GCCAGGCCCTCACATACCTCTCAGTACCTCTGTGCCAGCAGTGAAGAAGGGAAATCCTCTGGGGCCAACGTCCTGACTTTCGGGGCC	TCRBV25-01*01	unknown	TCRBJ02-06*01
439	0.00209944	17.6718	0.004981	16	CASSQSSGNTIYF	AACCTGAGCTCTCTGGAGCTGGGGGACTCAGCTTTGTATTTCTGTGCCAGCAGCCAATCCTCTGGAAACACCATATATTTTGGAGAG	TCRBV09-01	TCRBD01-01*01	TCRBJ01-03*01
440	0.00210423	17.6768	0.004981	16	CASTRDQAGQADTQYF	TCTCTGGAGCTGGGGGACTCAGCTTTGTATTTCTGTGCCAGCACCAGAGACCAAGCGGGACAAGCAGATACGCAGTATTTTGGCCCA	TCRBV09-01	TCRBD02-01*02	TCRBJ02-03*01
441	0.00210901	17.6818	0.004981	16	CASSSKTGVGNQPQHF	GCCTTGTTGCTGGGGGACTCGGCCCTCTATCTCTGTGCCAGCAGCTCCAAGACAGGGGTGGGGAATCAGCCCCAGCATTTTGGTGAT	TCRBV05-06*01	TCRBD01-01*01	TCRBJ01-05*01
442	0.00211379	17.6868	0.004981	16	CASSDGVAKNIQYF	ATCCGGTCCACAAAGCTGGAGGACTCAGCCATGTACTTCTGTGCCAGCAGTGACGGGGTAGCCAAAAACATTCAGTACTTCGGCGCC	TCRBV02-01*01	TCRBD02-01*01	TCRBJ02-04*01
443	0.00211857	17.6918	0.004981	16	CASSYLRTGGGYGYTF	TCGGCTGCTCCCTCCCAGACATCTGTGTACTTCTGTGCCAGCAGTTACCTGAGGACAGGGGGCGGCTATGGCTACACCTTCGGTTCG	TCRBV06-05*01	TCRBD01-01*01	TCRBJ01-02*01
444	0.00212336	17.6968	0.004981	16	CASSLQGYGYTF	CTGATCCTGGAGTCGCCCAGCCCCAACCAGACCTCTCTGTACTTCTGTGCCAGCAGTTTACAGGGCTATGGCTACACCTTCGGTTCG	TCRBV27-01*01	TCRBD01-01*01	TCRBJ01-02*01
445	0.00212814	17.7017	0.004981	16	CASVRTSGPSYEQYF	GAGTCTGCTGCCTCCTCCCAGACATCTGTATATTTCTGCGCCAGCGTAAGGACTAGCGGGCCTTCCTACGAGCAGTACTTCGGGCCG	TCRBV10-01	TCRBD02-01	TCRBJ02-07*01
446	0.00213292	17.7067	0.004981	16	CASSTAGVNEKLFF	ATCCAGCGCACAGAGCAGGGGGACTCGGCCATGTATCTCTGTGCCAGCAGCACAGCAGGGGTAAATGAAAAACTGTTTTTTGGCAGT	TCRBV07-09	TCRBD01-01*01	TCRBJ01-04*01
447	0.0021377	17.7117	0.004981	16	CASSVEIIHYEQYF	ATCCAGCCCATGGAACCCAGGGACTTGGGCCTATATTTCTGTGCCAGCAGCGTCGAGATTATCCACTACGAGCAGTACTTCGGGCCG	TCRBV12-01*01	TCRBD02-01*02	TCRBJ02-07*01
448	0.00214248	17.7167	0.004981	16	CASSFSGSWGETQYF	CAGCGCACAGAGCGGGGGGACTCAGCCGTGTATCTCTGTGCCAGCAGCTTTAGCGGGAGTTGGGGAGAGACCCAGTACTTCGGGCCA	TCRBV07-03*01	TCRBD02-01*02	TCRBJ02-05*01
449	0.00214727	17.7217	0.004981	16	CASSFPGQNIQYF	GAGATCCAGCGCACAGAGCAGGGGGACTCGGCCATGTATCTCTGTGCCAGCAGCTTCCCGGGCCAAAACATTCAGTACTTCGGCGCC	TCRBV07-09	unknown	TCRBJ02-04*01
450	0.00215205	17.7266	0.004981	16	CASSPPDSADTQYF	ATCCAGCAGGTAGTGCGAGGAGATTCGGCAGCTTATTTCTGTGCCAGCTCACCACCGGACTCCGCAGATACGCAGTATTTTGGCCCA	TCRBV18-01*01	TCRBD02-01	TCRBJ02-03*01
451	0.00215683	17.7316	0.004981	16	CASSEDYRFPYNEQFF	TCCACAAAGCTGGAGGACTCAGCCATGTACTTCTGTGCCAGCAGTGAGGACTACAGGTTTCCCTACAATGAGCAGTTCTTCGGGCCA	TCRBV02-01*01	TCRBD02-01	TCRBJ02-01*01
452	0.00216161	17.7366	0.004981	16	CARSFLCGGKNTEAFF	GCACAGAGCAAGGGCGACTCGGCTGTGTATCTCTGTGCCAGAAGCTTTCTCTGTGGGGGTAAGAACACTGAAGCTTTCTTTGGACAA	TCRBV07-05*01	unknown	TCRBJ01-01*01
453	0.0021664	17.7416	0.004981	16	CASRVRQGSYGYTF	ATCCGGTCCACAAAGCTGGAGGACTCAGCCATGTACTTCTGTGCCAGCAGGGTTCGACAGGGTTCTTATGGCTACACCTTCGGTTCG	TCRBV02-01*01	TCRBD01-01*01	TCRBJ01-02*01
454	0.00217118	17.7466	0.004981	16	CASSIHRGPNTGELFF	TCCGCCAGCACCAACCAGACATCTATGTACCTCTGTGCCAGCAGCATACACAGGGGGCCGAACACCGGGGAGCTGTTTTTTGGAGAA	TCRBV28-01*01	TCRBD01-01*01	TCRBJ02-02*01
455	0.00217596	17.7515	0.004981	16	CASSPTNRGDQPQHF	CTGTCCTCAGAACCGGGAGACACGGCACTGTATCTCTGCGCCAGCAGTCCGACTAACAGGGGTGATCAGCCCCAGCATTTTGGTGAT	TCRBV23-01*01	TCRBD01-01*01	TCRBJ01-05*01
456	0.00218074	17.7565	0.004981	16	CASSPGGGTEAFF	GAGATCCAGCGCACAGAGCAGGGGGACTCGGCCATGTATCTCTGTGCCAGCAGCCCCGGCGGGGGCACTGAAGCTTTCTTTGGACAA	TCRBV07-09	TCRBD02-01*01	TCRBJ01-01*01
457	0.00218553	17.7615	0.004981	16	CASSLDDGNNGYTF	ATCCAGCGCACAGAGCAGGGGGACTCGGCCATGTATCTCTGTGCCAGCAGCTTGGATGACGGGAATAATGGCTACACCTTCGGTTCG	TCRBV07-09	TCRBD02-01*02	TCRBJ01-02*01
458	0.00219031	17.7665	0.004981	16	CASSQTGGLTNEKLFF	TCCGCCAGCACCAACCAGACATCTATGTACCTCTGTGCCAGCAGTCAAACAGGGGGGCTGACTAATGAAAAACTGTTTTTTGGCAGT	TCRBV28-01*01	TCRBD01-01*01	TCRBJ01-04*01
459	0.00219509	17.7715	0.004981	16	CASGAGGRETQYF	AAGATCCAGCCTGCAAAGCTTGAGGACTCGGCCGTGTATCTCTGTGCCAGCGGAGCGGGAGGGCGGGAGACCCAGTACTTCGGGCCA	TCRBV11-02*02	TCRBD02-01*02	TCRBJ02-05*01
460	0.00219987	17.7765	0.004981	16	CASRQAGGGEGNGYTF	TCGGCTGCTCCCTCCCAGACATCTGTGTACTTCTGTGCCAGCAGACAAGCGGGAGGGGGCGAGGGAAATGGCTACACCTTCGGTTCG	TCRBV06	TCRBD02-01*02	TCRBJ01-02*01
461	0.00220466	17.7814	0.004981	16	CASSQGFGEQYF	CTGAAGATCCGGTCCACAAAGCTGGAGGACTCAGCCATGTACTTCTGTGCCAGCTCTCAGGGGTTCGGCGAGCAGTACTTCGGGCCG	TCRBV02-01*01	TCRBD01-01*01	TCRBJ02-07*01
462	0.00220944	17.7864	0.004981	16	CASSLTSSGNTIYF	ATGAGCTCCTTGGAGCTGGGGGACTCAGCCCTGTACTTCTGTGCCAGCAGCTTAACCTCCTCTGGAAACACCATATATTTTGGAGAG	TCRBV13-01*01	unknown	TCRBJ01-03*01
463	0.00221422	17.7914	0.004981	16	CACGNQPQHF	TTTCCTCTCACTGTGACATCGGCCCAAAAGAACCCGACAGCTTTCTATCTCTGTGCCTGTGGGAATCAGCCCCAGCATTTTGGTGAT	TCRBV19-01	unknown	TCRBJ01-05*01
464	0.002219	17.7964	0.004981	16	CASSYSRTGGGYGYTF	TCGGCTGCTCCCTCCCAGACATCTGTGTACTTCTGTGCCAGCAGTTACTCGAGGACAGGGGGCGGCTATGGCTACACCTTCGGTTCG	TCRBV06-05*01	TCRBD01-01*01	TCRBJ01-02*01
465	0.00222378	17.8014	0.004981	16	CASRDSYTGELFF	ATCCTGGAGTCGCCCAGCCCCAACCAGACCTCTCTGTACTTCTGTGCCAGCCGCGACTCCTACACCGGGGAGCTGTTTTTTGGAGAA	TCRBV27-01*01	TCRBD02-01	TCRBJ02-02*01
466	0.00222857	17.806	0.00467	15	CATSDLRVQFF	TCCCTGTCCCTAGAGTCTGCCATCCCCAACCAGACAGCTCTTTACTTCTGTGCCACCAGTGATTTGCGTGTGCAGTTCTTCGGGCCA	TCRBV24	TCRBD02-01	TCRBJ02-01*01
467	0.00223335	17.8107	0.00467	15	CASSQEGRGNSYEQYF	TCCCTGGAGCTTGGTGACTCTGCTGTGTATTTCTGTGCCAGCAGCCAAGAGGGGCGGGGGAACTCCTACGAGCAGTACTTCGGGCCG	TCRBV03	TCRBD02-01*01	TCRBJ02-07*01
468	0.00223813	17.8154	0.00467	15	CSARTPSSEQYF	CTGACTGTGAGCAACATGAGCCCTGAAGACAGCAGCATATATCTCTGCAGCGCCCGGACTCCCTCAAGTGAGCAGTACTTCGGGCCG	TCRBV29-01*01	TCRBD02-01	TCRBJ02-07*01
469	0.00224291	17.82	0.00467	15	CASSKGVAGSDEQYV	CGGTCCACAAAGCTGGAGGACTCAGCCATGTACTTCTGTGCCAGCAGCAAAGGGGTAGCGGGAAGCGACGAGCAGTACGTCGGGCCG	TCRBV02-01*01	TCRBD02-01*02	TCRBJ02-07*01
470	0.0022477	17.8247	0.00467	15	CASRRDEGYEQYF	AGGCTGCTGTCGGCTGCTCCCTCCCAGACATCTGTGTACTTCTGTGCCAGCAGGCGGGACGAAGGCTACGAGCAGTACTTCGGGCCG	TCRBV06-05*01	TCRBD02-01*02	TCRBJ02-07*01
471	0.00225248	17.8294	0.00467	15	CASSELDRRDEKLFF	GAGTCTGCCAGGCCCTCACATACCTCTCAGTACCTCTGTGCCAGCAGTGAATTAGATCGCCGGGATGAAAAACTGTTTTTTGGCAGT	TCRBV25-01*01	TCRBD02-01	TCRBJ01-04*01
472	0.00225726	17.834	0.00467	15	CSVSWRHMNTEAFF	GTGAGCAACATGAGCCCTGAAGACAGCAGCATATATCTCTGCAGCGTTTCATGGAGGCATATGAACACTGAAGCTTTCTTTGGACAA	TCRBV29-01*01	TCRBD02-01*02	TCRBJ01-01*01
473	0.00226204	17.8387	0.00467	15	CATSEPPREGYNEQFF	TCTGCCATCCCCAACCAGACAGCTCTTTACTTCTGTGCCACCAGTGAACCACCGCGGGAGGGCTACAATGAGCAGTTCTTCGGGCCA	TCRBV24	TCRBD02-01*02	TCRBJ02-01*01
474	0.00226683	17.8434	0.00467	15	CASRGTDNQPQHF	AAGATCCGGTCCACAAAGCTGGAGGACTCAGCCATGTACTTCTGTGCCAGCAGGGGGACGGACAATCAGCCCCAGCATTTTGGTGAT	TCRBV02-01*01	unknown	TCRBJ01-05*01
475	0.00227161	17.8481	0.00467	15	CSARGEGNTYEQYF	GTGACCAGTGCCCATCCTGAAGACAGCAGCTTCTACATCTGCAGTGCTAGGGGGGAGGGGAATACCTACGAGCAGTACTTCGGGCCG	TCRBV20	TCRBD02-01*02	TCRBJ02-07*01
476	0.00227639	17.8527	0.00467	15	CASSFAVDNEQFF	ACGATTCAGCGCACAGAGCAGCGGGACTCAGCCATGTATCGCTGTGCTAGCAGCTTCGCTGTGGACAATGAGCAGTTCTTCGGGCCA	TCRBV07-07*01	unknown	TCRBJ02-01*01
477	0.00228117	17.8574	0.00467	15	CASSLPFGRDEKLFF	GAGTCGCCCAGCCCCAACCAGACCTCTCTGTACTTCTGTGCCAGCAGTTTACCTTTCGGTCGGGATGAAAAACTGTTTTTTGGCAGT	TCRBV27-01*01	TCRBD02-01	TCRBJ01-04*01
478	0.00228595	17.8621	0.00467	15	CASSEAQGSETQYF	CTGGAGTCGGCTGCTCCCTCCCAGACATCTGTGTACTTCTGTGCCAGCAGTGAAGCGCAGGGGTCGGAGACCCAGTACTTCGGGCCA	TCRBV06-01*01	TCRBD01-01*01	TCRBJ02-05*01
479	0.00229074	17.8667	0.00467	15	CASSLAPGGQD	ACTCTGACGATTCAGCGCACAGAGCAGCGGGACTCAGCCATGTATCGCTGTGCTAGCAGCTTAGCGCCCGGGGGGCAGGACGGGCCG	TCRBV07-07*01	TCRBD02-01*01	TCRBJ02-07*01
480	0.00229552	17.8714	0.00467	15	CASGGRSYEQYF	TTGGAGATCCAGCGCACAGAGCAGGGGGACTCGGCCATGTATCTCTGTGCCAGCGGCGGGAGGAGCTACGAGCAGTACTTCGGGCCG	TCRBV07-09	TCRBD02-01*02	TCRBJ02-07*01
481	0.0023003	17.8761	0.00467	15	CASSLRERPSEQYF	CTGGAGTCCGCCAGCACCAACCAGACATCTATGTACCTCTGTGCCAGCAGTTTACGGGAACGTCCGAGCGAGCAGTACTTCGGGCCG	TCRBV28-01*01	TCRBD02-01*02	TCRBJ02-07*01
482	0.00230508	17.8807	0.00467	15	CATSATNTGELFF	TCCCTAGAGTCTGCCATCCCCAACCAGACAGCTCTTTACTTCTGTGCCACCAGTGCAACGAACACCGGGGAGCTGTTTTTTGGAGAA	TCRBV24	TCRBD01-01*01	TCRBJ02-02*01
483	0.00230987	17.8854	0.00467	15	CASSQEAESEAFF	CACCTACACACCCTGCAGCCAGAAGACTCGGCCCTGTATCTCTGCGCCAGCAGCCAAGAGGCGGAAAGTGAAGCTTTCTTTGGACAA	TCRBV04-03*01	TCRBD02-01	TCRBJ01-01*01
484	0.00231465	17.8901	0.00467	15	CASSYRETGELFF	AGGCTGGAGTTGGCTGCTCCCTCCCAGACATCTGTGTACTTCTGTGCCAGCAGTTACAGGGAAACCGGGGAGCTGTTTTTTGGAGAA	TCRBV06-06	unknown	TCRBJ02-02*01
485	0.00231943	17.8948	0.00467	15	CSAILRTSGMRNEQFF	AGTGCCCATCCTGAAGACAGCAGCTTCTACATCTGCAGTGCTATCCTCCGGACTAGCGGGATGAGGAATGAGCAGTTCTTCGGGCCA	TCRBV20	TCRBD02-01*02	TCRBJ02-01*01
486	0.00232421	17.8994	0.00467	15	CASSQEARQGSNQPQHF	CTGCAGCCAGAAGACTCAGCCCTGTATCTCTGCGCCAGCAGCCAAGAAGCAAGACAGGGTAGCAATCAGCCCCAGCATTTTGGTGAT	TCRBV04-01*01	TCRBD01-01*01	TCRBJ01-05*01
487	0.002329	17.9041	0.00467	15	CSAREIAEETDTQYF	ACCAGTGCCCATCCTGAAGACAGCAGCTTCTACATCTGCAGTGCTAGGGAAATAGCCGAGGAGACAGATACGCAGTATTTTGGCCCA	TCRBV20	TCRBD02-01	TCRBJ02-03*01
488	0.00233378	17.9088	0.00467	15	CASSPTPENQPQHF	ATCCAGCAGGTAGTGCGAGGAGATTCGGCAGCTTATTTCTGTGCCAGCTCACCAACACCCGAGAATCAGCCCCAGCATTTTGGTGAT	TCRBV18-01*01	unknown	TCRBJ01-05*01
489	0.00233856	17.9134	0.00467	15	CATETGLSAGEQYF	CTGGAGTCAGCTACCCGCTCCCAGACATCTGTGTATTTCTGCGCCACCGAGACGGGACTCAGCGCGGGAGAGCAGTACTTCGGGCCG	TCRBV10-02*01	TCRBD02-01	TCRBJ02-07*01
490	0.00234334	17.9181	0.00467	15	CASSPDRYEQYF	CTGACGATCCAGCGCACAGAGCAGCGGGACTCGGCCATGTATCGCTGTGCCAGCAGCCCTGACCGCTACGAGCAGTACTTCGGGCCG	TCRBV07-06*01	unknown	TCRBJ02-07*01
491	0.00234813	17.9228	0.00467	15	CASSLGSREQYF	CTGAAGATCCAGCGCACACAGCAGGAGGACTCCGCCGTGTATCTCTGTGCCAGCAGCTTAGGATCCAGGGAGCAGTACTTCGGGCCG	TCRBV07-08*01	TCRBD01-01*01	TCRBJ02-07*01
492	0.00235291	17.9274	0.00467	15	CANGFLEAQETQYF	ATCCGGTCCACAAAGCTGGAGGACTCAGCCATGTACTTCTGTGCCAACGGCTTCCTAGAAGCTCAAGAGACCCAGTACTTCGGGCCA	TCRBV02-01*01	TCRBD02-01	TCRBJ02-05*01
493	0.00235769	17.9321	0.00467	15	CASSSWLNTGELFF	ATCCAGCGCACACAGCAGGAGGACTCGGCCGTGTATCTCTGTGCCAGCAGCTCCTGGCTTAACACCGGGGAGCTGTTTTTTGGAGAA	TCRBV07-02*01	TCRBD01-01*01	TCRBJ02-02*01
494	0.00236247	17.9368	0.00467	15	CASSSRTGKIEAFF	ATGAGCTCCTTGGAGCTGGGGGACTCAGCCCTGTACTTCTGTGCCAGCAGCTCGCGGACAGGGAAAATTGAAGCTTTCTTTGGACAA	TCRBV13-01*01	TCRBD01-01*01	TCRBJ01-01*01
495	0.00236725	17.9415	0.00467	15	CASSYRLGGPGGELFF	TCGGCTGCTCCCTCCCAGACATCTGTGTACTTCTGTGCCAGCAGTTACCGTTTGGGTGGCCCTGGGGGGGAGCTGTTTTTTGGAGAA	TCRBV06-05*01	unknown	TCRBJ02-02*01
496	0.00237204	17.9461	0.00467	15	CSANRGGNTEAFF	ACAGTGACCAGTGCCCATCCTGAAGACAGCAGCTTCTACATCTGCAGTGCTAACAGGGGGGGAAACACTGAAGCTTTCTTTGGACAA	TCRBV20	TCRBD01-01*01	TCRBJ01-01*01
497	0.00237682	17.9508	0.00467	15	CASSLQGGGYTF	CTCACTGTGACATCGGCCCAAAAGAACCCGACAGCTTTCTATCTCTGTGCCAGTAGTCTACAGGGCGGTGGCTACACCTTCGGTTCG	TCRBV19-01	TCRBD01-01*01	TCRBJ01-02*01
498	0.0023816	17.9555	0.00467	15	CASSPAVAGGSYNEQFF	GTAGTGCGAGGAGATTCGGCAGCTTATTTCTGTGCCAGCTCACCGGCCGTAGCGGGAGGGTCCTACAATGAGCAGTTCTTCGGGCCA	TCRBV18-01*01	TCRBD02-01*02	TCRBJ02-01*01
499	0.00238638	17.9601	0.00467	15	CASSFQAGGTDTQYF	CAGCGCACAGAGCGGGGGGACTCAGCCGTGTATCTCTGTGCCAGCAGCTTCCAAGCGGGAGGCACAGATACGCAGTATTTTGGCCCA	TCRBV07-03*01	TCRBD02-01*02	TCRBJ02-03*01
500	0.00239117	17.9648	0.00467	15	CASSTRTGKDEQYF	ATCCAGCGCACACAGCAGGAGGACTCGGCCGTGTATCTCTGTGCCAGCAGCACCCGGACAGGGAAGGACGAGCAGTACTTCGGGCCG	TCRBV07-02*01	TCRBD01-01*01	TCRBJ02-07*01
501	0.00239595	17.9695	0.00467	15	CASSPGVYEQYF	CTGAGGATCCAGCAGGTAGTGCGAGGAGATTCGGCAGCTTATTTCTGTGCCAGCTCACCGGGCGTCTACGAGCAGTACTTCGGGCCG	TCRBV18-01*01	TCRBD01-01*01	TCRBJ02-07*01
502	0.00240073	17.9741	0.00467	15	CASSIRFSRGNSYNEQFF	AGCACCAACCAGACATCTATGTACCTCTGTGCCAGCTCCATACGGTTCTCTCGCGGCAACTCCTACAATGAGCAGTTCTTCGGGCCA	TCRBV28-01*01	TCRBD02-01	TCRBJ02-01*01
503	0.00240551	17.9788	0.00467	15	CASSEMGTATPVEAFF	TCCACAAAGCTGGAGGACTCAGCCATGTACTTCTGTGCCAGCAGTGAAATGGGTACCGCGACCCCTGTGGAAGCTTTCTTTGGACAA	TCRBV02-01*01	unknown	TCRBJ01-01*01
504	0.0024103	17.9835	0.00467	15	CASMLQDETQYF	CTGATTCTGGAGTCCGCCAGCACCAACCAGACATCTATGTACCTCTGTGCCAGCATGCTTCAGGACGAGACCCAGTACTTCGGGCCA	TCRBV28-01*01	unknown	TCRBJ02-05*01
505	0.00241508	17.9882	0.00467	15	CAISDEFGRGETQYF	GAGTCCGCTACCAGCTCCCAGACATCTGTGTACTTCTGTGCCATCAGTGACGAGTTCGGCAGGGGAGAGACCCAGTACTTCGGGCCA	TCRBV10-03*01	TCRBD01-01*01	TCRBJ02-05*01
506	0.00241986	17.9928	0.00467	15	CASSQARGIMNTEAFF	TCCCTGGAGCTTGGTGACTCTGCTGTGTATTTCTGTGCCAGCAGCCAAGCCCGGGGGATCATGAACACTGAAGCTTTCTTTGGACAA	TCRBV03	TCRBD02-01*01	TCRBJ01-01*01
507	0.00242464	17.9975	0.00467	15	CASSLVRTTNTEAFF	CAGCGCACACAGCAGGAGGACTCGGCCGTGTATCTCTGTGCCAGCAGCTTAGTGAGGACAACGAACACTGAAGCTTTCTTTGGACAA	TCRBV07-02*01	TCRBD01-01*01	TCRBJ01-01*01
508	0.00242942	18.0022	0.00467	15	CASSLGDNEQFF	CTCAAGATCCAGCCTGCAAAGCTTGAGGACTCGGCCGTGTATCTCTGTGCCAGCAGCTTAGGGGACAATGAGCAGTTCTTCGGGCCA	TCRBV11-02*02	unknown	TCRBJ02-01*01
509	0.00243421	18.0068	0.00467	15	CSARFGNEKLFF	CTGACAGTGACCAGTGCCCATCCTGAAGACAGCAGCTTCTACATCTGCAGTGCTAGATTTGGGAATGAAAAACTGTTTTTTGGCAGT	TCRBV20	unknown	TCRBJ01-04*01
510	0.00243899	18.0115	0.00467	15	CASSLGQGAYNEQFF	AGCTCCTTGGAGCTGGGGGACTCAGCCCTGTACTTCTGTGCCAGCAGCTTGGGACAGGGGGCCTACAATGAGCAGTTCTTCGGGCCA	TCRBV13-01*01	TCRBD01-01*01	TCRBJ02-01*01
511	0.00244377	18.0162	0.00467	15	CASSSGASGNTIYF	GTGACATCGGCCCAAAAGAACCCGACAGCTTTCTATCTCTGTGCCAGTAGCTCAGGGGCGTCCGGAAACACCATATATTTTGGAGAG	TCRBV19-01	TCRBD01-01*01	TCRBJ01-03*01
512	0.00244855	18.0208	0.00467	15	CASSLGPRADTQYF	GTGACATCGGCCCAAAAGAACCCGACAGCTTTCTATCTCTGTGCCAGTAGTCTGGGGCCGAGGGCAGATACGCAGTATTTTGGCCCA	TCRBV19-01	unknown	TCRBJ02-03*01
513	0.00245334	18.0255	0.00467	15	CASTQRLETGELFF	ATCCAGCGCACACAGCAGGAGGACTCCGCCGTGTATCTCTGTGCCAGCACCCAGAGACTCGAGACCGGGGAGCTGTTTTTTGGAGAA	TCRBV07-08*01	TCRBD02-01	TCRBJ02-02*01
514	0.00245812	18.0302	0.00467	15	CASSQDETDSYNEQFF	CCTGCAGAACTGGAGGATTCTGGAGTTTATTTCTGTGCCAGCAGCCAAGATGAGACAGACTCCTACAATGAGCAGTTCTTCGGGCCA	TCRBV14-01*01	TCRBD01-01*01	TCRBJ02-01*01
515	0.0024629	18.0349	0.00467	15	CASSPPGTDTQYF	AGGATCCAGCAGGTAGTGCGAGGAGATTCGGCAGCTTATTTCTGTGCCAGCTCACCCCCGGGCACAGATACGCAGTATTTTGGCCCA	TCRBV18-01*01	TCRBD02-01	TCRBJ02-03*01
516	0.00246768	18.0395	0.00467	15	CASSYVSFSTGELFF	GAGTCGGCTGCTCCCTCCCAAACATCTGTGTACTTCTGTGCCAGCAGTTACGTAAGCTTTTCCACCGGGGAGCTGTTTTTTGGAGAA	TCRBV06	TCRBD02-01	TCRBJ02-02*01
517	0.00247247	18.0442	0.00467	15	CASSPWVSGGSYHQPQHF	GAGTCAGGGGACACAGCACTGTATTTCTGTGCCAGCAGCCCTTGGGTCTCAGGGGGTTCATACCATCAGCCCCAGCATTTTGGTGAT	TCRBV21-01*01	TCRBD01-01*01	TCRBJ01-05*01
518	0.00247725	18.0489	0.00467	15	CASSRSMRVDTEAFF	CAGCCTGCAGAACTGGAGGATTCTGGAGTTTATTTCTGTGCCAGCAGCCGCTCAATGAGGGTCGACACTGAAGCTTTCTTTGGACAA	TCRBV14-01*01	TCRBD02-01*02	TCRBJ01-01*01
519	0.00248203	18.0535	0.00467	15	CASSNNHRELFF	CTGAAGATCCGGTCCACAAAGCTGGAGGACTCAGCCATGTACTTCTGTGCCAGCAGTAATAACCACCGGGAGCTGTTTTTTGGAGAA	TCRBV02-01*01	unknown	TCRBJ02-02*01
520	0.00248681	18.0579	0.004358	14	CATSERGTNQPQHF	CTAGAGTCTGCCATCCCCAACCAGACAGCTCTTTACTTCTGTGCCACCAGTGAGAGGGGTACAAATCAGCCCCAGCATTTTGGTGAT	TCRBV24	unknown	TCRBJ01-05*01
521	0.0024916	18.0623	0.004358	14	CSVGDTGELFF	ACTCTGACTGTGAGCAACATGAGCCCTGAAGACAGCAGCATATATCTCTGCAGCGTAGGCGACACCGGGGAGCTGTTTTTTGGAGAA	TCRBV29-01*01	unknown	TCRBJ02-02*01
522	0.00249638	18.0666	0.004358	14	CASSPRTGSGYTF	ATCCTGGAGTCGCCCAGCCCCAACCAGACCTCTCTGTACTTCTGTGCCAGCAGTCCCCGGACAGGGTCTGGCTACACCTTCGGTTCG	TCRBV27-01*01	TCRBD01-01*01	TCRBJ01-02*01
523	0.00250116	18.071	0.004358	14	CASIHSSYEQYF	CTGAAGATCCGGTCCACAAAGCTGGAGGACTCAGCCATGTACTTCTGTGCCAGCATTCACTCCTCCTACGAGCAGTACTTCGGGCCG	TCRBV02-01*01	TCRBD02-01	TCRBJ02-07*01
524	0.00250594	18.0753	0.004358	14	CATSAATGGTEAFF	CTAGAGTCTGCCATCCCCAACCAGACAGCTCTTTACTTCTGTGCCACCAGTGCCGCAACAGGGGGCACTGAAGCTTTCTTTGGACAA	TCRBV24	TCRBD01-01*01	TCRBJ01-01*01
525	0.00251072	18.0797	0.004358	14	CASSEGTTYGYTF	AAGATCCAGCCCTCAGAACCCAGGGACTCAGCTGTGTACTTCTGTGCCAGCAGTGAAGGGACAACCTATGGCTACACCTTCGGTTCG	TCRBV12	TCRBD01-01*01	TCRBJ01-02*01
526	0.00251551	18.084	0.004358	14	CASQRVGARHNEQFF	AACGCCTTGTTGCTGGGGGACTCGGCCCTCTATCTCTGTGCCAGCCAAAGGGTAGGGGCGAGACACAATGAGCAGTTCTTCGGGCCA	TCRBV05-06*01	TCRBD01-01*01	TCRBJ02-01*01
527	0.00252029	18.0884	0.004358	14	CASSHRTSGSTDTQYF	TCGCCCAGCCCCAACCAGACCTCTCTGTACTTCTGTGCCAGCAGTCATCGGACTAGCGGGAGCACAGATACGCAGTATTTTGGCCCA	TCRBV27-01*01	TCRBD02-01	TCRBJ02-03*01
528	0.00252507	18.0928	0.004358	14	CSVWGQEKLFF	ACTCTGACAGTGACCAGTGCCCATCCTGAAGACAGCAGCTTCTACATCTGCAGTGTGTGGGGGCAGGAAAAACTGTTTTTTGGCAGT	TCRBV20-01*01	TCRBD01-01*01	TCRBJ01-04*01
529	0.00252985	18.0971	0.004358	14	CSAVTSLGVEQYF	ACAGTGACCAGTGCCCATCCTGAAGACAGCAGCTTCTACATCTGCAGTGCCGTTACTAGTTTAGGGGTCGAGCAGTACTTCGGGCCG	TCRBV20	unknown	TCRBJ02-07*01
530	0.00253464	18.1015	0.004358	14	CASKGDRLNTEAFF	ATCCGGTCCACAAAGCTGGAGGACTCAGCCATGTACTTCTGTGCCAGCAAAGGGGACAGGCTGAACACTGAAGCTTTCTTTGGACAA	TCRBV02-01*01	TCRBD01-01*01	TCRBJ01-01*01
531	0.00253942	18.1058	0.004358	14	CSARASGTQLIHNEQFF	GCCCATCCTGAAGACAGCAGCTTCTACATCTGCAGTGCTAGGGCGTCCGGGACCCAACTTATACACAATGAGCAGTTCTTCGGGCCA	TCRBV20	unknown	TCRBJ02-01*01
532	0.0025442	18.1102	0.004358	14	CASSPGAGFEQYV	AGGATCCAGCAGGTAGTGCGAGGAGATTCGGCAGCTTATTTCTGTGCCAGCTCACCAGGGGCAGGGTTCGAGCAGTACGTCGGGCCG	TCRBV18-01*01	TCRBD01-01*01	TCRBJ02-07*01
533	0.00254898	18.1145	0.004358	14	CASSGGPSSYSTDTQYF	CTGGAGCTTGGTGACTCTGCTGTGTATTTCTGTGCCAGCAGCGGGGGACCTTCCAGTTATAGCACAGATACGCAGTATTTTGGCCCA	TCRBV03	unknown	TCRBJ02-03*01
534	0.00255377	18.1189	0.004358	14	CASSRTGSGTQHF	ATCCTGGAGTCGCCCAGCCCCAACCAGACCTCTCTGTACTTCTGTGCCAGCAGCCGGACAGGTTCGGGGACCCAGCATTTTGGTGAT	TCRBV27-01*01	TCRBD01-01*01	TCRBJ01-05*01
535	0.00255855	18.1233	0.004358	14	CASSDSRNYGYTF	ACTGTGACATCGGCCCAAAAGAACCCGACAGCTTTCTATCTCTGTGCCAGTAGCGACAGTCGAAACTATGGCTACACCTTCGGTTCG	TCRBV19-01	TCRBD01-01*01	TCRBJ01-02*01
536	0.00256333	18.1276	0.004358	14	CASSLLLAGGPDEQFF	ACCTTGGAGCTGGGGGACTCGGCCCTTTATCTTTGCGCCAGCAGCTTGTTACTAGCGGGAGGGCCAGATGAGCAGTTCTTCGGGCCA	TCRBV05-01*01	TCRBD02-01*02	TCRBJ02-01*01
537	0.00256811	18.132	0.004358	14	CASRAGTGPGELFF	TTGGAGTCGGCTGCTCCCTCCCAAACATCTGTGTACTTCTGTGCCAGCAGAGCCGGGACAGGGCCCGGGGAGCTGTTTTTTGGAGAA	TCRBV06	TCRBD01-01*01	TCRBJ02-02*01
538	0.00257289	18.1363	0.004358	14	CASSNSGGTYEQYF	ATCCAGCGCACAGAGCAGGGGGACTCGGCCATGTATCTCTGTGCCAGCAGCAACTCAGGGGGCACCTACGAGCAGTACTTCGGGCCG	TCRBV07-09	TCRBD01-01*01	TCRBJ02-07*01
539	0.00257768	18.1407	0.004358	14	CSPQGDSPNTGELFF	ACCAGTGCCCATCCTGAAGACAGCAGCTTCTACATCTGCAGCCCACAGGGGGACTCACCGAACACCGGGGAGCTGTTTTTTGGAGAA	TCRBV20	TCRBD01-01*01	TCRBJ02-02*01
540	0.00258246	18.1451	0.004358	14	CASSIKGGTYNEQFF	GAGTCGGCTGCTCCCTCCCAAACATCTGTGTACTTCTGTGCCAGCAGTATTAAGGGTGGAACGTACAATGAGCAGTTCTTCGGGCCA	TCRBV06	unknown	TCRBJ02-01*01
541	0.00258724	18.1494	0.004358	14	CASSPRTANGYTF	AGGATCCAGCAGGTAGTGCGAGGAGATTCGGCAGCTTATTTCTGTGCCAGCTCACCCCGGACGGCCAATGGCTACACCTTCGGTTCG	TCRBV18-01*01	unknown	TCRBJ01-02*01
542	0.00259202	18.1538	0.004358	14	CASSRPAYNEQFF	GAGATCCAGGCTACGAAGCTTGAGGATTCAGCAGTGTATTTTTGTGCCAGCAGCCGCCCGGCCTACAATGAGCAGTTCTTCGGGCCA	TCRBV16-01	TCRBD02-01	TCRBJ02-01*01
543	0.00259681	18.1581	0.004358	14	CASSRDPTQYF	ACTCTGACGATCCAGCGCACACAGCAGGAGGACTCGGCCGTGTATCTCTGTGCCAGCAGCCGTGACCCTACGCAGTATTTTGGCCCA	TCRBV07-02*01	unknown	TCRBJ02-03*01
544	0.00260159	18.1625	0.004358	14	CATRQGVGNTIYF	AGGCTGCTGTCGGCTGCTCCCTCCCAGACATCTGTGTACTTCTGTGCCACCCGACAGGGGGTAGGAAACACCATATATTTTGGAGAG	TCRBV06-05*01	TCRBD01-01*01	TCRBJ01-03*01
545	0.00260637	18.1668	0.004358	14	CATSDPGQGSAGELFF	TCTGCCATCCCCAACCAGACAGCTCTTTACTTCTGTGCCACCAGTGACCCCGGACAGGGCTCCGCCGGGGAGCTGTTTTTTGGAGAA	TCRBV24	TCRBD01-01*01	TCRBJ02-02*01
546	0.00261115	18.1712	0.004358	14	CASSQDPGQGFYEQYF	TCAGCTACCCGCTCCCAGACATCTGTGTATTTCTGCGCCAGCAGTCAAGACCCGGGACAGGGGTTCTACGAGCAGTACTTCGGGCCG	TCRBV10-02*01	TCRBD01-01*01	TCRBJ02-07*01
547	0.00261594	18.1756	0.004358	14	CASSHKPGQGDLEQYF	CAGGTAGTGCGAGGAGATTCGGCAGCTTATTTCTGTGCCAGCTCACACAAACCTGGACAGGGTGATCTCGAGCAGTACTTCGGGCCG	TCRBV18-01*01	TCRBD01-01*01	TCRBJ02-07*01
548	0.00262072	18.1799	0.004358	14	CASSHSTGEEQYF	AATGTGAACGCCTTGGAGCTGGACGACTCGGCCCTGTATCTCTGTGCCAGCAGCCATTCTACAGGGGAAGAGCAGTACTTCGGGCCG	TCRBV05-04*01	TCRBD01-01*01	TCRBJ02-07*01
549	0.0026255	18.1843	0.004358	14	CASRYAVDTEAFF	CACCTACACGCCCTGCAGCCAGAAGACTCAGCCCTGTATCTCTGCGCCAGCCGCTACGCGGTGGACACTGAAGCTTTCTTTGGACAA	TCRBV04-01*01	TCRBD02-01	TCRBJ01-01*01
550	0.00263028	18.1886	0.004358	14	CASSLWGARNYGYTF	GAGTCGCCCAGCCCCAACCAGACCTCTCTGTACTTCTGTGCCAGCAGTTTGTGGGGAGCGAGGAACTATGGCTACACCTTCGGTTCG	TCRBV27-01*01	TCRBD02-01*02	TCRBJ01-02*01
551	0.00263507	18.193	0.004358	14	CASSPMEGGPGGELFF	TCGGCTGCTCCCTCCCAGACATCTGTGTACTTCTGTGCCAGCAGTCCTATGGAGGGAGGGCCGGGCGGGGAGCTGTTTTTTGGAGAA	TCRBV06	TCRBD02-01*02	TCRBJ02-02*01
552	0.00263985	18.1973	0.004358	14	CASSSTQATTRNTIYF	GCCTTGGAGCTGGACGACTCGGCCCTGTATCTCTGTGCCAGCAGCTCTACACAGGCGACGACTCGAAACACCATATATTTTGGAGAG	TCRBV05-04*01	TCRBD01-01*01	TCRBJ01-03*01
553	0.00264463	18.2017	0.004358	14	CSAHRSQGVEQYF	ACAGTGACCAGTGCCCATCCTGAAGACAGCAGCTTCTACATCTGCAGTGCCCACCGGTCGCAGGGCGTCGAGCAGTACTTCGGGCCG	TCRBV20	TCRBD01-01*01	TCRBJ02-07*01
554	0.00264941	18.2061	0.004358	14	CASSWDIYGYTF	CTGAAGGTGCAGCCTGCAGAACTGGAGGATTCTGGAGTTTATTTCTGTGCCAGCAGCTGGGACATATATGGCTACACCTTCGGTTCG	TCRBV14-01*01	TCRBD01-01*01	TCRBJ01-02*01
555	0.00265419	18.2104	0.004358	14	CASSDRGFPSQHF	AAGATCCGGTCCACAAAGCTGGAGGACTCAGCCATGTACTTCTGTGCCAGCAGCGACAGGGGGTTCCCCTCCCAGCATTTTGGTGAT	TCRBV02-01*01	TCRBD01-01*01	TCRBJ01-05*01
556	0.00265898	18.2148	0.004358	14	CASMAGGADTQYF	GGGTTGGAGTCGGCTGCTCCCTCCCAAACATCTGTGTACTTCTGTGCCAGCATGGCGGGAGGGGCAGATACGCAGTATTTTGGCCCA	TCRBV06	TCRBD02-01*02	TCRBJ02-03*01
557	0.00266376	18.2191	0.004358	14	CASSLWGARAGELFF	CAGCCCTCAGAACCCAGGGACTCAGCTGTGTACTTCTGTGCCAGCAGTTTATGGGGGGCAAGGGCCGGGGAGCTGTTTTTTGGAGAA	TCRBV12	unknown	TCRBJ02-02*01
558	0.00266854	18.2235	0.004358	14	CATERGGAWTEAFF	ATCCAGCCCTCAGAACCCAGGGACTCAGCTGTGTACTTCTGTGCCACCGAGAGAGGGGGGGCATGGACTGAAGCTTTCTTTGGACAA	TCRBV12	TCRBD02-01*01	TCRBJ01-01*01
559	0.00267332	18.2279	0.004358	14	CASSIVRQETQYF	ATCCTGGAGTCGCCCAGCCCCAACCAGACCTCTCTGTACTTCTGTGCCAGCTCGATTGTTCGCCAAGAGACCCAGTACTTCGGGCCA	TCRBV27-01*01	unknown	TCRBJ02-05*01
560	0.00267811	18.2322	0.004358	14	CASSFVRNGYTF	CTGATTCTGGAGTCCGCCAGCACCAACCAGACATCTATGTACCTCTGTGCCAGCAGTTTCGTCCGAAACGGCTACACCTTCGGTTCG	TCRBV28-01*01	unknown	TCRBJ01-02*01
561	0.00268289	18.2366	0.004358	14	CASSARGTKNIQYF	ATCCAGCGCACAGAGCAGGGGGACTCGGCCATGTATCTCTGTGCCAGCAGCGCCAGGGGAACCAAAAACATTCAGTACTTCGGCGCC	TCRBV07-09	TCRBD01-01*01	TCRBJ02-04*01
562	0.00268767	18.2409	0.004358	14	CASSLELHRFATNEKLFF	GAGCAGGGGGACTCGGCCATGTATCTCTGTGCCAGCAGCTTAGAACTGCACCGATTTGCAACTAATGAAAAACTGTTTTTTGGCAGT	TCRBV07-09	TCRBD02-01	TCRBJ01-04*01
563	0.00269245	18.2453	0.004358	14	CASSLGLINYGYTF	ATCCAGCGCACACAGCAGGAGGACTCGGCCGTGTATCTCTGTGCCAGCAGCTTAGGACTTATTAACTATGGCTACACCTTCGGTTCG	TCRBV07-02*01	TCRBD02-01	TCRBJ01-02*01
564	0.00269724	18.2496	0.004358	14	CASSADRYEQFF	CTGACGATCCAGCGCACAGAGCAGCGGGACTCGGCCATGTATCGCTGTGCCAGCAGCGCGGACAGATACGAGCAGTTCTTCGGGCCA	TCRBV07-06*01	TCRBD01-01*01	TCRBJ02-01*01
565	0.00270202	18.254	0.004358	14	CASTAGADTQYF	CTGAAGATCCAGCCCTCAGAACCCAGGGACTCAGCTGTGTACTTCTGTGCCAGCACCGCCGGGGCAGATACGCAGTATTTTGGCCCA	TCRBV12	TCRBD02-01*01	TCRBJ02-03*01
566	0.0027068	18.2584	0.004358	14	CASSFLAGGTGELFF	CAGCCTGCAAAGCTTGAGGACTCGGCCGTGTATCTCTGTGCCAGCAGCTTCCTAGCGGGAGGCACCGGGGAGCTGTTTTTTGGAGAA	TCRBV11-02*02	TCRBD02-01*02	TCRBJ02-02*01
567	0.00271158	18.2627	0.004358	14	CASSLKPSGRGSATGELFF	CAGGGGGACTCGGCCATGTATCTCTGTGCCAGCAGCTTAAAACCTAGCGGGAGGGGATCGGCCACCGGGGAGCTGTTTTTTGGAGAA	TCRBV07-09	TCRBD02-01*02	TCRBJ02-02*01
568	0.00271636	18.2671	0.004358	14	CAINRDIGYGYTF	ACTCTGGAGTCCGCTACCAGCTCCCAGACATCTGTGTACTTCTGTGCCATAAACCGGGACATAGGCTATGGCTACACCTTCGGTTCG	TCRBV10-03*01	TCRBD01-01*01	TCRBJ01-02*01
569	0.00272115	18.2714	0.004358	14	CASISTAMNTEAFF	GTGACATCGGCCCAAAAGAACCCGACAGCTTTCTATCTCTGTGCCAGTATCTCCACAGCAATGAACACTGAAGCTTTCTTTGGACAA	TCRBV19-01	TCRBD01-01*01	TCRBJ01-01*01
570	0.00272593	18.2758	0.004358	14	CASSPRNNEQFF	TTGGAGATCCAGCGCACAGAGCAGGGGGACTCGGCCATGTATCTCTGTGCCAGCAGCCCACGGAACAATGAGCAGTTCTTCGGGCCA	TCRBV07-09	unknown	TCRBJ02-01*01
571	0.00273071	18.2802	0.004358	14	CASSDRVDYGYTF	ACTGTGACATCGGCCCAAAAGAACCCGACAGCTTTCTATCTCTGTGCCAGTAGCGACAGGGTGGACTATGGCTACACCTTCGGTTCG	TCRBV19-01	TCRBD01-01*01	TCRBJ01-02*01
572	0.00273549	18.2845	0.004358	14	CASTVTSGRGNEQFF	AACGCCTTGGAGCTGGAGGACTCGGCCCTGTATCTCTGTGCCAGCACCGTCACTAGCGGGAGGGGCAACGAGCAGTTCTTCGGGCCA	TCRBV05-08*01	TCRBD02-01*02	TCRBJ02-01*01
573	0.00274028	18.2889	0.004358	14	CASSFRDSPVRAFF	ATCCAGCGCACACAGCAGGAGGACTCGGCCGTGTATCTCTGTGCCAGCAGCTTCCGGGACAGTCCCGTCCGAGCTTTCTTTGGACAA	TCRBV07-02*01	TCRBD01-01*01	TCRBJ01-01*01
574	0.00274506	18.2932	0.004358	14	CASSMGHGEQFF	CTCACTGTGACATCGGCCCAAAAGAACCCGACAGCTTTCTATCTCTGTGCCAGTAGTATGGGCCATGGTGAGCAGTTCTTCGGGCCA	TCRBV19-01	TCRBD01-01*01	TCRBJ02-01*01
575	0.00274984	18.2976	0.004358	14	CALFVGGEQYF	TCCCTGATTCTGGAGTCCGCCAGCACCAACCAGACATCTATGTACCTCTGTGCCCTCTTCGTCGGGGGCGAGCAGTACTTCGGGCCG	TCRBV28-01*01	TCRBD02-01*01	TCRBJ02-07*01
576	0.00275462	18.3019	0.004358	14	CASSEGLAGGDIQYF	CAGCGCACACAGCAGGAGGACTCGGCCGTGTATCTCTGTGCCAGCAGCGAAGGACTAGCGGGAGGAGACATTCAGTACTTCGGCGCC	TCRBV07-02*01	TCRBD02-01*02	TCRBJ02-04*01
577	0.00275941	18.3063	0.004358	14	CASSIRGVTKNIQYF	GAGTCCGCCAGCACCAACCAGACATCTATGTACCTCTGTGCCAGCAGTATCAGGGGAGTAACCAAAAACATTCAGTACTTCGGCGCC	TCRBV28-01*01	TCRBD01-01*01	TCRBJ02-04*01
578	0.00276419	18.3107	0.004358	14	CASSDPGGRQPQHF	TTGGCGTCTGCTGTACCCTCTCAGACATCTGTGTACTTCTGTGCCAGCAGTGACCCAGGGGGCAGGCAGCCCCAGCATTTTGGTGAT	TCRBV06-04	TCRBD01-01*01	TCRBJ01-05*01
579	0.00276897	18.315	0.004358	14	CASRGRANQPQHF	AAGATCCGGTCCACAAAGCTGGAGGACTCAGCCATGTACTTCTGTGCCAGCAGGGGACGAGCCAATCAGCCCCAGCATTTTGGTGAT	TCRBV02-01*01	unknown	TCRBJ01-05*01
580	0.00277375	18.3194	0.004358	14	CASSLREGAKGYTF	CTGGAGTCCGCCAGCACCAACCAGACATCTATGTACCTCTGTGCCAGCAGTTTACGGGAGGGGGCGAAGGGCTACACCTTCGGTTCG	TCRBV28-01*01	TCRBD02-01*02	TCRBJ01-02*01
581	0.00277853	18.3234	0.004047	13	CAWTLVMNTEAFF	AGTTCTAAGAAGCTCCTCCTCAGTGACTCTGGCTTCTATCTCTGTGCCTGGACTCTCGTGATGAACACTGAAGCTTTCTTTGGACAA	TCRBV30-01*02	unknown	TCRBJ01-01*01
582	0.00278332	18.3275	0.004047	13	CSVEDRVSGYTF	CTGACTGTGAGCAACATGAGCCCTGAAGACAGCAGCATATATCTCTGCAGCGTTGAAGACAGGGTTTCCGGCTACACCTTCGGTTCG	TCRBV29-01*01	TCRBD01-01*01	TCRBJ01-02*01
583	0.0027881	18.3315	0.004047	13	CASRFSDWGEGYTF	CTGGAGTCGCCCAGCCCCAACCAGACCTCTCTGTACTTCTGTGCCAGCCGCTTTTCCGACTGGGGGGAGGGCTACACCTTCGGTTCG	TCRBV27-01*01	TCRBD02-01*01	TCRBJ01-02*01
584	0.00279288	18.3356	0.004047	13	CSVELADYEQYF	CTGACTGTGAGCAACATGAGCCCTGAAGACAGCAGCATATATCTCTGCAGCGTTGAACTAGCGGACTACGAGCAGTACTTCGGGCCG	TCRBV29-01*01	TCRBD02-01	TCRBJ02-07*01
585	0.00279766	18.3396	0.004047	13	CAWSVGTARGYTF	AGTTCTAAGAAGCTCCTTCTCAGTGACTCTGGCTTCTATCTCTGTGCCTGGAGTGTAGGGACAGCGAGGGGCTACACCTTCGGTTCG	TCRBV30-01*01	TCRBD01-01*01	TCRBJ01-02*01
586	0.00280245	18.3437	0.004047	13	CASSQDRVTGAGLYF	AATTCCCTGGAGCTTGGTGACTCTGCTGTGTATTTCTGTGCCAGCAGCCAAGATAGAGTTACTGGTGCAGGGCTGTACTTCGGGCCG	TCRBV03	TCRBD01-01*01	TCRBJ02-07*01
587	0.00280723	18.3477	0.004047	13	CASSQVWGDEQFF	CACCTACACACCCTGCAGCCAGAAGACTCGGCCCTGTATCTCTGCGCCAGCAGCCAAGTGTGGGGAGATGAGCAGTTCTTCGGGCCA	TCRBV04-03*01	TCRBD02-01*02	TCRBJ02-01*01
588	0.00281201	18.3517	0.004047	13	CASSYKHSTDTQYF	CTGCTGTCGGCTGCTCCCTCCCAGACATCTGTGTACTTCTGTGCCAGCAGCTACAAGCATAGCACAGATACGCAGTATTTTGGCCCA	TCRBV06-05*01	TCRBD02-01	TCRBJ02-03*01
589	0.00281679	18.3558	0.004047	13	CASSPPGGYEQYF	AGGATCCAGCAGGTAGTGCGAGGAGATTCGGCAGCTTATTTCTGTGCCAGCTCACCACCGGGGGGCTACGAGCAGTACTTCGGGCCG	TCRBV18-01*01	TCRBD02-01*01	TCRBJ02-07*01
590	0.00282158	18.3598	0.004047	13	CASSAISGLAGGDTQYF	GCCAGGCCCTCACATACCTCTCAGTACCTCTGTGCCAGCAGTGCCATTTCGGGACTAGCGGGAGGGGATACGCAGTATTTTGGCCCA	TCRBV25-01*01	TCRBD02-01*02	TCRBJ02-03*01
591	0.00282636	18.3639	0.004047	13	CSFMSNQPQHF	ACTCTGACAGTGACCAGTGCCCATCCTGAAGACAGCAGCTTCTACATCTGCAGTTTTATGAGCAATCAGCCCCAGCATTTTGGTGAT	TCRBV20-01*01	TCRBD02-01	TCRBJ01-05*01
592	0.00283114	18.3679	0.004047	13	CASSFSGRAEQETQYF	TCGGCTGCTCCCTCCCAAACATCTGTGTACTTCTGTGCCAGCAGTTTTAGCGGGAGGGCGGAACAAGAGACCCAGTACTTCGGGCCA	TCRBV06	TCRBD02-01*02	TCRBJ02-05*01
593	0.00283592	18.372	0.004047	13	CSASGTSGKSSYEQYF	AGTGCCCATCCTGAAGACAGCAGCTTCTACATCTGCAGTGCATCCGGGACTAGCGGGAAATCCTCCTACGAGCAGTACTTCGGGCCG	TCRBV20	TCRBD02-01*02	TCRBJ02-07*01
594	0.00284071	18.376	0.004047	13	CSARLRDRNTEAFF	GTGACCAGTGCCCATCCTGAAGACAGCAGCTTCTACATCTGCAGTGCTAGACTTCGGGACAGGAACACTGAAGCTTTCTTTGGACAA	TCRBV20	TCRBD01-01*01	TCRBJ01-01*01
595	0.00284549	18.3801	0.004047	13	CASSLDNGGLSNTEAFF	TTGGAGCTGGACGACTCGGCCCTGTATCTCTGTGCCAGCAGCTTGGATAATGGGGGATTGTCGAACACTGAAGCTTTCTTTGGACAA	TCRBV05-04*01	unknown	TCRBJ01-01*01
596	0.00285027	18.3841	0.004047	13	CSVEGNTIYF	TCAACTCTGACTGTGAGCAACATGAGCCCTGAAGACAGCAGCATATATCTCTGCAGCGTTGAAGGAAACACCATATATTTTGGAGAG	TCRBV29-01*01	unknown	TCRBJ01-03*01
597	0.00285505	18.3882	0.004047	13	CASIQQVGRIAEAFF	CTGTCGGCTGCTCCCTCCCAGACATCTGTGTACTTCTGTGCCAGCATACAACAGGTTGGCAGGATTGCTGAAGCTTTCTTTGGACAA	TCRBV06-05*01	TCRBD01-01*01	TCRBJ01-01*01
598	0.00285983	18.3922	0.004047	13	CASRIGLAGFTGELFF	TCGCCCAGCCCCAACCAGACCTCTCTGTACTTCTGTGCCAGCAGAATCGGACTAGCGGGATTCACCGGGGAGCTGTTTTTTGGAGAA	TCRBV27-01*01	TCRBD02-01*02	TCRBJ02-02*01
599	0.00286462	18.3963	0.004047	13	CSARDAGQSNYGYTF	ACCAGTGCCCATCCTGAAGACAGCAGCTTCTACATCTGCAGTGCTAGAGATGCGGGACAGTCTAACTATGGCTACACCTTCGGTTCG	TCRBV20	TCRBD01-01*01	TCRBJ01-02*01
600	0.0028694	18.4003	0.004047	13	CASSDLDGGFGNEKLFF	TTGGAGCTGGACGACTCGGCCCTGTATCTCTGTGCCAGCAGCGACCTGGACGGGGGATTTGGTAATGAAAAACTGTTTTTTGGCAGT	TCRBV05-04*01	TCRBD02-01*01	TCRBJ01-04*01
601	0.00287418	18.4044	0.004047	13	CASSLGGPADTQYF	GTGAACGCCTTGGAGCTGGACGACTCGGCCCTGTATCTCTGTGCCAGCAGCTTGGGTGGGCCCGCAGATACGCAGTATTTTGGCCCA	TCRBV05-04*01	TCRBD01-01*01	TCRBJ02-03*01
602	0.00287896	18.4084	0.004047	13	CASSLAGYRAEKLFF	AGCACCTTGGAGCTGGGGGACTCGGCCCTTTATCTTTGCGCCAGCAGCTTGGCCGGCTACAGGGCTGAAAAACTGTTTTTTGGCAGT	TCRBV05-01*01	TCRBD01-01*01	TCRBJ01-04*01
603	0.00288375	18.4125	0.004047	13	CASSSGSGSDYYEQYF	TCGGCTGCTCCCTCCCAGACATCTGTGTACTTCTGTGCCAGCAGTTCCGGTAGCGGGAGCGACTACTACGAGCAGTACTTCGGGCCG	TCRBV06-05*01	TCRBD02-01*02	TCRBJ02-07*01
604	0.00288853	18.4165	0.004047	13	CASSTTGLDGGNTIYF	TCTCTGGAGCTGGGGGACTCAGCTTTGTATTTCTGTGCCAGCAGCACGACAGGTCTAGACGGAGGAAACACCATATATTTTGGAGAG	TCRBV09-01	TCRBD01-01*01	TCRBJ01-03*01
605	0.00289331	18.4205	0.004047	13	CASSPGTGLNTEAFF	GAGTCGCCCAGCCCCAACCAGACCTCTCTGTACTTCTGTGCCAGCAGTCCCGGGACAGGGCTTAACACTGAAGCTTTCTTTGGACAA	TCRBV27-01*01	TCRBD01-01*01	TCRBJ01-01*01
606	0.00289809	18.4246	0.004047	13	CASSPGGNGTDTQYF	CAGCCCTCAGAACCCAGGGACTCAGCTGTGTACTTCTGTGCCAGCAGTCCTGGGGGCAACGGGACAGATACGCAGTATTTTGGCCCA	TCRBV12	TCRBD01-01*01	TCRBJ02-03*01
607	0.00290288	18.4286	0.004047	13	CASSTWDGPNTGELFF	TCGCCCAGCCCCAACCAGACCTCTCTGTACTTCTGTGCCAGCAGTACTTGGGACGGACCGAACACCGGGGAGCTGTTTTTTGGAGAA	TCRBV27-01*01	unknown	TCRBJ02-02*01
608	0.00290766	18.4327	0.004047	13	CASSLAGQGSQPQHF	CAGCGCACACAGCAGGAGGACTCGGCCGTGTATCTCTGTGCCAGCAGCTTAGCCGGACAGGGAAGTCAGCCCCAGCATTTTGGTGAT	TCRBV07-02*01	TCRBD01-01*01	TCRBJ01-05*01
609	0.00291244	18.4367	0.004047	13	CASSIGAGLSGLLNYGYTF	CAGGGGGACTCGGCCATGTATCTCTGTGCCAGCAGTATCGGCGCGGGTTTATCGGGCTTACTAAACTATGGCTACACCTTCGGTTCG	TCRBV07-09	TCRBD02-01	TCRBJ01-02*01
610	0.00291722	18.4408	0.004047	13	CASSLRATDTQYF	ACGATCCAGCGCACACAGCAGGAGGACTCGGCCGTGTATCTCTGTGCCAGCAGCTTAAGGGCAACAGATACGCAGTATTTTGGCCCA	TCRBV07-02*01	unknown	TCRBJ02-03*01
611	0.002922	18.4448	0.004047	13	CASSLWGQGNTGELFF	CCCTCAGAACCCAGGGACTCAGCTGTGTACTTCTGTGCCAGCAGTTTATGGGGACAGGGTAACACCGGGGAGCTGTTTTTTGGAGAA	TCRBV12	TCRBD01-01*01	TCRBJ02-02*01
612	0.00292679	18.4489	0.004047	13	CASSAGTSGNEQFF	ATCCAGCGCACACAGCAGGAGGACTCCGCCGTGTATCTCTGTGCCAGCAGCGCCGGGACTAGCGGCAATGAGCAGTTCTTCGGGCCA	TCRBV07-08*01	TCRBD02-01	TCRBJ02-01*01
613	0.00293157	18.4529	0.004047	13	CASSVEPGELFF	CTGAAGATCCGGTCCACAAAGCTGGAGGACTCAGCCATGTACTTCTGTGCCAGCAGTGTGGAGCCCGGGGAGCTGTTTTTTGGAGAA	TCRBV02-01*01	TCRBD02-01*02	TCRBJ02-02*01
614	0.00293635	18.457	0.004047	13	GAPYEQYV	GAGCATTTTCCCCTGACCCTGGAGTCTGCCAGGCCCTCACATACCTCTCAGCCATCCGGAGCCCCCTACGAGCAGTACGTCGGGCCG	TCRBV25-01*01	TCRBD02-01*02	TCRBJ02-07*01
615	0.00294113	18.461	0.004047	13	CASRQQGVANTGELFF	CGCACAGAGCAGGGGGACTCGGCCATGTATCTCTGTGCCAGCAGACAACAGGGGGTCGCGAACACCGGGGAGCTGTTTTTTGGAGAA	TCRBV07-09	TCRBD01-01*01	TCRBJ02-02*01
616	0.00294592	18.4651	0.004047	13	CASSLGNAVGEQYF	ATCCAGCGCACAGAGCAGGGGGACTCGGCCATGTATCTCTGTGCCAGCAGCTTAGGAAACGCCGTGGGAGAGCAGTACTTCGGGCCG	TCRBV07-09	unknown	TCRBJ02-07*01
617	0.0029507	18.4691	0.004047	13	CASSWGQFYNEQFF	ATCCAGCGCACAGAGCAGCGGGACTCGGCCATGTATCGCTGTGCCAGCAGCTGGGGACAGTTCTACAATGAGCAGTTCTTCGGGCCA	TCRBV07-06*01	TCRBD01-01*01	TCRBJ02-01*01
618	0.00295548	18.4732	0.004047	13	CASSLDREETQYF	AAGATCCAGCGCACAGAGCGGGGGGACTCAGCCGTGTATCTCTGTGCCAGCAGCTTAGACAGGGAAGAGACCCAGTACTTCGGGCCA	TCRBV07-03*01	TCRBD01-01*01	TCRBJ02-05*01
619	0.00296026	18.4772	0.004047	13	CASSLNFDTGELFF	ATCAATTCCCTGGAGCTTGGTGACTCTGCTGTGTATTTCTGTGCCAGCAGCCTCAATTTCGACACCGGGGAGCTGTTTTTTGGAGAA	TCRBV03	unknown	TCRBJ02-02*01
620	0.00296505	18.4813	0.004047	13	CASSTGQANQPQHF	GTGAACGCCTTGGAGCTGGAGGACTCGGCCCTGTATCTCTGTGCCAGCAGCACGGGACAGGCGAATCAGCCCCAGCATTTTGGTGAT	TCRBV05-08*01	TCRBD01-01*01	TCRBJ01-05*01
621	0.00296983	18.4853	0.004047	13	CASSSGTGHNYGYTF	GAGTCCGCCAGCACCAACCAGACATCTATGTACCTCTGTGCCAGCAGTTCCGGGACGGGCCATAACTATGGCTACACCTTCGGTTCG	TCRBV28-01*01	unknown	TCRBJ01-02*01
622	0.00297461	18.4893	0.004047	13	CASSLTGTPNTGELFF	CGCACACAGCAGGAGGACTCCGCCGTGTATCTCTGTGCCAGCAGCTTAACAGGGACCCCGAACACCGGGGAGCTGTTTTTTGGAGAA	TCRBV07-08*01	TCRBD01-01*01	TCRBJ02-02*01
623	0.00297939	18.4934	0.004047	13	CASSLVGTGGSYEQYV	CGCACAGAGCAGGGGGACTCGGCCATGTATCTCTGTGCCAGCAGCTTAGTGGGGACAGGGGGATCCTACGAGCAGTACGTCGGGCCG	TCRBV07-09	TCRBD01-01*01	TCRBJ02-07*01
624	0.00298418	18.4974	0.004047	13	CASSWTGAYGYTF	AATGTGAACGCCTTGGAGCTGGACGACTCGGCCCTGTATCTCTGTGCCAGCAGCTGGACAGGGGCCTATGGCTACACCTTCGGTTCG	TCRBV05-04*01	TCRBD01-01*01	TCRBJ01-02*01
625	0.00298896	18.5015	0.004047	13	CASSIDSITSFSLGTDTQYF	AACCCGACAGCTTTCTATCTCTGTGCCAGTAGTATAGATTCCATCACCTCCTTCTCTTTGGGAACAGATACGCAGTATTTTGGCCCA	TCRBV19-01	unknown	TCRBJ02-03*01
626	0.00299374	18.5055	0.004047	13	CASRTGGSSSTEAFF	CTGTCGGCTGCTCCCTCCCAGACATCTGTGTACTTCTGTGCCAGCAGAACAGGGGGCTCTTCGAGCACTGAAGCTTTCTTTGGACAA	TCRBV06-05*01	TCRBD01-01*01	TCRBJ01-01*01
627	0.00299852	18.5096	0.004047	13	CASSFGPYYEQYF	GAGATCCAGCGCACAGAGCAGGGGGACTCGGCCATGTATCTCTGTGCCAGCAGCTTCGGACCTTACTACGAGCAGTACTTCGGGCCG	TCRBV07-09	unknown	TCRBJ02-07*01
628	0.0030033	18.5136	0.004047	13	CASSEWTPYNEKLFF	CGGTCCACAAAGCTGGAGGACTCAGCCATGTACTTCTGTGCCAGCAGTGAATGGACACCATATAATGAAAAACTGTTTTTTGGCAGT	TCRBV02-01*01	TCRBD01-01*01	TCRBJ01-04*01
629	0.00300809	18.5177	0.004047	13	CASSTGGSSNQPQHF	CAGCCCTCAGAACCCAGGGACTCAGCTGTGTACTTCTGTGCCAGCAGTACAGGGGGCTCTAGCAATCAGCCCCAGCATTTTGGTGAT	TCRBV12	TCRBD01-01*01	TCRBJ01-05*01
630	0.00301287	18.5217	0.004047	13	CASSLGGNTDTQYF	ATTCAGCGCACAGAGCAGCGGGACTCAGCCATGTATCGCTGTGCCAGCAGCTTAGGGGGCAACACAGATACGCAGTATTTTGGCCCA	TCRBV07-07*01	TCRBD01-01*01	TCRBJ02-03*01
631	0.00301765	18.5258	0.004047	13	CASSTDSGIYEQYF	ATCCAGTCCACGGAGTCAGGGGACACAGCACTGTATTTCTGTGCCAGCAGCACGGATAGCGGGATCTACGAGCAGTACTTCGGGCCG	TCRBV21-01*01	TCRBD02-01*02	TCRBJ02-07*01
632	0.00302243	18.5298	0.004047	13	CASSVAGGGSTDTQYF	TCTCTGGAGCTGGGGGACTCAGCTTTGTATTTCTGTGCCAGCAGCGTAGCAGGCGGAGGAAGCACAGATACGCAGTATTTTGGCCCA	TCRBV09-01	TCRBD02-01*02	TCRBJ02-03*01
633	0.00302722	18.5339	0.004047	13	CAGQSGPRAGTGELFF	CGCACAGAGCAGGGGGACTCGGCCATGTATCTCTGTGCCGGTCAGAGCGGGCCAAGGGCTGGCACCGGGGAGCTGTTTTTTGGAGAA	TCRBV07-09	TCRBD02-01	TCRBJ02-02*01
634	0.003032	18.5379	0.004047	13	CASSVGYGEDTEAFF	AGCTCTCTGGAGCTGGGGGACTCAGCTTTGTATTTCTGTGCCAGCAGCGTAGGTTACGGGGAGGACACTGAAGCTTTCTTTGGACAA	TCRBV09-01	TCRBD02-01*02	TCRBJ01-01*01
635	0.00303678	18.542	0.004047	13	CASSQTPGQVSYGYTF	CCCTCAGAACCCAGGGACTCAGCTGTGTACTTCTGTGCCAGCAGTCAGACCCCGGGACAGGTATCGTATGGCTACACCTTCGGTTCG	TCRBV12	TCRBD01-01*01	TCRBJ01-02*01
636	0.00304156	18.546	0.004047	13	CASSLKGAVETQYF	ATCCAGCCTGCAAAGCTTGAGGACTCGGCCGTGTATCTCTGTGCCAGCAGCTTAAAGGGGGCGGTAGAGACCCAGTACTTCGGGCCA	TCRBV11-02*02	TCRBD01-01*01	TCRBJ02-05*01
637	0.00304635	18.5501	0.004047	13	CASSFRGLSSYNEQFF	CCTGCAAAGCTTGAGGACTCGGCCGTGTATCTCTGTGCCAGCAGCTTCAGAGGACTAAGCTCCTACAATGAGCAGTTCTTCGGGCCA	TCRBV11-02*02	TCRBD02-01	TCRBJ02-01*01
638	0.00305113	18.5541	0.004047	13	CAISAPGQGRYEQYF	GAGTCCGCTACCAGCTCCCAGACATCTGTGTACTTCTGTGCCATCAGTGCCCCGGGACAGGGGAGGTACGAGCAGTACTTCGGGCCG	TCRBV10-03*01	TCRBD01-01*01	TCRBJ02-07*01
639	0.00305591	18.5581	0.004047	13	CASSQPLEGANEQFF	CAGCGCACAGAGCAGGGGGACTCGGCCATGTATCTCTGTGCCAGCAGCCAACCTTTGGAGGGGGCCAATGAGCAGTTCTTCGGGCCA	TCRBV07-09	TCRBD01-01*01	TCRBJ02-01*01
640	0.00306069	18.5622	0.004047	13	CASSLDREVAPQHF	TTGGAGTCGGCTGCTCCCTCCCAAACATCTGTGTACTTCTGTGCCAGCAGCCTCGACAGGGAAGTCGCCCCCCAGCATTTTGGTGAT	TCRBV06	TCRBD01-01*01	TCRBJ01-05*01
641	0.00306547	18.5662	0.004047	13	CASSYGGADGYTF	AGGCTGCTGTCGGCTGCTCCCTCCCAGACATCTGTGTACTTCTGTGCCAGCAGTTACGGGGGGGCCGATGGCTACACCTTCGGTTCG	TCRBV06-05*01	TCRBD02-01*01	TCRBJ01-02*01
642	0.00307026	18.5703	0.004047	13	CASSDHYLKGGEQYV	CAGCCTGCAGAGCTTGGGGACTCGGCCATGTATCTCTGTGCCAGCAGCGACCACTACCTAAAGGGCGGAGAGCAGTACGTCGGGCCG	TCRBV11-01*01	unknown	TCRBJ02-07*01
643	0.00307504	18.5743	0.004047	13	CASSLVVLAGNNEQFF	CCTGCAAAGCTTGAGGACTCGGCCGTGTATCTCTGTGCCAGCAGCTTAGTAGTACTAGCGGGGAACAATGAGCAGTTCTTCGGGCCA	TCRBV11-02*02	TCRBD02-01*01	TCRBJ02-01*01
644	0.00307982	18.5784	0.004047	13	CASSVGSNQPQHF	AAGATCCAGCCCTCAGAACCCAGGGACTCAGCTGTGTACTTCTGTGCCAGTAGTGTGGGTAGCAATCAGCCCCAGCATTTTGGTGAT	TCRBV12	unknown	TCRBJ01-05*01
645	0.0030846	18.5824	0.004047	13	CASSTDRNNQPQHF	GTGACATCGGCCCAAAAGAACCCGACAGCTTTCTATCTCTGTGCCAGTAGTACCGACAGGAACAATCAGCCCCAGCATTTTGGTGAT	TCRBV19-01	TCRBD01-01*01	TCRBJ01-05*01
646	0.00308939	18.5865	0.004047	13	CASGRGAGNTIYF	ACTCTGGAGTCTGCTGCCTCCTCCCAGACATCTGTATATTTCTGCGCCAGCGGACGTGGAGCTGGAAACACCATATATTTTGGAGAG	TCRBV10-01	unknown	TCRBJ01-03*01
647	0.00309417	18.5905	0.004047	13	CASSVGQGTGNTIYF	AGCTCTCTGGAGCTGGGGGACTCAGCTTTGTATTTCTGTGCCAGCAGCGTGGGACAGGGTACCGGAAACACCATATATTTTGGAGAG	TCRBV09-01	TCRBD01-01*01	TCRBJ01-03*01
648	0.00309895	18.5946	0.004047	13	CASSPRTSKKYEQYV	CAGCAGGTAGTGCGAGGAGATTCGGCAGCTTATTTCTGTGCCAGCTCACCAAGGACTAGTAAGAAATACGAGCAGTACGTCGGGCCG	TCRBV18-01*01	TCRBD02-01	TCRBJ02-07*01
649	0.00310373	18.5986	0.004047	13	CASSSSRATSGNTIYF	TCGGCTGCTCCCTCCCAGACATCTGTGTACTTCTGTGCCAGCAGTTCCTCCCGGGCCACCTCTGGAAACACCATATATTTTGGAGAG	TCRBV06-05*01	unknown	TCRBJ01-03*01
650	0.00310852	18.6027	0.004047	13	CASRTSSGELFF	CTCACTGTGACATCGGCCCAAAAGAACCCGACAGCTTTCTATCTCTGTGCCAGCCGGACTAGTTCCGGGGAGCTGTTTTTTGGAGAA	TCRBV19-01	TCRBD02-01	TCRBJ02-02*01
651	0.0031133	18.6067	0.004047	13	CASSLTDTQYF	ACTCTGAAGATCCGGTCCACAAAGCTGGAGGACTCAGCCATGTACTTCTGTGCCAGCAGCCTTACAGATACGCAGTATTTTGGCCCA	TCRBV02-01*01	TCRBD02-01	TCRBJ02-03*01
652	0.00311808	18.6108	0.004047	13	CASSSLSNEKLFF	AAGATCCAGCCCTCAGAACCCAGGGACTCAGCTGTGTACTTCTGTGCCAGCAGTTCGCTAAGTAATGAAAAACTGTTTTTTGGCAGT	TCRBV12	TCRBD02-01	TCRBJ01-04*01
653	0.00312286	18.6148	0.004047	13	CASSEGSTEAFF	CTGACCCTGGAGTCTGCCAGGCCCTCACATACCTCTCAGTACCTCTGTGCCAGCAGTGAGGGAAGCACTGAAGCTTTCTTTGGACAA	TCRBV25-01*01	unknown	TCRBJ01-01*01
654	0.00312765	18.6189	0.004047	13	CATSDGTDGNQPQHF	GAGTCTGCCATCCCCAACCAGACAGCTCTTTACTTCTGTGCCACCAGTGACGGGACAGATGGAAATCAGCCCCAGCATTTTGGTGAT	TCRBV24	TCRBD01-01*01	TCRBJ01-05*01
655	0.00313243	18.6229	0.004047	13	CASSSTNTGELFF	ATCCTGGAGTCGCCCAGCCCCAACCAGACCTCTCTGTACTTCTGTGCCAGCAGTTCGACGAACACCGGGGAGCTGTTTTTTGGAGAA	TCRBV27-01*01	unknown	TCRBJ02-02*01
656	0.00313721	18.6269	0.004047	13	CATSSYGALYGYTF	ATCCGCTCACCAGGCCTGGGGGACGCAGCCATGTACCTGTGTGCCACCAGCAGTTACGGAGCGTTGTATGGCTACACCTTCGGTTCG	TCRBV15-01*01	TCRBD02-01	TCRBJ01-02*01
657	0.00314199	18.631	0.004047	13	CASKVNTEAFF	TCCCTGATTCTGGAGTCCGCCAGCACCAACCAGACATCTATGTACCTCTGTGCCAGCAAGGTGAACACTGAAGCTTTCTTTGGACAA	TCRBV28-01*01	unknown	TCRBJ01-01*01
658	0.00314677	18.6347	0.003736	12	CAWSVGTPGTGELFF	AAGAAGCTCCTCCTCAGTGACTCTGGCTTCTATCTCTGTGCCTGGAGTGTGGGCACACCTGGCACCGGGGAGCTGTTTTTTGGAGAA	TCRBV30-01*02	TCRBD01-01*01	TCRBJ02-02*01
659	0.00315156	18.6385	0.003736	12	CASSSLTGYYGYTF	TTGGAGTCGGCTGCTCCCTCCCAAACATCTGTGTACTTCTGTGCCAGCAGTTCGTTGACAGGGTACTATGGCTACACCTTCGGTTCG	TCRBV06	TCRBD01-01*01	TCRBJ01-02*01
660	0.00315634	18.6422	0.003736	12	CAWSPNDMGYTF	CTGAGTTCTAAGAAGCTCCTCCTCAGTGACTCTGGCTTCTATCTCTGTGCCTGGAGTCCGAACGACATGGGCTACACCTTCGGTTCG	TCRBV30-01*02	TCRBD01-01*01	TCRBJ01-02*01
661	0.00316112	18.6459	0.003736	12	CSVEDNRGQKKDEQYV	AACATGAGCCCTGAAGACAGCAGCATATATCTCTGCAGCGTTGAAGACAACAGGGGGCAGAAAAAGGACGAGCAGTACGTCGGGCCG	TCRBV29-01*01	TCRBD01-01*01	TCRBJ02-07*01
662	0.0031659	18.6497	0.003736	12	CASSQEGASGRRQYF	AATTCCCTGGAGCTTGGTGACTCTGCTGTGTATTTCTGTGCCAGCAGCCAAGAAGGGGCTAGCGGGAGAAGGCAGTACTTCGGGCCG	TCRBV03	TCRBD02-01*02	TCRBJ02-07*01
663	0.00317069	18.6534	0.003736	12	CSARMVSGGEFYGYTF	AGTGCCCATCCTGAAGACAGCAGCTTCTACATCTGCAGTGCTAGGATGGTCAGCGGCGGGGAGTTCTATGGCTACACCTTCGGTTCG	TCRBV20	TCRBD02-01*01	TCRBJ01-02*01
664	0.00317547	18.6571	0.003736	12	CASSQGTSLDEQYF	CTGCTGTCGGCTGCTCCCTCCCAGACATCTGTGTACTTCTGTGCCAGCAGTCAGGGGACTAGTCTCGACGAGCAGTACTTCGGGCCG	TCRBV06-05*01	TCRBD02-01	TCRBJ02-07*01
665	0.00318025	18.6609	0.003736	12	CASSQETSGANVLTF	CTGTCGGCTGCTCCCTCCCAGACATCTGTGTACTTCTGTGCCAGCAGCCAGGAGACCTCTGGGGCCAACGTCCTGACTTTCGGGGCC	TCRBV06-05*01	unknown	TCRBJ02-06*01
666	0.00318503	18.6646	0.003736	12	CASRPGTGSYEQYF	ATCCGGTCCACAAAGCTGGAGGACTCAGCCATGTACTTCTGTGCCAGCAGACCCGGGACAGGGAGCTACGAGCAGTACTTCGGGCCG	TCRBV02-01*01	TCRBD01-01*01	TCRBJ02-07*01
667	0.00318982	18.6684	0.003736	12	CASSQDRSRIYEQYF	AATTCCCTGGAGCTTGGTGACTCTGCTGTGTATTTCTGTGCCAGCAGCCAAGATCGGAGCAGGATCTACGAGCAGTACTTCGGGCCG	TCRBV03	unknown	TCRBJ02-07*01
668	0.0031946	18.6721	0.003736	12	CASSDDRLGAQYF	AGGCTGCTGTCGGCTGCTCCCTCCCAGACATCTGTGTACTTCTGTGCCAGCAGTGACGACAGGTTGGGGGCCCAGTACTTCGGGCCA	TCRBV06-05*01	TCRBD01-01*01	TCRBJ02-05*01
669	0.00319938	18.6758	0.003736	12	CSASLERLAGAYEQYF	AGTGCCCATCCTGAAGACAGCAGCTTCTACATCTGCAGTGCTAGTTTAGAGAGACTAGCGGGTGCGTACGAGCAGTACTTCGGGCCG	TCRBV20	TCRBD02-01	TCRBJ02-07*01
670	0.00320416	18.6796	0.003736	12	CASSQDHGKGYGYTF	CACACCCTGCAGCCAGAAGACTCGGCCCTGTATCTCTGCGCCAGCAGCCAAGATCACGGGAAGGGCTATGGCTACACCTTCGGTTCG	TCRBV04-03*01	TCRBD02-01*02	TCRBJ01-02*01
671	0.00320894	18.6833	0.003736	12	CAWKGIGNTIYF	CTGAGTTCTAAGAAGCTCCTTCTCAGTGACTCTGGCTTCTATCTCTGTGCCTGGAAAGGCATTGGAAACACCATATATTTTGGAGAG	TCRBV30-01*01	unknown	TCRBJ01-03*01
672	0.00321373	18.687	0.003736	12	CASSQTDQGQETQYF	CACACCCTGCAGCCAGAAGACTCGGCCCTGTATCTCTGCGCCAGCAGCCAAACGGACCAAGGCCAAGAGACCCAGTACTTCGGGCCA	TCRBV04-03*01	unknown	TCRBJ02-05*01
673	0.00321851	18.6908	0.003736	12	CASSFQVQNYGYTF	GTGAACGCCTTGTTGCTGGGGGACTCGGCCCTCTATCTCTGTGCCAGCAGCTTTCAGGTGCAGAACTATGGCTACACCTTCGGTTCG	TCRBV05-06*01	TCRBD01-01*01	TCRBJ01-02*01
674	0.00322329	18.6945	0.003736	12	CASSNQGAGQPQHF	CTGGAGTCGCCCAGCCCCAACCAGACCTCTCTGTACTTCTGTGCCAGCAGTAACCAGGGAGCGGGTCAGCCCCAGCATTTTGGTGAT	TCRBV27-01*01	TCRBD02-01	TCRBJ01-05*01
675	0.00322807	18.6982	0.003736	12	CASSPRTGGHEQYF	CTACACACCCTGCAGCCAGAAGACTCGGCCCTGTATCTCTGCGCCAGCAGCCCCCGGACAGGGGGGCACGAGCAGTACTTCGGGCCG	TCRBV04-03*01	TCRBD01-01*01	TCRBJ02-07*01
676	0.00323286	18.702	0.003736	12	CATSESTTDTQYF	TCCCTAGAGTCTGCCATCCCCAACCAGACAGCTCTTTACTTCTGTGCCACCAGTGAAAGTACCACAGATACGCAGTATTTTGGCCCA	TCRBV24	unknown	TCRBJ02-03*01
677	0.00323764	18.7057	0.003736	12	CASSRGLNTEAFF	CACCTACACACCCTGCAGCCAGAAGACTCGGCCCTGTATCTCTGCGCCAGCAGCAGGGGTTTGAACACTGAAGCTTTCTTTGGACAA	TCRBV04-03*01	TCRBD01-01*01	TCRBJ01-01*01
678	0.00324242	18.7094	0.003736	12	CASSLDGGHNEQFF	ATCCAGCGCACAGAGCAGCGGGACTCGGCCATGTATCGCTGTGCCAGCAGCTTAGACGGGGGGCACAATGAGCAGTTCTTCGGGCCA	TCRBV07-06*01	TCRBD02-01*01	TCRBJ02-01*01
679	0.0032472	18.7132	0.003736	12	CASSEGFQDEGYEQYF	TCGGCTGCTCCCTCCCAGACATCTGTGTACTTCTGTGCCAGCAGCGAAGGGTTCCAAGACGAGGGCTACGAGCAGTACTTCGGGCCG	TCRBV06-01*01	TCRBD02-01*02	TCRBJ02-07*01
680	0.00325199	18.7169	0.003736	12	CASTRGGASSTDTQYF	CGCACACAGCAGGAGGACTCCGCCGTGTATCTCTGTGCCAGCACCCGGGGCGGAGCTTCTAGCACAGATACGCAGTATTTTGGCCCA	TCRBV07-08*01	unknown	TCRBJ02-03*01
681	0.00325677	18.7207	0.003736	12	CSARKGNTEAFF	CTGACAGTGACCAGTGCCCATCCTGAAGACAGCAGCTTCTACATCTGCAGTGCTAGAAAGGGGAACACTGAAGCTTTCTTTGGACAA	TCRBV20	unknown	TCRBJ01-01*01
682	0.00326155	18.7244	0.003736	12	CSAREMGGLNYGYTF	ACCAGTGCCCATCCTGAAGACAGCAGCTTCTACATCTGCAGTGCTAGAGAGATGGGGGGTCTGAACTATGGCTACACCTTCGGTTCG	TCRBV20	TCRBD02-01*01	TCRBJ01-02*01
683	0.00326633	18.7281	0.003736	12	CASSQKPGTDTQYF	CTACACACCCTGCAGCCAGAAGACTCGGCCCTGTATCTCTGCGCCAGCAGCCAAAAGCCGGGCACAGATACGCAGTATTTTGGCCCA	TCRBV04-03*01	TCRBD02-01	TCRBJ02-03*01
684	0.00327112	18.7319	0.003736	12	CASGPTTSVYNEQFF	CAGCCCTCAGAACCCAGGGACTCAGCTGTGTATTTTTGTGCTAGTGGTCCCACAACTAGCGTATACAATGAGCAGTTCTTCGGGCCA	TCRBV12-05*01	TCRBD02-01	TCRBJ02-01*01
685	0.0032759	18.7356	0.003736	12	CASSPGQGARGDTQYF	CCCTCAGAACCCAGGGACTCAGCTGTGTACTTCTGTGCCAGCAGTCCGGGACAGGGGGCCCGGGGGGATACGCAGTATTTTGGCCCA	TCRBV12	TCRBD01-01*01	TCRBJ02-03*01
686	0.00328068	18.7393	0.003736	12	CASSQEGTAVNQPQHF	GCCCTGCAGCCAGAAGACTCAGCCCTGTATCTCTGCGCCAGCAGCCAAGAAGGGACAGCGGTCAATCAGCCCCAGCATTTTGGTGAT	TCRBV04-01*01	TCRBD01-01*01	TCRBJ01-05*01
687	0.00328546	18.7431	0.003736	12	CASRAGTGVWGYTF	CTGGAGTCGGCTGCTCCCTCCCAGACATCTGTGTACTTCTGTGCCAGCAGGGCCGGGACAGGGGTCTGGGGCTACACCTTCGGTTCG	TCRBV06-01*01	TCRBD01-01*01	TCRBJ01-02*01
688	0.00329024	18.7468	0.003736	12	CASSGDSYNEQFF	AATGTGAGCACCTTGGAGCTGGGGGACTCGGCCCTTTATCTTTGCGCCAGCAGCGGGGACAGCTACAATGAGCAGTTCTTCGGGCCA	TCRBV05-01*01	TCRBD01-01*01	TCRBJ02-01*01
689	0.00329503	18.7505	0.003736	12	CASSLDWGGYTF	CTGAAGATCCAGCCCTCAGAACCCAGGGACTCAGCTGTGTACTTCTGTGCCAGCAGTTTAGACTGGGGTGGCTACACCTTCGGTTCG	TCRBV12	unknown	TCRBJ01-02*01
690	0.00329981	18.7543	0.003736	12	CASSSQGPTTYGYTF	GAGTCCGCCAGCACCAACCAGACATCTATGTACCTCTGTGCCAGCAGTTCACAAGGTCCCACCACCTATGGCTACACCTTCGGTTCG	TCRBV28-01*01	unknown	TCRBJ01-02*01
691	0.00330459	18.758	0.003736	12	CASSGSREVRRSYNEQFF	GAGCTGGGGGACTCAGCTTTGTATTTCTGTGCCAGCAGCGGTTCGCGGGAGGTTAGGCGGTCCTACAATGAGCAGTTCTTCGGGCCA	TCRBV09-01	TCRBD02-01*02	TCRBJ02-01*01
692	0.00330937	18.7618	0.003736	12	CASSFGQGNEQYF	ACGATCCAGCGCACACAGCAGGAGGACTCGGCCGTGTATCTCTGTGCCAGCAGCTTCGGACAGGGTAACGAGCAGTACTTCGGGCCG	TCRBV07-02*01	TCRBD01-01*01	TCRBJ02-07*01
693	0.00331416	18.7655	0.003736	12	CASRWGNTGELFF	AAGATCCGGTCCACAAAGCTGGAGGACTCAGCCATGTACTTCTGTGCCAGCAGGTGGGGAAACACCGGGGAGCTGTTTTTTGGAGAA	TCRBV02-01*01	unknown	TCRBJ02-02*01
694	0.00331894	18.7692	0.003736	12	CASSERGSARNEQYF	GAGTCTGCCAGGCCCTCACATACCTCTCAGTACCTCTGTGCCAGCAGTGAGCGGGGATCCGCCCGGAACGAGCAGTACTTCGGGCCG	TCRBV25-01*01	TCRBD02-01*01	TCRBJ02-07*01
695	0.00332372	18.773	0.003736	12	CATRPGTDPSGANVLTF	GCCATCCCCAACCAGACAGCTCTTTACTTCTGTGCCACCAGACCCGGGACTGATCCATCTGGGGCCAACGTCCTGACTTTCGGGGCC	TCRBV24	TCRBD02-01	TCRBJ02-06*01
696	0.0033285	18.7767	0.003736	12	CASTGGLSYEQYF	AAGATCCGGTCCACAAAGCTGGAGGACTCAGCCATGTACTTCTGTGCCAGCACGGGCGGCCTCTCCTACGAGCAGTACTTCGGGCCG	TCRBV02-01*01	unknown	TCRBJ02-07*01
697	0.00333329	18.7804	0.003736	12	CASSVEPSPEGILYNEQFF	CTGGGGGACTCAGCTTTGTATTTCTGTGCCAGCAGCGTAGAACCATCTCCGGAGGGGATACTCTACAATGAGCAGTTCTTCGGGCCA	TCRBV09-01	TCRBD02-01*02	TCRBJ02-01*01
698	0.00333807	18.7842	0.003736	12	CASTGSGREYNEQFF	AGCTCCTTGGAGCTGGGGGACTCAGCCCTGTACTTCTGTGCCAGCACAGGTAGCGGGAGGGAATACAATGAGCAGTTCTTCGGGCCA	TCRBV13-01*01	TCRBD02-01*02	TCRBJ02-01*01
699	0.00334285	18.7879	0.003736	12	CASSPRTSVVSGNTIYF	CCCAGCCCCAACCAGACCTCTCTGTACTTCTGTGCCAGCAGTCCCCGAACCAGTGTAGTCTCTGGAAACACCATATATTTTGGAGAG	TCRBV27-01*01	unknown	TCRBJ01-03*01
700	0.00334763	18.7916	0.003736	12	CATSRGGGTGDEQFF	CGCTCACCAGGCCTGGGGGACGCAGCCATGTACCTGTGTGCCACCAGCAGAGGGGGGGGCACAGGGGATGAGCAGTTCTTCGGGCCA	TCRBV15-01*01	unknown	TCRBJ02-01*01
701	0.00335241	18.7954	0.003736	12	CASSPAGVGYEQYF	CTGAGCTCTCTGGAGCTGGGGGACTCAGCTTTGTATTTCTGTGCCAGCAGCCCAGCGGGAGTGGGCTACGAGCAGTACTTCGGGCCG	TCRBV09-01	TCRBD02-01*02	TCRBJ02-07*01
702	0.0033572	18.7991	0.003736	12	CASSLTADTQYF	CTGATTCTGGAGTCCGCCAGCACCAACCAGACATCTATGTACCTCTGTGCCAGCAGTCTGACAGCAGATACGCAGTATTTTGGCCCA	TCRBV28-01*01	TCRBD01-01*01	TCRBJ02-03*01
703	0.00336198	18.8028	0.003736	12	CASSGRGLGGELFF	CTGGAGTCTGCCAGGCCCTCACATACCTCTCAGTACCTCTGTGCCAGCAGTGGCAGGGGGCTAGGCGGGGAGCTGTTTTTTGGAGAA	TCRBV25-01*01	TCRBD01-01*01	TCRBJ02-02*01
704	0.00336676	18.8066	0.003736	12	CASSLKTATNEKLFF	AGCTCTCTGGAGCTGGGGGACTCAGCTTTGTATTTCTGTGCCAGCAGCCTGAAGACTGCAACTAATGAAAAACTGTTTTTTGGCAGT	TCRBV09-01	TCRBD02-01	TCRBJ01-04*01
705	0.00337154	18.8103	0.003736	12	CASSLSSGSGEQFF	GTGAGCACCTTGGAGCTGGGGGACTCGGCCCTTTATCTTTGCGCCAGCAGCTTGAGTAGCGGGAGTGGTGAGCAGTTCTTCGGGCCA	TCRBV05-01*01	TCRBD02-01*02	TCRBJ02-01*01
706	0.00337633	18.8141	0.003736	12	CASSKWTDLPQETQYF	TCTCTGGAGCTGGGGGACTCAGCTTTGTATTTCTGTGCCAGCAGCAAGTGGACAGACCTCCCCCAAGAGACCCAGTACTTCGGGCCA	TCRBV09-01	TCRBD01-01*01	TCRBJ02-05*01
707	0.00338111	18.8178	0.003736	12	CASSTTGTGVPGYTF	GAGTCGCCCAGCCCCAACCAGACCTCTCTGTACTTCTGTGCCAGCAGTACCACCGGGACAGGGGTACCTGGCTACACCTTCGGTTCG	TCRBV27-01*01	TCRBD01-01*01	TCRBJ01-02*01
708	0.00338589	18.8215	0.003736	12	CASSVGRPNYGYTF	CTGCTGTCGGCTGCTCCCTCCCAGACATCTGTGTACTTCTGTGCCAGCAGTGTCGGGAGGCCTAACTATGGCTACACCTTCGGTTCG	TCRBV06-05*01	TCRBD02-01*02	TCRBJ01-02*01
709	0.00339067	18.8253	0.003736	12	CASRALAVSNQPQHF	CTGTCGGCTGCTCCCTCCCAGACATCTGTGTACTTCTGTGCCAGCAGGGCCCTGGCCGTAAGCAATCAGCCCCAGCATTTTGGTGAT	TCRBV06-05*01	TCRBD01-01*01	TCRBJ01-05*01
710	0.00339546	18.829	0.003736	12	CASGSPPIQDTEGEKLFF	GAACCCAGGGACTCAGCTGTGTATTTTTGTGCTAGTGGTTCCCCCCCCATCCAGGACACGGAGGGTGAAAAACTGTTTTTTGGCAGT	TCRBV12-05*01	TCRBD02-01*02	TCRBJ01-04*01
711	0.00340024	18.8327	0.003736	12	CASSQKGFYGYTF	CACATCAATTCCCTGGAGCTTGGTGACTCTGCTGTGTATTTCTGTGCCAGCAGCCAAAAGGGGTTCTATGGCTACACCTTCGGTTCG	TCRBV03	TCRBD01-01*01	TCRBJ01-02*01
712	0.00340502	18.8365	0.003736	12	CASSLIVGNTIYF	GAGATCCAGCGCACAGAGCAGGGGGACTCGGCCATGTATCTCTGTGCCAGCAGCTTAATCGTAGGAAACACCATATATTTTGGAGAG	TCRBV07-09	TCRBD02-01	TCRBJ01-03*01
713	0.0034098	18.8402	0.003736	12	CASSGRGLNTEAFF	CTGGAGTCTGCCAGGCCCTCACATACCTCTCAGTACCTCTGTGCCAGCAGTGGACGGGGGTTAAACACTGAAGCTTTCTTTGGACAA	TCRBV25-01*01	TCRBD02-01*01	TCRBJ01-01*01
714	0.00341459	18.8439	0.003736	12	CASGDRSSGQETQYF	CAGCGCACAGAGCAGCGGGACTCAGCCATGTATCGCTGTGCCAGCGGGGATAGGTCGTCAGGTCAAGAGACCCAGTACTTCGGGCCA	TCRBV07-07*01	unknown	TCRBJ02-05*01
715	0.00341937	18.8477	0.003736	12	CASSARQGQETQYF	ATCCAGCGCACAGAGCAGGGGGACTCGGCCATGTATCTCTGTGCCAGCAGCGCCAGACAGGGCCAAGAGACCCAGTACTTCGGGCCA	TCRBV07-09	TCRBD01-01*01	TCRBJ02-05*01
716	0.00342415	18.8514	0.003736	12	CASSVRVTTNEKLFF	ACATCGGCCCAAAAGAACCCGACAGCTTTCTATCTCTGTGCCAGTAGCGTCCGGGTTACAACTAATGAAAAACTGTTTTTTGGCAGT	TCRBV19-01	TCRBD02-01	TCRBJ01-04*01
717	0.00342893	18.8552	0.003736	12	CASSAGSYNEQFF	AAGATCCAGCCCTCAGAACCCAGGGACTCAGCTGTGTACTTCTGTGCCAGTTCGGCGGGCTCCTACAATGAGCAGTTCTTCGGGCCA	TCRBV12	TCRBD02-01	TCRBJ02-01*01
718	0.00343371	18.8589	0.003736	12	CASSPGQALEKLFF	ATCCAGCGCACACAGCAGGAGGACTCGGCCGTGTATCTCTGTGCCAGCAGCCCTGGACAGGCACTTGAAAAACTGTTTTTTGGCAGT	TCRBV07-02*01	TCRBD01-01*01	TCRBJ01-04*01
719	0.0034385	18.8626	0.003736	12	CASSLVTDSMYF	CTGAAGATCCAGCCCTCAGAACCCAGGGACTCAGCTGTGTACTTCTGTGCCAGCAGTTTAGTTACAGACTCCATGTACTTCGGGCCG	TCRBV12	unknown	TCRBJ02-07*01
720	0.00344328	18.8664	0.003736	12	CASSASGGPGNTIYF	AGCTCTCTGGAGCTGGGGGACTCAGCTTTGTATTTCTGTGCCAGCAGCGCCAGTGGGGGGCCTGGAAACACCATATATTTTGGAGAG	TCRBV09-01	unknown	TCRBJ01-03*01
721	0.00344806	18.8701	0.003736	12	CASSILRSYNEQFF	CTGGAGTCCGCCAGCACCAACCAGACATCTATGTACCTCTGTGCCAGCAGTATACTTCGTTCCTACAATGAGCAGTTCTTCGGGCCA	TCRBV28-01*01	TCRBD02-01	TCRBJ02-01*01
722	0.00345284	18.8738	0.003736	12	CASSPGPGETQYF	AAGGTGCAGCCTGCAGAACTGGAGGATTCTGGAGTTTATTTCTGTGCCAGCAGCCCCGGGCCCGGGGAGACCCAGTACTTCGGGCCA	TCRBV14-01*01	unknown	TCRBJ02-05*01
723	0.00345763	18.8776	0.003736	12	CASSNSSGSYEQYV	ATCCAGCAGGTAGTGCGAGGAGATTCGGCAGCTTATTTCTGTGCCAGCTCAAACAGCTCGGGCTCCTACGAGCAGTACGTCGGGCCG	TCRBV18-01*01	unknown	TCRBJ02-07*01
724	0.00346241	18.8813	0.003736	12	CASSLCMIRRAETQYF	TCCGCCAGCACCAACCAGACATCTATGTACCTCTGTGCCAGCAGTTTATGTATGATTCGGCGGGCGGAGACCCAGTACTTCGGGCCA	TCRBV28-01*01	TCRBD02-01	TCRBJ02-05*01
725	0.00346719	18.885	0.003736	12	CASSFGGVEQFF	CTCACTGTGACATCGGCCCAAAAGAACCCGACAGCTTTCTATCTCTGTGCCAGTAGTTTTGGCGGGGTCGAGCAGTTCTTCGGGCCA	TCRBV19-01	TCRBD02-01*01	TCRBJ02-01*01
726	0.00347197	18.8888	0.003736	12	CASSLSSNYGYTF	ATTCTGGAGTCCGCCAGCACCAACCAGACATCTATGTACCTCTGTGCCAGCAGCCTTAGCAGCAACTATGGCTACACCTTCGGTTCG	TCRBV28-01*01	TCRBD02-01	TCRBJ01-02*01
727	0.00347676	18.8925	0.003736	12	CASSYSPRGGHGYTF	CTGTCGGCTGCTCCCTCCCAGACATCTGTGTACTTCTGTGCCAGCAGTTACTCCCCCAGGGGAGGTCATGGCTACACCTTCGGTTCG	TCRBV06-05*01	unknown	TCRBJ01-02*01
728	0.00348154	18.8962	0.003736	12	CASSPVELQNEQFF	ATCCAGCGCACAGAGCAGGGGGACTCGGCCATGTATCTCTGTGCCAGCAGCCCCGTCGAGCTTCAAAATGAGCAGTTCTTCGGGCCA	TCRBV07-09	TCRBD02-01	TCRBJ02-01*01
729	0.00348632	18.9	0.003736	12	CASSLDSNQPQHF	AAGATCCAGCCTGCAGAGCTTGGGGACTCGGCCATGTATCTCTGTGCCAGCAGCCTCGACAGTAATCAGCCCCAGCATTTTGGTGAT	TCRBV11-01*01	TCRBD01-01*01	TCRBJ01-05*01
730	0.0034911	18.9037	0.003736	12	CSARDARLPGNRGELFF	GCCCATCCTGAAGACAGCAGCTTCTACATCTGCAGTGCTAGAGATGCCAGACTACCAGGGAACAGGGGGGAGCTGTTTTTTGGAGAA	TCRBV20	unknown	TCRBJ02-02*01
731	0.00349588	18.9075	0.003736	12	CASSLDPNPSSEAFF	CAGCCTGCAAAGCTTGAGGACTCGGCCGTGTATCTCTGTGCCAGCAGCTTAGACCCTAACCCTTCCTCTGAAGCTTTCTTTGGACAA	TCRBV11-02*02	TCRBD02-01	TCRBJ01-01*01
732	0.00350067	18.9112	0.003736	12	CASNLKSEKLFF	CTCACTGTGACATCGGCCCAAAAGAACCCGACAGCTTTCTATCTCTGTGCCAGTAACCTGAAGTCGGAAAAACTGTTTTTTGGCAGT	TCRBV19-01	unknown	TCRBJ01-04*01
733	0.00350545	18.9149	0.003736	12	CASSISLALLPQHF	GTGACATCGGCCCAAAAGAACCCGACAGCTTTCTATCTCTGTGCCAGTAGTATCTCCCTAGCTTTGTTGCCCCAGCATTTTGGTGAT	TCRBV19-01	TCRBD02-01	TCRBJ01-05*01
734	0.00351023	18.9187	0.003736	12	CASSFDGTGKQETQYF	CAGGTAGTGCGAGGAGATTCGGCAGCTTATTTCTGTGCCAGCTCATTTGACGGGACAGGTAAACAAGAGACCCAGTACTTCGGGCCA	TCRBV18-01*01	TCRBD01-01*01	TCRBJ02-05*01
735	0.00351501	18.9224	0.003736	12	CASSLRTGYNTEAFF	AACGCCTTGTTGCTGGGGGACTCGGCCCTGTATCTCTGTGCCAGCAGCTTGCGGACAGGGTACAACACTGAAGCTTTCTTTGGACAA	TCRBV05-05*01	TCRBD01-01*01	TCRBJ01-01*01
736	0.0035198	18.9261	0.003736	12	CASSKGYRNTRIYGYTF	ACGGAGTCAGGGGACACAGCACTGTATTTCTGTGCCAGCAGCAAAGGGTATCGGAACACCCGAATCTATGGCTACACCTTCGGTTCG	TCRBV21-01*01	unknown	TCRBJ01-02*01
737	0.00352458	18.9299	0.003736	12	CASSLDGGDYGYTF	ATCCAGCCCTCAGAACCCAGGGACTCAGCTGTGTACTTCTGTGCCAGCAGTTTGGACGGCGGGGACTATGGCTACACCTTCGGTTCG	TCRBV12	TCRBD02-01*01	TCRBJ01-02*01
738	0.00352936	18.9336	0.003736	12	CASSLGGDGNTIYF	GTGACATCGGCCCAAAAGAACCCGACAGCTTTCTATCTCTGTGCCAGTAGCCTGGGGGGGGATGGAAACACCATATATTTTGGAGAG	TCRBV19-01	TCRBD02-01*01	TCRBJ01-03*01
739	0.00353414	18.9373	0.003736	12	CASSWQGGTGELFF	ATCCAGCCTGCAGAGCTTGGGGACTCGGCCGTGTATCTCTGTGCCAGCAGCTGGCAGGGGGGGACCGGGGAGCTGTTTTTTGGAGAA	TCRBV11-03*01	unknown	TCRBJ02-02*01
740	0.00353893	18.9408	0.003424	11	CAWSTGTGGRDEQYF	AAGAAGCTCCTTCTCAGTGACTCTGGCTTCTATCTCTGTGCCTGGAGTACCGGGACAGGGGGCAGGGACGAGCAGTACTTCGGGCCG	TCRBV30-01*01	TCRBD01-01*01	TCRBJ02-07*01
741	0.00354371	18.9442	0.003424	11	CSVDGQGRYEQYF	ACTGTGAGCAACATGAGCCCTGAAGACAGCAGCATATATCTCTGCAGCGTTGACGGACAGGGGCGCTACGAGCAGTACTTCGGGCCG	TCRBV29-01*01	TCRBD01-01*01	TCRBJ02-07*01
742	0.00354849	18.9476	0.003424	11	CATSDLSGGAEQYF	CTAGAGTCTGCCATCCCCAACCAGACAGCTCTTTACTTCTGTGCCACCAGTGATTTGTCAGGGGGCGCCGAGCAGTACTTCGGGCCG	TCRBV24	TCRBD01-01*01	TCRBJ02-07*01
743	0.00355327	18.951	0.003424	11	CATSDPGTSGSTDTQYF	GCCATCCCCAACCAGACAGCTCTTTACTTCTGTGCCACCAGTGATCCCGGGACTAGCGGTTCCACAGATACGCAGTATTTTGGCCCA	TCRBV24	TCRBD02-01	TCRBJ02-03*01
744	0.00355806	18.9545	0.003424	11	CASTGQLEETQYF	CACATCAATTCCCTGGAGCTTGGTGACTCTGCTGTGTATTTCTGTGCCAGCACAGGACAGTTAGAAGAGACCCAGTACTTCGGGCCA	TCRBV03	TCRBD01-01*01	TCRBJ02-05*01
745	0.00356284	18.9579	0.003424	11	CASSYSGGHTYF	CTGATCCTGGAGTCGCCCAGCCCCAACCAGACCTCTCTGTACTTCTGTGCCAGCAGTTATAGCGGGGGACATACGTATTTTGGCCCA	TCRBV27-01*01	TCRBD02-01*01	TCRBJ02-03*01
746	0.00356762	18.9613	0.003424	11	CSVDGQVTYNEQFF	GTGAGCAACATGAGCCCTGAAGACAGCAGCATATATCTCTGCAGCGTTGATGGGCAGGTCACCTACAATGAGCAGTTCTTCGGGCCA	TCRBV29-01*01	TCRBD01-01*01	TCRBJ02-01*01
747	0.0035724	18.9647	0.003424	11	CASSYHPSGNAKNIQYF	GCTGCTCCCTCCCAAACATCTGTGTACTTCTGTGCCAGCAGTTACCACCCTAGCGGGAACGCCAAAAACATTCAGTACTTCGGCGCC	TCRBV06	TCRBD02-01*02	TCRBJ02-04*01
748	0.00357718	18.9682	0.003424	11	CSAERLRETDTQYF	GTGACCAGTGCCCATCCTGAAGACAGCAGCTTCTACATCTGCAGTGCCGAAAGGCTCAGAGAGACAGATACGCAGTATTTTGGCCCA	TCRBV20	unknown	TCRBJ02-03*01
749	0.00358197	18.9716	0.003424	11	CASSQAPPTAANEKLFF	CTGGAGCTTGGTGACTCTGCTGTGTATTTCTGTGCCAGCAGCCAAGCGCCGCCCACCGCAGCTAATGAAAAACTGTTTTTTGGCAGT	TCRBV03	TCRBD01-01*01	TCRBJ01-04*01
750	0.00358675	18.975	0.003424	11	CATSDLTRGGTQYF	CTAGAGTCTGCCATCCCCAACCAGACAGCTCTTTACTTCTGTGCCACCAGTGATTTGACCCGCGGAGGGACCCAGTACTTCGGGCCA	TCRBV24	TCRBD02-01*02	TCRBJ02-05*01
751	0.00359153	18.9784	0.003424	11	CSASGTELQETQYF	GTGACCAGTGCCCATCCTGAAGACAGCAGCTTCTACATCTGCAGTGCTAGCGGGACAGAGTTACAAGAGACCCAGTACTTCGGGCCA	TCRBV20	TCRBD01-01*01	TCRBJ02-05*01
752	0.00359631	18.9819	0.003424	11	CATSDRAGVQPQHF	CTAGAGTCTGCCATCCCCAACCAGACAGCTCTTTACTTCTGTGCCACCAGTGATAGGGCAGGGGTCCAGCCCCAGCATTTTGGTGAT	TCRBV24	TCRBD01-01*01	TCRBJ01-05*01
753	0.0036011	18.9853	0.003424	11	CASSQTSGSGNGYTF	AATTCCCTGGAGCTTGGTGACTCTGCTGTGTATTTCTGTGCCAGCAGCCAAACCTCGGGAAGCGGAAATGGCTACACCTTCGGTTCG	TCRBV03	TCRBD02-01	TCRBJ01-02*01
754	0.00360588	18.9887	0.003424	11	CASSQDFFHEQFF	CACCTACACACCCTGCAGCCAGAAGACTCGGCCCTGTATCTCTGCGCCAGCAGCCAAGATTTTTTCCATGAGCAGTTCTTCGGGCCA	TCRBV04-03*01	unknown	TCRBJ02-01*01
755	0.00361066	18.9921	0.003424	11	CASSYSRNYGYTF	AGGCTGCTGTCGGCTGCTCCCTCCCAGACATCTGTGTACTTCTGTGCCAGCAGTTATTCCAGGAACTATGGCTACACCTTCGGTTCG	TCRBV06-05*01	TCRBD01-01*01	TCRBJ01-02*01
756	0.00361544	18.9956	0.003424	11	CASSIHGGTADGYTF	CAGCGCACACAGCAGGAGGACTCGGCCGTGTATCTCTGTGCCAGCAGCATTCATGGCGGGACAGCGGACGGCTACACCTTCGGTTCG	TCRBV07-02*01	TCRBD01-01*01	TCRBJ01-02*01
757	0.00362023	18.999	0.003424	11	CASLPASAYEQYF	ATTCTGGAGTCCGCCAGCACCAACCAGACATCTATGTACCTCTGTGCCAGTTTGCCCGCCTCCGCCTACGAGCAGTACTTCGGGCCG	TCRBV28-01*01	unknown	TCRBJ02-07*01
758	0.00362501	19.0024	0.003424	11	CASSQGGRLIYEQYF	GAGTCGGCTGCTCCCTCCCAAACATCTGTGTACTTCTGTGCCAGCAGCCAGGGCGGGAGGTTGATCTACGAGCAGTACTTCGGGCCG	TCRBV06	TCRBD02-01*02	TCRBJ02-07*01
759	0.00362979	19.0058	0.003424	11	CASSYSTEGLTEAFF	CTGTCGGCTGCTCCCTCCCAGACATCTGTGTACTTCTGTGCCAGCAGTTACTCGACAGAAGGGCTCACTGAAGCTTTCTTTGGACAA	TCRBV06-05*01	TCRBD01-01*01	TCRBJ01-01*01
760	0.00363457	19.0092	0.003424	11	CASRGRGLTNTEAFF	GAGTCTGCCAGGCCCTCACATACCTCTCAGTACCTCTGTGCCAGCAGGGGGAGGGGCCTCACTAACACTGAAGCTTTCTTTGGACAA	TCRBV25-01*01	TCRBD02-01*02	TCRBJ01-01*01
761	0.00363935	19.0127	0.003424	11	CASDSGANYGYTF	AAGATCCGGTCCACAAAGCTGGAGGACTCAGCCATGTACTTCTGTGCCAGTGACTCAGGGGCTAACTATGGCTACACCTTCGGTTCG	TCRBV02-01*01	TCRBD01-01*01	TCRBJ01-02*01
762	0.00364414	19.0161	0.003424	11	CSAIVGASDTQYF	ACTGTGAGCAACATGAGCCCTGAAGACAGCAGCATATATCTCTGCAGCGCTATCGTGGGGGCCTCCGATACGCAGTATTTTGGCCCA	TCRBV29-01*01	TCRBD01-01*01	TCRBJ02-03*01
763	0.00364892	19.0195	0.003424	11	CASSSRLGGNEQFF	CTGGAGTCGCCCAGCCCCAACCAGACCTCTCTGTACTTCTGTGCCAGCAGTTCGAGATTGGGGGGCAATGAGCAGTTCTTCGGGCCA	TCRBV27-01*01	TCRBD02-01*01	TCRBJ02-01*01
764	0.0036537	19.0229	0.003424	11	CASSLGTGELFF	CTGAATGTGAACGCCTTGTTGCTGGGGGACTCGGCCCTCTATCTCTGTGCCAGCAGCTTGGGGACCGGGGAGCTGTTTTTTGGAGAA	TCRBV05-06*01	unknown	TCRBJ02-02*01
765	0.00365848	19.0264	0.003424	11	CTSTRDRAVDTGELFF	GCACTGCAGCAAGAAGACTCAGCTGCGTATCTCTGCACCAGCACCCGAGACAGGGCAGTGGACACCGGGGAGCTGTTTTTTGGAGAA	TCRBV01-01*01	TCRBD01-01*01	TCRBJ02-02*01
766	0.00366327	19.0298	0.003424	11	CASSSRFDEQFF	TTGGAGATCCAGCGCACAGAGCAGGGGGACTCGGCCATGTATCTCTGTGCCAGCAGCTCTCGTTTCGATGAGCAGTTCTTCGGGCCA	TCRBV07-09	TCRBD02-01	TCRBJ02-01*01
767	0.00366805	19.0332	0.003424	11	CASSGGGGIVEQYV	CTGAGCTCTCTGGAGCTGGGGGACTCAGCTTTGTATTTCTGTGCCAGCAGCGGAGGTGGCGGGATCGTCGAGCAGTACGTCGGGCCG	TCRBV09-01	TCRBD02-01*02	TCRBJ02-07*01
768	0.00367283	19.0366	0.003424	11	CATSRDLGYEQYV	GACATCCGCTCACCAGGCCTGGGGGACGCAGCCATGTACCTGTGTGCCACCAGCAGAGATCTTGGCTACGAGCAGTACGTCGGGCCG	TCRBV15-01*01	unknown	TCRBJ02-07*01
769	0.00367761	19.0401	0.003424	11	CASSQSGPNEQYF	AAGGTGCAGCCTGCAGAACTGGAGGATTCTGGAGTTTATTTCTGTGCCAGCAGCCAATCCGGTCCCAACGAGCAGTACTTCGGGCCG	TCRBV14-01*01	TCRBD02-01	TCRBJ02-07*01
770	0.0036824	19.0435	0.003424	11	CATSGAQGGTEAFF	CTAGAGTCTGCCATCCCCAACCAGACAGCTCTTTACTTCTGTGCCACCAGTGGCGCCCAGGGTGGTACTGAAGCTTTCTTTGGACAA	TCRBV24	TCRBD01-01*01	TCRBJ01-01*01
771	0.00368718	19.0469	0.003424	11	CASSFLGSEQYV	ATGAATGTGAGCACCTTGGAGCTGGGGGACTCGGCCCTTTATCTTTGCGCCAGCAGCTTTCTGGGAAGCGAGCAGTACGTCGGGCCG	TCRBV05-01*01	unknown	TCRBJ02-07*01
772	0.00369196	19.0503	0.003424	11	CASSQGTGNYGYTF	ATCAATTCCCTGGAGCTTGGTGACTCTGCTGTGTATTTCTGTGCCAGCAGCCAAGGGACAGGGAACTATGGCTACACCTTCGGTTCG	TCRBV03	TCRBD01-01*01	TCRBJ01-02*01
773	0.00369674	19.0538	0.003424	11	CASSQSAGSPYEQYF	ACATCGGCCCAAAAGAACCCGACAGCTTTCTATCTCTGTGCCAGTAGTCAATCGGCGGGGTCCCCCTACGAGCAGTACTTCGGGCCG	TCRBV19-01	TCRBD02-01*01	TCRBJ02-07*01
774	0.00370153	19.0572	0.003424	11	CASSSGGGSNQPQHF	GAGTCGCCCAGCCCCAACCAGACCTCTCTGTACTTCTGTGCCAGCAGTTCGGGGGGGGGTAGCAATCAGCCCCAGCATTTTGGTGAT	TCRBV27-01*01	TCRBD02-01*01	TCRBJ01-05*01
775	0.00370631	19.0606	0.003424	11	CASSRRLPADYGYTF	CACACCCTGCAGCCAGAAGACTCGGCCCTGTATCTCTGCGCCAGCAGCCGTAGACTCCCGGCCGACTATGGCTACACCTTCGGTTCG	TCRBV04-03*01	TCRBD02-01	TCRBJ01-02*01
776	0.00371109	19.064	0.003424	11	CASSLIPGLEGGEQYF	TCCCTGGAGCTTGGTGACTCTGCTGTGTATTTCTGTGCCAGCAGCCTCATTCCGGGACTAGAGGGTGGCGAGCAGTACTTCGGGCCG	TCRBV03	TCRBD02-01	TCRBJ02-07*01
777	0.00371587	19.0675	0.003424	11	CASSRGQNTEAFF	CACCTACACGCCCTGCAGCCAGAAGACTCAGCCCTGTATCTCTGCGCCAGCAGCCGGGGCCAGAACACTGAAGCTTTCTTTGGACAA	TCRBV04-01*01	TCRBD01-01*01	TCRBJ01-01*01
778	0.00372065	19.0709	0.003424	11	CASSPGARQSTDTQYF	ACCCTGCAGCCAGAAGACTCGGCCCTGTATCTCTGCGCCAGCAGCCCCGGCGCGCGACAAAGCACAGATACGCAGTATTTTGGCCCA	TCRBV04-03*01	TCRBD01-01*01	TCRBJ02-03*01
779	0.00372544	19.0743	0.003424	11	CASSYSTGLNYGYTF	CTGTCGGCTGCTCCCTCCCAGACATCTGTGTACTTCTGTGCCAGCAGTTACTCGACAGGCCTAAACTATGGCTACACCTTCGGTTCG	TCRBV06-05*01	TCRBD01-01*01	TCRBJ01-02*01
780	0.00373022	19.0777	0.003424	11	CSARPVGTGNYQPQHF	AGTGCCCATCCTGAAGACAGCAGCTTCTACATCTGCAGTGCTAGACCCGTTGGTACAGGGAATTATCAGCCCCAGCATTTTGGTGAT	TCRBV20	TCRBD01-01*01	TCRBJ01-05*01
781	0.003735	19.0812	0.003424	11	CSAKTGDYYGYTF	ACAGTGACCAGTGCCCATCCTGAAGACAGCAGCTTCTACATCTGCAGTGCTAAAACAGGGGACTACTATGGCTACACCTTCGGTTCG	TCRBV20	TCRBD01-01*01	TCRBJ01-02*01
782	0.00373978	19.0846	0.003424	11	CASSLRLAKNIQYF	ATGAGCTCCTTGGAGCTGGGGGACTCAGCCCTGTACTTCTGTGCCAGCAGCTTGAGGCTAGCCAAAAACATTCAGTACTTCGGCGCC	TCRBV13-01*01	TCRBD02-01*02	TCRBJ02-04*01
783	0.00374457	19.088	0.003424	11	CASSLGSGWETQYF	CTGGAGTCGCCCAGCCCCAACCAGACCTCTCTGTACTTCTGTGCCAGCAGTCTTGGGTCCGGGTGGGAGACCCAGTACTTCGGGCCA	TCRBV27-01*01	TCRBD02-01	TCRBJ02-05*01
784	0.00374935	19.0914	0.003424	11	CSARGGAGNQPQHF	GTGACCAGTGCCCATCCTGAAGACAGCAGCTTCTACATCTGCAGTGCTAGAGGGGGGGCTGGCAATCAGCCCCAGCATTTTGGTGAT	TCRBV20	unknown	TCRBJ01-05*01
785	0.00375413	19.0948	0.003424	11	CASSFTSDEQFF	TTGGAGATCCAGCGCACAGAGCAGGGGGACTCGGCCATGTATCTCTGTGCCAGCAGCTTTACTAGCGATGAGCAGTTCTTCGGGCCA	TCRBV07-09	TCRBD02-01	TCRBJ02-01*01
786	0.00375891	19.0983	0.003424	11	CASSWPPGGGDQETQYF	GCCAGCACCAACCAGACATCTATGTACCTCTGTGCCAGCAGTTGGCCCCCCGGCGGGGGGGATCAAGAGACCCAGTACTTCGGGCCA	TCRBV28-01*01	TCRBD02-01*01	TCRBJ02-05*01
787	0.0037637	19.1017	0.003424	11	CASSLAGGEKLFF	AATGTGAGCACCTTGGAGCTGGGGGACTCGGCCCTTTATCTTTGCGCCAGCAGCTTGGCCGGAGGAGAAAAACTGTTTTTTGGCAGT	TCRBV05-01*01	TCRBD02-01*02	TCRBJ01-04*01
788	0.00376848	19.1051	0.003424	11	CASSFEQGSAYGYTF	AGCACCTTGGAGCTGGGGGACTCGGCCCTTTATCTTTGCGCCAGCAGCTTCGAACAGGGATCCGCCTATGGCTACACCTTCGGTTCG	TCRBV05-01*01	TCRBD01-01*01	TCRBJ01-02*01
789	0.00377326	19.1085	0.003424	11	CASSSSGVGYEQYF	CTGAGCTCTCTGGAGCTGGGGGACTCAGCTTTGTATTTCTGTGCCAGCAGCTCGTCCGGGGTCGGCTACGAGCAGTACTTCGGGCCG	TCRBV09-01	TCRBD02-01*01	TCRBJ02-07*01
790	0.00377804	19.112	0.003424	11	CASGQGVQETQYF	ACCCTGGAGTCTGCCAGGCCCTCACATACCTCTCAGTACCTCTGTGCCAGTGGACAGGGAGTACAAGAGACCCAGTACTTCGGGCCA	TCRBV25-01*01	TCRBD01-01*01	TCRBJ02-05*01
791	0.00378282	19.1154	0.003424	11	CSANTFGQVGNQPQHF	AGTGCCCATCCTGAAGACAGCAGCTTCTACATCTGCAGTGCTAACACATTCGGACAGGTTGGCAATCAGCCCCAGCATTTTGGTGAT	TCRBV20	TCRBD01-01*01	TCRBJ01-05*01
792	0.00378761	19.1188	0.003424	11	CASSSGTDGYTF	CTGAAGATCCAGCCCTCAGAACCCAGGGACTCAGCTGTGTACTTCTGTGCCAGCAGTTCAGGGACAGATGGCTACACCTTCGGTTCG	TCRBV12	TCRBD01-01*01	TCRBJ01-02*01
793	0.00379239	19.1222	0.003424	11	CASSSQPGERYEQYF	CAGCGCACAGAGCAGCGGGACTCGGCCATGTATCGCTGTGCCAGCAGCTCGCAGCCCGGGGAGAGGTACGAGCAGTACTTCGGGCCG	TCRBV07-06*01	TCRBD02-01	TCRBJ02-07*01
794	0.00379717	19.1257	0.003424	11	CASSGQDSSYEQYV	CTGGAGTCTGCCAGGCCCTCACATACCTCTCAGTACCTCTGTGCCAGCAGTGGACAGGATTCCTCCTACGAGCAGTACGTCGGGCCG	TCRBV25-01*01	TCRBD01-01*01	TCRBJ02-07*01
795	0.00380195	19.1291	0.003424	11	CASSLGHSGNTIYF	ATCCAGCGCACAGAGCAGGGGGACTCGGCCATGTATCTCTGTGCCAGCAGCTTAGGTCACAGTGGAAACACCATATATTTTGGAGAG	TCRBV07-09	TCRBD01-01*01	TCRBJ01-03*01
796	0.00380674	19.1325	0.003424	11	CASSLRPGETQYF	AATGTGAACGCCTTGGAGCTGGACGACTCGGCCCTGTATCTCTGTGCCAGCAGCTTACGGCCCGGGGAGACCCAGTACTTCGGGCCA	TCRBV05-04*01	TCRBD02-01	TCRBJ02-05*01
797	0.00381152	19.1359	0.003424	11	CASSTRGSWNTGELFF	CTCCTTGGAGCTGGGGACTCAGCCCTGTACTTCTGTGCCAGCAGCACCCGGGGTAGCTGGAACACCGGGGAGCTGTTTTTTGGAGAA	TCRBV13-01*01	TCRBD02-01*01	TCRBJ02-02*01
798	0.0038163	19.1394	0.003424	11	CASSLGGNEQFF	CTGAGGATCCAGCAGGTAGTGCGAGGAGATTCGGCAGCTTATTTCTGTGCCAGCTCACTGGGGGGTAATGAGCAGTTCTTCGGGCCA	TCRBV18-01*01	TCRBD02-01*01	TCRBJ02-01*01
799	0.00382108	19.1428	0.003424	11	CASKTGEADTQYF	GAGATCCAGCGCACAGAGCAGGGGGACTCGGCCATGTATCTCTGTGCCAGCAAAACGGGGGAGGCAGATACGCAGTATTTTGGCCCA	TCRBV07-09	TCRBD02-01	TCRBJ02-03*01
800	0.00382587	19.1462	0.003424	11	CAGLVGANTGELFF	ATCCAGCGCACACAGCAGGAGGACTCCGCCGTGTATCTCTGTGCCGGGCTAGTTGGGGCGAACACCGGGGAGCTGTTTTTTGGAGAA	TCRBV07-08*01	unknown	TCRBJ02-02*01
801	0.00383065	19.1496	0.003424	11	CAGNNEQFF	TCCTTTCCTCTCACTGTGACATCGGCCCAAAAGAACCCGACAGCTTTCTATCTCTGTGCCGGCAACAATGAGCAGTTCTTCGGGCCA	TCRBV19-01	TCRBD01-01*01	TCRBJ02-01*01
802	0.00383543	19.1531	0.003424	11	CSARSAGGEETQYF	GTGACCAGTGCCCATCCTGAAGACAGCAGCTTCTACATCTGCAGTGCTAGGTCAGCGGGAGGGGAAGAGACCCAGTACTTCGGGCCA	TCRBV20	TCRBD02-01*02	TCRBJ02-05*01
803	0.00384021	19.1565	0.003424	11	CASSYGRDYGYTF	AGGCTGCTGTCGGCTGCTCCCTCCCAGACATCTGTGTACTTCTGTGCCAGCAGTTACGGCAGGGACTATGGCTACACCTTCGGTTCG	TCRBV06-05*01	TCRBD01-01*01	TCRBJ01-02*01
804	0.003845	19.1599	0.003424	11	CASSSMTRRESSYEQYV	GCCAGCACCAACCAGACATCTATGTACCTCTGTGCCAGCAGTTCAATGACGCGGCGGGAGTCTTCCTACGAGCAGTACGTCGGGCCG	TCRBV28-01*01	TCRBD02-01*02	TCRBJ02-07*01
805	0.00384978	19.1633	0.003424	11	CASRGWF	GGATCAAATTTCACTCTGAAGATCCGGTCCACAAAGCTGGAGGACTCAGCCATGTACTTCTGTGCCAGCAGGGGATGGTTTGGCCCA	TCRBV02-01*01	unknown	TCRBJ02-03*01
806	0.00385456	19.1668	0.003424	11	CASSARWDQPQHF	GAGATCCAGCGCACAGAGCAGGGGGACTCGGCCATGTATCTCTGTGCCAGCAGCGCTCGCTGGGATCAGCCCCAGCATTTTGGTGAT	TCRBV07-09	unknown	TCRBJ01-05*01
807	0.00385934	19.1702	0.003424	11	CASSLVEGDGNTIYF	CAGCGCACAGAGCAGGGGGACTCGGCCATGTATCTCTGTGCCAGCAGCTTAGTTGAAGGGGATGGAAACACCATATATTTTGGAGAG	TCRBV07-09	TCRBD01-01*01	TCRBJ01-03*01
808	0.00386412	19.1736	0.003424	11	CASSYVTSPSEAFF	TTGGAGTCGGCTGCTCCCTCCCAAACATCTGTGTACTTCTGTGCCAGCAGTTACGTGACCAGTCCGAGTGAAGCTTTCTTTGGACAA	TCRBV06	unknown	TCRBJ01-01*01
809	0.00386891	19.177	0.003424	11	CASSLESSQYTF	TTGGAGATCCAGCGCACAGAGCAGGGGGACTCGGCCATGTATCTCTGTGCCAGCAGCTTAGAAAGTTCGCAATACACCTTCGGTTCG	TCRBV07-09	unknown	TCRBJ01-02*01
810	0.00387369	19.1804	0.003424	11	CASSPAGGPRYEQYV	CAGCAGGTAGTGCGAGGAGATTCGGCAGCTTATTTCTGTGCCAGCTCGCCGGCAGGAGGGCCTCGGTACGAGCAGTACGTCGGGCCG	TCRBV18-01*01	TCRBD02-01*02	TCRBJ02-07*01
811	0.00387847	19.1839	0.003424	11	CASSYSIQGAIGNTIYF	GCTGCTCCCTCCCAGACATCTGTGTACTTCTGTGCCAGCAGTTACTCGATTCAGGGGGCTATCGGAAACACCATATATTTTGGAGAG	TCRBV06	TCRBD01-01*01	TCRBJ01-03*01
812	0.00388325	19.1873	0.003424	11	CASSLASGSLSYNEQFF	ACAGAGCGGGGGGACTCAGCCGTGTATCTCTGTGCCAGCAGCTTGGCTAGCGGGAGTCTCTCCTACAATGAGCAGTTCTTCGGGCCA	TCRBV07-03*01	TCRBD02-01*02	TCRBJ02-01*01
813	0.00388804	19.1907	0.003424	11	CASSGLAGFQETQYF	GAGTCCGCCAGCACCAACCAGACATCTATGTACCTCTGTGCCAGCAGTGGACTAGCGGGGTTCCAAGAGACCCAGTACTTCGGGCCA	TCRBV28-01*01	TCRBD02-01*01	TCRBJ02-05*01
814	0.00389282	19.1941	0.003424	11	CASSTRGSWNTGELFF	TCTCTGGAGCTGGGGGACTCAGCCCTGTACTTCTGTGCCAGCAGCACCCGGGGTAGCTGGAACACCGGGGAGCTGTTTTTTGGAGAA	TCRBV13-01*01	TCRBD02-01*01	TCRBJ02-02*01
815	0.0038976	19.1976	0.003424	11	CASSLGAGTNTGELFF	CCTGCAAAGCTTGAGGACTCGGCCGTGTATCTCTGTGCCAGCAGCTTAGGTGCCGGGACGAACACCGGGGAGCTGTTTTTTGGAGAA	TCRBV11-02*02	TCRBD02-01*02	TCRBJ02-02*01
816	0.00390238	19.201	0.003424	11	CASSPQGEKLFF	CTGAATGTGAACGCCTTGGAGCTGGACGACTCGGCCCTGTATCTCTGTGCCAGCAGCCCACAGGGTGAAAAACTGTTTTTTGGCAGT	TCRBV05-04*01	TCRBD01-01*01	TCRBJ01-04*01
817	0.00390717	19.2044	0.003424	11	CASSLEGHQPQHF	AATGTGAATGCCTTGGAGCTGGAGGACTCGGCCCTGTATCTCTGTGCCAGCAGCTTGGAGGGTCATCAGCCCCAGCATTTTGGTGAT	TCRBV05-08*01	unknown	TCRBJ01-05*01
818	0.00391195	19.2078	0.003424	11	CASSLSGSSYGYTF	CTGGAGTCCGCCAGCACCAACCAGACATCTATGTACCTCTGTGCCAGCAGTTTATCGGGCTCATCCTATGGCTACACCTTCGGTTCG	TCRBV28-01*01	unknown	TCRBJ01-02*01
819	0.00391673	19.2113	0.003424	11	CASSKGQGRDGYTF	CTGGAGTCCGCCAGCACCAACCAGACATCTATGTACCTCTGTGCCAGCAGTAAAGGTCAGGGGAGGGATGGCTACACCTTCGGTTCG	TCRBV28-01*01	TCRBD02-01*02	TCRBJ01-02*01
820	0.00392151	19.2147	0.003424	11	CASSGMVGTSDQQYF	GAGTCGGCTGCTCCCTCCCAGACATCTGTGTACTTCTGTGCCAGCAGTGGTATGGTTGGGACTAGCGATCAGCAGTACTTCGGGCCG	TCRBV06-01*01	TCRBD02-01	TCRBJ02-07*01
821	0.00392629	19.2181	0.003424	11	CAISDNDLGTQYF	ACTCTGGAGTCCGCTACCAGCTCCCAGACATCTGTGTACTTCTGTGCCATCAGTGATAATGATCTCGGGACGCAGTATTTTGGCCCA	TCRBV10-03*01	TCRBD02-01	TCRBJ02-03*01
822	0.00393108	19.2215	0.003424	11	CASSLDRSGAGELFF	CAGCGCACAGAGCAGCGGGACTCGGCCATGTATCGCTGTGCCAGCAGCTTAGACCGCTCCGGTGCCGGGGAGCTGTTTTTTGGAGAA	TCRBV07-06*01	TCRBD02-01	TCRBJ02-02*01
823	0.00393586	19.225	0.003424	11	CASSRTSAAGELFF	CTGGAGTCCGCCAGCACCAACCAGACATCTATGTACCTCTGTGCCAGCAGTCGGACTAGCGCAGCCGGGGAGCTGTTTTTTGGAGAA	TCRBV28-01*01	TCRBD02-01	TCRBJ02-02*01
824	0.00394064	19.2284	0.003424	11	CASSSQLDQPQHF	ATTCTGGAGTCCGCCAGCACCAACCAGACATCTATGTACCTCTGTGCCAGCAGTTCACAGCTTGATCAGCCCCAGCATTTTGGTGAT	TCRBV28-01*01	TCRBD01-01*01	TCRBJ01-05*01
825	0.00394542	19.2318	0.003424	11	CASSLGDEQYF	TCCCTGATTCTGGAGTCCGCCAGCACCAACCAGACATCTATGTACCTCTGTGCCAGCTCCCTCGGGGACGAGCAGTACTTCGGGCCG	TCRBV28-01*01	TCRBD02-01*01	TCRBJ02-07*01
826	0.00395021	19.2352	0.003424	11	CASSLDRLEIYEQYF	AACGCCTTGGAGCTGGACGACTCGGCCCTGTATCTCTGTGCCAGCAGCTTGGATAGACTGGAGATTTACGAGCAGTACTTCGGGCCG	TCRBV05-04*01	TCRBD02-01	TCRBJ02-07*01
827	0.00395499	19.2387	0.003424	11	CSARDLGVGKYF	CTGACAGTGACCAGTGCCCATCCTGAAGACAGCAGCTTCTACATCTGCAGTGCTAGAGATCTCGGAGTGGGCAAGTACTTCGGGCCG	TCRBV20	unknown	TCRBJ02-07*01
828	0.00395977	19.2421	0.003424	11	RASSFQETQYF	ACTCTGAAGATCCAGCGCACAGAGCAGGGGGACTCAGCCGTGTATCTCCGTGCCAGCAGCTTCCAAGAGACCCAGTACTTCGGGCCA	TCRBV07-03*02	unknown	TCRBJ02-05*01
829	0.00396455	19.2455	0.003424	11	CASSPTAGPVDGYTF	CAGCAGGTAGTGCGAGGAGATTCGGCAGCTTATTTCTGTGCCAGCTCACCCACGGCGGGGCCGGTAGATGGCTACACCTTCGGTTCG	TCRBV18-01*01	TCRBD02-01*01	TCRBJ01-02*01
830	0.00396934	19.2489	0.003424	11	CSARAGTGVGELFF	GTGACCAGTGCCCATCCTGAAGACAGCAGCTTCTACATCTGCAGTGCTAGAGCCGGGACAGGGGTCGGGGAGCTGTTTTTTGGAGAA	TCRBV20	TCRBD01-01*01	TCRBJ02-02*01
831	0.00397412	19.2524	0.003424	11	CASSSGTGIHTIYF	CTGCTGTCGGCTGCTCCCTCCCAGACATCTGTGTACTTCTGTGCCAGCAGTTCCGGGACAGGGATACACACCATATATTTTGGAGAG	TCRBV06-05*01	TCRBD01-01*01	TCRBJ01-03*01
832	0.0039789	19.2558	0.003424	11	CASSFKGRTNEKLFF	CAGCCTGCAGAGCTTGGGGACTCGGCCGTGTATCTCTGTGCCAGCAGCTTTAAGGGACGGACTAATGAAAAACTGTTTTTTGGCAGT	TCRBV11-03*01	unknown	TCRBJ01-04*01
833	0.00398368	19.2592	0.003424	11	CSARDIQGLLGQFF	GTGACCAGTGCCCATCCTGAAGACAGCAGCTTCTACATCTGCAGTGCTAGAGATATCCAGGGTCTTTTAGGGCAGTTCTTCGGGCCA	TCRBV20	TCRBD01-01*01	TCRBJ02-01*01
834	0.00398847	19.2626	0.003424	11	CASSIEETSAGEQFF	ACATCGGCCCAAAAGAACCCGACAGCTTTCTATCTCTGTGCCAGTAGTATAGAGGAGACTTCTGCTGGTGAGCAGTTCTTCGGGCCA	TCRBV19-01	TCRBD02-01	TCRBJ02-01*01
835	0.00399325	19.266	0.003424	11	CASSMSTGGSNEQFF	ACATCGGCCCAAAAGAACCCGACAGCTTTCTATCTCTGTGCCAGTAGTATGTCTACAGGGGGGTCCAATGAGCAGTTCTTCGGGCCA	TCRBV19-01	TCRBD01-01*01	TCRBJ02-01*01
836	0.00399803	19.2695	0.003424	11	CASTTDSYNEQFF	AATGTGAGCACCTTGGAGCTGGGGGACTCGGCCCTTTATCTTTGCGCCAGCACTACGGACTCCTACAATGAGCAGTTCTTCGGGCCA	TCRBV05-01*01	unknown	TCRBJ02-01*01
837	0.00400281	19.2729	0.003424	11	CASSLTGGAGSNQPQHF	CCCAGCCCCAACCAGACCTCTCTGTACTTCTGTGCCAGCAGCCTGACAGGGGGCGCGGGTAGCAATCAGCCCCAGCATTTTGGTGAT	TCRBV27-01*01	TCRBD01-01*01	TCRBJ01-05*01
838	0.00400759	19.2763	0.003424	11	CASSNTNRDYEQYF	ATCCAGCCCTCAGAACCCAGGGACTCAGCTGTGTACTTCTGTGCCAGCAGCAACACCAACCGGGACTACGAGCAGTACTTCGGGCCG	TCRBV12	TCRBD02-01*02	TCRBJ02-07*01
839	0.00401238	19.2797	0.003424	11	CASSMGLNEKLFF	ACTGTGACATCGGCCCAAAAGAACCCGACAGCTTTCTATCTCTGTGCCAGTAGTATGGGGCTAAATGAAAAACTGTTTTTTGGCAGT	TCRBV19-01	TCRBD01-01*01	TCRBJ01-04*01
840	0.00401716	19.2832	0.003424	11	CASTYGVGGSNQPQHF	CGCACACAGCAGGAGGACTCGGCCGTGTATCTCTGTGCCAGCACTTACGGGGTAGGGGGTAGCAATCAGCCCCAGCATTTTGGTGAT	TCRBV07-02*01	TCRBD01-01*01	TCRBJ01-05*01
841	0.00402194	19.2866	0.003424	11	CASSMGGAYEQYV	ACTGTGACATCGGCCCAAAAGAACCCGACAGCTTTCTATCTCTGTGCCAGTAGTATGGGCGGAGCCTACGAGCAGTACGTCGGGCCG	TCRBV19-01	unknown	TCRBJ02-07*01
842	0.00402672	19.29	0.003424	11	CASSPLGTYNEQFF	ATCCAGCGCACACAGCAGGAGGACTCCGCCGTGTATCTCTGTGCCAGCAGCCCACTCGGGACCTACAATGAGCAGTTCTTCGGGCCA	TCRBV07-08*01	TCRBD02-01*02	TCRBJ02-01*01
843	0.00403151	19.2934	0.003424	11	CASSLSSGELFF	CTCAAGATCCAGCCTGCAGAGCTTGGGGACTCGGCCGTGTATCTCTGTGCCAGCAGCTTAAGTTCCGGGGAGCTGTTTTTTGGAGAA	TCRBV11-03*01	unknown	TCRBJ02-02*01
844	0.00403629	19.2969	0.003424	11	CASSPVPLQNTEAFF	CAGCAGGTAGTGCGAGGAGATTCGGCAGCTTATTTCTGTGCCAGCTCACCGGTACCGCTTCAGAACACTGAAGCTTTCTTTGGACAA	TCRBV18-01*01	unknown	TCRBJ01-01*01
845	0.00404107	19.3003	0.003424	11	CASSEYRGNTIYF	ACTCTGGAGTCTGCTGCCTCCTCCCAGACATCTGTATATTTCTGCGCCAGCAGTGAGTACCGCGGAAACACCATATATTTTGGAGAG	TCRBV10-01	unknown	TCRBJ01-03*01
846	0.00404585	19.3037	0.003424	11	CASSPSTGVGTQYF	GTGACATCGGCCCAAAAGAACCCGACAGCTTTCTATCTCTGTGCCAGTAGTCCATCGACAGGGGTAGGGACCCAGTACTTCGGGCCA	TCRBV19-01	TCRBD01-01*01	TCRBJ02-05*01
847	0.00405064	19.3071	0.003424	11	CASSQQRGDTEAFF	CTACACACCCTGCAGCCAGAAGACTCGGCCCTGTATCTCTGCGCCAGCAGCCAACAAAGGGGTGACACTGAAGCTTTCTTTGGACAA	TCRBV04-03*01	TCRBD01-01*01	TCRBJ01-01*01
848	0.00405542	19.3106	0.003424	11	CASSPIWETQYF	TTGGAGATCCAGCGCACAGAGCAGGGGGACTCGGCCATGTATCTCTGTGCCAGCAGCCCCATTTGGGAGACCCAGTACTTCGGGCCA	TCRBV07-09	unknown	TCRBJ02-05*01
849	0.0040602	19.314	0.003424	11	CAINPGQSTDTQYF	CTGGAGTCCGCTACCAGCTCCCAGACATCTGTGTACTTCTGTGCCATCAACCCGGGACAGAGCACAGATACGCAGTATTTTGGCCCA	TCRBV10-03*01	TCRBD01-01*01	TCRBJ02-03*01
850	0.00406498	19.3174	0.003424	11	CASSLSPLVHTGELFF	CGCACAGAGCAGGGGGACTCGGCCATGTATCTCTGTGCCAGCAGCTTAAGCCCCCTCGTACACACCGGGGAGCTGTTTTTTGGAGAA	TCRBV07-09	TCRBD02-01	TCRBJ02-02*01
851	0.00406976	19.3208	0.003424	11	CASSEQGRNQPQHF	ATCCGGTCCACAAAGCTGGAGGACTCAGCCATGTACTTCTGTGCCAGCAGTGAACAGGGCCGCAATCAGCCCCAGCATTTTGGTGAT	TCRBV02-01*01	TCRBD01-01*01	TCRBJ01-05*01
852	0.00407455	19.3243	0.003424	11	CASSLTGGWSYEQYF	GAGTCCGCCAGCACCAACCAGACATCTATGTACCTCTGTGCCAGCAGTTTAACAGGGGGCTGGTCCTACGAGCAGTACTTCGGGCCG	TCRBV28-01*01	TCRBD01-01*01	TCRBJ02-07*01
853	0.00407933	19.3277	0.003424	11	CASRRTKNTEAFF	ATTCTGGAGTCCGCCAGCACCAACCAGACATCTATGTACCTCTGTGCCAGCAGACGGACAAAGAACACTGAAGCTTTCTTTGGACAA	TCRBV28-01*01	TCRBD01-01*01	TCRBJ01-01*01
854	0.00408411	19.3311	0.003424	11	CASSTRDRGRRTTYEQYV	CAAAAGAACCCGACAGCTTTCTATCTCTGTGCCAGTAGTACGCGGGACAGGGGACGTCGAACCACCTACGAGCAGTACGTCGGGCCG	TCRBV19-01	TCRBD01-01*01	TCRBJ02-07*01
855	0.00408889	19.3345	0.003424	11	CASSKPGGTSGNTIYF	TCGGCCCAAAAGAACCCGACAGCTTTCTATCTCTGTGCCAGTAGTAAACCGGGGGGGACCTCTGGAAACACCATATATTTTGGAGAG	TCRBV19-01	TCRBD02-01*01	TCRBJ01-03*01
856	0.00409368	19.338	0.003424	11	CASSHHSGTEQFF	CACATCAATTCCCTGGAGCTTGGTGACTCTGCTGTGTATTTCTGTGCCAGCAGCCATCACAGCGGGACTGAGCAGTTCTTCGGGCCA	TCRBV03	TCRBD02-01*02	TCRBJ02-01*01
857	0.00409846	19.3414	0.003424	11	CASSGSWTGYEQYF	GTGAGCACCTTGGAGCTGGGGGACTCGGCCCTTTATCTTTGCGCCAGCAGCGGATCCTGGACTGGGTACGAGCAGTACTTCGGGCCG	TCRBV05-01*01	TCRBD02-01	TCRBJ02-07*01
858	0.00410324	19.3448	0.003424	11	CASSTSYDGYTF	CTCAGGCTGGAGTTGGCTGCTCCCTCCCAGACATCTGTGTACTTCTGTGCCAGCAGCACCAGCTACGACGGCTACACCTTCGGTTCG	TCRBV06-06	unknown	TCRBJ01-02*01
859	0.00410802	19.3482	0.003424	11	CASSESGGTDTQYF	ATCCGGTCCACAAAGCTGGAGGACTCAGCCATGTACTTCTGTGCCAGCAGTGAGAGCGGGGGCACAGATACGCAGTATTTTGGCCCA	TCRBV02-01*01	TCRBD02-01*01	TCRBJ02-03*01
860	0.00411281	19.3516	0.003424	11	CASSRTGMNTEAFF	GTGACATCGGCCCAAAAGAACCCGACAGCTTTCTATCTCTGTGCCAGTAGTCGGACAGGCATGAACACTGAAGCTTTCTTTGGACAA	TCRBV19-01	TCRBD01-01*01	TCRBJ01-01*01
861	0.00411759	19.3548	0.003113	10	CSVGTSGTDTQYF	ACTGTGAGCAACATGAGCCCTGAAGACAGCAGCATATATCTCTGCAGCGTTGGAACCAGCGGCACAGATACGCAGTATTTTGGCCCA	TCRBV29-01*01	TCRBD02-01	TCRBJ02-03*01
862	0.00412237	19.3579	0.003113	10	CATSDLQGARGETQYF	TCTGCCATCCCCAACCAGACAGCTCTTTACTTCTGTGCCACCAGTGATTTGCAGGGGGCCCGGGGGGAGACCCAGTACTTCGGGCCA	TCRBV24	TCRBD01-01*01	TCRBJ02-05*01
863	0.00412715	19.361	0.003113	10	CASSEEETQYF	ACTCTGAAGATCCGGTCCACAAAGCTGGAGGACTCAGCCATGTACTTCTGTGCCAGCAGTGAGGAGGAGACCCAGTACTTCGGGCCA	TCRBV02-01*01	TCRBD02-01*02	TCRBJ02-05*01
864	0.00413193	19.3641	0.003113	10	CASSLRDVPETQYF	CTGGAGTCGCCCAGCCCCAACCAGACCTCTCTGTACTTCTGTGCCAGCAGTTTACGGGACGTTCCAGAGACCCAGTACTTCGGGCCA	TCRBV27-01*01	unknown	TCRBJ02-05*01
865	0.00413672	19.3672	0.003113	10	CASSFGTHEETQYF	GTGAACGCCTTGTTGCTGGGGGACTCGGCCCTCTATCTCTGTGCCAGCAGCTTCGGGACTCACGAGGAGACCCAGTACTTCGGGCCA	TCRBV05-06*01	TCRBD02-01	TCRBJ02-05*01
866	0.0041415	19.3703	0.003113	10	CASRRGQETQYF	CTGATCCTGGAGTCGCCCAGCCCCAACCAGACCTCTCTGTACTTCTGTGCCAGCCGCAGGGGACAAGAGACCCAGTACTTCGGGCCA	TCRBV27-01*01	TCRBD01-01*01	TCRBJ02-05*01
867	0.00414628	19.3734	0.003113	10	CAWGFQTGSNEKLFF	AAGAAGCTCCTTCTCAGTGACTCTGGCTTCTATCTCTGTGCCTGGGGATTTCAGACAGGTTCTAATGAAAAACTGTTTTTTGGCAGT	TCRBV30-01*01	TCRBD01-01*01	TCRBJ01-04*01
868	0.00415106	19.3766	0.003113	10	CATSELQGSRGETQYF	TCTGCCATCCCCAACCAGACAGCTCTTTACTTCTGTGCCACCAGTGAGCTACAGGGTTCTCGGGGAGAGACCCAGTACTTCGGGCCA	TCRBV24	TCRBD01-01*01	TCRBJ02-05*01
869	0.00415585	19.3797	0.003113	10	CASSQKPGLHNEQFF	CACACCCTGCAGCCAGAAGACTCGGCCCTGTATCTCTGCGCCAGCAGCCAAAAGCCGGGACTACACAATGAGCAGTTCTTCGGGCCA	TCRBV04-03*01	TCRBD02-01	TCRBJ02-01*01
870	0.00416063	19.3828	0.003113	10	CASSEQKETQYF	CTGACCCTGGAGTCTGCCAGGCCCTCACATACCTCTCAGTACCTCTGTGCCAGCAGTGAACAGAAAGAGACCCAGTACTTCGGGCCA	TCRBV25-01*01	TCRBD01-01*01	TCRBJ02-05*01
871	0.00416541	19.3859	0.003113	10	CSVAPLKNTGELFF	GTGAGCAACATGAGCCCTGAAGACAGCAGCATATATCTCTGCAGCGTTGCGCCACTAAAGAACACCGGGGAGCTGTTTTTTGGAGAA	TCRBV29-01*01	TCRBD02-01	TCRBJ02-02*01
872	0.00417019	19.389	0.003113	10	CSARQANYGYTF	CTGACTGTGAGCAACATGAGCCCTGAAGACAGCAGCATATATCTCTGCAGCGCGCGCCAAGCTAACTATGGCTACACCTTCGGTTCG	TCRBV29-01*01	TCRBD02-01	TCRBJ01-02*01
873	0.00417498	19.3921	0.003113	10	CASKGGGYNEQFF	AGGCTGCTGTCGGCTGCTCCCTCCCAGACATCTGTGTACTTCTGTGCCAGCAAAGGGGGAGGGTACAATGAGCAGTTCTTCGGGCCA	TCRBV06-05*01	TCRBD02-01*02	TCRBJ02-01*01
874	0.00417976	19.3952	0.003113	10	CATGDGYTDTQYF	TCCCTAGAGTCTGCCATCCCCAACCAGACAGCTCTTTACTTCTGTGCCACCGGGGACGGATACACAGATACGCAGTATTTTGGCCCA	TCRBV24	unknown	TCRBJ02-03*01
875	0.00418454	19.3983	0.003113	10	CASSQELQGSYGYTF	AATTCCCTGGAGCTTGGTGACTCTGCTGTGTATTTCTGTGCCAGCAGCCAAGAATTACAGGGGTCGTATGGCTACACCTTCGGTTCG	TCRBV03	TCRBD01-01*01	TCRBJ01-02*01
876	0.00418932	19.4015	0.003113	10	CASSDRGFGEQYF	ATCCTGGAGTCGCCCAGCCCCAACCAGACCTCTCTGTACTTCTGTGCCAGCAGTGACAGGGGTTTTGGCGAGCAGTACTTCGGGCCG	TCRBV27-01*01	TCRBD01-01*01	TCRBJ02-07*01
877	0.00419411	19.4046	0.003113	10	CSAGFRVAGADEQYF	ACCAGTGCCCATCCTGAAGACAGCAGCTTCTACATCTGCAGTGCTGGTTTTCGAGTTGCCGGAGCTGACGAGCAGTACTTCGGGCCG	TCRBV20	TCRBD02-01*02	TCRBJ02-07*01
878	0.00419889	19.4077	0.003113	10	CASSQGPGTSYEQYF	CACACCCTGCAGCCAGAAGACTCGGCCCTGTATCTCTGCGCCAGCAGCCAAGGGCCCGGGACATCGTACGAGCAGTACTTCGGGCCG	TCRBV04-03*01	TCRBD01-01*01	TCRBJ02-07*01
879	0.00420367	19.4108	0.003113	10	CASSSRLAGEQYV	ATCCTGGAGTCGCCCAGCCCCAACCAGACCTCTCTGTACTTCTGTGCCAGCAGTTCAAGGCTAGCGGGAGAGCAGTACGTCGGGCCG	TCRBV27-01*01	TCRBD02-01*02	TCRBJ02-07*01
880	0.00420845	19.4139	0.003113	10	CASSEAFRTSNYEQYV	TCGGCTGCTCCCTCCCAGACATCTGTGTACTTCTGTGCCAGCAGTGAAGCGTTCAGGACTAGCAACTACGAGCAGTACGTCGGGCCG	TCRBV06-01*01	TCRBD02-01	TCRBJ02-07*01
881	0.00421323	19.417	0.003113	10	CASSLQGASGYTF	ATCCTGGAGTCGCCCAGCCCCAACCAGACCTCTCTGTACTTCTGTGCCAGCAGTTTACAGGGGGCGAGTGGCTACACCTTCGGTTCG	TCRBV27-01*01	TCRBD01-01*01	TCRBJ01-02*01
882	0.00421802	19.4201	0.003113	10	CASSLTVNGYTF	CTGAAGATCCAGCCCTCAGAACCCAGGGACTCAGCTGTGTACTTCTGTGCCAGCAGTTTGACAGTGAATGGCTACACCTTCGGTTCG	TCRBV12	TCRBD01-01*01	TCRBJ01-02*01
883	0.0042228	19.4232	0.003113	10	CTSSQAGEDYAGDPYEQYV	CAAGAAGACTCAGCTGCGTATCTCTGCACCAGCAGCCAAGCAGGGGAGGATTACGCAGGGGATCCCTACGAGCAGTACGTCGGGCCG	TCRBV01-01*01	unknown	TCRBJ02-07*01
884	0.00422758	19.4264	0.003113	10	CASSRQGRGETQYF	GTGAGCACCTTGGAGCTGGGGGACTCGGCCCTTTATCTTTGCGCCAGCAGCCGACAGGGCCGGGGCGAGACCCAGTACTTCGGGCCA	TCRBV05-01*01	TCRBD01-01*01	TCRBJ02-05*01
885	0.00423236	19.4295	0.003113	10	CATGRVSNTGELFF	CTAGAGTCTGCCATCCCCAACCAGACAGCTCTTTACTTCTGTGCCACCGGCAGGGTTTCGAACACCGGGGAGCTGTTTTTTGGAGAA	TCRBV24	TCRBD01-01*01	TCRBJ02-02*01
886	0.00423715	19.4326	0.003113	10	CASSLVVIDQPQHF	ATCCAGCGCACACAGCAGGAGGACTCGGCCGTGTATCTCTGTGCCAGCAGCTTAGTGGTTATTGATCAGCCCCAGCATTTTGGTGAT	TCRBV07-02*01	unknown	TCRBJ01-05*01
887	0.00424193	19.4357	0.003113	10	CASSGLAGQETQYF	ATCCGGTCCACAAAGCTGGAGGACTCAGCCATGTACTTCTGTGCCAGCAGCGGACTAGCGGGCCAAGAGACCCAGTACTTCGGGCCA	TCRBV02-01*01	TCRBD02-01	TCRBJ02-05*01
888	0.00424671	19.4388	0.003113	10	CSARGSGGGGNQPQHF	AGTGCCCATCCTGAAGACAGCAGCTTCTACATCTGCAGTGCTAGAGGGTCAGGGGGTGGTGGCAATCAGCCCCAGCATTTTGGTGAT	TCRBV20	TCRBD01-01*01	TCRBJ01-05*01
889	0.00425149	19.4419	0.003113	10	CASSPIAGNYEQYF	CTGGAGTTGGCTGCTCCCTCCCAGACATCTGTGTACTTCTGTGCCAGCAGTCCTATAGCGGGGAACTACGAGCAGTACTTCGGGCCG	TCRBV06-06	TCRBD02-01*01	TCRBJ02-07*01
890	0.00425628	19.445	0.003113	10	CASSYASDDEQFF	GGGTTGGAGTCGGCTGCTCCCTCCCAAACATCTGTGTACTTCTGTGCCAGCAGTTACGCTAGCGACGATGAGCAGTTCTTCGGGCCA	TCRBV06	TCRBD02-01	TCRBJ02-01*01
891	0.00426106	19.4482	0.003113	10	CASLTRGQETQYF	AAGATCCAGCCCTCAGAACCCAGGGACTCAGCTGTGTACTTCTGTGCCAGCCTGACTAGAGGGCAAGAGACCCAGTACTTCGGGCCA	TCRBV12	TCRBD02-01	TCRBJ02-05*01
892	0.00426584	19.4513	0.003113	10	CASSASLTHTGELFF	CAGCCCTCAGAACCCAGGGACTCAGCTGTGTACTTCTGTGCCAGCAGCGCCTCGCTCACCCACACCGGGGAGCTGTTTTTTGGAGAA	TCRBV12	unknown	TCRBJ02-02*01
893	0.00427062	19.4544	0.003113	10	CASSQGQGNPQPQHF	AATTCCCTGGAGCTTGGTGACTCTGCTGTGTATTTCTGTGCCAGCAGCCAAGGACAGGGGAATCCTCAGCCCCAGCATTTTGGTGAT	TCRBV03	TCRBD01-01*01	TCRBJ01-05*01
894	0.0042754	19.4575	0.003113	10	CASVPGRASKGTDTQYF	GCTGCTCCCTCCCAGACATCTGTGTACTTCTGTGCCAGTGTTCCCGGGAGGGCCAGTAAAGGCACAGATACGCAGTATTTTGGCCCA	TCRBV06	TCRBD02-01*02	TCRBJ02-03*01
895	0.00428019	19.4606	0.003113	10	CASFANYGYTF	CCGCTCAGGCTGGAGTTGGCTGCTCCCTCCCAGACATCTGTGTACTTCTGTGCCAGCTTTGCCAACTATGGCTACACCTTCGGTTCG	TCRBV06-06	unknown	TCRBJ01-02*01
896	0.00428497	19.4637	0.003113	10	CASTVKPTNEKLFF	TTGGAGTCGGCTGCTCCCTCCCAAACATCTGTGTACTTCTGTGCCAGCACGGTGAAGCCAACTAATGAAAAACTGTTTTTTGGCAGT	TCRBV06	TCRBD02-01	TCRBJ01-04*01
897	0.00428975	19.4668	0.003113	10	CASSHLNEKLFF	CTTCACCTACACGCCCTGCAGCCAGAAGACTCAGCCCTGTATCTCTGCGCCAGCAGCCATCTAAATGAAAAACTGTTTTTTGGCAGT	TCRBV04-01*01	TCRBD02-01	TCRBJ01-04*01
898	0.00429453	19.4699	0.003113	10	CASGSHGQVDTF	CTGAAGATCCAGCCCTCAGAACCCAGGGACTCAGCTGTGTATTTTTGTGCTAGTGGTTCCCATGGACAGGTCGACACCTTCGGTTCG	TCRBV12-05*01	TCRBD01-01*01	TCRBJ01-02*01
899	0.00429932	19.4731	0.003113	10	CASSGGGVGYEQYF	CTGAGCTCTCTGGAGCTGGGGGACTCAGCTTTGTATTTCTGTGCCAGCAGCGGGGGCGGAGTTGGCTACGAGCAGTACTTCGGGCCG	TCRBV09-01	TCRBD01-01*01	TCRBJ02-07*01
900	0.0043041	19.4762	0.003113	10	CASSPDSQYEQYF	CACCTACACGCCCTGCAGCCAGAAGACTCAGCCCTGTATCTCTGCGCCAGCAGCCCGGACTCTCAATACGAGCAGTACTTCGGGCCG	TCRBV04-01*01	TCRBD02-01	TCRBJ02-07*01
901	0.00430888	19.4793	0.003113	10	CATSVQGHEQYF	CTTGACATCCGCTCACCAGGCCTGGGGGACGCAGCCATGTACCTGTGTGCCACCAGCGTACAGGGCCACGAGCAGTACTTCGGGCCG	TCRBV15-01*01	TCRBD01-01*01	TCRBJ02-07*01
902	0.00431366	19.4824	0.003113	10	CASSEETGPTAGELFF	TCTGCCAGGCCCTCACATACCTCTCAGTACCTCTGTGCCAGCAGTGAAGAGACAGGACCTACGGCCGGGGAGCTGTTTTTTGGAGAA	TCRBV25-01*01	TCRBD01-01*01	TCRBJ02-02*01
903	0.00431845	19.4855	0.003113	10	CASSLNRATGELFF	TTGGAGTCGGCTGCTCCCTCCCAAACATCTGTGTACTTCTGTGCCAGCAGTTTAAACAGGGCCACCGGGGAGCTGTTTTTTGGAGAA	TCRBV06	TCRBD01-01*01	TCRBJ02-02*01
904	0.00432323	19.4886	0.003113	10	CSATGTGGYQPQHF	GTGACCAGTGCCCATCCTGAAGACAGCAGCTTCTACATCTGCAGTGCTACCGGTACAGGGGGTTATCAGCCCCAGCATTTTGGTGAT	TCRBV20	TCRBD01-01*01	TCRBJ01-05*01
905	0.00432801	19.4917	0.003113	10	CASSYYTGGVGRDTQYF	GCTGCTCCCTCCCAGACATCTGTGTACTTCTGTGCCAGCAGTTACTACACTGGGGGGGTGGGTAGAGATACGCAGTATTTTGGCCCA	TCRBV06	TCRBD02-01*01	TCRBJ02-03*01
906	0.00433279	19.4948	0.003113	10	CASSFGQLNYGYTF	ATCCAGCCCTCAGAACCCAGGGACTCAGCTGTGTACTTCTGTGCCAGCAGTTTTGGACAGCTTAACTATGGCTACACCTTCGGTTCG	TCRBV12	TCRBD01-01*01	TCRBJ01-02*01
907	0.00433758	19.498	0.003113	10	CASSQGQGNAETQYF	CACGCCCTGCAGCCAGAAGACTCAGCCCTGTATCTCTGCGCCAGCAGCCAAGGGCAGGGCAATGCGGAGACCCAGTACTTCGGGCCA	TCRBV04-01*01	TCRBD01-01*01	TCRBJ02-05*01
908	0.00434236	19.5011	0.003113	10	CASSTGVSNQPQHF	ATCCAGCGCACACAGCAGGAGGACTCGGCCGTGTATCTCTGTGCCAGCAGCACGGGAGTTAGCAATCAGCCCCAGCATTTTGGTGAT	TCRBV07-02*01	TCRBD02-01*02	TCRBJ01-05*01
909	0.00434714	19.5042	0.003113	10	CASHPGLSPYGYTF	CTGCTGTCGGCTGCTCCCTCCCAGACATCTGTGTACTTCTGTGCCAGCCACCCCGGCCTCTCTCCCTATGGCTACACCTTCGGTTCG	TCRBV06-05*01	unknown	TCRBJ01-02*01
910	0.00435192	19.5073	0.003113	10	CSARDWGRPLSYEQYF	AGTGCCCATCCTGAAGACAGCAGCTTCTACATCTGCAGTGCTAGAGATTGGGGGCGCCCTCTATCCTACGAGCAGTACTTCGGGCCG	TCRBV20	TCRBD01-01*01	TCRBJ02-07*01
911	0.0043567	19.5104	0.003113	10	CASSRAENTGELFF	CTACACACCCTGCAGCCAGAAGACTCGGCCCTGTATCTCTGCGCCAGCAGCCGCGCAGAGAACACCGGGGAGCTGTTTTTTGGAGAA	TCRBV04-03*01	unknown	TCRBJ02-02*01
912	0.00436149	19.5135	0.003113	10	CASSVERASNQPQHF	CGGTCCACAAAGCTGGAGGACTCAGCCATGTACTTCTGTGCCAGCAGTGTTGAGAGGGCGAGCAATCAGCCCCAGCATTTTGGTGAT	TCRBV02-01*01	TCRBD02-01*02	TCRBJ01-05*01
913	0.00436627	19.5166	0.003113	10	CASSLNRGPRNEQYF	CAGCGCACAGAGCAGCGGGACTCGGCCATGTATCGCTGTGCCAGCAGCTTAAATCGCGGCCCCCGGAACGAGCAGTACTTCGGGCCG	TCRBV07-06*01	TCRBD02-01	TCRBJ02-07*01
914	0.00437105	19.5198	0.003113	10	CASSQENLAGRQETQYF	CTGGAGCTTGGTGACTCTGCTGTGTATTTCTGTGCCAGCAGCCAAGAGAACCTAGCGGGAAGACAAGAGACCCAGTACTTCGGGCCA	TCRBV03	TCRBD02-01*02	TCRBJ02-05*01
915	0.00437583	19.5229	0.003113	10	CASSQQGPEPQHF	AGGCTGGAGTTGGCTGCTCCCTCCCAGACATCTGTGTACTTCTGTGCCAGCAGCCAACAGGGGCCAGAGCCCCAGCATTTTGGTGAT	TCRBV06-06	TCRBD01-01*01	TCRBJ01-05*01
916	0.00438062	19.526	0.003113	10	CASSRSGTGEGSTF	CTGCTGTCGGCTGCTCCCTCCCAGACATCTGTGTACTTCTGTGCCAGCAGCCGATCCGGGACAGGGGAAGGTTCTACCTTCGGTTCG	TCRBV06-05*01	TCRBD01-01*01	TCRBJ01-02*01
917	0.0043854	19.5291	0.003113	10	CATSDQGTAYYGYTF	GAGTCTGCCATCCCCAACCAGACAGCTCTTTACTTCTGTGCCACCAGTGACCAGGGGACAGCTTACTATGGCTACACCTTCGGTTCG	TCRBV24	TCRBD01-01*01	TCRBJ01-02*01
918	0.00439018	19.5322	0.003113	10	CASSLSSGRVQYF	ATCCTGGAGTCGCCCAGCCCCAACCAGACCTCTCTGTACTTCTGTGCCAGCAGCCTTAGTAGCGGGAGGGTACAGTACTTCGGGCCG	TCRBV27-01*01	TCRBD02-01*02	TCRBJ02-07*01
919	0.00439496	19.5353	0.003113	10	CASSEGGAGGANVLTF	TCCACAAAGCTGGAGGACTCAGCCATGTACTTCTGTGCCAGCAGTGAAGGCGGGGCCGGAGGGGCCAACGTCCTGACTTTCGGGGCC	TCRBV02-01*01	TCRBD02-01*01	TCRBJ02-06*01
920	0.00439975	19.5384	0.003113	10	CATLPPGQGNYGYTF	GAGTCCGCTACCAGCTCCCAGACATCTGTGTACTTCTGTGCCACCCTACCCCCTGGACAGGGAAACTATGGCTACACCTTCGGTTCG	TCRBV10-03*01	TCRBD01-01*01	TCRBJ01-02*01
921	0.00440453	19.5415	0.003113	10	CASSPLGYNEQFF	AACCTGAGCTCTCTGGAGCTGGGGGACTCAGCTTTGTATTTCTGTGCCAGCAGCCCACTTGGGTACAATGAGCAGTTCTTCGGGCCA	TCRBV09-01	unknown	TCRBJ02-01*01
922	0.00440931	19.5447	0.003113	10	CATSRAYGQGASNYGYTF	GGCCTGGGGGACGCAGCCATGTACCTGTGTGCCACCAGCAGAGCCTATGGACAGGGGGCTTCGAACTATGGCTACACCTTCGGTTCG	TCRBV15-01*01	TCRBD01-01*01	TCRBJ01-02*01
923	0.00441409	19.5478	0.003113	10	CASSLGGSRDYTF	ACGATCCAGCGCACAGAGCAGCGGGACTCGGCCATGTATCGCTGTGCCAGCAGCTTGGGGGGTTCGAGAGACTACACCTTCGGTTCG	TCRBV07-06*01	TCRBD02-01*01	TCRBJ01-02*01
924	0.00441887	19.5509	0.003113	10	CASSVSYTPGETQYF	AGCTCTCTGGAGCTGGGGGACTCAGCTTTGTATTTCTGTGCCAGCAGCGTATCCTACACCCCGGGAGAGACCCAGTACTTCGGGCCA	TCRBV09-01	TCRBD02-01	TCRBJ02-05*01
925	0.00442366	19.554	0.003113	10	CSAREQRYTETQYF	GTGACCAGTGCCCATCCTGAAGACAGCAGCTTCTACATCTGCAGTGCTAGAGAACAGCGGTATACAGAGACCCAGTACTTCGGGCCA	TCRBV20	TCRBD02-01	TCRBJ02-05*01
926	0.00442844	19.5571	0.003113	10	CASSEDGGAGYGYTF	GAGTCGGCTGCTCCCTCCCAGACATCTGTGTACTTCTGTGCCAGCAGTGAAGACGGGGGCGCAGGCTATGGCTACACCTTCGGTTCG	TCRBV06-01*01	unknown	TCRBJ01-02*01
927	0.00443322	19.5602	0.003113	10	CASSRQGSHEQYF	AAGATCCAGCCCTCAGAACCCAGGGACTCAGCTGTGTACTTCTGTGCCAGCAGCCGACAGGGTTCCCACGAGCAGTACTTCGGGCCG	TCRBV12	TCRBD01-01*01	TCRBJ02-07*01
928	0.004438	19.5633	0.003113	10	CASSVRGADTQYF	ACCCTGGAGTCTGCCAGGCCCTCACATACCTCTCAGTACCTCTGTGCCAGCAGTGTCCGCGGGGCAGATACGCAGTATTTTGGCCCA	TCRBV25-01*01	TCRBD02-01*01	TCRBJ02-03*01
929	0.00444279	19.5664	0.003113	10	CASSLWGSTGELFF	CTGGAGTCCGCCAGCACCAACCAGACATCTATGTACCTCTGTGCCAGCAGTTTATGGGGCAGCACCGGGGAGCTGTTTTTTGGAGAA	TCRBV28-01*01	TCRBD01-01*01	TCRBJ02-02*01
930	0.00444757	19.5696	0.003113	10	CASNPGSTGGFQPQHF	TCGGCCCAAAAGAACCCGACAGCTTTCTATCTCTGTGCCAGTAATCCTGGGTCGACAGGGGGCTTTCAGCCCCAGCATTTTGGTGAT	TCRBV19-01	TCRBD01-01*01	TCRBJ01-05*01
931	0.00445235	19.5727	0.003113	10	CASSSPQAGSNQPQHF	TCGCCCAGCCCCAACCAGACCTCTCTGTACTTCTGTGCCAGCAGCTCCCCCCAGGCTGGGAGCAATCAGCCCCAGCATTTTGGTGAT	TCRBV27-01*01	TCRBD01-01*01	TCRBJ01-05*01
932	0.00445713	19.5758	0.003113	10	CASSQVLVNYGYTF	CTACACACCCTGCAGCCAGAAGACTCGGCCCTGTATCTCTGCGCCAGCAGCCAAGTTTTGGTTAACTATGGCTACACCTTCGGTTCG	TCRBV04-03*01	unknown	TCRBJ01-02*01
933	0.00446192	19.5789	0.003113	10	CASSPNNDRADGYTF	CAGCGCACAGAGCAGCGGGACTCGGCCATGTATCGCTGTGCCAGCAGCCCGAACAACGACAGGGCTGACGGCTACACCTTCGGTTCG	TCRBV07-06*01	TCRBD01-01*01	TCRBJ01-02*01
934	0.0044667	19.582	0.003113	10	CASRTSGNEQFF	CTGAAGATCCAGCCCTCAGAACCCAGGGACTCAGCTGTGTACTTCTGTGCCAGCAGAACAAGCGGGAATGAGCAGTTCTTCGGGCCA	TCRBV12	TCRBD02-01	TCRBJ02-01*01
935	0.00447148	19.5851	0.003113	10	CASRLGLAGIGEQFF	GAGTCGCCCAGCCCCAACCAGACCTCTCTGTACTTCTGTGCCAGCAGATTAGGGCTAGCGGGAATCGGGGAGCAGTTCTTCGGGCCA	TCRBV27-01*01	TCRBD02-01*02	TCRBJ02-01*01
936	0.00447626	19.5882	0.003113	10	CSASAAWGQGITDTQYF	GCCCATCCTGAAGACAGCAGCTTCTACATCTGCAGTGCTAGTGCCGCTTGGGGACAGGGGATCACAGATACGCAGTATTTTGGCCCA	TCRBV20	TCRBD01-01*01	TCRBJ02-03*01
937	0.00448105	19.5913	0.003113	10	CASSLGQFSNQPQHF	CAGCGCACACAGCAGGAGGACTCGGCCGTGTATCTCTGTGCCAGCAGCTTAGGACAGTTTAGCAATCAGCCCCAGCATTTTGGTGAT	TCRBV07-02*01	TCRBD01-01*01	TCRBJ01-05*01
938	0.00448583	19.5945	0.003113	10	CASSPRGTEQYF	CTTCACATCAATTCCCTGGAGCTTGGTGACTCTGCTGTGTATTTCTGTGCCAGCAGCCCCAGAGGTACTGAGCAGTACTTCGGGCCG	TCRBV03	TCRBD02-01*02	TCRBJ02-07*01
939	0.00449061	19.5976	0.003113	10	CASSRGGGGLNEQYF	CAGCAGGTAGTGCGAGGAGATTCGGCAGCTTATTTCTGTGCCAGCTCACGAGGGGGAGGGGGCTTAAACGAGCAGTACTTCGGGCCG	TCRBV18-01*01	unknown	TCRBJ02-07*01
940	0.00449539	19.6007	0.003113	10	CASSAGGIGELFF	AAGATCCGGTCCACAAAGCTGGAGGACTCAGCCATGTACTTCTGTGCCAGCAGTGCCGGGGGAATCGGGGAGCTGTTTTTTGGAGAA	TCRBV02-01*01	TCRBD02-01*01	TCRBJ02-02*01
941	0.00450017	19.6038	0.003113	10	CASSSRLAVNTGELFF	GCCTTGTTGCTGGGGGACTCGGCCCTCTATCTCTGTGCCAGCAGCTCCAGACTAGCGGTGAACACCGGGGAGCTGTTTTTTGGAGAA	TCRBV05-06*01	TCRBD02-01	TCRBJ02-02*01
942	0.00450496	19.6069	0.003113	10	CASTTDSTEAFF	CTGAAGATCCGGTCCACAAAGCTGGAGGACTCAGCCATGTACTTCTGTGCCAGCACGACTGATAGTACTGAAGCTTTCTTTGGACAA	TCRBV02-01*01	TCRBD02-01	TCRBJ01-01*01
943	0.00450974	19.61	0.003113	10	CASRDTANQPQHF	AGGATCCAGCAGGTAGTGCGAGGAGATTCGGCAGCTTATTTCTGTGCCAGCCGGGACACCGCCAATCAGCCCCAGCATTTTGGTGAT	TCRBV18-01*01	TCRBD01-01*01	TCRBJ01-05*01
944	0.00451452	19.6131	0.003113	10	CASSPRAANYGYTF	CTGGAGTCGCCCAGCCCCAACCAGACCTCTCTGTACTTCTGTGCCAGCAGCCCGAGGGCGGCTAACTATGGCTACACCTTCGGTTCG	TCRBV27-01*01	TCRBD02-01*02	TCRBJ01-02*01
945	0.0045193	19.6163	0.003113	10	CASSLLALGSYTF	AATGTGAACGCCTTGTTGCTGGGGGACTCGGCCCTCTATCTCTGTGCCAGCAGCTTGTTAGCTCTAGGGAGCTACACCTTCGGTTCG	TCRBV05-06*01	unknown	TCRBJ01-02*01
946	0.00452409	19.6194	0.003113	10	CASSYPTGEAYEQYF	GAGTCGGCTGCTCCCTCCCAAACATCTGTGTACTTCTGTGCCAGCAGTTACCCGACAGGGGAGGCATACGAGCAGTACTTCGGGCCG	TCRBV06	TCRBD01-01*01	TCRBJ02-07*01
947	0.00452887	19.6225	0.003113	10	CASSEARPETELYEQYV	ACAAAGCTGGAGGACTCAGCCATGTACTTCTGTGCCAGCAGTGAAGCGCGTCCGGAGACAGAACTGTACGAGCAGTACGTCGGGCCG	TCRBV02-01*01	TCRBD01-01*01	TCRBJ02-07*01
948	0.00453365	19.6256	0.003113	10	CSARLNSPQDEQYV	GTGACCAGTGCCCATCCTGAAGACAGCAGCTTCTACATCTGCAGTGCTAGACTCAACAGCCCTCAGGACGAGCAGTACGTCGGGCCG	TCRBV20	unknown	TCRBJ02-07*01
949	0.00453843	19.6287	0.003113	10	CASSQKAGGPYNEQFF	TCCCTGGAGCTTGGTGACTCTGCTGTGTATTTCTGTGCCAGCAGCCAAAAAGCGGGAGGGCCATACAATGAGCAGTTCTTCGGGCCA	TCRBV03	TCRBD02-01*02	TCRBJ02-01*01
950	0.00454322	19.6318	0.003113	10	CASSSSGSVHNEQFF	AGCACCTTGGAGCTGGGGGACTCGGCCCTTTATCTTTGCGCCAGCAGCTCTAGCGGGAGTGTGCACAATGAGCAGTTCTTCGGGCCA	TCRBV05-01*01	TCRBD02-01*02	TCRBJ02-01*01
951	0.004548	19.6349	0.003113	10	CASSAANSRYYQETQYF	CTGGAGCTGGGGGACTCAGCTTTGTATTTCTGTGCCAGCAGCGCCGCAAACAGCCGATATTATCAAGAGACCCAGTACTTCGGGCCA	TCRBV09-01	TCRBD01-01*01	TCRBJ02-05*01
952	0.00455278	19.638	0.003113	10	CASSTRGSWNTGELFF	TCCACAAAGCTGGAGGACTCAGCCATGTACTTCTGTGCCAGCAGCACCCGGGGTAGCTGGAACACCGGGGAGCTGTTTTTTGGAGAA	TCRBV02-01*01	TCRBD02-01*01	TCRBJ02-02*01
953	0.00455756	19.6412	0.003113	10	CAIQWDRDQPQHF	AGGCTGGAGTCGGCTGCTCCCTCCCAGACATCTGTGTACTTCTGTGCCATACAATGGGACAGGGATCAGCCCCAGCATTTTGGTGAT	TCRBV06-01*01	TCRBD01-01*01	TCRBJ01-05*01
954	0.00456234	19.6443	0.003113	10	CASSPQVSNQPQHF	ATCCAGCGCACAGAGCAGGGGGACTCGGCCATGTATCTCTGTGCCAGCAGCCCGCAAGTTAGCAATCAGCCCCAGCATTTTGGTGAT	TCRBV07-09	unknown	TCRBJ01-05*01
955	0.00456713	19.6474	0.003113	10	CASSRLAVISTDTQYF	TCCGCCAGCACCAACCAGACATCTATGTACCTCTGTGCCAGCAGTAGATTAGCGGTCATTAGCACAGATACGCAGTATTTTGGCCCA	TCRBV28-01*01	TCRBD02-01	TCRBJ02-03*01
956	0.00457191	19.6505	0.003113	10	CATSDYGGELFF	CTGTCCCTAGAGTCTGCCATCCCCAACCAGACAGCTCTTTACTTCTGTGCCACCAGTGATTATGGCGGGGAGCTGTTTTTTGGAGAA	TCRBV24	unknown	TCRBJ02-02*01
957	0.00457669	19.6536	0.003113	10	CASSPGQGNDYEQYF	CACACCCTGCAGCCAGAAGACTCGGCCCTGTATCTCTGCGCCAGCAGCCCTGGACAGGGAAACGACTACGAGCAGTACTTCGGGCCG	TCRBV04-03*01	TCRBD01-01*01	TCRBJ02-07*01
958	0.00458147	19.6567	0.003113	10	CASGEGLAGGSSTDTQYF	GCCTCCTCCCAGACATCTGTATATTTCTGCGCCAGCGGAGAAGGACTAGCGGGAGGGTCTAGCACAGATACGCAGTATTTTGGCCCA	TCRBV10-01	TCRBD02-01*02	TCRBJ02-03*01
959	0.00458626	19.6598	0.003113	10	CASSIIASSNQPQHF	ACATCGGCCCAAAAGAACCCGACAGCTTTCTATCTCTGTGCCAGTAGTATAATAGCCAGCTCCAATCAGCCCCAGCATTTTGGTGAT	TCRBV19-01	TCRBD02-01	TCRBJ01-05*01
960	0.00459104	19.6629	0.003113	10	CASSQGSGTDYEQYF	CAGCCTGCAGAACTGGAGGATTCTGGAGTTTATTTCTGTGCCAGCAGCCAAGGTTCGGGGACGGATTACGAGCAGTACTTCGGGCCG	TCRBV14-01*01	unknown	TCRBJ02-07*01
961	0.00459582	19.6661	0.003113	10	CASSLVRNTGELFF	ATCCAGCGCACACAGCAGGAGGACTCCGCCGTGTATCTCTGTGCCAGCAGCTTAGTCAGAAACACCGGGGAGCTGTTTTTTGGAGAA	TCRBV07-08*01	TCRBD01-01*01	TCRBJ02-02*01
962	0.0046006	19.6692	0.003113	10	CASSMLPNTEAFF	ACTGTGACATCGGCCCAAAAGAACCCGACAGCTTTCTATCTCTGTGCCAGTAGTATGCTGCCGAACACTGAAGCTTTCTTTGGACAA	TCRBV19-01	unknown	TCRBJ01-01*01
963	0.00460539	19.6723	0.003113	10	CASSPEEPGLSYNEQFF	CTGCAGCCAGAAGACTCGGCCCTGTATCTCTGCGCCAGCAGCCCCGAGGAACCGGGACTATCCTACAATGAGCAGTTCTTCGGGCCA	TCRBV04-03*01	TCRBD02-01	TCRBJ02-01*01
964	0.00461017	19.6754	0.003113	10	CASSPAAGQGDYGYTF	CAGGTAGTGCGAGGAGATTCGGCAGCTTATTTCTGTGCCAGCTCGCCTGCCGCCGGCCAGGGGGACTATGGCTACACCTTCGGTTCG	TCRBV18-01*01	TCRBD01-01*01	TCRBJ01-02*01
965	0.00461495	19.6785	0.003113	10	CASSGGLVGFEQYV	ATCCGGTCCACAAAGCTGGAGGACTCAGCCATGTACTTCTGTGCCAGCAGTGGAGGACTAGTTGGGTTCGAGCAGTACGTCGGGCCG	TCRBV02-01*01	TCRBD02-01	TCRBJ02-07*01
966	0.00461973	19.6816	0.003113	10	CASSEAWATGNTIYF	CGGTCCACAAAGCTGGAGGACTCAGCCATGTACTTCTGTGCCAGCAGTGAAGCTTGGGCTACTGGAAACACCATATATTTTGGAGAG	TCRBV02-01*01	TCRBD01-01*01	TCRBJ01-03*01
967	0.00462452	19.6847	0.003113	10	CAISEELAANQPQHF	GAGTCCGCTACCAGCTCCCAGACATCTGTGTACTTCTGTGCCATCAGTGAGGAGTTGGCAGCTAATCAGCCCCAGCATTTTGGTGAT	TCRBV10-03*01	unknown	TCRBJ01-05*01
968	0.0046293	19.6879	0.003113	10	CASSPREGVAKNIQYF	CAGGTAGTGCGAGGAGATTCGGCAGCTTATTTCTGTGCCAGCTCACCACGAGAGGGGGTAGCCAAAAACATTCAGTACTTCGGCGCC	TCRBV18-01*01	TCRBD01-01*01	TCRBJ02-04*01
969	0.00463408	19.691	0.003113	10	CASRLTGVQAKNIQYF	TCGGCTGCTCCCTCCCAAACATCTGTGTACTTCTGTGCCAGCAGACTGACAGGGGTTCAAGCCAAAAACATTCAGTACTTCGGCGCC	TCRBV06	TCRBD01-01*01	TCRBJ02-04*01
970	0.00463886	19.6941	0.003113	10	CASSPGDSTDTQYF	CTACACACCCTGCAGCCAGAAGACTCGGCCCTGTATCTCTGCGCCAGCAGCCCCGGGGACAGCACAGATACGCAGTATTTTGGCCCA	TCRBV04-03*01	unknown	TCRBJ02-03*01
971	0.00464364	19.6972	0.003113	10	CASSPRYEVNTGELFF	TCTCTGGAGCTGGGGGACTCAGCTTTGTATTTCTGTGCCAGCAGCCCTCGGTACGAGGTAAACACCGGGGAGCTGTTTTTTGGAGAA	TCRBV09-01	TCRBD02-01*02	TCRBJ02-02*01
972	0.00464843	19.7003	0.003113	10	CASSLAENQPQHF	AAGATCCAGCCCTCAGAACCCAGGGACTCAGCTGTGTACTTCTGTGCCAGCAGTTTAGCCGAAAATCAGCCCCAGCATTTTGGTGAT	TCRBV12	unknown	TCRBJ01-05*01
973	0.00465321	19.7034	0.003113	10	CASSEYRGLTNYGYTF	ACCTTGGAGCTGGGGGACTCGGCCCTTTATCTTTGCGCCAGCAGCGAATACAGGGGACTGACTAACTATGGCTACACCTTCGGTTCG	TCRBV05-01*01	TCRBD01-01*01	TCRBJ01-02*01
974	0.00465799	19.7065	0.003113	10	CASSPFQDNYGYTF	ATCCAGCGCACAGAGCAGGGGGACTCGGCCATGTATCTCTGTGCCAGCAGCCCATTTCAGGACAACTATGGCTACACCTTCGGTTCG	TCRBV07-09	unknown	TCRBJ01-02*01
975	0.00466277	19.7096	0.003113	10	CASSKTALGNEQYF	GTGACATCGGCCCAAAAGAACCCGACAGCTTTCTATCTCTGTGCCAGTAGTAAAACGGCGCTGGGGAACGAGCAGTACTTCGGGCCG	TCRBV19-01	unknown	TCRBJ02-07*01
976	0.00466756	19.7128	0.003113	10	CARSPRDSLSSGANVLTF	GAGCTGGGGGACTCGGCCCTGTATCTCTGTGCCAGAAGCCCGCGGGACAGTCTAAGCTCTGGGGCCAACGTCCTGACTTTCGGGGCC	TCRBV05-03	TCRBD01-01*01	TCRBJ02-06*01
977	0.00467234	19.7159	0.003113	10	CARSLVGCLQETQYF	AGTGCCTTGGAGCTGGGGGACTCGGCCCTGTATCTCTGTGCCAGAAGCTTGGTTGGGTGCCTCCAAGAGACCCAGTACTTCGGGCCA	TCRBV05-03	unknown	TCRBJ02-05*01
978	0.00467712	19.719	0.003113	10	CASSHGTGGSEKLFF	AACGCCTTGGAGCTGGACGACTCGGCCCTGTATCTCTGTGCCAGCAGCCACGGGACAGGGGGCTCAGAAAAACTGTTTTTTGGCAGT	TCRBV05-04*01	TCRBD01-01*01	TCRBJ01-04*01
979	0.0046819	19.7221	0.003113	10	CASSGGDLAKNIQYF	CAGCAGGTAGTGCGAGGAGATTCGGCAGCTTATTTCTGTGCCAGCTCTGGGGGCGACTTAGCCAAAAACATTCAGTACTTCGGCGCC	TCRBV18-01*01	TCRBD01-01*01	TCRBJ02-04*01
980	0.00468669	19.7252	0.003113	10	CASSISGSKTDTQYF	CAGCGCACACAGCAGGAGGACTCGGCCGTGTATCTCTGTGCCAGCAGCATTAGCGGGAGTAAGACAGATACGCAGTATTTTGGCCCA	TCRBV07-02*01	TCRBD02-01*02	TCRBJ02-03*01
981	0.00469147	19.7283	0.003113	10	CASSPSPINQPQHF	ATCCAGCAGGTAGTGCGAGGAGATTCGGCAGCTTATTTCTGTGCCAGCTCACCGAGCCCCATCAATCAGCCCCAGCATTTTGGTGAT	TCRBV18-01*01	TCRBD02-01	TCRBJ01-05*01
982	0.00469625	19.7314	0.003113	10	CASSPLDLGNQPQHF	ACATCGGCCCAAAAGAACCCGACAGCTTTCTATCTCTGTGCCAGTAGTCCCTTGGACTTAGGCAATCAGCCCCAGCATTTTGGTGAT	TCRBV19-01	TCRBD02-01	TCRBJ01-05*01
983	0.00470103	19.7345	0.003113	10	CASSLVKGAYEQYF	ATCCAGCGCACACAGCAGGAGGACTCGGCCGTGTATCTCTGTGCCAGCAGCTTAGTCAAAGGGGCCTACGAGCAGTACTTCGGGCCG	TCRBV07-02*01	TCRBD01-01*01	TCRBJ02-07*01
984	0.00470581	19.7377	0.003113	10	CASSEREYSGNTIYF	GAGTCAGCTACCCGCTCCCAGACATCTGTGTATTTCTGCGCCAGCAGTGAAAGGGAATACTCTGGAAACACCATATATTTTGGAGAG	TCRBV10-02*01	unknown	TCRBJ01-03*01
985	0.0047106	19.7408	0.003113	10	CSANPGLAGGYNEQFF	AGTGCCCATCCTGAAGACAGCAGCTTCTACATCTGCAGTGCTAACCCGGGACTAGCGGGAGGCTACAATGAGCAGTTCTTCGGGCCA	TCRBV20	TCRBD02-01*02	TCRBJ02-01*01
986	0.00471538	19.7439	0.003113	10	CASGETQYF	GACTCCACTCTCAAGATCCAGCCTGCAAAGCTTGAGGACTCGGCCGTGTATCTCTGTGCCAGCGGGGAGACCCAGTACTTCGGGCCA	TCRBV11-02*02	unknown	TCRBJ02-05*01
987	0.00472016	19.747	0.003113	10	CASSSQTNTEAFF	AAGATCCAGCCCTCAGAACCCAGGGACTCAGCTGTGTACTTCTGTGCCAGCAGTTCCCAGACTAACACTGAAGCTTTCTTTGGACAA	TCRBV12	TCRBD02-01	TCRBJ01-01*01
988	0.00472494	19.7501	0.003113	10	CASSQDRNRNTEAFF	CAGCCTGCAGAACTGGAGGATTCTGGAGTTTATTTCTGTGCCAGCAGCCAAGATCGTAATCGGAACACTGAAGCTTTCTTTGGACAA	TCRBV14-01*01	TCRBD02-01	TCRBJ01-01*01
989	0.00472973	19.7532	0.003113	10	CASSPTAGPVGGDYGYTF	GTGCGAGGAGATTCGGCAGCTTATTTCTGTGCCAGCTCACCCACGGCGGGGCCGGTGGGGGGGGACTATGGCTACACCTTCGGTTCG	TCRBV18-01*01	TCRBD02-01*01	TCRBJ01-02*01
990	0.00473451	19.7563	0.003113	10	CASSSRPGGREQYV	GTGAACGCCTTGGAGCTGGACGACTCGGCCCTGTATCTCTGTGCCAGCAGCTCTAGGCCGGGGGGACGCGAGCAGTACGTCGGGCCG	TCRBV05-04*01	TCRBD02-01*01	TCRBJ02-07*01
991	0.00473929	19.7595	0.003113	10	CASLLGTGRLNTGELFF	GCCAGCACCAACCAGACATCTATGTACCTCTGTGCCAGCCTCCTTGGGACAGGCAGACTGAACACCGGGGAGCTGTTTTTTGGAGAA	TCRBV28-01*01	TCRBD01-01*01	TCRBJ02-02*01
992	0.00474407	19.7626	0.003113	10	CASSPLERGNTEAFF	CAGCAGGTAGTGCGAGGAGATTCGGCAGCTTATTTCTGTGCCAGCTCACCACTAGAGAGGGGGAACACTGAAGCTTTCTTTGGACAA	TCRBV18-01*01	unknown	TCRBJ01-01*01
993	0.00474886	19.7657	0.003113	10	CASSLQGGSNQPQHF	CAGCGCACACAGCAGGAGGACTCGGCCGTGTATCTCTGTGCCAGCAGCCTTCAGGGGGGAAGCAATCAGCCCCAGCATTTTGGTGAT	TCRBV07-02*01	TCRBD01-01*01	TCRBJ01-05*01
994	0.00475364	19.7688	0.003113	10	CASSLSGVPGYTF	AAGATCCAGCCCTCAGAACCCAGGGACTCAGCTGTGTACTTCTGTGCCAGCAGTTTGTCAGGGGTGCCTGGCTACACCTTCGGTTCG	TCRBV12	TCRBD01-01*01	TCRBJ01-02*01
995	0.00475842	19.7719	0.003113	10	CASSLDGSSYEQYV	ATCCAGCCTGCAGAGCTTGGGGACTCGGCCGTGTATCTCTGTGCCAGCAGCTTGGACGGTAGCTCCTACGAGCAGTACGTCGGGCCG	TCRBV11-03*01	unknown	TCRBJ02-07*01
996	0.0047632	19.775	0.003113	10	CASSVAAEGSYNEQFF	TCTCTGGAGCTGGGGGACTCAGCTTTGTATTTCTGTGCCAGCAGCGTAGCGGCCGAGGGGTCCTACAATGAGCAGTTCTTCGGGCCA	TCRBV09-01	unknown	TCRBJ02-01*01
997	0.00476799	19.7781	0.003113	10	CASSFIGLNTGELFF	CAGCGCACACAGCAGGAGGACTCGGCCGTGTATCTCTGTGCCAGCAGCTTTATAGGCCTTAACACCGGGGAGCTGTTTTTTGGAGAA	TCRBV07-02*01	unknown	TCRBJ02-02*01
998	0.00477277	19.7812	0.003113	10	CASSPRTGGTGNTIYF	TCGGCCCAAAAGAACCCGACAGCTTTCTATCTCTGTGCCAGTAGTCCAAGGACAGGGGGCACTGGAAACACCATATATTTTGGAGAG	TCRBV19-01	TCRBD01-01*01	TCRBJ01-03*01
999	0.00477755	19.7844	0.003113	10	CAIRALLSGTF	CTCCTCACTCTGGAGTCCGCTACCAGCTCCCAGACATCTGTGTACTTCTGTGCCATCAGAGCCCTTCTATCCGGGACTTTCGGGGCC	TCRBV10-03*01	TCRBD02-01	TCRBJ02-06*01
1000	0.00478233	19.7875	0.003113	10	CATQTSASYNEQFF	CTGGAGTCCGCCAGCACCAACCAGACATCTATGTACCTCTGTGCCACACAGACTAGCGCTTCCTACAATGAGCAGTTCTTCGGGCCA	TCRBV28-01*01	TCRBD02-01	TCRBJ02-01*01
1001	0.00478711	19.7906	0.003113	10	CASSVFVNYNEQFF	GTGAACGCCTTGTTGCTGGGGGACTCGGCCCTCTATCTCTGTGCCAGCAGCGTGTTTGTCAACTACAATGAGCAGTTCTTCGGGCCA	TCRBV05-06*01	TCRBD01-01*01	TCRBJ02-01*01
1002	0.0047919	19.7937	0.003113	10	CASSRTGQETQYF	AAGATCCAGCCCTCAGAACCCAGGGACTCAGCTGTGTACTTCTGTGCCAGCAGTCGGACTGGCCAAGAGACCCAGTACTTCGGGCCA	TCRBV12	TCRBD02-01	TCRBJ02-05*01
1003	0.00479668	19.7968	0.003113	10	CASSLGTRTFTDTQYF	CGCACAGAGCAGGGGGACTCGGCCATGTATCTCTGTGCCAGCAGCTTAGGGACTAGAACCTTCACAGATACGCAGTATTTTGGCCCA	TCRBV07-09	TCRBD02-01	TCRBJ02-03*01
1004	0.00480146	19.7999	0.003113	10	CASKDDSTDTQYF	ACTCTGGAGTCAGCTACCCGCTCCCAGACATCTGTGTATTTCTGCGCCAGCAAGGACGACAGCACAGATACGCAGTATTTTGGCCCA	TCRBV10-02*01	unknown	TCRBJ02-03*01
1005	0.00480624	19.803	0.003113	10	CATSRIWGANQPQHF	CGCTCACCAGGCCTGGGGGACGCAGCCATGTACCTGTGTGCCACCAGCAGAATATGGGGGGCTAATCAGCCCCAGCATTTTGGTGAT	TCRBV15-01*01	unknown	TCRBJ01-05*01
1006	0.00481103	19.8061	0.003113	10	CASSVYVDSYEQYF	CTGAGCTCTCTGGAGCTGGGGGACTCAGCTTTGTATTTCTGTGCCAGCAGCGTATATGTGGATTCCTACGAGCAGTACTTCGGGCCG	TCRBV09-01	unknown	TCRBJ02-07*01
1007	0.00481581	19.8093	0.003113	10	CASSPDRGLSGNTIYF	CGCACACAGCAGGAGGACTCCGCCGTGTATCTCTGTGCCAGCAGCCCCGACAGGGGACTCTCTGGAAACACCATATATTTTGGAGAG	TCRBV07-08*01	TCRBD01-01*01	TCRBJ01-03*01
1008	0.00482059	19.8124	0.003113	10	CASSGLGPGQHEQTEAFF	CAAAAGAACCCGACAGCTTTCTATCTCTGTGCCAGTAGTGGTTTGGGTCCGGGACAGCACGAACAGACTGAAGCTTTCTTTGGACAA	TCRBV19-01	TCRBD01-01*01	TCRBJ01-01*01
1009	0.00482537	19.8155	0.003113	10	CASSPRVGANQPQHF	GAGTCCGCCAGCACCAACCAGACATCTATGTACCTCTGTGCCAGCAGCCCTAGGGTGGGTGCCAATCAGCCCCAGCATTTTGGTGAT	TCRBV28-01*01	unknown	TCRBJ01-05*01
1010	0.00483016	19.8186	0.003113	10	CAISDSMSGNEQFF	CTGGAGTCCGCTACCAGCTCCCAGACATCTGTGTACTTCTGTGCCATCAGTGACTCTATGTCTGGCAATGAGCAGTTCTTCGGGCCA	TCRBV10-03*01	TCRBD02-01	TCRBJ02-01*01
1011	0.00483494	19.8217	0.003113	10	CASSHGTNTGELFF	ATCCAGCGCACAGAGCAGCGGGACTCGGCCATGTATCGCTGTGCCAGCAGCCACGGGACAAACACCGGGGAGCTGTTTTTTGGAGAA	TCRBV07-06*01	TCRBD01-01*01	TCRBJ02-02*01
1012	0.00483972	19.8248	0.003113	10	CASSWDISSYNEQFF	GAGTCGGCTGCTCCCTCCCAAACATCTGTGTACTTCTGTGCCAGCAGTTGGGACATAAGCTCCTACAATGAGCAGTTCTTCGGGCCA	TCRBV06	TCRBD01-01*01	TCRBJ02-01*01
1013	0.0048445	19.8279	0.003113	10	CASSQGLGNQPQHF	ATCAATTCCCTGGAGCTTGGTGACTCTGCTGTGTATTTCTGTGCCAGCAGCCAAGGCCTAGGGAATCAGCCCCAGCATTTTGGTGAT	TCRBV03	unknown	TCRBJ01-05*01
1014	0.00484928	19.831	0.003113	10	CTAAADTQYF	TCCACTCTGAAGATCCAGCCCTCAGAACCCAGGGACTCAGCTGTGTACTTCTGTACCGCCGCCGCAGATACGCAGTATTTTGGCCCA	TCRBV12	unknown	TCRBJ02-03*01
1015	0.00485407	19.8342	0.003113	10	CASSNVMDTEAFF	AATGTGAGCACCTTGGAGCTGGGGGACTCGGCCCTTTATCTTTGCGCCAGCAGCAACGTCATGGACACTGAAGCTTTCTTTGGACAA	TCRBV05-01*01	unknown	TCRBJ01-01*01
1016	0.00485885	19.8373	0.003113	10	CSARLRGTNEQFF	ACAGTGACCAGTGCCCATCCTGAAGACAGCAGCTTCTACATCTGCAGTGCTAGATTGCGGGGAACAAATGAGCAGTTCTTCGGGCCA	TCRBV20	TCRBD02-01*01	TCRBJ02-01*01
1017	0.00486363	19.8404	0.003113	10	CASRVLSGRKGGRETQYF	AGCCCCAACCAGACCTCTCTGTACTTCTGTGCCAGCAGGGTACTCAGCGGGAGGAAGGGAGGGAGAGAGACCCAGTACTTCGGGCCA	TCRBV27-01*01	TCRBD02-01*02	TCRBJ02-05*01
1018	0.00486841	19.8435	0.003113	10	CASSEEGPNEKLFF	CTGGAGTCGGCTGCTCCCTCCCAGACATCTGTGTACTTCTGTGCCAGCAGTGAAGAGGGACCAAATGAAAAACTGTTTTTTGGCAGT	TCRBV06-01*01	unknown	TCRBJ01-04*01
1019	0.0048732	19.8466	0.003113	10	CASSFLQGAGEAFF	ATCCAGCGCACAGAGCAGGGGGACTCGGCCATGTATCTCTGTGCCAGCAGCTTCCTACAGGGGGCGGGTGAAGCTTTCTTTGGACAA	TCRBV07-09	TCRBD01-01*01	TCRBJ01-01*01
1020	0.00487798	19.8497	0.003113	10	CASSERVSTDTQYF	ATCCGGTCCACAAAGCTGGAGGACTCAGCCATGTACTTCTGTGCCAGCAGTGAGCGGGTTAGCACAGATACGCAGTATTTTGGCCCA	TCRBV02-01*01	TCRBD02-01	TCRBJ02-03*01
1021	0.00488276	19.8528	0.003113	10	CASSNNVRRVGRNGYTF	GCCCAAAAGAACCCGACAGCTTTCTATCTCTGTGCCAGTAGCAACAACGTTCGCAGGGTGGGTAGAAATGGCTACACCTTCGGTTCG	TCRBV19-01	TCRBD01-01*01	TCRBJ01-02*01
1022	0.00488754	19.856	0.003113	10	CASSLGGGHSQPQHF	CAGCGCACAGAGCAGGGGGACTCGGCCATGTATCTCTGTGCCAGCAGCTTAGGAGGAGGGCATAGCCAGCCCCAGCATTTTGGTGAT	TCRBV07-09	TCRBD02-01*02	TCRBJ01-05*01
1023	0.00489233	19.8591	0.003113	10	CASSLLDPHTEAFF	GTGAGCACCTTGGAGCTGGGGGACTCGGCCCTTTATCTTTGCGCCAGCAGCTTGCTAGACCCACACACTGAAGCTTTCTTTGGACAA	TCRBV05-01*01	TCRBD02-01	TCRBJ01-01*01
1024	0.00489711	19.8622	0.003113	10	CASSGRYGRAADTQYF	CCTGCAGAACTGGAGGATTCTGGAGTTTATTTCTGTGCCAGCAGTGGACGGTACGGGAGGGCCGCAGATACGCAGTATTTTGGCCCA	TCRBV14-01*01	TCRBD02-01*02	TCRBJ02-03*01
1025	0.00490189	19.8653	0.003113	10	CASSLARTGVRHGYTF	CGCACAGAGCAGGGGGACTCGGCCATGTATCTCTGTGCCAGCAGCTTAGCCCGGACAGGGGTCCGGCATGGCTACACCTTCGGTTCG	TCRBV07-09	TCRBD01-01*01	TCRBJ01-02*01
1026	0.00490667	19.8684	0.003113	10	CASSVDWYQQETQYF	AGCTCTCTGGAGCTGGGGGACTCAGCTTTGTATTTCTGTGCCAGCAGCGTAGACTGGTATCAACAAGAGACCCAGTACTTCGGGCCA	TCRBV09-01	TCRBD02-01	TCRBJ02-05*01
1027	0.00491146	19.8715	0.003113	10	CASSLGNSGAGVDTQYF	ACAGAGCAGGGGGACTCGGCCATGTATCTCTGTGCCAGCAGCTTAGGCAATAGCGGGGCCGGGGTGGATACGCAGTATTTTGGCCCA	TCRBV07-09	TCRBD02-01*01	TCRBJ02-03*01
1028	0.00491624	19.8746	0.003113	10	CASSLTGPYEQYF	ACGATCCAGCGCACACAGCAGGAGGACTCGGCCGTGTATCTCTGTGCCAGCAGCTTGACAGGTCCCTACGAGCAGTACTTCGGGCCG	TCRBV07-02*01	TCRBD01-01*01	TCRBJ02-07*01
1029	0.00492102	19.8777	0.003113	10	CASRSNRGELGYTF	GTGAGCACCTTGGAGCTGGGGGACTCGGCCCTTTATCTTTGCGCCAGCAGGTCTAACAGGGGGGAACTTGGCTACACCTTCGGTTCG	TCRBV05-01*01	TCRBD01-01*01	TCRBJ01-02*01
1030	0.0049258	19.8805	0.002802	9	CAWDQGGGGGYTF	AGTTCTAAGAAGCTCCTTCTCAGTGACTCTGGCTTCTATCTCTGTGCCTGGGACCAGGGCGGAGGAGGTGGCTACACCTTCGGTTCG	TCRBV30-01*01	unknown	TCRBJ01-02*01
1031	0.00493058	19.8833	0.002802	9	CAWSGQGIRGYTF	AGTTCTAAGAAGCTCCTCCTCAGTGACTCTGGCTTCTATCTCTGTGCCTGGAGTGGACAGGGAATACGTGGCTACACCTTCGGTTCG	TCRBV30-01*02	TCRBD01-01*01	TCRBJ01-02*01
1032	0.00493537	19.8862	0.002802	9	CAWSEILTGLMVGANVLTF	CTCAGTGACTCTGGCTTCTATCTCTGTGCCTGGAGCGAGATCCTGACAGGGTTGATGGTGGGGGCCAACGTCCTGACTTTCGGGGCC	TCRBV30-01	TCRBD01-01*01	TCRBJ02-06*01
1033	0.00494015	19.889	0.002802	9	CATSDLEGARGETQYF	TCTGCCATCCCCAACCAGACAGCTCTTTACTTCTGTGCCACCAGTGATTTGGAGGGGGCAAGAGGAGAGACCCAGTACTTCGGGCCA	TCRBV24	TCRBD01-01*01	TCRBJ02-05*01
1034	0.00494493	19.8918	0.002802	9	CAWSGTGVSNQPQHF	AAGAAGCTCCTTCTCAGTGACTCTGGCTTCTATCTCTGTGCCTGGAGTGGCACAGGGGTGAGCAATCAGCCCCAGCATTTTGGTGAT	TCRBV30-01*01	TCRBD01-01*01	TCRBJ01-05*01
1035	0.00494971	19.8946	0.002802	9	CSARSAATQETQYF	GTGACCAGTGCCCATCCTGAAGACAGCAGCTTCTACATCTGCAGTGCTAGAAGTGCGGCAACACAAGAGACCCAGTACTTCGGGCCA	TCRBV20	TCRBD02-01	TCRBJ02-05*01
1036	0.0049545	19.8974	0.002802	9	CASSYSNLGTNYGYTF	TCGGCTGCTCCCTCCCAAACATCTGTGTACTTCTGTGCCAGCAGTTACTCCAACCTCGGGACAAACTATGGCTACACCTTCGGTTCG	TCRBV06	TCRBD01-01*01	TCRBJ01-02*01
1037	0.00495928	19.9002	0.002802	9	CASQDGASGRYNEQFF	TCCCTGGAGCTTGGTGACTCTGCTGTGTATTTCTGTGCCAGCCAAGACGGGGCTAGCGGACGTTACAATGAGCAGTTCTTCGGGCCA	TCRBV03	TCRBD02-01	TCRBJ02-01*01
1038	0.00496406	19.903	0.002802	9	CAWSKGGSGNTIYF	TCTAAGAAGCTCCTCCTCAGTGACTCTGGCTTCTATCTCTGTGCCTGGAGTAAAGGGGGCTCTGGAAACACCATATATTTTGGAGAG	TCRBV30-01*02	TCRBD01-01*01	TCRBJ01-03*01
1039	0.00496884	19.9058	0.002802	9	CASTSGGGSTGELFF	GAGTCGCCCAGCCCCAACCAGACCTCTCTGTACTTCTGTGCCAGCACCTCCGGCGGGGGAAGCACCGGGGAGCTGTTTTTTGGAGAA	TCRBV27-01*01	TCRBD02-01*01	TCRBJ02-02*01
1040	0.00497363	19.9086	0.002802	9	CASSRAGQVSLHF	CACATCAATTCCCTGGAGCTTGGTGACTCTGCTGTGTATTTCTGTGCCAGCAGCCGGGCGGGACAGGTGAGCTTGCACTTCGGTTCG	TCRBV03	TCRBD01-01*01	TCRBJ01-02*01
1041	0.00497841	19.9114	0.002802	9	CASSLERLAGELFF	GTGAGCACCTTGGAGCTGGGGGACTCGGCCCTTTATCTTTGCGCCAGCAGCCTAGAGCGACTGGCCGGGGAGCTGTTTTTTGGAGAA	TCRBV05-01*01	TCRBD02-01	TCRBJ02-02*01
1042	0.00498319	19.9142	0.002802	9	CASKPGNQETQYF	ATCCTGGAGTCGCCCAGCCCCAACCAGACCTCTCTGTACTTCTGTGCCAGCAAGCCGGGGAACCAAGAGACCCAGTACTTCGGGCCA	TCRBV27-01*01	TCRBD02-01*01	TCRBJ02-05*01
1043	0.00498797	19.917	0.002802	9	CSASSGRGYGYTF	ACAGTGACCAGTGCCCATCCTGAAGACAGCAGCTTCTACATCTGCAGTGCTAGCTCCGGCAGGGGTTACGGCTACACCTTCGGTTCG	TCRBV20	TCRBD01-01*01	TCRBJ01-02*01
1044	0.00499275	19.9198	0.002802	9	CATSVFWGEQFF	CTGTCCCTAGAGTCTGCCATCCCCAACCAGACAGCTCTTTACTTCTGTGCCACCAGTGTTTTTTGGGGTGAGCAGTTCTTCGGGCCA	TCRBV24	unknown	TCRBJ02-01*01
1045	0.00499754	19.9226	0.002802	9	CATSDLTSGMGNNEQFF	GCCATCCCCAACCAGACAGCTCTTTACTTCTGTGCCACCAGTGATTTAACCAGCGGGATGGGAAACAATGAGCAGTTCTTCGGGCCA	TCRBV24	TCRBD02-01*02	TCRBJ02-01*01
1046	0.00500232	19.9254	0.002802	9	CASSLGLSSVDEQYF	CAGCCCTCAGAACCCAGGGACTCAGCTGTGTACTTCTGTGCCAGCAGTTTAGGGCTTAGTAGCGTCGACGAGCAGTACTTCGGGCCG	TCRBV12	TCRBD02-01	TCRBJ02-07*01
1047	0.0050071	19.9282	0.002802	9	CASSRDLNTEAFF	CACATCAATTCCCTGGAGCTTGGTGACTCTGCTGTGTATTTCTGTGCCAGCAGCCGGGACCTGAACACTGAAGCTTTCTTTGGACAA	TCRBV03	unknown	TCRBJ01-01*01
1048	0.00501188	19.931	0.002802	9	CASSAGYEQYF	CCGCTCAGGCTGCTGTCGGCTGCTCCCTCCCAGACATCTGTGTACTTCTGTGCCAGCAGTGCCGGATACGAGCAGTACTTCGGGCCG	TCRBV06-05*01	unknown	TCRBJ02-07*01
1049	0.00501667	19.9338	0.002802	9	CASSYLAGEVEETQYF	TCGGCTGCTCCCTCCCAAACATCTGTGTACTTCTGTGCCAGCAGTTATTTAGCGGGAGAGGTGGAAGAGACCCAGTACTTCGGGCCA	TCRBV06	TCRBD02-01*02	TCRBJ02-05*01
1050	0.00502145	19.9366	0.002802	9	CSAPRASGRNEQFF	GTGACCAGTGCCCATCCTGAAGACAGCAGCTTCTACATCTGCAGTGCCCCCCGGGCTAGCGGGAGAAATGAGCAGTTCTTCGGGCCA	TCRBV20	TCRBD02-01*02	TCRBJ02-01*01
1051	0.00502623	19.9394	0.002802	9	CASSWTSGRGDTQYF	CACACCCTGCAGCCAGAAGACTCGGCCCTGTATCTCTGCGCCAGCAGTTGGACTAGCGGGAGAGGGGATACGCAGTATTTTGGCCCA	TCRBV04-03*01	TCRBD02-01*02	TCRBJ02-03*01
1052	0.00503101	19.9422	0.002802	9	CAWSASDREGYEQYF	AAGAAGCTCCTTCTCAGTGACTCTGGCTTCTATCTCTGTGCCTGGAGTGCCTCCGACAGGGAGGGCTACGAGCAGTACTTCGGGCCG	TCRBV30-01*01	unknown	TCRBJ02-07*01
1053	0.0050358	19.945	0.002802	9	CASSQDEGLVQETQYF	TCCCTGGAGCTTGGTGACTCTGCTGTGTATTTCTGTGCCAGCAGCCAAGATGAAGGACTAGTACAAGAGACCCAGTACTTCGGGCCA	TCRBV03	TCRBD02-01	TCRBJ02-05*01
1054	0.00504058	19.9478	0.002802	9	CASSTGTSLFYGYTF	AACGCCTTGTTGCTGGGGGACTCGGCCCTCTATCTCTGTGCCAGCAGCACCGGGACATCCCTTTTCTATGGCTACACCTTCGGTTCG	TCRBV05-06*01	TCRBD01-01*01	TCRBJ01-02*01
1055	0.00504536	19.9506	0.002802	9	CSVVGSGTEAFF	CTGACTGTGAGCAACATGAGCCCTGAAGACAGCAGCATATATCTCTGCAGCGTTGTGGGGTCCGGCACTGAAGCTTTCTTTGGACAA	TCRBV29-01*01	unknown	TCRBJ01-01*01
1056	0.00505014	19.9534	0.002802	9	CASRGGQYSNQPQHF	GAGTCGGCTGCTCCCTCCCAGACATCTGTGTACTTCTGTGCCAGCAGGGGCGGACAGTATAGCAATCAGCCCCAGCATTTTGGTGAT	TCRBV06-01*01	TCRBD01-01*01	TCRBJ01-05*01
1057	0.00505493	19.9562	0.002802	9	CSVGPEGTYGYTF	ACTGTGAGCAACATGAGCCCTGAAGACAGCAGCATATATCTCTGCAGCGTTGGGCCGGAGGGGACCTATGGCTACACCTTCGGTTCG	TCRBV29-01*01	TCRBD02-01*02	TCRBJ01-02*01
1058	0.00505971	19.959	0.002802	9	CASSYSWSRNEQFF	CTGCTGTCGGCTGCTCCCTCCCAGACATCTGTGTACTTCTGTGCCAGCAGTTACTCGTGGTCCCGCAATGAGCAGTTCTTCGGGCCA	TCRBV06-05*01	unknown	TCRBJ02-01*01
1059	0.00506449	19.9618	0.002802	9	CASSQEWGREGYNEQFF	CTGCAGCCAGAAGACTCGGCCCTGTATCTCTGCGCCAGCAGCCAAGAGTGGGGACGGGAGGGATACAATGAGCAGTTCTTCGGGCCA	TCRBV04-03*01	TCRBD02-01*02	TCRBJ02-01*01
1060	0.00506927	19.9646	0.002802	9	CSALTSGTGYGNEQFF	AGTGCCCATCCTGAAGACAGCAGCTTCTACATCTGCAGTGCCTTGACTAGCGGGACGGGTTACGGCAATGAGCAGTTCTTCGGGCCA	TCRBV20	TCRBD02-01*02	TCRBJ02-01*01
1061	0.00507405	19.9674	0.002802	9	CSAPTGLVAKNIQYF	ACCAGTGCCCATCCTGAAGACAGCAGCTTCTACATCTGCAGTGCTCCAACAGGGTTGGTAGCCAAAAACATTCAGTACTTCGGCGCC	TCRBV20	TCRBD01-01*01	TCRBJ02-04*01
1062	0.00507884	19.9702	0.002802	9	CASRVGVYNEQFF	AAGATCCGGTCCACAAAGCTGGAGGACTCAGCCATGTACTTCTGTGCCAGCAGGGTAGGGGTCTACAATGAGCAGTTCTTCGGGCCA	TCRBV02-01*01	TCRBD01-01*01	TCRBJ02-01*01
1063	0.00508362	19.973	0.002802	9	CASSAGMVQETQYF	GTGAACGCCTTGTTGCTGGGGGACTCGGCCCTCTATCTCTGTGCCAGCAGCGCGGGGATGGTCCAAGAGACCCAGTACTTCGGGCCA	TCRBV05-06*01	TCRBD02-01*01	TCRBJ02-05*01
1064	0.0050884	19.9758	0.002802	9	CASSPLTNEKLFF	AGGCTGCTGTCGGCTGCTCCCTCCCAGACATCTGTGTACTTCTGTGCCAGCAGTCCGCTAACTAATGAAAAACTGTTTTTTGGCAGT	TCRBV06-05*01	unknown	TCRBJ01-04*01
1065	0.00509318	19.9786	0.002802	9	CASSQDWARRNQPQHF	ACCCTGCAGCCAGAAGACTCGGCCCTGTATCTCTGCGCCAGCAGCCAAGATTGGGCCCGAAGGAATCAGCCCCAGCATTTTGGTGAT	TCRBV04-03*01	TCRBD01-01*01	TCRBJ01-05*01
1066	0.00509797	19.9814	0.002802	9	CASSLQENSNQPQHF	CACGCCCTGCAGCCAGAAGACTCAGCCCTGTATCTCTGCGCCAGCAGCCTCCAGGAGAATAGCAATCAGCCCCAGCATTTTGGTGAT	TCRBV04-01*01	unknown	TCRBJ01-05*01
1067	0.00510275	19.9842	0.002802	9	CASSVALGQGADYGYTF	CTGGAGCTGGGGGACTCAGCTTTGTATTTCTGTGCCAGCAGCGTAGCGCTAGGGCAGGGGGCGGACTATGGCTACACCTTCGGTTCG	TCRBV09-01	TCRBD01-01*01	TCRBJ01-02*01
1068	0.00510753	19.987	0.002802	9	CASSLYAGLIDGYTF	GAGTCGCCCAGCCCCAACCAGACCTCTCTGTACTTCTGTGCCAGCAGTTTATATGCAGGGCTGATTGATGGCTACACCTTCGGTTCG	TCRBV27-01*01	TCRBD01-01*01	TCRBJ01-02*01
1069	0.00511231	19.9898	0.002802	9	CASSPRKGGDTEAFF	GAGTCGCCCAGCCCCAACCAGACCTCTCTGTACTTCTGTGCCAGCAGTCCCCGAAAGGGAGGGGACACTGAAGCTTTCTTTGGACAA	TCRBV27-01*01	TCRBD02-01*02	TCRBJ01-01*01
1070	0.0051171	19.9926	0.002802	9	CASSPLGVGNQPQHF	CTGTCGGCTGCTCCCTCCCAGACATCTGTGTACTTCTGTGCCAGCAGTCCCCTCGGGGTCGGCAATCAGCCCCAGCATTTTGGTGAT	TCRBV06-05*01	TCRBD02-01*01	TCRBJ01-05*01
1071	0.00512188	19.9954	0.002802	9	CATSDPSGRADNEQFF	TCTGCCATCCCCAACCAGACAGCTCTTTACTTCTGTGCCACCAGTGATCCTAGCGGGAGGGCCGACAATGAGCAGTTCTTCGGGCCA	TCRBV24	TCRBD02-01*02	TCRBJ02-01*01
1072	0.00512666	19.9982	0.002802	9	CASSDRLAGTQYF	ACCCTGGAGTCTGCCAGGCCCTCACATACCTCTCAGTACCTCTGTGCCAGCAGTGACCGACTAGCGGGTACGCAGTATTTTGGCCCA	TCRBV25-01*01	TCRBD02-01	TCRBJ02-03*01
1073	0.00513144	20.001	0.002802	9	CASSQDTYGYTF	CTCACTGTGACATCGGCCCAAAAGAACCCGACAGCTTTCTATCTCTGTGCCAGTAGTCAGGACACCTATGGCTACACCTTCGGTTCG	TCRBV19-01	TCRBD01-01*01	TCRBJ01-02*01
1074	0.00513622	20.0038	0.002802	9	CASSLSGSNYGYTF	ATCCAGCGCACACAGCAGGAGGACTCGGCCGTGTATCTCTGTGCCAGCAGCTTATCCGGGTCTAACTATGGCTACACCTTCGGTTCG	TCRBV07-02*01	TCRBD02-01	TCRBJ01-02*01
1075	0.00514101	20.0066	0.002802	9	CASSEEGATGNTIYF	GAGTCGGCTGCTCCCTCCCAGACATCTGTGTACTTCTGTGCCAGCAGTGAAGAGGGGGCGACGGGAAACACCATATATTTTGGAGAG	TCRBV06-01*01	TCRBD01-01*01	TCRBJ01-03*01
1076	0.00514579	20.0094	0.002802	9	CASRPTSGKSNEQFF	AGCTCTCTGGAGCTGGGGGACTCAGCTTTGTATTTCTGTGCCAGCAGACCGACTAGCGGGAAATCCAATGAGCAGTTCTTCGGGCCA	TCRBV09-01	TCRBD02-01*02	TCRBJ02-01*01
1077	0.00515057	20.0122	0.002802	9	CATLRGVNTEAFF	AAGATCCGGTCCACAAAGCTGGAGGACTCAGCCATGTACTTCTGTGCCACTCTTCGAGGGGTAAACACTGAAGCTTTCTTTGGACAA	TCRBV02-01*01	unknown	TCRBJ01-01*01
1078	0.00515535	20.015	0.002802	9	CASSLGTGPNYEQYF	AGCTCCTTGGAGCTGGGGGACTCAGCCCTGTACTTCTGTGCCAGCAGCTTGGGGACGGGGCCGAATTACGAGCAGTACTTCGGGCCG	TCRBV13-01*01	unknown	TCRBJ02-07*01
1079	0.00516014	20.0178	0.002802	9	CASSSPSSSGVYEQYF	TCCGCCAGCACCAACCAGACATCTATGTACCTCTGTGCCAGCAGTTCCCCCTCCTCTAGCGGGGTCTACGAGCAGTACTTCGGGCCG	TCRBV28-01*01	TCRBD02-01*01	TCRBJ02-07*01
1080	0.00516492	20.0206	0.002802	9	CASSSQRTSGSYEQYF	CGCACAGAGCAGGGGGACTCGGCCATGTATCTCTGTGCCAGCAGCTCCCAAAGAACTAGCGGGAGCTACGAGCAGTACTTCGGGCCG	TCRBV07-09	TCRBD02-01*02	TCRBJ02-07*01
1081	0.0051697	20.0234	0.002802	9	CASSLQGSIGANVLTF	TCGCCCAGCCCCAACCAGACCTCTCTGTACTTCTGTGCCAGCAGTTTACAGGGATCTATTGGGGCCAACGTCCTGACTTTCGGGGCC	TCRBV27-01*01	TCRBD01-01*01	TCRBJ02-06*01
1082	0.00517448	20.0263	0.002802	9	CASGRESSYEQYF	GGGTTGGAGTCGGCTGCTCCCTCCCAAACATCTGTGTACTTCTGTGCCAGCGGACGGGAGTCTTCCTACGAGCAGTACTTCGGGCCG	TCRBV06	TCRBD02-01*02	TCRBJ02-07*01
1083	0.00517927	20.0291	0.002802	9	CASSLRGPGDGYTF	GTGAGCACCTTGGAGCTGGGGGACTCGGCCCTTTATCTTTGCGCCAGCAGCTTGAGGGGGCCAGGGGATGGCTACACCTTCGGTTCG	TCRBV05-01*01	TCRBD01-01*01	TCRBJ01-02*01
1084	0.00518405	20.0319	0.002802	9	CASSYLTGSYGYTF	CTGCTGTCGGCTGCTCCCTCCCAGACATCTGTGTACTTCTGTGCCAGCAGTTACCTGACAGGGAGCTATGGCTACACCTTCGGTTCG	TCRBV06-05*01	TCRBD01-01*01	TCRBJ01-02*01
1085	0.00518883	20.0347	0.002802	9	CASGLLAYNEQFF	AAGATCCGGTCCACAAAGCTGGAGGACTCAGCCATGTACTTCTGTGCCAGCGGGCTACTAGCCTACAATGAGCAGTTCTTCGGGCCA	TCRBV02-01*01	TCRBD02-01	TCRBJ02-01*01
1086	0.00519361	20.0375	0.002802	9	CASILLEGPEAFF	AGGCTGGAGTCGGCTGCTCCCTCCCAGACATCTGTGTACTTCTGTGCCAGCATTCTATTAGAGGGCCCTGAAGCTTTCTTTGGACAA	TCRBV06-01*01	TCRBD02-01*02	TCRBJ01-01*01
1087	0.0051984	20.0403	0.002802	9	CASSAGDRSYGYTF	CTGAGCTCTCTGGAGCTGGGGGACTCAGCTTTGTATTTCTGTGCCAGCAGCGCGGGGGACAGAAGCTATGGCTACACCTTCGGTTCG	TCRBV09-01	TCRBD01-01*01	TCRBJ01-02*01
1088	0.00520318	20.0431	0.002802	9	CASSAEGLGNYGYTF	CGGTCCACAAAGCTGGAGGACTCAGCCATGTACTTCTGTGCCAGCAGTGCCGAGGGGCTGGGTAACTATGGCTACACCTTCGGTTCG	TCRBV02-01*01	unknown	TCRBJ01-02*01
1089	0.00520796	20.0459	0.002802	9	CASSFSDGQETQYF	ATCCAGCGCACAGAGCAGGGGGACTCGGCCATGTATCTCTGTGCCAGCAGCTTCTCGGACGGACAAGAGACCCAGTACTTCGGGCCA	TCRBV07-09	unknown	TCRBJ02-05*01
1090	0.00521274	20.0487	0.002802	9	CASSLSTQGGDTQYF	CAGCCCTCAGAACCCAGGGACTCAGCTGTGTACTTCTGTGCCAGCAGTTTATCAACCCAGGGGGGAGATACGCAGTATTTTGGCCCA	TCRBV12	TCRBD01-01*01	TCRBJ02-03*01
1091	0.00521752	20.0515	0.002802	9	CASSLGGGPRTGELFF	ACCTTGGAGCTGGGGGACTCGGCCCTTTATCTTTGCGCCAGCAGCTTAGGAGGGGGGCCGCGAACCGGGGAGCTGTTTTTTGGAGAA	TCRBV05-01*01	unknown	TCRBJ02-02*01
1092	0.00522231	20.0543	0.002802	9	CATSDLEGTGGETQYF	TCTGCCATCCCCAACCAGACAGCTCTTTACTTCTGTGCCACCAGTGATTTAGAGGGTACAGGGGGAGAGACCCAGTACTTCGGGCCA	TCRBV24	TCRBD01-01*01	TCRBJ02-05*01
1093	0.00522709	20.0571	0.002802	9	CATSRDLGREETQYF	CGCTCACCAGGCCTGGGGGACGCAGCCATGTACCTGTGTGCCACCAGCAGAGACCTAGGGCGGGAAGAGACCCAGTACTTCGGGCCA	TCRBV15-01*01	TCRBD02-01	TCRBJ02-05*01
1094	0.00523187	20.0599	0.002802	9	CASSQVQGSGWEQYF	CACGCCCTGCAGCCAGAAGACTCAGCCCTGTATCTCTGCGCCAGCAGCCAAGTACAGGGATCCGGATGGGAGCAGTACTTCGGGCCG	TCRBV04-01*01	TCRBD01-01*01	TCRBJ02-07*01
1095	0.00523665	20.0627	0.002802	9	CASSQQGAEQYF	ATGAATGTGAGCACCTTGGAGCTGGGGGACTCGGCCCTTTATCTTTGCGCCAGCAGCCAGCAGGGGGCCGAGCAGTACTTCGGGCCG	TCRBV05-01*01	TCRBD01-01*01	TCRBJ02-07*01
1096	0.00524144	20.0655	0.002802	9	CASSAQGVDTQYF	AGGCTGGAGTCGGCTGCTCCCTCCCAGACATCTGTGTACTTCTGTGCCAGCAGTGCGCAGGGGGTAGATACGCAGTATTTTGGCCCA	TCRBV06-01*01	TCRBD01-01*01	TCRBJ02-03*01
1097	0.00524622	20.0683	0.002802	9	CASSPQGANEKLFF	ATCCAGCAGGTAGTGCGAGGAGATTCGGCAGCTTATTTCTGTGCCAGCTCACCACAGGGAGCTAATGAAAAACTGTTTTTTGGCAGT	TCRBV18-01*01	TCRBD02-01*02	TCRBJ01-04*01
1098	0.005251	20.0711	0.002802	9	CAISQDLYEQYF	CTCACTCTGGAGTCCGCTACCAGCTCCCAGACATCTGTGTACTTCTGTGCCATCAGTCAAGACCTATACGAGCAGTACTTCGGGCCG	TCRBV10-03*01	unknown	TCRBJ02-07*01
1099	0.00525578	20.0739	0.002802	9	CASSESRGGAYQPQHF	TCGGCTGCTCCCTCCCAAACATCTGTGTACTTCTGTGCCAGCAGTGAGAGTCGCGGGGGGGCATACCAGCCCCAGCATTTTGGTGAT	TCRBV06	TCRBD02-01*01	TCRBJ01-05*01
1100	0.00526057	20.0767	0.002802	9	CASSYSKVGDQHF	AGGCTGCTGTCGGCTGCTCCCTCCCAGACATCTGTGTACTTCTGTGCCAGCAGTTACTCGAAGGTGGGGGACCAGCATTTTGGTGAT	TCRBV06-05*01	unknown	TCRBJ01-05*01
1101	0.00526535	20.0795	0.002802	9	CASSWGRAAGQGYYGYTF	GCTCCCTCCCAGACATCTGTGTACTTCTGTGCCAGCAGTTGGGGTCGGGCCGCGGGACAGGGATACTATGGCTACACCTTCGGTTCG	TCRBV06	TCRBD01-01*01	TCRBJ01-02*01
1102	0.00527013	20.0823	0.002802	9	CASSDPGGHEQFF	ACGTTGGCGTCTGCTGTACCCTCTCAGACATCTGTGTACTTCTGTGCCAGCAGTGACCCCGGGGGTCATGAGCAGTTCTTCGGGCCA	TCRBV06-04	TCRBD02-01*01	TCRBJ02-01*01
1103	0.00527491	20.0851	0.002802	9	CASIQDGQGSSSYNEQFF	AGCCCCAACCAGACCTCTCTGTACTTCTGTGCCAGCATCCAAGATGGTCAGGGCAGTAGCTCCTACAATGAGCAGTTCTTCGGGCCA	TCRBV27-01*01	TCRBD01-01*01	TCRBJ02-01*01
1104	0.00527969	20.0879	0.002802	9	CASSLPGTAAYNEQFF	TCCGCCAGCACCAACCAGACATCTATGTACCTCTGTGCCAGCAGTTTGCCCGGGACAGCCGCCTACAATGAGCAGTTCTTCGGGCCA	TCRBV28-01*01	TCRBD01-01*01	TCRBJ02-01*01
1105	0.00528448	20.0907	0.002802	9	CASRPPGLALIPGELFF	GCAGAGCAGGGGGACTCGGCCGTGTATGTCTGTGCAAGTCGCCCACCAGGACTAGCGCTTATTCCCGGGGAGCTGTTTTTTGGAGAA	TCRBV12-02*01	TCRBD02-01	TCRBJ02-02*01
1106	0.00528926	20.0935	0.002802	9	CASSKNMEAFF	CCGCTCAGGCTGCTGTCGGCTGCTCCCTCCCAGACATCTGTGTACTTCTGTGCCAGCAGTAAAAACATGGAAGCTTTCTTTGGACAA	TCRBV06-05*01	TCRBD01-01*01	TCRBJ01-01*01
1107	0.00529404	20.0963	0.002802	9	CASRSGARGYTF	ATGAATGTGAGCACCTTGGAGCTGGGGGACTCGGCCCTTTATCTTTGCGCCAGCAGGTCCGGAGCTAGAGGCTACACCTTCGGTTCG	TCRBV05-01*01	TCRBD02-01	TCRBJ01-02*01
1108	0.00529882	20.0991	0.002802	9	CASSLRSDGTGELFF	GAGTCGCCCAGCCCCAACCAGACCTCTCTGTACTTCTGTGCCAGCAGCCTTCGGTCAGACGGCACCGGGGAGCTGTTTTTTGGAGAA	TCRBV27-01*01	unknown	TCRBJ02-02*01
1109	0.00530361	20.1019	0.002802	9	CASSQAVSGSLGTGELFF	CAGCCAGAAGACTCGGCCCTGTATCTCTGCGCCAGCAGCCAAGCGGTTAGCGGGAGTCTAGGCACCGGGGAGCTGTTTTTTGGAGAA	TCRBV04-03*01	TCRBD02-01*02	TCRBJ02-02*01
1110	0.00530839	20.1047	0.002802	9	CAISELGTASEAFF	CTGGAGTCCGCTACCAGCTCCCAGACATCTGTGTACTTCTGTGCCATCAGTGAGCTAGGGACAGCCTCTGAAGCTTTCTTTGGACAA	TCRBV10-03*01	TCRBD01-01*01	TCRBJ01-01*01
1111	0.00531317	20.1075	0.002802	9	CASTAKLGQGIEKLFF	TCGGCTGCTCCCTCCCAGACATCTGTGTACTTCTGTGCCAGCACTGCAAAACTGGGACAGGGGATTGAAAAACTGTTTTTTGGCAGT	TCRBV06	TCRBD01-01*01	TCRBJ01-04*01
1112	0.00531795	20.1103	0.002802	9	CASKGTAKEQYF	CTGAAGATCCAGCCCTCAGAACCCAGGGACTCAGCTGTGTACTTCTGTGCCAGCAAAGGGACCGCAAAGGAGCAGTACTTCGGGCCG	TCRBV12	unknown	TCRBJ02-07*01
1113	0.00532274	20.1131	0.002802	9	CASSSRGGLPNEQFF	AGCTCTCTGGAGCTGGGGGACTCAGCTTTGTATTTCTGTGCCAGCAGCTCCCGTGGGGGACTACCAAATGAGCAGTTCTTCGGGCCA	TCRBV09-01	TCRBD02-01	TCRBJ02-01*01
1114	0.00532752	20.1159	0.002802	9	CSARVSGSGDTQYF	GTGACCAGTGCCCATCCTGAAGACAGCAGCTTCTACATCTGCAGTGCTAGAGTTAGTGGGAGTGGGGATACGCAGTATTTTGGCCCA	TCRBV20	TCRBD02-01*02	TCRBJ02-03*01
1115	0.0053323	20.1187	0.002802	9	CASSLAGRGADTQYF	CAGCGCACAGAGCAGGGGGACTCGGCCATGTATCTCTGTGCCAGCAGCTTAGCGGGGAGGGGCGCAGATACGCAGTATTTTGGCCCA	TCRBV07-09	TCRBD02-01*02	TCRBJ02-03*01
1116	0.00533708	20.1215	0.002802	9	CASSDKGRTDTQYF	CTGGAGTCGGCTGCTCCCTCCCAGACATCTGTGTACTTCTGTGCCAGCAGTGACAAGGGGAGGACAGATACGCAGTATTTTGGCCCA	TCRBV06-01*01	TCRBD02-01*02	TCRBJ02-03*01
1117	0.00534187	20.1243	0.002802	9	CASSFGGRSTDTQYF	CAGCGCACACAGCAGGAGGACTCGGCCGTGTATCTCTGTGCCAGCAGCTTTGGGGGGAGGAGCACAGATACGCAGTATTTTGGCCCA	TCRBV07-02*01	TCRBD02-01	TCRBJ02-03*01
1118	0.00534665	20.1271	0.002802	9	CASSPGNTEAFF	TTGGAGATCCAGCGCACAGAGCAGGGGGACTCGGCCATGTATCTCTGTGCCAGCAGCCCGGGGAACACTGAAGCTTTCTTTGGACAA	TCRBV07-09	TCRBD02-01	TCRBJ01-01*01
1119	0.00535143	20.1299	0.002802	9	CASRRTGTLSRNTEAFF	GCTGCTCCCTCCCAGACATCTGTGTACTTCTGTGCCAGCAGGAGAACAGGGACTCTCTCTAGGAACACTGAAGCTTTCTTTGGACAA	TCRBV06	unknown	TCRBJ01-01*01
1120	0.00535621	20.1327	0.002802	9	CASSENGRGGQPQHF	CGGTCCACAAAGCTGGAGGACTCAGCCATGTACTTCTGTGCCAGCAGTGAAAACGGTCGAGGGGGGCAGCCCCAGCATTTTGGTGAT	TCRBV02-01*01	unknown	TCRBJ01-05*01
1121	0.00536099	20.1355	0.002802	9	CASSTHGPYGYTF	ATTCTGGAGTCCGCCAGCACCAACCAGACATCTATGTACCTCTGTGCCAGCAGCACCCACGGCCCCTATGGCTACACCTTCGGTTCG	TCRBV28-01*01	unknown	TCRBJ01-02*01
1122	0.00536578	20.1383	0.002802	9	CASSEQGAYGYTF	AATGTGAGCACCTTGGAGCTGGGGGACTCGGCCCTTTATCTTTGCGCCAGCAGTGAACAGGGGGCCTACGGCTACACCTTCGGTTCG	TCRBV05-01*01	TCRBD01-01*01	TCRBJ01-02*01
1123	0.00537056	20.1411	0.002802	9	CASSPLRGFYEQYV	GTGAACGCCTTGGAGCTGGACGACTCGGCCCTGTATCTCTGTGCCAGCAGCCCCCTGAGGGGATTCTACGAGCAGTACGTCGGGCCG	TCRBV05-04*01	unknown	TCRBJ02-07*01
1124	0.00537534	20.1439	0.002802	9	CASTKTTGTEQYF	ACTGTGACATCGGCCCAAAAGAACCCGACAGCTTTCTATCTCTGTGCCAGTACCAAAACGACAGGGACCGAGCAGTACTTCGGGCCG	TCRBV19-01	TCRBD01-01*01	TCRBJ02-07*01
1125	0.00538012	20.1467	0.002802	9	CASSLTPGYEQYF	AATGTGAGCACCTTGGAGCTGGGGGACTCGGCCCTTTATCTTTGCGCCAGCAGCTTAACCCCCGGCTACGAGCAGTACTTCGGGCCG	TCRBV05-01*01	TCRBD02-01	TCRBJ02-07*01
1126	0.00538491	20.1495	0.002802	9	CASSRTSGGYNEQFF	AGCACCTTGGAGCTGGGGGACTCGGCCCTTTATCTTTGCGCCAGCAGCCGGACTAGCGGGGGTTACAATGAGCAGTTCTTCGGGCCA	TCRBV05-01*01	TCRBD02-01*01	TCRBJ02-01*01
1127	0.00538969	20.1523	0.002802	9	CASSLVSYNEQFF	ACGATCCAGCGCACACAGCAGGAGGACTCGGCCGTGTATCTCTGTGCCAGCAGCTTAGTCTCCTACAATGAGCAGTTCTTCGGGCCA	TCRBV07-02*01	unknown	TCRBJ02-01*01
1128	0.00539447	20.1551	0.002802	9	CASSYGAPWAEGQETQYF	GCTCCCTCCCAGACATCTGTGTACTTCTGTGCCAGCAGTTACGGCGCCCCGTGGGCCGAGGGCCAGGAGACCCAGTACTTCGGGCCA	TCRBV06	TCRBD02-01*02	TCRBJ02-05*01
1129	0.00539925	20.1579	0.002802	9	CASSLDEGDTVGTEAFF	ACAGAGCAGCGGGACTCGGCCATGTATCGCTGTGCCAGCAGCTTAGACGAGGGGGACACGGTTGGGACTGAAGCTTTCTTTGGACAA	TCRBV07-06*01	TCRBD01-01*01	TCRBJ01-01*01
1130	0.00540404	20.1607	0.002802	9	CASSTRDGYNEQFF	CTGCTGTCGGCTGCTCCCTCCCAGACATCTGTGTACTTCTGTGCCAGCAGTACCCGGGACGGCTACAATGAGCAGTTCTTCGGGCCA	TCRBV06-05*01	unknown	TCRBJ02-01*01
1131	0.00540882	20.1635	0.002802	9	CASSPGLAGEETQYF	CAGCGCACAGAGCGGGGGGACTCAGCCGTGTATCTCTGTGCCAGCAGCCCGGGACTAGCGGGGGAAGAGACCCAGTACTTCGGGCCA	TCRBV07-03*01	TCRBD02-01*01	TCRBJ02-05*01
1132	0.0054136	20.1664	0.002802	9	CASSPSPTGKVSTEAFF	CTGCAGCCAGAAGACTCAGCCCTGTATCTCTGCGCCAGCAGCCCCTCCCCGACGGGGAAAGTGAGCACTGAAGCTTTCTTTGGACAA	TCRBV04-01*01	TCRBD02-01*01	TCRBJ01-01*01
1133	0.00541838	20.1692	0.002802	9	CASSEEGPSYEQYF	CTGGAGTCGGCTGCTCCCTCCCAGACATCTGTGTACTTCTGTGCCAGCAGTGAAGAAGGCCCTAGCTACGAGCAGTACTTCGGGCCG	TCRBV06-01*01	TCRBD02-01	TCRBJ02-07*01
1134	0.00542316	20.172	0.002802	9	CSAPSALTGVDEQYF	ACCAGTGCCCATCCTGAAGACAGCAGCTTCTACATCTGCAGTGCCCCGTCGGCGTTGACAGGGGTAGACGAGCAGTACTTCGGGCCG	TCRBV20	TCRBD01-01*01	TCRBJ02-07*01
1135	0.00542795	20.1748	0.002802	9	CASNGGRAEDIQYF	GTGACATCGGCCCAAAAGAACCCGACAGCTTTCTATCTCTGTGCCAGTAATGGAGGGAGGGCCGAGGACATTCAGTACTTCGGCGCC	TCRBV19-01	TCRBD02-01*02	TCRBJ02-04*01
1136	0.00543273	20.1776	0.002802	9	CASSRGQRRETQYF	CTGGAGTCCGCCAGCACCAACCAGACATCTATGTACCTCTGTGCCAGCAGTCGGGGACAGAGACGAGAGACCCAGTACTTCGGGCCA	TCRBV28-01*01	TCRBD01-01*01	TCRBJ02-05*01
1137	0.00543751	20.1804	0.002802	9	CASSSGLAGVRTDTQYF	GCAAAGCTTGAGGACTCGGCCGTGTATCTCTGTGCCAGCAGCTCGGGACTAGCGGGAGTCAGGACAGATACGCAGTATTTTGGCCCA	TCRBV11-02*02	TCRBD02-01*02	TCRBJ02-03*01
1138	0.00544229	20.1832	0.002802	9	CASSLTYHTDRDTGELFF	GAGCGGGGGGACTCAGCCGTGTATCTCTGTGCCAGCAGCTTAACGTACCACACGGACAGGGACACCGGGGAGCTGTTTTTTGGAGAA	TCRBV07-03*01	TCRBD01-01*01	TCRBJ02-02*01
1139	0.00544708	20.186	0.002802	9	CSALGQTNTGELFF	GTGACCAGTGCCCATCCTGAAGACAGCAGCTTCTACATCTGCAGTGCTCTCGGACAGACGAACACCGGGGAGCTGTTTTTTGGAGAA	TCRBV20	TCRBD01-01*01	TCRBJ02-02*01
1140	0.00545186	20.1888	0.002802	9	CASSLEGFTEAFF	ATCCTGGAGTCGCCCAGCCCCAACCAGACCTCTCTGTACTTCTGTGCCAGCAGTTTAGAGGGGTTCACTGAAGCTTTCTTTGGACAA	TCRBV27-01*01	unknown	TCRBJ01-01*01
1141	0.00545664	20.1916	0.002802	9	CASSLGSRGENTEAFF	ACCTTGGAGCTGGGGGACTCGGCCCTTTATCTTTGCGCCAGCAGCTTGGGGTCACGGGGGGAGAACACTGAAGCTTTCTTTGGACAA	TCRBV05-01*01	TCRBD02-01*01	TCRBJ01-01*01
1142	0.00546142	20.1944	0.002802	9	CASSQDSSNQPQHF	CTACACGCCCTGCAGCCAGAAGACTCAGCCCTGTATCTCTGCGCCAGCAGCCAGGACAGTAGCAATCAGCCCCAGCATTTTGGTGAT	TCRBV04-01*01	TCRBD01-01*01	TCRBJ01-05*01
1143	0.00546621	20.1972	0.002802	9	CASSKGSPKTGTEYGYTF	AGCACCAACCAGACATCTATGTACCTCTGTGCCAGCAGCAAAGGGTCACCTAAAACCGGGACAGAGTATGGCTACACCTTCGGTTCG	TCRBV28-01*01	TCRBD01-01*01	TCRBJ01-02*01
1144	0.00547099	20.2	0.002802	9	CASSPTTSGRGIAKNIQYF	CCCAGGGACTCAGCTGTGTACTTCTGTGCCAGCAGTCCGACGACTAGCGGGAGGGGAATAGCCAAAAACATTCAGTACTTCGGCGCC	TCRBV12	TCRBD02-01*02	TCRBJ02-04*01
1145	0.00547577	20.2028	0.002802	9	CASSLTGVSYNEQFF	ACATCGGCCCAAAAGAACCCGACAGCTTTCTATCTCTGTGCCAGTAGTTTGACAGGGGTTTCCTACAATGAGCAGTTCTTCGGGCCA	TCRBV19-01	TCRBD01-01*01	TCRBJ02-01*01
1146	0.00548055	20.2056	0.002802	9	CASSFQPTQETQYF	GTGAGCACCTTGGAGCTGGGGGACTCGGCCCTTTATCTTTGCGCCAGCAGCTTTCAGCCGACCCAAGAGACCCAGTACTTCGGGCCA	TCRBV05-01*01	unknown	TCRBJ02-05*01
1147	0.00548533	20.2084	0.002802	9	CASSLGVGLSTGELFF	CGCACAGAGCAGGGGGACTCGGCCATGTATCTCTGTGCCAGCAGCTTAGGAGTGGGTTTGAGCACCGGGGAGCTGTTTTTTGGAGAA	TCRBV07-09	unknown	TCRBJ02-02*01
1148	0.00549012	20.2112	0.002802	9	CASSTDSLNQPQHF	GTGACATCGGCCCAAAAGAACCCGACAGCTTTCTATCTCTGTGCCAGTAGTACGGACAGTCTCAATCAGCCCCAGCATTTTGGTGAT	TCRBV19-01	TCRBD01-01*01	TCRBJ01-05*01
1149	0.0054949	20.214	0.002802	9	CASSPPGTGGLNIQYF	CAGGTAGTGCGAGGAGATTCGGCAGCTTATTTCTGTGCCAGCTCACCACCCGGGACAGGGGGGCTAAACATTCAGTACTTCGGCGCC	TCRBV18-01*01	TCRBD01-01*01	TCRBJ02-04*01
1150	0.00549968	20.2168	0.002802	9	CASSLQTGDAGYTF	ATCCAGCGCACACAGCAGGAGGACTCGGCCGTGTATCTCTGTGCCAGCAGCTTACAAACAGGGGACGCTGGCTACACCTTCGGTTCG	TCRBV07-02*01	TCRBD01-01*01	TCRBJ01-02*01
1151	0.00550446	20.2196	0.002802	9	CASSKTSAYPSYEQYF	GCCTTGTTGCTGGGGGACTCGGCCCTGTATCTCTGTGCCAGCAGCAAGACTAGTGCTTACCCCTCCTACGAGCAGTACTTCGGGCCG	TCRBV05-05*01	TCRBD02-01	TCRBJ02-07*01
1152	0.00550925	20.2224	0.002802	9	CASSSPAAGANVLTF	CAGCCTGCAGAGCTTGGGGACTCGGCCGTGTATCTCTGTGCCAGCAGCTCCCCTGCCGCCGGGGCCAACGTCCTGACTTTCGGGGCC	TCRBV11-03*01	unknown	TCRBJ02-06*01
1153	0.00551403	20.2252	0.002802	9	CASRSHEGYTEAFF	TTGGCGTCTGCTGTACCCTCTCAGACATCTGTGTACTTCTGTGCCAGCAGATCCCATGAGGGCTACACTGAAGCTTTCTTTGGACAA	TCRBV06-04	TCRBD02-01*02	TCRBJ01-01*01
1154	0.00551881	20.228	0.002802	9	CASSTQGGYEAFF	ACTGTGACATCGGCCCAAAAGAACCCGACAGCTTTCTATCTCTGTGCCAGTAGTACACAGGGTGGGTATGAAGCTTTCTTTGGACAA	TCRBV19-01	TCRBD01-01*01	TCRBJ01-01*01
1155	0.00552359	20.2308	0.002802	9	CASSQDEVRGANEKLFF	CTGCAGCCAGAAGACTCGGCCCTGTATCTCTGCGCCAGCAGCCAAGATGAGGTTAGAGGGGCTAATGAAAAACTGTTTTTTGGCAGT	TCRBV04-03*01	unknown	TCRBJ01-04*01
1156	0.00552838	20.2336	0.002802	9	CASSYLVANEKLFF	CTGGAGTTGGCTGCTCCCTCCCAGACATCTGTGTACTTCTGTGCCAGCAGTTACCTGGTAGCTAATGAAAAACTGTTTTTTGGCAGT	TCRBV06-06	TCRBD02-01	TCRBJ01-04*01
1157	0.00553316	20.2364	0.002802	9	CASSPLPGGGEQYF	CTGAGCTCTCTGGAGCTGGGGGACTCAGCTTTGTATTTCTGTGCCAGCAGCCCACTCCCGGGGGGAGGCGAGCAGTACTTCGGGCCG	TCRBV09-01	TCRBD02-01*01	TCRBJ02-07*01
1158	0.00553794	20.2392	0.002802	9	CASRHYREQEPTNSYEQYF	CCCTCCCAGACATCTGTGTACTTCTGTGCCAGCAGACATTACAGGGAGCAGGAGCCGACGAACTCCTACGAGCAGTACTTCGGGCCG	TCRBV06	TCRBD01-01*01	TCRBJ02-07*01
1159	0.00554272	20.242	0.002802	9	CASSFKRSTEGYNEQFF	ACACAGCAGGAGGACTCCGCCGTGTATCTCTGTGCCAGCAGCTTTAAACGCTCAACGGAAGGGTACAATGAGCAGTTCTTCGGGCCA	TCRBV07-08*01	unknown	TCRBJ02-01*01
1160	0.00554751	20.2448	0.002802	9	CASSIGGRGNEQFF	GTGACATCGGCCCAAAAGAACCCGACAGCTTTCTATCTCTGTGCCAGTAGTATTGGCGGGAGGGGAAATGAGCAGTTCTTCGGGCCA	TCRBV19-01	TCRBD02-01*02	TCRBJ02-01*01
1161	0.00555229	20.2476	0.002802	9	CSAKVAKRLYF	ACTCTGACAGTGACCAGTGCCCATCCTGAAGACAGCAGCTTCTACATCTGCAGTGCCAAGGTGGCTAAACGCCTGTATTTTGGCCCA	TCRBV20-01*01	unknown	TCRBJ02-03*01
1162	0.00555707	20.2504	0.002802	9	CASPIPGLGTDTQYF	CAGCAGGTAGTGCGAGGAGATTCGGCAGCTTATTTCTGTGCCAGCCCTATTCCGGGACTAGGCACAGATACGCAGTATTTTGGCCCA	TCRBV18-01*01	TCRBD02-01	TCRBJ02-03*01
1163	0.00556185	20.2532	0.002802	9	CASSLAHSSTGGFRYGYTF	CAGGAGGACTCCGCCGTGTATCTCTGTGCCAGCAGCTTAGCCCACTCCTCGACAGGGGGATTTCGATATGGCTACACCTTCGGTTCG	TCRBV07-08*01	TCRBD01-01*01	TCRBJ01-02*01
1164	0.00556663	20.256	0.002802	9	WTSGIDEQFF	TGTACCTTGGAGATCCAGTCCACGGAGTCAGGGGACACAGCACTGTATTTCTGGACTAGCGGGATTGATGAGCAGTTCTTCGGGCCA	TCRBV21-01*01	TCRBD02-01*02	TCRBJ02-01*01
1165	0.00557142	20.2588	0.002802	9	CASSKGGLAGLNEQFF	TCCACGGAGTCAGGGGACACAGCACTGTATTTCTGTGCCAGCAGCAAAGGGGGGCTAGCGGGGCTGAATGAGCAGTTCTTCGGGCCA	TCRBV21-01*01	TCRBD02-01*01	TCRBJ02-01*01
1166	0.0055762	20.2616	0.002802	9	CARYLREREPTGPNEQFF	GTACCCTCTCAGACATCTGTGTACTTCTGTGCCAGGTATCTTCGGGAGCGGGAGCCCACGGGGCCCAATGAGCAGTTCTTCGGGCCA	TCRBV06-04	TCRBD02-01*02	TCRBJ02-01*01
1167	0.00558098	20.2644	0.002802	9	CATLDSQETQYF	CTGATTCTGGAGTCCGCCAGCACCAACCAGACATCTATGTACCTCTGTGCCACCCTGGACAGTCAGGAGACCCAGTACTTCGGGCCA	TCRBV28-01*01	TCRBD01-01*01	TCRBJ02-05*01
1168	0.00558576	20.2672	0.002802	9	CATVDRPPGELFF	ACTCTGTAGTCTGCTGCCTCCTCCCAGACATCTGTATATTTCTGCGCCACCGTGGACAGACCCCCCGGGGAGCTGTTTTTTGGAGAA	TCRBV10-01	TCRBD01-01*01	TCRBJ02-02*01
1169	0.00559055	20.27	0.002802	9	CASSILGTHSGNTIYF	TCGGCCCAAAAGAACCCGACAGCTTTCTATCTCTGTGCCAGTAGTATTTTGGGGACACACTCTGGAAACACCATATATTTTGGAGAG	TCRBV19-01	TCRBD01-01*01	TCRBJ01-03*01
1170	0.00559533	20.2728	0.002802	9	CASSLYFGETQYF	AATGTGAACGCCTTGTTGCTGGGGGACTCGGCCCTGTATCTCTGTGCCAGCAGCTTATACTTCGGTGAGACCCAGTACTTCGGGCCA	TCRBV05-05*01	TCRBD02-01	TCRBJ02-05*01
1171	0.00560011	20.2756	0.002802	9	CASSRLAQETQYF	AAGATCCAGCCCTCAGAACCCAGGGACTCAGCTGTGTACTTCTGTGCCAGCAGCCGACTCGCCCAAGAGACCCAGTACTTCGGGCCA	TCRBV12	TCRBD02-01	TCRBJ02-05*01
1172	0.00560489	20.2784	0.002802	9	CASSFLRRPTDTQYF	CAGCCTGCAAAGCTTGAGGACTCGGCCGTGTATCTCTGTGCCAGCAGCTTCCTTAGGCGGCCCACAGATACGCAGTATTTTGGCCCA	TCRBV11-02*02	TCRBD02-01	TCRBJ02-03*01
1173	0.00560968	20.2812	0.002802	9	CASSLEGEWDTGELFF	CGCACACAGCAGGAGGACTCCGCCGTGTATCTCTGTGCCAGCAGCTTGGAGGGGGAGTGGGACACCGGGGAGCTGTTTTTTGGAGAA	TCRBV07-08*01	unknown	TCRBJ02-02*01
1174	0.00561446	20.284	0.002802	9	CSAPAGGGHEQYF	ACAGTGACCAGTGCCCATCCTGAAGACAGCAGCTTCTACATCTGCAGTGCCCCAGCGGGAGGAGGACACGAGCAGTACTTCGGGCCG	TCRBV20	TCRBD02-01*02	TCRBJ02-07*01
1175	0.00561924	20.2868	0.002802	9	CASSLSPGSGNTIYF	CAGCGCACACAGCAGGAGGACTCGGCCGTGTATCTCTGTGCCAGCAGCTTAAGTCCGGGCTCTGGAAACACCATATATTTTGGAGAG	TCRBV07-02*01	TCRBD02-01	TCRBJ01-03*01
1176	0.00562402	20.2896	0.002802	9	CASSPPPGSHNEQFF	CAGCAGGTAGTGCGAGGAGATTCGGCAGCTTATTTCTGTGCCAGCTCACCACCGCCGGGAAGCCACAATGAGCAGTTCTTCGGGCCA	TCRBV18-01*01	TCRBD02-01*02	TCRBJ02-01*01
1177	0.0056288	20.2924	0.002802	9	CASSSLAGGPNEQFF	CAGCGCACAGAGCAGGGGGACTCGGCCATGTATCTCTGTGCCAGCAGCTCCCTTGCGGGAGGTCCAAATGAGCAGTTCTTCGGGCCA	TCRBV07-09	TCRBD02-01*02	TCRBJ02-01*01
1178	0.00563359	20.2952	0.002802	9	CSAGLAGVSGELFF	GTGACCAGTGCCCATCCTGAAGACAGCAGCTTCTACATCTGCAGTGCTGGACTAGCGGGAGTGTCCGGGGAGCTGTTTTTTGGAGAA	TCRBV20	TCRBD02-01*02	TCRBJ02-02*01
1179	0.00563837	20.298	0.002802	9	CASKDAGGNTEAFF	ATCCGGTCCACAAAGCTGGAGGACTCAGCCATGTACTTCTGTGCCAGCAAAGATGCAGGGGGCAACACTGAAGCTTTCTTTGGACAA	TCRBV02-01*01	TCRBD01-01*01	TCRBJ01-01*01
1180	0.00564315	20.3008	0.002802	9	CASSLVSQGGQPQHF	CAGCGCACACAGCAGGAGGACTCGGCCGTGTATCTCTGTGCCAGCAGCTTAGTCTCCCAGGGTGGGCAGCCCCAGCATTTTGGTGAT	TCRBV07-02*01	TCRBD01-01*01	TCRBJ01-05*01
1181	0.00564793	20.3036	0.002802	9	CSASLAYPEGYTF	ACAGTGACCAGTGCCCATCCTGAAGACAGCAGCTTCTACATCTGCAGTGCTAGCTTGGCTTACCCCGAAGGCTACACCTTCGGTTCG	TCRBV20	TCRBD01-01*01	TCRBJ01-02*01
1182	0.00565272	20.3065	0.002802	9	CASFRTGAGGTSGANVLTF	TCAGGGGACACAGCACTGTATTTCTGTGCCAGCTTTCGAACCGGGGCAGGGGGAACATCTGGGGCCAACGTCCTGACTTTCGGGGCC	TCRBV21-01*01	TCRBD01-01*01	TCRBJ02-06*01
1183	0.0056575	20.3093	0.002802	9	CASSLDGATKETQYF	AACGCCTTGTTGCTGGGGGACTCGGCCCTCTATCTCTGTGCCAGCAGCTTGGACGGGGCGACTAAGGAGACCCAGTACTTCGGGCCA	TCRBV05-06*01	unknown	TCRBJ02-05*01
1184	0.00566228	20.3121	0.002802	9	CASSVGGDQETQYF	GTGAACGCCTTGGAGCTGGACGACTCGGCCCTGTATCTCTGTGCCAGCAGCGTTGGTGGCGACCAAGAGACCCAGTACTTCGGGCCA	TCRBV05-04*01	unknown	TCRBJ02-05*01
1185	0.00566706	20.3149	0.002802	9	CASSGGLAGGTDTQYF	CCTGCAAAGCTTGAGGACTCGGCCGTGTATCTCTGTGCCAGCAGCGGGGGACTAGCGGGAGGCACAGATACGCAGTATTTTGGCCCA	TCRBV11-02*02	TCRBD02-01*02	TCRBJ02-03*01
1186	0.00567185	20.3177	0.002802	9	CASSQRQGTTGELFF	CACGCCCTGCAGCCAGAAGACTCAGCCCTGTATCTCTGCGCCAGCAGCCAACGACAGGGAACCACCGGGGAGCTGTTTTTTGGAGAA	TCRBV04-01*01	TCRBD01-01*01	TCRBJ02-02*01
1187	0.00567663	20.3205	0.002802	9	CASRQALNTEAFF	ACTCTGGAGTCAGCTACCCGCTCCCAGACATCTGTGTATTTCTGCGCCAGCAGACAGGCCTTGAACACTGAAGCTTTCTTTGGACAA	TCRBV10-02*01	TCRBD01-01*01	TCRBJ01-01*01
1188	0.00568141	20.3233	0.002802	9	CASSTQGSTNEKLFF	AACGCCTTGGAGCTGGACGACTCGGCCCTGTATCTCTGTGCCAGCAGCACTCAGGGATCAACTAATGAAAAACTGTTTTTTGGCAGT	TCRBV05-04*01	TCRBD01-01*01	TCRBJ01-04*01
1189	0.00568619	20.3261	0.002802	9	CASRTTSSGWIGNQPQHF	CAAAAGAACCCGACAGCTTTCTATCTCTGTGCCAGTAGGACTACTAGTAGTGGGTGGATAGGCAATCAGCCCCAGCATTTTGGTGAT	TCRBV19-01	TCRBD02-01	TCRBJ01-05*01
1190	0.00569098	20.3289	0.002802	9	CASSYSRGIQPQHF	CTGCTGTCGGCTGCTCCCTCCCAGACATCTGTGTACTTCTGTGCCAGCAGTTACTCGAGGGGGATCCAGCCCCAGCATTTTGGTGAT	TCRBV06-05*01	TCRBD01-01*01	TCRBJ01-05*01
1191	0.00569576	20.3317	0.002802	9	CASSLKQGPYEQYV	ATCCAGCCTGCAAAGCTTGAGGACTCGGCCGTGTATCTCTGTGCCAGCAGCTTAAAACAGGGACCCTACGAGCAGTACGTCGGGCCG	TCRBV11-02*02	TCRBD01-01*01	TCRBJ02-07*01
1192	0.00570054	20.3345	0.002802	9	CASREMPTRSDEQFF	CAGCGCACACAGCAGGAGGACTCCGCCGTGTATCTCTGTGCCAGCAGGGAGATGCCTACTAGGAGCGATGAGCAGTTCTTCGGGCCA	TCRBV07-08*01	TCRBD02-01	TCRBJ02-01*01
1193	0.00570532	20.3373	0.002802	9	CAVGREDRYNEQFF	ATCCAGCCTGCAGAGCTTGGGGACTCGGCCGTGTATCTCTGTGCCGTCGGGCGGGAGGATAGGTATAATGAGCAGTTCTTCGGGCCA	TCRBV11-03*01	TCRBD02-01*02	TCRBJ02-01*01
1194	0.0057101	20.3401	0.002802	9	CASTGGNYGYTF	CTCACTGTGACATCGGCCCAAAAGAACCCGACAGCTTTCTATCTCTGTGCCAGTACCGGCGGTAACTATGGCTACACCTTCGGTTCG	TCRBV19-01	TCRBD02-01	TCRBJ01-02*01
1195	0.00571489	20.3429	0.002802	9	CASSSPRGGKNIQYF	GAGTCCGCCAGCACCAACCAGACATCTATGTACCTCTGTGCCAGCAGTTCACCCAGGGGAGGCAAAAACATTCAGTACTTCGGCGCC	TCRBV28-01*01	unknown	TCRBJ02-04*01
1196	0.00571967	20.3457	0.002802	9	CASSYTGTGVNEQFF	GAGTCGCCCAGCCCCAACCAGACCTCTCTGTACTTCTGTGCCAGCAGTTATACCGGGACAGGGGTCAATGAGCAGTTCTTCGGGCCA	TCRBV27-01*01	TCRBD01-01*01	TCRBJ02-01*01
1197	0.00572445	20.3485	0.002802	9	CSARDPTGVSSYNEQFF	GCCCATCCTGAAGACAGCAGCTTCTACATCTGCAGTGCTAGAGATCCCACGGGGGTCAGCTCCTACAATGAGCAGTTCTTCGGGCCA	TCRBV20	TCRBD02-01*01	TCRBJ02-01*01
1198	0.00572923	20.3513	0.002802	9	CATSRAGAGKNEQFF	CGCTCACCAGGCCTGGGGGACGCAGCCATGTACCTGTGTGCCACCAGCAGGGCGGGAGCTGGGAAGAATGAGCAGTTCTTCGGGCCA	TCRBV15-01*01	TCRBD02-01*02	TCRBJ02-01*01
1199	0.00573402	20.3541	0.002802	9	CASSLFGEEDTQYF	ATCCAGCGCACAGAGCAGCGGGACTCGGCCATGTATCGCTGTGCCAGCAGCTTATTTGGAGAGGAAGATACGCAGTATTTTGGCCCA	TCRBV07-06*01	TCRBD02-01*02	TCRBJ02-03*01
1200	0.0057388	20.3569	0.002802	9	CASNGGMGKTGELFF	ACATCGGCCCAAAAGAACCCGACAGCTTTCTATCTCTGTGCCAGTAACGGAGGGATGGGGAAAACCGGGGAGCTGTTTTTTGGAGAA	TCRBV19-01	TCRBD02-01*02	TCRBJ02-02*01
1201	0.00574358	20.3597	0.002802	9	CASSISQGRGELFF	GTGACATCGGCCCAAAAGAACCCGACAGCTTTCTATCTCTGTGCCAGTAGTATCTCCCAGGGGCGAGGGGAGCTGTTTTTTGGAGAA	TCRBV19-01	TCRBD01-01*01	TCRBJ02-02*01
1202	0.00574836	20.3625	0.002802	9	CASSPGQGRRTEAFF	AACGCCTTGTTGCTGGGGGACTCGGCCCTGTATCTCTGTGCCAGCAGCCCAGGGCAGGGGAGGAGGACTGAAGCTTTCTTTGGACAA	TCRBV05-05*01	unknown	TCRBJ01-01*01
1203	0.00575315	20.3653	0.002802	9	CAWGTDRGNQPQHF	TCTAAGAAGCTCCTCCTCAGTGACTCTGGCTTCTATCTCTGTGCCTGGGGTACGGACAGGGGCAATCAGCCCCAGCATTTTGGTGAT	TCRBV30-01*02	TCRBD01-01*01	TCRBJ01-05*01
1204	0.00575793	20.3681	0.002802	9	CAWTPMAMAEAFF	AGTTCTAAGAAGCTCCTTCTCAGTGACTCTGGCTTCTATCTCTGTGCCTGGACTCCCATGGCTATGGCTGAAGCTTTCTTTGGACAA	TCRBV30-01*01	unknown	TCRBJ01-01*01
1205	0.00576271	20.3709	0.002802	9	CASKRISAGDSPLHF	CACACCCTGCAGCCAGAAGACTCGGCCCTGTATCTCTGCGCCAGCAAGCGAATCTCGGCAGGGGATTCACCCCTCCACTTTGGGAAC	TCRBV04-03*01	TCRBD01-01*01	TCRBJ01-06*01
1206	0.00576749	20.3737	0.002802	9	CASSTETGTGYTF	GGGTTGGAGTCGGCTGCTCCCTCCCAAACATCTGTGTACTTCTGTGCCAGCAGTACCGAGACAGGGACTGGCTACACCTTCGGTTCG	TCRBV06	TCRBD01-01*01	TCRBJ01-02*01
1207	0.00577227	20.3765	0.002802	9	CASSYASGGTYEQYF	CACACCCTGCAGCCAGAAGACTCGGCCCTGTATCTCTGCGCCAGCAGCTACGCTAGCGGGGGCACCTACGAGCAGTACTTCGGGCCG	TCRBV04-03*01	TCRBD02-01*01	TCRBJ02-07*01
1208	0.00577706	20.3793	0.002802	9	CASSVGSGVYNEQFF	AGCTCTCTGGAGCTGGGGGACTCAGCTTTGTATTTCTGTGCCAGCAGCGTAGGTAGCGGGGTATACAATGAGCAGTTCTTCGGGCCA	TCRBV09-01	TCRBD02-01*01	TCRBJ02-01*01
1209	0.00578184	20.3821	0.002802	9	CASSLVPSGELFF	AATGTGAGCACCTTGGAGCTGGGGGACTCGGCCCTTTATCTTTGCGCCAGCAGCTTGGTGCCGTCCGGGGAGCTGTTTTTTGGAGAA	TCRBV05-01*01	unknown	TCRBJ02-02*01
1210	0.00578662	20.3849	0.002802	9	CASSYSGSGMALYNEQFF	GCTCCCTCCCAGACATCTGTGTACTTCTGTGCCAGCAGTTACTCCGGTAGCGGGATGGCCCTCTACAATGAGCAGTTCTTCGGGCCA	TCRBV06	TCRBD02-01*02	TCRBJ02-01*01
1211	0.0057914	20.3877	0.002802	9	CASSGQGNSYEQYF	ATCCAGCCCTCAGAACCCAGGGACTCAGCTGTGTACTTCTGTGCCAGCAGTGGACAGGGAAACTCCTACGAGCAGTACTTCGGGCCG	TCRBV12	TCRBD01-01*01	TCRBJ02-07*01
1212	0.00579619	20.3905	0.002802	9	CASSKLGNEQFF	CTGGGGTTGGAGTCGGCTGCTCCCTCCCAAACATCTGTGTACTTCTGTGCCAGCAGTAAGCTAGGGAATGAGCAGTTCTTCGGGCCA	TCRBV06	unknown	TCRBJ02-01*01
1213	0.00580097	20.3933	0.002802	9	CASSLIPQEKLFF	ACGATCCAGCGCACACAGCAGGAGGACTCGGCCGTGTATCTCTGTGCCAGCAGCCTCATCCCCCAAGAAAAACTGTTTTTTGGCAGT	TCRBV07-02*01	unknown	TCRBJ01-04*01
1214	0.00580575	20.3961	0.002802	9	CAWRPGGYYGYTF	AGTTCTAAGAAGCTCCTCCTCAGTGACTCTGGCTTCTATCTCTGTGCCTGGAGACCAGGGGGTTACTATGGCTACACCTTCGGTTCG	TCRBV30-01*02	TCRBD01-01*01	TCRBJ01-02*01
1215	0.00581053	20.3989	0.002802	9	CASSFGLAGGDEQFF	CAGCGCACAGAGCAGCGGGACTCAGCCATGTATCGCTGTGCCAGCAGCTTCGGACTAGCGGGAGGGGATGAGCAGTTCTTCGGGCCA	TCRBV07-07*01	TCRBD02-01*02	TCRBJ02-01*01
1216	0.00581532	20.4017	0.002802	9	CSPLSYNEQFF	ACTCTGACAGTGACCAGTGCCCATCCTGAAGACAGCAGCTTCTACATCTGCAGCCCCCTTTCCTACAATGAGCAGTTCTTCGGGCCA	TCRBV20-01*01	TCRBD02-01	TCRBJ02-01*01
1217	0.0058201	20.4045	0.002802	9	CASSHPGQGAASTDTQYF	GAGCTGGGGGACTCAGCTTTGTATTTCTGTGCCAGCAGTCATCCGGGACAGGGGGCCGCTAGCACAGATACGCAGTATTTTGGCCCA	TCRBV09-01	TCRBD01-01*01	TCRBJ02-03*01
1218	0.00582488	20.4073	0.002802	9	CASSLGWDSYNYGYTF	TCGCCCAGCCCCAACCAGACCTCTCTGTACTTCTGTGCCAGCAGTTTAGGGTGGGACAGCTATAACTATGGCTACACCTTCGGTTCG	TCRBV27-01*01	TCRBD01-01*01	TCRBJ01-02*01
1219	0.00582966	20.4101	0.002802	9	CASSDGGHQPQHF	AAGATCCGGTCCACAAAGCTGGAGGACTCAGCCATGTACTTCTGTGCCAGCAGTGACGGGGGGCATCAGCCCCAGCATTTTGGTGAT	TCRBV02-01*01	TCRBD02-01*01	TCRBJ01-05*01
1220	0.00583445	20.4129	0.002802	9	CASSLRAGQPQHF	ATTCTGGAGTCCGCCAGCACCAACCAGACATCTATGTACCTCTGTGCCAGCAGCCTTAGGGCTGGGCAGCCCCAGCATTTTGGTGAT	TCRBV28-01*01	unknown	TCRBJ01-05*01
1221	0.00583923	20.4157	0.002802	9	CASSSNSQGVYEQYF	CAGCAGGTAGTGCGAGGAGATTCGGCAGCTTATTTCTGTGCCAGCTCTTCTAATAGCCAGGGAGTCTACGAGCAGTACTTCGGGCCG	TCRBV18-01*01	unknown	TCRBJ02-07*01
1222	0.00584401	20.4185	0.002802	9	CASSFTREAGGELFF	GAGTCCGCCAGCACCAACCAGACATCTATGTACCTCTGTGCCAGCAGTTTTACGAGGGAGGCGGGGGGGGAGCTGTTTTTTGGAGAA	TCRBV28-01*01	TCRBD02-01	TCRBJ02-02*01
1223	0.00584879	20.4213	0.002802	9	CASRRSVWGQPQHF	CTGGAGTCCGCCAGCACCAACCAGACATCTATGTACCTCTGTGCCAGCAGACGGTCCGTGTGGGGTCAGCCCCAGCATTTTGGTGAT	TCRBV28-01*01	unknown	TCRBJ01-05*01
1224	0.00585357	20.4241	0.002802	9	CASSPATGPNYGYTF	CAGCAGGTAGTGCGAGGAGATTCGGCAGCTTATTTCTGTGCCAGCTCACCGGCAACAGGTCCTAACTATGGCTACACCTTCGGTTCG	TCRBV18-01*01	TCRBD01-01*01	TCRBJ01-02*01
1225	0.00585836	20.4269	0.002802	9	CASSGVESKNTEAFF	CAGCCCTCAGAACCCAGGGACTCAGCTGTGTACTTCTGTGCCAGCAGTGGAGTAGAGAGCAAGAACACTGAAGCTTTCTTTGGACAA	TCRBV12	TCRBD02-01*02	TCRBJ01-01*01
1226	0.00586314	20.4297	0.002802	9	CATSAGRYGYTF	CTCACTGTGACATCGGCCCAAAAGAACCCGACAGCTTTCTATCTCTGTGCCACCTCCGCAGGGAGGTATGGCTACACCTTCGGTTCG	TCRBV19-01	TCRBD02-01*02	TCRBJ01-02*01
1227	0.00586792	20.4325	0.002802	9	CASSVSSGNAGELFF	AGCTCTCTGGAGCTGGGGGACTCAGCTTTGTATTTCTGTGCCAGCAGCGTGTCTAGCGGGAATGCCGGGGAGCTGTTTTTTGGAGAA	TCRBV09-01	TCRBD02-01*02	TCRBJ02-02*01
1228	0.0058727	20.4353	0.002802	9	CASSPGGTGLWQPQHF	ACCTTGGAGCTGGGGGACTCGGCCCTTTATCTTTGCGCCAGCAGCCCTGGAGGGACAGGGTTGTGGCAGCCCCAGCATTTTGGTGAT	TCRBV05-01*01	TCRBD01-01*01	TCRBJ01-05*01
1229	0.00587749	20.4381	0.002802	9	CASSLGMTEAFF	CTCAAGATCCAGCCTGCAGAGCTTGGGGACTCGGCCGTGTATCTCTGTGCCAGCAGCTTAGGGATGACTGAAGCTTTCTTTGGACAA	TCRBV11-03*01	unknown	TCRBJ01-01*01
1230	0.00588227	20.4406	0.00249	8	CAWSVRSNQPQHF	AGTTCTAAGAAGCTCCTCCTCAGTGACTCTGGCTTCTATCTCTGTGCCTGGAGTGTACGGAGCAATCAGCCCCAGCATTTTGGTGAT	TCRBV30-01*02	TCRBD02-01	TCRBJ01-05*01
1231	0.00588705	20.4431	0.00249	8	CAWSVPGSSTDTQYF	AAGAAGCTCCTCCTCAGTGACTCTGGCTTCTATCTCTGTGCCTGGAGTGTGCCCGGGTCTAGCACAGATACGCAGTATTTTGGCCCA	TCRBV30-01*02	TCRBD02-01	TCRBJ02-03*01
1232	0.00589183	20.4456	0.00249	8	CSVWRGGAFF	TCAACTCTGACTGTGAGCAACATGAGCCCTGAAGACAGCAGCATATATCTCTGCAGCGTGTGGCGCGGGGGAGCTTTCTTTGGACAA	TCRBV29-01*01	TCRBD02-01*01	TCRBJ01-01*01
1233	0.00589662	20.4481	0.00249	8	CAWSEGLHTGELFF	TCTAAGAAGCTCCTCCTCAGTGACTCTGGCTTCTATCTCTGTGCCTGGTCGGAGGGGTTGCACACCGGGGAGCTGTTTTTTGGAGAA	TCRBV30-01*02	TCRBD02-01*02	TCRBJ02-02*01
1234	0.0059014	20.4506	0.00249	8	CSVETSGRTDTQYF	GTGAGCAACATGAGCCCTGAAGACAGCAGCATATATCTCTGCAGCGTTGAAACTAGCGGGAGGACAGATACGCAGTATTTTGGCCCA	TCRBV29-01*01	TCRBD02-01*02	TCRBJ02-03*01
1235	0.00590618	20.4531	0.00249	8	CAWSGLYNEQFF	CTGAGTTCTAAGAAGCTCCTCCTCAGTGACTCTGGCTTCTATCTCTGTGCCTGGAGTGGGCTTTACAATGAGCAGTTCTTCGGGCCA	TCRBV30-01*02	TCRBD01-01*01	TCRBJ02-01*01
1236	0.00591096	20.4556	0.00249	8	CASSQDLAADQETQYF	TCCCTGGAGCTTGGTGACTCTGCTGTGTATTTCTGTGCCAGCAGCCAAGATCTAGCGGCCGACCAAGAGACCCAGTACTTCGGGCCA	TCRBV03	TCRBD02-01	TCRBJ02-05*01
1237	0.00591574	20.4581	0.00249	8	CASRGRGGVYEQYF	ATCCGGTCCACAAAGCTGGAGGACTCAGCCATGTACTTCTGTGCCAGCAGGGGCAGGGGAGGGGTCTACGAGCAGTACTTCGGGCCG	TCRBV02-01*01	TCRBD02-01*02	TCRBJ02-07*01
1238	0.00592053	20.4606	0.00249	8	CATSDPQASGANVLTF	TCTGCCATCCCCAACCAGACAGCTCTTTACTTCTGTGCCACCAGTGATCCTCAAGCCTCTGGGGCCAACGTCCTGACTTTCGGGGCC	TCRBV24	TCRBD02-01	TCRBJ02-06*01
1239	0.00592531	20.463	0.00249	8	CASSYRGTGGANVLTF	TTGGCTGCTCCCTCCCAGACATCTGTGTACTTCTGTGCCAGCAGTTACAGGGGTACGGGGGGGGCCAACGTCCTGACTTTCGGGGCC	TCRBV06-06	unknown	TCRBJ02-06*01
1240	0.00593009	20.4655	0.00249	8	CASSFGGTSGTEQYF	GAGTCGGCTGCTCCCTCCCAAACATCTGTGTACTTCTGTGCCAGCAGTTTCGGAGGGACTAGCGGGACCGAGCAGTACTTCGGGCCG	TCRBV06	TCRBD02-01*02	TCRBJ02-07*01
1241	0.00593487	20.468	0.00249	8	CAWSVSRTGINSNQPQHF	CTCCTCAGTGACTCTGGCTTCTATCTCTGTGCCTGGAGTGTATCCAGGACAGGGATAAATAGCAATCAGCCCCAGCATTTTGGTGAT	TCRBV30-01*02	TCRBD01-01*01	TCRBJ01-05*01
1242	0.00593966	20.4705	0.00249	8	CSLLPNYGYTF	ACTCTGACAGTGACCAGTGCCCATCCTGAAGACAGCAGCTTCTACATCTGCTCCCTCCTGCCCAACTATGGCTACACCTTCGGTTCG	TCRBV20-01*01	unknown	TCRBJ01-02*01
1243	0.00594444	20.473	0.00249	8	CASSQDTRRGYEQYF	CACACCCTGCAGCCAGAAGACTCGGCCCTGTATCTCTGCGCCAGCAGCCAAGATACCCGACGTGGGTACGAGCAGTACTTCGGGCCG	TCRBV04-03*01	unknown	TCRBJ02-07*01
1244	0.00594922	20.4755	0.00249	8	CASSQASRGFLYGYTF	TCCCTGGAGCTTGGTGACTCTGCTGTGTATTTCTGTGCCAGCAGCCAAGCGTCAAGGGGATTCCTCTATGGCTACACCTTCGGTTCG	TCRBV03	TCRBD01-01*01	TCRBJ01-02*01
1245	0.005954	20.478	0.00249	8	CSWTGATNEKLFF	ACTGTGAGCAACATGAGCCCTGAAGACAGCAGCATATATCTCTGCAGTTGGACAGGTGCAACTAATGAAAAACTGTTTTTTGGCAGT	TCRBV29-01*01	TCRBD01-01*01	TCRBJ01-04*01
1246	0.00595879	20.4805	0.00249	8	CASSYGRDYGYTF	AGGCTGCTGTCGGCTGCTCCCTCCCAGACATCTGTGTACTTCTGTGCCAGCAGTTACGGTAGAGACTATGGCTACACCTTCGGTTCG	TCRBV06-05*01	TCRBD02-01	TCRBJ01-02*01
1247	0.00596357	20.483	0.00249	8	CASSEAQGLGYTF	AAGATCCGGTCCACAAAGCTGGAGGACTCAGCCATGTACTTCTGTGCCAGCAGTGAAGCGCAAGGGTTGGGCTACACCTTCGGTTCG	TCRBV02-01*01	unknown	TCRBJ01-02*01
1248	0.00596835	20.4855	0.00249	8	CASGREIGTDTQYF	ATCCGGTCCACAAAGCTGGAGGACTCAGCCATGTACTTCTGTGCCAGCGGACGGGAGATCGGAACAGATACGCAGTATTTTGGCCCA	TCRBV02-01*01	TCRBD02-01*02	TCRBJ02-03*01
1249	0.00597313	20.4879	0.00249	8	CASSHQVTSNTEAFF	AATTCCCTGGAGCTTGGTGACTCTGCTGTGTATTTCTGTGCCAGCAGCCACCAGGTGACATCGAACACTGAAGCTTTCTTTGGACAA	TCRBV03	TCRBD01-01*01	TCRBJ01-01*01
1250	0.00597792	20.4904	0.00249	8	CATSDSGWYQPQHF	CTAGAGTCTGCCATCCCCAACCAGACAGCTCTTTACTTCTGTGCCACCAGTGATTCCGGGTGGTATCAGCCCCAGCATTTTGGTGAT	TCRBV24	TCRBD02-01	TCRBJ01-05*01
1251	0.0059827	20.4929	0.00249	8	CAWRPKNRGSGDQPQHF	CTCCTTCTCAGTGACTCTGGCTTCTATCTCTGTGCCTGGAGACCCAAAAACAGGGGTTCGGGGGATCAGCCCCAGCATTTTGGTGAT	TCRBV30-01*01	TCRBD01-01*01	TCRBJ01-05*01
1252	0.00598748	20.4954	0.00249	8	CASSYRAGGVLSGANVLTF	CCCTCCCAAACATCTGTGTACTTCTGTGCCAGCAGTTACAGGGCAGGGGGCGTCCTTTCTGGGGCCAACGTCCTGACTTTCGGGGCC	TCRBV06	TCRBD01-01*01	TCRBJ02-06*01
1253	0.00599226	20.4979	0.00249	8	CASSRTSGRAYVEQYF	TCGGCTGCTCCCTCCCAGACATCTGTGTACTTCTGTGCCAGCAGTAGGACTAGCGGGAGGGCCTACGTCGAGCAGTACTTCGGGCCG	TCRBV06	TCRBD02-01*02	TCRBJ02-07*01
1254	0.00599704	20.5004	0.00249	8	CSARIGGSGVGELFF	ACCAGTGCCCATCCTGAAGACAGCAGCTTCTACATCTGCAGTGCTAGAATTGGGGGGAGTGGAGTCGGGGAGCTGTTTTTTGGAGAA	TCRBV20	TCRBD02-01*01	TCRBJ02-02*01
1255	0.00600183	20.5029	0.00249	8	CASSQEDRGTYGYTF	CACACCCTGCAGCCAGAAGACTCGGCCCTGTATCTCTGCGCCAGCAGCCAAGAGGACAGGGGAACGTATGGCTACACCTTCGGTTCG	TCRBV04-03*01	TCRBD01-01*01	TCRBJ01-02*01
1256	0.00600661	20.5054	0.00249	8	CASSTTSGGYEQYV	TTGGAGTCGGCTGCTCCCTCCCAAACATCTGTGTACTTCTGTGCCAGCAGCACGACTAGCGGGGGCTACGAGCAGTACGTCGGGCCG	TCRBV06	TCRBD02-01*01	TCRBJ02-07*01
1257	0.00601139	20.5079	0.00249	8	CASSLPRTSGVREQYF	GCCTTGTTGCTGGGGGACTCGGCCCTCTATCTCTGTGCCAGCAGCTTGCCGCGGACTAGCGGGGTGAGGGAGCAGTACTTCGGGCCG	TCRBV05-06*01	TCRBD02-01*01	TCRBJ02-07*01
1258	0.00601617	20.5104	0.00249	8	CATSDSSMGQGIYEQYF	GCCATCCCCAACCAGACAGCTCTTTACTTCTGTGCCACCAGTGATTCATCGATGGGACAGGGTATCTACGAGCAGTACTTCGGGCCG	TCRBV24	TCRBD01-01*01	TCRBJ02-07*01
1259	0.00602096	20.5128	0.00249	8	CASSQDAVGGLYEQYF	ACCCTGCAGCCAGAAGACTCGGCCCTGTATCTCTGCGCCAGCAGCCAAGATGCGGTTGGCGGTCTATACGAGCAGTACTTCGGGCCG	TCRBV04-03*01	TCRBD02-01	TCRBJ02-07*01
1260	0.00602574	20.5153	0.00249	8	CASSLQNNYGYTF	AAGATCCAGCCCTCAGAACCCAGGGACTCAGCTGTGTACTTCTGTGCCAGCAGTCTTCAGAATAACTATGGCTACACCTTCGGTTCG	TCRBV12	TCRBD01-01*01	TCRBJ01-02*01
1261	0.00603052	20.5178	0.00249	8	CASSSGPSATEQFF	GTGAGCACCTTGGAGCTGGGGGACTCGGCCCTTTATCTTTGCGCCAGCAGTTCCGGGCCCTCAGCCACTGAGCAGTTCTTCGGGCCA	TCRBV05-01*01	unknown	TCRBJ02-01*01
1262	0.0060353	20.5203	0.00249	8	CASSVGGLAGDTQYF	AGCTCTCTGGAGCTGGGGGACTCAGCTTTGTATTTCTGTGCCAGCAGCGTAGGGGGACTAGCGGGAGATACGCAGTATTTTGGCCCA	TCRBV09-01	TCRBD02-01	TCRBJ02-03*01
1263	0.00604009	20.5228	0.00249	8	CASSQDRTLSEQYF	CTACACACCCTGCAGCCAGAAGACTCGGCCCTGTATCTCTGCGCCAGCAGCCAAGATCGGACCCTATCCGAGCAGTACTTCGGGCCG	TCRBV04-03*01	unknown	TCRBJ02-07*01
1264	0.00604487	20.5253	0.00249	8	CASRGAGELHSTQYF	GAGTCCGCCAGCACCAACCAGACATCTATGTACCTCTGTGCCAGCAGGGGAGCGGGGGAACTACACAGTACGCAGTATTTTGGCCCA	TCRBV28-01*01	TCRBD02-01*01	TCRBJ02-03*01
1265	0.00604965	20.5278	0.00249	8	CASSRKGLTTNTGELFF	CTGCAGCCAGAAGACTCGGCCCTGTATCTCTGCGCCAGCAGCCGAAAAGGACTGACAACTAACACCGGGGAGCTGTTTTTTGGAGAA	TCRBV04-03*01	TCRBD02-01	TCRBJ02-02*01
1266	0.00605443	20.5303	0.00249	8	CSARAPTGEGQPQHF	ACCAGTGCCCATCCTGAAGACAGCAGCTTCTACATCTGCAGTGCTAGAGCTCCGACAGGGGAGGGTCAGCCCCAGCATTTTGGTGAT	TCRBV20	TCRBD01-01*01	TCRBJ01-05*01
1267	0.00605921	20.5328	0.00249	8	CAWSATSGRADTQYF	AAGAAGCTCCTTCTCAGTGACTCTGGCTTCTATCTCTGTGCCTGGAGCGCGACTAGCGGGAGAGCAGATACGCAGTATTTTGGCCCA	TCRBV30-01*01	TCRBD02-01*02	TCRBJ02-03*01
1268	0.006064	20.5353	0.00249	8	CASSENRDSYEQYF	CTGGAGTCGCCCAGCCCCAACCAGACCTCTCTGTACTTCTGTGCCAGCAGTGAAAACAGGGATTCCTACGAGCAGTACTTCGGGCCG	TCRBV27-01*01	TCRBD01-01*01	TCRBJ02-07*01
1269	0.00606878	20.5377	0.00249	8	CASSYWAAYEQYV	AATGTGAACGCCTTGTTGCTGGGGGACTCGGCCCTCTATCTCTGTGCCAGCAGCTACTGGGCGGCCTACGAGCAGTACGTCGGGCCG	TCRBV05-06*01	unknown	TCRBJ02-07*01
1270	0.00607356	20.5402	0.00249	8	CASSPRHGSYNEQFF	GAGTCGCCCAGCCCCAACCAGACCTCTCTGTACTTCTGTGCCAGCAGTCCGAGACACGGCTCCTACAATGAGCAGTTCTTCGGGCCA	TCRBV27-01*01	TCRBD01-01*01	TCRBJ02-01*01
1271	0.00607834	20.5427	0.00249	8	CASSQRGEGNTGELFF	TCCCTGGAGCTTGGTGACTCTGCTGTGTATTTCTGTGCCAGCAGCCAGCGAGGGGAGGGAAACACCGGGGAGCTGTTTTTTGGAGAA	TCRBV03	TCRBD02-01*02	TCRBJ02-02*01
1272	0.00608313	20.5452	0.00249	8	CAWSVAPVGGGLFF	TCTAAGAAGCTCCTCCTCAGTGACTCTGGCTTCTATCTCTGTGCCTGGAGTGTAGCGCCCGTGGGGGGCGGGCTGTTTTTTGGCAGT	TCRBV30-01*02	unknown	TCRBJ01-04*01
1273	0.00608791	20.5477	0.00249	8	CASSVQAGLDEQYF	ATCCGGTCCACAAAGCTGGAGGACTCAGCCATGTACTTCTGTGCCAGCAGTGTCCAGGCAGGGCTGGACGAGCAGTACTTCGGGCCG	TCRBV02-01*01	TCRBD01-01*01	TCRBJ02-07*01
1274	0.00609269	20.5502	0.00249	8	CASSQVERSGYTF	CACATCAATTCCCTGGAGCTTGGTGACTCTGCTGTGTATTTCTGTGCCAGCAGCCAAGTAGAAAGGTCTGGCTACACCTTCGGTTCG	TCRBV03	unknown	TCRBJ01-02*01
1275	0.00609747	20.5527	0.00249	8	CATSEGTSGYGYTF	CTAGAGTCTGCCATCCCCAACCAGACAGCTCTTTACTTCTGTGCCACCAGTGAGGGGACCTCGGGATATGGCTACACCTTCGGTTCG	TCRBV24	unknown	TCRBJ01-02*01
1276	0.00610226	20.5552	0.00249	8	CASSFGSEQYF	ACTCTGAAGATCCAGCCCTCAGAACCCAGGGACTCAGCTGTGTACTTCTGTGCCAGCAGTTTTGGTTCCGAGCAGTACTTCGGGCCG	TCRBV12	unknown	TCRBJ02-07*01
1277	0.00610704	20.5577	0.00249	8	CSARARETQYF	ACTCTGACAGTGACCAGTGCCCATCCTGAAGACAGCAGCTTCTACATCTGCAGTGCTAGAGCCCGAGAGACCCAGTACTTCGGGCCA	TCRBV20-01*01	TCRBD02-01	TCRBJ02-05*01
1278	0.00611182	20.5602	0.00249	8	CAWSVGSTNEKLFF	TCTAAGAAGCTCCTCCTCAGTGACTCTGGCTTCTATCTCTGTGCCTGGAGTGTTGGGTCAACTAATGAAAAACTGTTTTTTGGCAGT	TCRBV30-01*02	unknown	TCRBJ01-04*01
1279	0.0061166	20.5626	0.00249	8	CASGLGGYTEQYF	ACGATCCAGCGCACACAGCAGGAGGACTCGGCCGTGTATCTCTGTGCCAGCGGGTTAGGGGGTTATACCGAGCAGTACTTCGGGCCG	TCRBV07-02*01	unknown	TCRBJ02-07*01
1280	0.00612139	20.5651	0.00249	8	CASSVGGGSYEQYF	TTGGAGTCGGCTGCTCCCTCCCAAACATCTGTGTACTTCTGTGCCAGCAGTGTGGGGGGGGGCTCCTACGAGCAGTACTTCGGGCCG	TCRBV06	TCRBD02-01*01	TCRBJ02-07*01
1281	0.00612617	20.5676	0.00249	8	CASSQTPGPNGAYEQYF	CTGCAGCCAGAAGACTCAGCCCTGTATCTCTGCGCCAGCAGCCAAACCCCGGGACCCAATGGGGCCTACGAGCAGTACTTCGGGCCG	TCRBV04-01*01	unknown	TCRBJ02-07*01
1282	0.00613095	20.5701	0.00249	8	CASSERGNEQFF	CTGAAGATCCGGTCCACAAAGCTGGAGGACTCAGCCATGTACTTCTGTGCCAGCAGTGAGAGGGGCAATGAGCAGTTCTTCGGGCCA	TCRBV02-01*01	unknown	TCRBJ02-01*01
1283	0.00613573	20.5726	0.00249	8	CASSRDTQYF	TTCCTGCTGGGGTTGGAGTCGGCTGCTCCCTCCCAAACATCTGTGTACTTCTGTGCCAGCAGTCGAGATACGCAGTATTTTGGCCCA	TCRBV06	TCRBD02-01	TCRBJ02-03*01
1284	0.00614051	20.5751	0.00249	8	CASRLGRTNTGELFF	CAGCCCTCAGAACCCAGGGACTCAGCTGTGTACTTCTGTGCCAGCAGGCTGGGACGAACGAACACCGGGGAGCTGTTTTTTGGAGAA	TCRBV12	unknown	TCRBJ02-02*01
1285	0.0061453	20.5776	0.00249	8	CSVIGRGAGELFF	ACTGTGAGCAACATGAGCCCTGAAGACAGCAGCATATATCTCTGCAGCGTTATCGGGAGAGGGGCCGGGGAGCTGTTTTTTGGAGAA	TCRBV29-01*01	TCRBD02-01*02	TCRBJ02-02*01
1286	0.00615008	20.5801	0.00249	8	CASSSTRWEETQYF	ATCCAGCCCTCAGAACCCAGGGACTCAGCTGTGTACTTCTGTGCCAGCAGTTCGACTAGGTGGGAGGAGACCCAGTACTTCGGGCCA	TCRBV12	TCRBD02-01	TCRBJ02-05*01
1287	0.00615486	20.5826	0.00249	8	CASSLDPGKETQYF	GTGAGCACCTTGGAGCTGGGGGACTCGGCCCTTTATCTTTGCGCCAGCAGCTTGGATCCCGGGAAGGAGACCCAGTACTTCGGGCCA	TCRBV05-01*01	TCRBD02-01*02	TCRBJ02-05*01
1288	0.00615964	20.5851	0.00249	8	CASSYKEGAATEAFF	CTGTCGGCTGCTCCCTCCCAGACATCTGTGTACTTCTGTGCCAGCAGTTACAAGGAAGGGGCTGCCACTGAAGCTTTCTTTGGACAA	TCRBV06-05*01	TCRBD01-01*01	TCRBJ01-01*01
1289	0.00616443	20.5875	0.00249	8	CASSLGRNYGYTF	GAGATCCAGCGCACAGAGCAGGGGGACTCGGCCATGTATCTCTGTGCCAGCAGCTTAGGCAGGAACTATGGCTACACCTTCGGTTCG	TCRBV07-09	TCRBD01-01*01	TCRBJ01-02*01
1290	0.00616921	20.59	0.00249	8	CASSSETGSNYGYTF	AACGCCTTGGAGCTGGACGACTCGGCCCTGTATCTCTGTGCCAGCAGCAGTGAGACAGGGTCAAACTATGGCTACACCTTCGGTTCG	TCRBV05-04*01	TCRBD01-01*01	TCRBJ01-02*01
1291	0.00617399	20.5925	0.00249	8	CASSEGEKGAWEQYV	GAGTCGGCTGCTCCCTCCCAGACATCTGTGTACTTCTGTGCCAGCAGTGAAGGAGAGAAGGGGGCGTGGGAGCAGTACGTCGGGCCG	TCRBV06-01*01	TCRBD01-01*01	TCRBJ02-07*01
1292	0.00617877	20.595	0.00249	8	CASGSTNEQFF	CCCCTGATCCTGGAGTCGCCCAGCCCCAACCAGACCTCTCTGTACTTCTGTGCCAGCGGGTCGACCAATGAGCAGTTCTTCGGGCCA	TCRBV27-01*01	unknown	TCRBJ02-01*01
1293	0.00618356	20.5975	0.00249	8	CASTRGGSGTQETQYF	ACCTTGGAGCTGGGGGACTCGGCCCTTTATCTTTGCGCCAGCACGCGCGGCGGAAGCGGAACACAAGAGACCCAGTACTTCGGGCCA	TCRBV05-01*01	TCRBD02-01	TCRBJ02-05*01
1294	0.00618834	20.6	0.00249	8	CASSVEASGRVEYTQYF	CTGGAGCTGGGGGACTCAGCTTTGTATTTCTGTGCCAGCAGCGTAGAGGCTAGCGGGAGGGTGGAGTATACGCAGTATTTTGGCCCA	TCRBV09-01	TCRBD02-01*02	TCRBJ02-03*01
1295	0.00619312	20.6025	0.00249	8	CASSYSGQINEKLFF	CTGTCGGCTGCTCCCTCCCAGACATCTGTGTACTTCTGTGCCAGCAGTTACTCAGGACAGATTAATGAAAAACTGTTTTTTGGCAGT	TCRBV06-05*01	TCRBD01-01*01	TCRBJ01-04*01
1296	0.0061979	20.605	0.00249	8	CSVERDTSYEQYF	ACAGTGACCAGTGCCCATCCTGAAGACAGCAGCTTCTACATCTGCAGTGTTGAGCGCGACACCTCCTACGAGCAGTACTTCGGGCCG	TCRBV20	unknown	TCRBJ02-07*01
1297	0.00620268	20.6075	0.00249	8	CASSQNTVGETQYF	GTGAACGCCTTGTTGCTGGGGGACTCGGCCCTCTATCTCTGTGCCAGCAGCCAAAACACGGTGGGGGAGACCCAGTACTTCGGGCCA	TCRBV05-06*01	unknown	TCRBJ02-05*01
1298	0.00620747	20.61	0.00249	8	CASSVGRGLQETQYF	AGCTCTCTGGAGCTGGGGGACTCAGCTTTGTATTTCTGTGCCAGCAGCGTTGGCAGGGGGCTCCAAGAGACCCAGTACTTCGGGCCA	TCRBV09-01	TCRBD01-01*01	TCRBJ02-05*01
1299	0.00621225	20.6124	0.00249	8	CASRDRGRTDTQYF	ATCCGGTCCACAAAGCTGGAGGACTCAGCCATGTACTTCTGTGCCAGCAGGGACAGGGGGCGAACAGATACGCAGTATTTTGGCCCA	TCRBV02-01*01	TCRBD01-01*01	TCRBJ02-03*01
1300	0.00621703	20.6149	0.00249	8	CASSSRNVGRSGELFF	TCGGCTGCTCCCTCCCAGACATCTGTGTACTTCTGTGCCAGCAGTTCCCGGAATGTGGGACGGTCCGGGGAGCTGTTTTTTGGAGAA	TCRBV06-05*01	unknown	TCRBJ02-02*01
1301	0.00622181	20.6174	0.00249	8	CSVLGQGDQPQHF	ACTGTGAGCAACATGAGCCCTGAAGACAGCAGCATATATCTCTGCAGCGTTTTGGGACAGGGCGATCAGCCCCAGCATTTTGGTGAT	TCRBV29-01*01	TCRBD01-01*01	TCRBJ01-05*01
1302	0.0062266	20.6199	0.00249	8	CASSSNQGQQIGYTF	AACGCCTTGTTGCTGGGGGACTCGGCCCTCTATCTCTGTGCCAGCAGCAGTAACCAGGGACAGCAAATCGGCTACACCTTCGGTTCG	TCRBV05-06*01	TCRBD01-01*01	TCRBJ01-02*01
1303	0.00623138	20.6224	0.00249	8	CASSQGRGTSGSSYNEQFF	CCCTCACATACCTCTCAGTACCTCTGTGCCAGCAGTCAGGGCCGGGGGACTAGCGGGAGCTCCTACAATGAGCAGTTCTTCGGGCCA	TCRBV25	TCRBD02-01*02	TCRBJ02-01*01
1304	0.00623616	20.6249	0.00249	8	CATKNTQASYNEQFF	GAGTCGGCTGCTCCCTCCCAAACATCTGTGTACTTCTGTGCCACCAAGAATACCCAAGCCTCCTACAATGAGCAGTTCTTCGGGCCA	TCRBV06	TCRBD02-01	TCRBJ02-01*01
1305	0.00624094	20.6274	0.00249	8	CASSWTEPNYGYTF	ATCCAGCCCTCAGAACCCAGGGACTCAGCTGTGTACTTCTGTGCCAGCAGTTGGACAGAACCTAACTATGGCTACACCTTCGGTTCG	TCRBV12	TCRBD01-01*01	TCRBJ01-02*01
1306	0.00624573	20.6299	0.00249	8	CASSLDRVMMKTQYF	CTGTCCTCAGAACCGGGAGACACGGCACTGTATCTCTGCGCCAGCAGCTTGGACAGGGTGATGATGAAGACCCAGTACTTCGGGCCA	TCRBV23-01*01	TCRBD01-01*01	TCRBJ02-05*01
1307	0.00625051	20.6324	0.00249	8	CSARDRGTGVEEKLFF	AGTGCCCATCCTGAAGACAGCAGCTTCTACATCTGCAGTGCTAGAGACCGCGGGACAGGGGTTGAGGAAAAACTGTTTTTTGGCAGT	TCRBV20	TCRBD01-01*01	TCRBJ01-04*01
1308	0.00625529	20.6349	0.00249	8	CASSYKVPRYSNQPQHF	GCTGCTCCCTCCCAGACATCTGTGTACTTCTGTGCCAGCAGTTACAAAGTCCCCCGGTATAGCAATCAGCCCCAGCATTTTGGTGAT	TCRBV06	TCRBD02-01	TCRBJ01-05*01
1309	0.00626007	20.6373	0.00249	8	CSASGTSGSSSYEQYF	AGTGCCCATCCTGAAGACAGCAGCTTCTACATCTGCAGTGCTTCGGGGACTAGCGGGAGTTCCTCCTACGAGCAGTACTTCGGGCCG	TCRBV20	TCRBD02-01*02	TCRBJ02-07*01
1310	0.00626486	20.6398	0.00249	8	CASTVTGGSYEQYF	GTGACATCGGCCCAAAAGAACCCGACAGCTTTCTATCTCTGTGCCAGTACCGTAACCGGCGGATCCTACGAGCAGTACTTCGGGCCG	TCRBV19-01	TCRBD02-01	TCRBJ02-07*01
1311	0.00626964	20.6423	0.00249	8	CASSAETYEQYF	CTGAATGTGAACGCCTTGGAGCTGGACGACTCGGCCCTGTATCTCTGTGCCAGCAGCGCCGAGACCTACGAGCAGTACTTCGGGCCG	TCRBV05-04*01	TCRBD02-01*02	TCRBJ02-07*01
1312	0.00627442	20.6448	0.00249	8	CASSPQTSSGANVLTF	CCTGCAGAACTGGAGGATTCTGGAGTTTATTTCTGTGCCAGCAGCCCCCAGACGTCTTCTGGGGCCAACGTCCTGACTTTCGGGGCC	TCRBV14-01*01	unknown	TCRBJ02-06*01
1313	0.0062792	20.6473	0.00249	8	CASSHRAGGPPDTQYF	CCCTCAGAACCCAGGGACTCAGCTGTGTACTTCTGTGCCAGCAGTCACCGAGCGGGAGGCCCCCCAGATACGCAGTATTTTGGCCCA	TCRBV12	TCRBD02-01*02	TCRBJ02-03*01
1314	0.00628398	20.6498	0.00249	8	CASSYGDTLTDTQYF	GAGTCGGCTGCTCCCTCCCAAACATCTGTGTACTTCTGTGCCAGCAGTTATGGGGATACCCTCACAGATACGCAGTATTTTGGCCCA	TCRBV06	unknown	TCRBJ02-03*01
1315	0.00628877	20.6523	0.00249	8	CASSARRLAGEYGELFF	GCCAGGCCCTCACATACCTCTCAGTACCTCTGTGCCAGCAGTGCTAGGAGACTAGCGGGAGAGTACGGGGAGCTGTTTTTTGGAGAA	TCRBV25-01*01	TCRBD02-01*02	TCRBJ02-02*01
1316	0.00629355	20.6548	0.00249	8	CASSPGTGSQPQHF	GTGAACGCCTTGGAGCTGGACGACTCGGCCCTGTATCTCTGTGCCAGCAGTCCCGGGACAGGGAGTCAGCCCCAGCATTTTGGTGAT	TCRBV05-04*01	TCRBD01-01*01	TCRBJ01-05*01
1317	0.00629833	20.6573	0.00249	8	CASSLNSNQPQHF	AAGATCCAGCGCACAGAGCGGGGGGACTCAGCCGTGTATCTCTGTGCCAGCAGCCTAAATAGCAATCAGCCCCAGCATTTTGGTGAT	TCRBV07-03*01	unknown	TCRBJ01-05*01
1318	0.00630311	20.6598	0.00249	8	CATSREIRYEQYV	GACATCCGCTCACCAGGCCTGGGGGACGCAGCCATGTACCTGTGTGCCACCAGCAGGGAGATTCGCTACGAGCAGTACGTCGGGCCG	TCRBV15-01*01	TCRBD02-01*02	TCRBJ02-07*01
1319	0.0063079	20.6622	0.00249	8	CASSYAPPSSTYGNTIYF	AGCCCCAACCAGACCTCTCTGTACTTCTGTGCCAGCAGTTACGCCCCCCCCTCTTCTACGTATGGAAACACCATATATTTTGGAGAG	TCRBV27-01*01	TCRBD02-01	TCRBJ01-03*01
1320	0.00631268	20.6647	0.00249	8	CASTSGGRTLNEQFF	GAGTCGGCTGCTCCCTCCCAAACATCTGTGTACTTCTGTGCCAGCACCTCGGGGGGGAGGACTCTGAATGAGCAGTTCTTCGGGCCA	TCRBV06	TCRBD02-01*01	TCRBJ02-01*01
1321	0.00631746	20.6672	0.00249	8	CASSLSRQGETQYF	CTGGAGTCGCCCAGCCCCAACCAGACCTCTCTGTACTTCTGTGCCAGCAGTTTATCCCGACAGGGGGAGACCCAGTACTTCGGGCCA	TCRBV27-01*01	TCRBD01-01*01	TCRBJ02-05*01
1322	0.00632224	20.6697	0.00249	8	CASSSSPNEKLFF	AATGTGAGCACCTTGGAGCTGGGGGACTCGGCCCTTTATCTTTGCGCCAGCAGCTCCTCACCTAATGAAAAACTGTTTTTTGGCAGT	TCRBV05-01*01	unknown	TCRBJ01-04*01
1323	0.00632703	20.6722	0.00249	8	CASSLYSGTGLSEQYF	CGCACAGAGCAGCGGGACTCGGCCATGTATCGCTGTGCCAGCAGCTTGTACTCGGGGACAGGGTTGAGCGAGCAGTACTTCGGGCCG	TCRBV07-06*01	TCRBD01-01*01	TCRBJ02-07*01
1324	0.00633181	20.6747	0.00249	8	CATAPGQAGETQYF	CTAGAGTCTGCCATCCCCAACCAGACAGCTCTTTACTTCTGTGCCACCGCGCCGGGACAGGCGGGGGAGACCCAGTACTTCGGGCCA	TCRBV24	TCRBD01-01*01	TCRBJ02-05*01
1325	0.00633659	20.6772	0.00249	8	CATSELSGGSDTQYF	GAGTCTGCCATCCCCAACCAGACAGCTCTTTACTTCTGTGCCACCAGTGAACTTTCAGGGGGCTCAGATACGCAGTATTTTGGCCCA	TCRBV24	TCRBD01-01*01	TCRBJ02-03*01
1326	0.00634137	20.6797	0.00249	8	CASSGVEEAAFF	CTAAACCTGAGCTCTCTGGAGCTGGGGGACTCAGCTTTGTATTTCTGTGCCAGCAGCGGAGTGGAAGAGGCAGCTTTCTTTGGACAA	TCRBV09-01	TCRBD02-01*02	TCRBJ01-01*01
1327	0.00634615	20.6822	0.00249	8	CASSLSADPNTEAFF	GAGTCGCCCAGCCCCAACCAGACCTCTCTGTACTTCTGTGCCAGCAGTTTATCCGCAGATCCGAACACTGAAGCTTTCTTTGGACAA	TCRBV27-01*01	TCRBD01-01*01	TCRBJ01-01*01
1328	0.00635094	20.6847	0.00249	8	CASSVITGQGALTEAFF	CCCAGCCCCAACCAGACCTCTCTGTACTTCTGTGCCAGCAGTGTAATAACGGGACAGGGGGCTTTAACTGAAGCTTTCTTTGGACAA	TCRBV27-01*01	TCRBD01-01*01	TCRBJ01-01*01
1329	0.00635572	20.6871	0.00249	8	CATSDASGGSETQYF	GAGTCTGCCATCCCCAACCAGACAGCTCTTTACTTCTGTGCCACCAGTGATGCCTCAGGGGGCAGCGAGACCCAGTACTTCGGGCCA	TCRBV24	TCRBD01-01*01	TCRBJ02-05*01
1330	0.0063605	20.6896	0.00249	8	CASTTYGNTQYF	CTGATTCTGGAGTCCGCCAGCACCAACCAGACATCTATGTACCTCTGTGCCAGCACAACCTACGGAAATACGCAGTATTTTGGCCCA	TCRBV28-01*01	unknown	TCRBJ02-03*01
1331	0.00636528	20.6921	0.00249	8	CASSSPGDEQYF	CTGAAGATCCAGCCCTCAGAACCCAGGGACTCAGCTGTGTACTTCTGTGCCAGCAGTTCCCCGGGGGACGAGCAGTACTTCGGGCCG	TCRBV12	TCRBD02-01*01	TCRBJ02-07*01
1332	0.00637007	20.6946	0.00249	8	CASSLPRVPYEQYV	ATCCAGCGCACAGAGCAGGGGGACTCAGCTGTGTATCTCTGTGCCAGCAGCTTACCCAGGGTGCCCTACGAGCAGTACGTCGGGCCG	TCRBV07-04*01	TCRBD01-01*01	TCRBJ02-07*01
1333	0.00637485	20.6971	0.00249	8	CASRQNPGQVSSGNTIYF	CAGCAGGAGGACTCGGCCGTGTATCTCTGTGCCAGCAGACAGAATCCGGGACAGGTGAGCTCTGGAAACACCATATATTTTGGAGAG	TCRBV07-02*01	TCRBD01-01*01	TCRBJ01-03*01
1334	0.00637963	20.6996	0.00249	8	CASSLDGRGSAFF	ATTCTGGAGTCCGCCAGCACCAACCAGACATCTATGTACCTCTGTGCCAGCAGCCTGGATGGGAGGGGTAGCGCGTTCTTCGGGCCA	TCRBV28-01*01	TCRBD02-01*02	TCRBJ02-01*01
1335	0.00638441	20.7021	0.00249	8	CASSRPNNEQFF	CTGAATGTGAACGCCTTGTTGCTGGGGGACTCGGCCCTCTATCTCTGTGCCAGCAGCCGACCCAACAATGAGCAGTTCTTCGGGCCA	TCRBV05-06*01	unknown	TCRBJ02-01*01
1336	0.0063892	20.7046	0.00249	8	CASSAGGGQGPDTQYF	TCTGCTGTACCCTCTCAGACATCTGTGTACTTCTGTGCCAGCAGTGCCGGGGGGGGACAGGGTCCAGATACGCAGTATTTTGGCCCA	TCRBV06-04	TCRBD01-01*01	TCRBJ02-03*01
1337	0.00639398	20.7071	0.00249	8	CATARGNSGNTIYF	ATCCGGTCCACAAAGCTGGAGGACTCAGCCATGTACTTCTGTGCCACCGCGAGAGGGAACTCTGGAAACACCATATATTTTGGAGAG	TCRBV02-01*01	TCRBD02-01*02	TCRBJ01-03*01
1338	0.00639876	20.7096	0.00249	8	CASSFYRGRDEQFF	ATCCAGCGCACAGAGCAGGGGGACTCGGCCATGTATCTCTGTGCCAGCAGCTTTTATCGGGGCCGCGATGAGCAGTTCTTCGGGCCA	TCRBV07-09	unknown	TCRBJ02-01*01
1339	0.00640354	20.712	0.00249	8	CASSGGDRDNPPQHF	AACGCCTTGTTGCTGGGGGACTCGGCCCTCTATCTCTGTGCCAGCAGCGGGGGGGACAGGGATAATCCGCCCCAGCATTTTGGTGAT	TCRBV05-06*01	TCRBD01-01*01	TCRBJ01-05*01
1340	0.00640833	20.7145	0.00249	8	CASSEALRDRALGYTF	TCCACAAAGCTGGAGGACTCAGCCATGTACTTCTGTGCCAGCAGTGAAGCGCTGAGGGATCGGGCTCTGGGCTACACCTTCGGTTCG	TCRBV02-01*01	TCRBD02-01*02	TCRBJ01-02*01
1341	0.00641311	20.717	0.00249	8	CASSPRTSGSYEQYF	CAGCAGGTAGTGCGAGGAGATTCGGCAGCTTATTTCTGTGCCAGCTCACCTCGGACTAGCGGCTCCTACGAGCAGTACTTCGGGCCG	TCRBV18-01*01	TCRBD02-01	TCRBJ02-07*01
1342	0.00641789	20.7195	0.00249	8	CASSEALLVGDEQYV	GAGTCGGCTGCTCCCTCCCAGACATCTGTGTACTTCTGTGCCAGCAGTGAAGCTCTGTTGGTAGGGGACGAGCAGTACGTCGGGCCG	TCRBV06-01*01	unknown	TCRBJ02-07*01
1343	0.00642267	20.722	0.00249	8	CASSYQGNYGYTF	AGGCTGCTGTCGGCTGCTCCCTCCCAGACATCTGTGTACTTCTGTGCCAGCAGTTACCAGGGTAACTATGGCTACACCTTCGGTTCG	TCRBV06-05*01	TCRBD01-01*01	TCRBJ01-02*01
1344	0.00642745	20.7245	0.00249	8	CSARLTEQFF	TCCACTCTGACAGTGACCAGTGCCCATCCTGAAGACAGCAGCTTCTACATCTGCAGTGCTAGACTAACTGAGCAGTTCTTCGGGCCA	TCRBV20-01*01	TCRBD02-01	TCRBJ02-01*01
1345	0.00643224	20.727	0.00249	8	CASSSDLGGPSNEQFF	CCCTCAGAACCCAGGGACTCAGCTGTGTACTTCTGTGCCAGCAGTTCCGACCTGGGCGGGCCATCCAATGAGCAGTTCTTCGGGCCA	TCRBV12	TCRBD02-01	TCRBJ02-01*01
1346	0.00643702	20.7295	0.00249	8	CASSHRASGSSETQYF	TCGCCCAGCCCCAACCAGACCTCTCTGTACTTCTGTGCCAGCAGTCACCGAGCTAGCGGGAGTTCAGAGACCCAGTACTTCGGGCCA	TCRBV27-01*01	TCRBD02-01*02	TCRBJ02-05*01
1347	0.0064418	20.732	0.00249	8	CASSEVERGGTHF	AAGATCCGGTCCACAAAGCTGGAGGACTCAGCCATGTACTTCTGTGCCAGCAGTGAAGTCGAGCGGGGGGGTACACATTTTGGCCCA	TCRBV02-01*01	TCRBD02-01*01	TCRBJ02-03*01
1348	0.00644658	20.7345	0.00249	8	CASSGSRDSAEKLFF	ACATCGGCCCAAAAGAACCCGACAGCTTTCTATCTCTGTGCCAGTAGTGGTTCCCGGGACAGTGCGGAAAAACTGTTTTTTGGCAGT	TCRBV19-01	TCRBD01-01*01	TCRBJ01-04*01
1349	0.00645137	20.7369	0.00249	8	CASSFERANQPQHF	CTGGAGTCCGCCAGCACCAACCAGACATCTATGTACCTCTGTGCCAGCAGTTTTGAAAGGGCGAATCAGCCCCAGCATTTTGGTGAT	TCRBV28-01*01	unknown	TCRBJ01-05*01
1350	0.00645615	20.7394	0.00249	8	CASRAQQGTYGYTF	CTGCTGTCGGCTGCTCCCTCCCAGACATCTGTGTACTTCTGTGCCAGCAGGGCACAACAGGGGACCTATGGCTACACCTTCGGTTCG	TCRBV06-05*01	TCRBD01-01*01	TCRBJ01-02*01
1351	0.00646093	20.7419	0.00249	8	CSAHTGGTFEQYF	ACAGTGACCAGTGCCCATCCTGAAGACAGCAGCTTCTACATCTGCAGTGCACATACAGGGGGAACGTTTGAGCAGTACTTCGGGCCG	TCRBV20	TCRBD01-01*01	TCRBJ02-07*01
1352	0.00646571	20.7444	0.00249	8	CASSLSGGAPYEQYF	CTGTCGGCTGCTCCCTCCCAGACATCTGTGTACTTCTGTGCCAGCAGCCTATCGGGCGGGGCACCCTACGAGCAGTACTTCGGGCCG	TCRBV06-05*01	TCRBD02-01*01	TCRBJ02-07*01
1353	0.0064705	20.7469	0.00249	8	CASSTRTGSPDEQYF	ACATCGGCCCAAAAGAACCCGACAGCTTTCTATCTCTGTGCCAGTAGTACAAGGACAGGCTCTCCGGACGAGCAGTACTTCGGGCCG	TCRBV19-01	TCRBD01-01*01	TCRBJ02-07*01
1354	0.00647528	20.7494	0.00249	8	CASSQAGGNTEAFF	ATCCAGGCTACGAAGCTTGAGGATTCAGCAGTGTATTTTTGTGCCAGCAGCCAAGCAGGGGGAAACACTGAAGCTTTCTTTGGACAA	TCRBV16-01	TCRBD01-01*01	TCRBJ01-01*01
1355	0.00648006	20.7519	0.00249	8	CASSRGQEREKLFF	CTGGAGTCCGCCAGCACCAACCAGACATCTATGTACCTCTGTGCCAGCAGCCGTGGACAAGAGAGGGAAAAACTGTTTTTTGGCAGT	TCRBV28-01*01	TCRBD01-01*01	TCRBJ01-04*01
1356	0.00648484	20.7544	0.00249	8	CASSYSAVSNYGYTF	CTGTCGGCTGCTCCCTCCCAGACATCTGTGTACTTCTGTGCCAGCAGTTACTCGGCGGTCTCTAACTATGGCTACACCTTCGGTTCG	TCRBV06-05*01	TCRBD02-01	TCRBJ01-02*01
1357	0.00648962	20.7569	0.00249	8	CASSQGVSWNYGYTF	GAGTCGGCTGCTCCCTCCCAAACATCTGTGTACTTCTGTGCCAGCAGTCAAGGGGTAAGCTGGAACTATGGCTACACCTTCGGTTCG	TCRBV06	TCRBD01-01*01	TCRBJ01-02*01
1358	0.00649441	20.7594	0.00249	8	CASSLATTSRNEQYF	GAGTCCGCCAGCACCAACCAGACATCTATGTACCTCTGTGCCAGCAGTTTGGCCACGACTAGCCGGAACGAGCAGTACTTCGGGCCG	TCRBV28-01*01	TCRBD02-01	TCRBJ02-07*01
1359	0.00649919	20.7618	0.00249	8	CASSLAWGQGATEAFF	CGCACAGAGCAGGGGGACTCGGCCATGTATCTCTGTGCCAGCAGCTTAGCGTGGGGACAGGGGGCCACTGAAGCTTTCTTTGGACAA	TCRBV07-09	TCRBD01-01*01	TCRBJ01-01*01
1360	0.00650397	20.7643	0.00249	8	CASSSRRGLGQPQHF	GAGTCCGCCAGCACCAACCAGACATCTATGTACCTCTGTGCCAGCAGTTCCAGGAGGGGGCTTGGGCAGCCCCAGCATTTTGGTGAT	TCRBV28-01*01	TCRBD01-01*01	TCRBJ01-05*01
1361	0.00650875	20.7668	0.00249	8	CATSRDGGAIYGYTF	CGCTCACCAGGCCTGGGGGACGCAGCCATGTACCTGTGTGCCACCAGCAGAGATGGGGGCGCGATCTATGGCTACACCTTCGGTTCG	TCRBV15-01*01	TCRBD01-01*01	TCRBJ01-02*01
1362	0.00651354	20.7693	0.00249	8	CATLDSQQSYGYTF	CTGGAGTCGGCTGCTCCCTCCCAGACATCTGTGTACTTCTGTGCCACACTGGACAGTCAACAAAGCTATGGCTACACCTTCGGTTCG	TCRBV06-01*01	TCRBD01-01*01	TCRBJ01-02*01
1363	0.00651832	20.7718	0.00249	8	CASIGMGQTVNTIYF	CGGTCCACAAAGCTGGAGGACTCAGCCATGTACTTCTGTGCCAGCATTGGGATGGGACAGACTGTCAACACCATATATTTTGGAGAG	TCRBV02-01*01	TCRBD01-01*01	TCRBJ01-03*01
1364	0.0065231	20.7743	0.00249	8	CASSSHISQGNEQFF	CAGCCCTCAGAACCCAGGGACTCAGCTGTGTACTTCTGTGCCAGCAGCTCTCACATATCCCAGGGGAATGAGCAGTTCTTCGGGCCA	TCRBV12	TCRBD01-01*01	TCRBJ02-01*01
1365	0.00652788	20.7768	0.00249	8	CAGGTSVINEQFF	ACTCTGGAGTCCGCTACCAGCTCCCAGACATCTGTGTACTTCTGTGCCGGGGGGACTAGTGTTATCAATGAGCAGTTCTTCGGGCCA	TCRBV10-03*01	TCRBD02-01	TCRBJ02-01*01
1366	0.00653267	20.7793	0.00249	8	CASSYSPTSGIYNEQFF	GCTGCTCCCTCCCAGACATCTGTGTACTTCTGTGCCAGCAGTTACTCCCCGACTAGCGGGATCTACAATGAGCAGTTCTTCGGGCCA	TCRBV06	TCRBD02-01*02	TCRBJ02-01*01
1367	0.00653745	20.7818	0.00249	8	CASSYQGLVQETQYF	CAGCGCACAGAGCAGCGGGACTCGGCCATGTATCGCTGTGCCAGCAGCTATCAGGGGCTCGTCCAAGAGACCCAGTACTTCGGGCCA	TCRBV07-06*01	TCRBD01-01*01	TCRBJ02-05*01
1368	0.00654223	20.7843	0.00249	8	CASSFEQTQYF	ACTCTCAAGATCCAGCCTGCAGAGCTTGGGGACTCGGCCGTGTATCTCTGTGCCAGCAGCTTCGAGCAGACCCAGTACTTCGGGCCA	TCRBV11-03*01	TCRBD02-01	TCRBJ02-05*01
1369	0.00654701	20.7867	0.00249	8	CASSLVTTDFYGYTF	CAGCGCACACAGCAGGAGGACTCCGCCGTGTATCTCTGTGCCAGCAGCTTAGTGACGACAGACTTCTATGGCTACACCTTCGGTTCG	TCRBV07-08*01	TCRBD01-01*01	TCRBJ01-02*01
1370	0.0065518	20.7892	0.00249	8	CASSFLSAATYEQYF	GAGTCGCCCAGCCCCAACCAGACCTCTCTGTACTTCTGTGCCAGCAGTTTCCTTAGTGCGGCCACCTACGAGCAGTACTTCGGGCCG	TCRBV27-01*01	TCRBD02-01	TCRBJ02-07*01
1371	0.00655658	20.7917	0.00249	8	CASSPGTSGSYEQYV	GAGTCCGCCAGCACCAACCAGACATCTATGTACCTCTGTGCCAGCAGTCCCGGGACTAGCGGATCCTACGAGCAGTACGTCGGGCCG	TCRBV28-01*01	TCRBD02-01	TCRBJ02-07*01
1372	0.00656136	20.7942	0.00249	8	CASRQPQETQYF	ATGAATGTGAGCACCTTGGAGCTGGGGGACTCGGCCCTTTATCTTTGCGCCAGCAGACAGCCACAAGAGACCCAGTACTTCGGGCCA	TCRBV05-01*01	TCRBD01-01*01	TCRBJ02-05*01
1373	0.00656614	20.7967	0.00249	8	CASSLEPSGTDTQYF	AGCACCTTGGAGCTGGGGGACTCGGCCCTTTATCTTTGCGCCAGCAGCTTGGAGCCTAGCGGCACAGATACGCAGTATTTTGGCCCA	TCRBV05-01*01	TCRBD02-01	TCRBJ02-03*01
1374	0.00657092	20.7992	0.00249	8	CSARVPATGLGEAFF	ACCAGTGCCCATCCTGAAGACAGCAGCTTCTACATCTGCAGTGCTAGAGTCCCGGCGACAGGGCTTGGTGAAGCTTTCTTTGGACAA	TCRBV20	TCRBD01-01*01	TCRBJ01-01*01
1375	0.00657571	20.8017	0.00249	8	CAIQGHLNTEAFF	GGGTTGGAGTCGGCTGCTCCCTCCCAAACATCTGTGTACTTCTGTGCCATCCAGGGACACCTGAACACTGAAGCTTTCTTTGGACAA	TCRBV06	TCRBD01-01*01	TCRBJ01-01*01
1376	0.00658049	20.8042	0.00249	8	CASSPQTGQPQHF	ACGTTGGCGTCTGCTGTACCCTCTCAGACATCTGTGTACTTCTGTGCCAGCAGTCCACAGACTGGTCAGCCCCAGCATTTTGGTGAT	TCRBV06-04	unknown	TCRBJ01-05*01
1377	0.00658527	20.8067	0.00249	8	CASSQDGDSNQPQHF	CACACCCTGCAGCCAGAAGACTCGGCCCTGTATCTCTGCGCCAGCAGCCAAGATGGAGACAGCAATCAGCCCCAGCATTTTGGTGAT	TCRBV04-03*01	TCRBD02-01*02	TCRBJ01-05*01
1378	0.00659005	20.8092	0.00249	8	CASSQEIQGLYGYTF	CACACCCTGCAGCCAGAAGACTCGGCCCTGTATCTCTGCGCCAGCAGCCAAGAGATACAGGGTCTCTATGGCTACACCTTCGGTTCG	TCRBV04-03*01	TCRBD01-01*01	TCRBJ01-02*01
1379	0.00659484	20.8116	0.00249	8	CASSYSKQGHYGYTF	CTGTCGGCTGCTCCCTCCCAGACATCTGTGTACTTCTGTGCCAGCAGTTACTCGAAACAGGGCCACTATGGCTACACCTTCGGTTCG	TCRBV06-05*01	TCRBD01-01*01	TCRBJ01-02*01
1380	0.00659962	20.8141	0.00249	8	CASGGTGANVLTF	TCCCTAGAGTCTGCCATCCCCAACCAGACAGCTCTTTACTTCTGTGCCAGCGGGGGTACTGGGGCCAACGTCCTGACTTTCGGGGCC	TCRBV24	TCRBD02-01*01	TCRBJ02-06*01
1381	0.0066044	20.8166	0.00249	8	CASTPAGGYNEQFF	CTGAGCTCTCTGGAGCTGGGGGACTCAGCTTTGTATTTCTGTGCCAGCACCCCAGCGGGAGGGTACAATGAGCAGTTCTTCGGGCCA	TCRBV09-01	TCRBD02-01*02	TCRBJ02-01*01
1382	0.00660918	20.8191	0.00249	8	CASSSSTGAPGVAQYF	TCCACGGAGTCAGGGGACACAGCACTGTATTTCTGTGCCAGCAGCTCGTCGACAGGCGCCCCGGGGGTGGCCCAGTACTTCGGGCCA	TCRBV21-01*01	unknown	TCRBJ02-05*01
1383	0.00661397	20.8216	0.00249	8	ETQYF	CCTGAGGGATCCATCTCCACTCTGACGATTCAGCGCACAGAGCAGCGGGACTCAGCCATGTAACCAGAGACCCAGTACTTCGGGCCA	TCRBV07-07*01	unknown	TCRBJ02-05*01
1384	0.00661875	20.8241	0.00249	8	CASSSGQGSTDTQYF	CAGCGCACAGAGCAGGGGGACTCGGCCATGTATCTCTGTGCCAGCAGCTCAGGACAGGGCTCCACAGATACGCAGTATTTTGGCCCA	TCRBV07-09	TCRBD01-01*01	TCRBJ02-03*01
1385	0.00662353	20.8266	0.00249	8	CASSLGSNTDTQYF	GTGAACGCCTTGGAGCTGGACGACTCGGCCCTGTATCTCTGTGCCAGCAGCTTGGGTAGTAACACAGATACGCAGTATTTTGGCCCA	TCRBV05-04*01	TCRBD02-01	TCRBJ02-03*01
1386	0.00662831	20.8291	0.00249	8	CASSFGQSTGELFF	ATCCAGCGCACAGAGCAGGGGGACTCGGCCATGTATCTCTGTGCCAGCAGCTTTGGACAGTCCACCGGGGAGCTGTTTTTTGGAGAA	TCRBV07-09	TCRBD01-01*01	TCRBJ02-02*01
1387	0.00663309	20.8316	0.00249	8	CASSSDRASNQPQHF	CAGCAGGTAGTGCGAGGAGATTCGGCAGCTTATTTCTGTGCCAGCTCCTCGGACAGGGCTAGCAATCAGCCCCAGCATTTTGGTGAT	TCRBV18-01*01	TCRBD01-01*01	TCRBJ01-05*01
1388	0.00663788	20.8341	0.00249	8	CASSLVEDGSYEQYF	CACGCCCTGCAGCCAGAAGACTCAGCCCTGTATCTCTGCGCCAGCAGCCTCGTAGAGGACGGTTCCTACGAGCAGTACTTCGGGCCG	TCRBV04-01*01	unknown	TCRBJ02-07*01
1389	0.00664266	20.8365	0.00249	8	CASSPAASYEQYF	AGGATCCAGCAGGTAGTGCGAGGAGATTCGGCAGCTTATTTCTGTGCCAGCTCACCGGCTGCCTCCTACGAGCAGTACTTCGGGCCG	TCRBV18-01*01	TCRBD01-01*01	TCRBJ02-07*01
1390	0.00664744	20.839	0.00249	8	CSAPLAGGDHEQYF	GTGACCAGTGCCCATCCTGAAGACAGCAGCTTCTACATCTGCAGTGCACCTCTAGCGGGAGGTGACCACGAGCAGTACTTCGGGCCG	TCRBV20	TCRBD02-01*02	TCRBJ02-07*01
1391	0.00665222	20.8415	0.00249	8	CASRRDRANEQFF	AGGCTGCTGTCGGCTGCTCCCTCCCAGACATCTGTGTACTTCTGTGCCAGCAGGCGGGACAGGGCCAATGAGCAGTTCTTCGGGCCA	TCRBV06-05*01	TCRBD01-01*01	TCRBJ02-01*01
1392	0.00665701	20.844	0.00249	8	CASRRTSDFYNEQFF	CTGTCGGCTGCTCCCTCCCAGACATCTGTGTACTTCTGTGCCAGCAGACGGACTAGCGATTTCTACAATGAGCAGTTCTTCGGGCCA	TCRBV06-05*01	TCRBD02-01	TCRBJ02-01*01
1393	0.00666179	20.8465	0.00249	8	CASSRPRAPGQGVYNEQFF	CCCAGGGACTCAGCTGTGTACTTCTGTGCCAGCAGTCGACCACGAGCACCCGGACAGGGCGTCTACAATGAGCAGTTCTTCGGGCCA	TCRBV12	TCRBD01-01*01	TCRBJ02-01*01
1394	0.00666657	20.849	0.00249	8	CASSPGTSNYQYF	ACGATCCAGCGCACAGAGCAGCGGGACTCGGCCATGTATCGCTGTGCCAGCAGCCCCGGGACTAGCAATTACCAGTACTTCGGGCCA	TCRBV07-06*01	TCRBD02-01	TCRBJ02-05*01
1395	0.00667135	20.8515	0.00249	8	CASSVVSLTGELFF	CTGAGCTCTCTGGAGCTGGGGGACTCAGCTTTGTATTTCTGTGCCAGCAGCGTAGTATCGCTCACCGGGGAGCTGTTTTTTGGAGAA	TCRBV09-01	unknown	TCRBJ02-02*01
1396	0.00667614	20.854	0.00249	8	CASSVSNLEAFF	CTGAAGATCCGGTCCACAAAGCTGGAGGACTCAGCCATGTACTTCTGTGCCAGCAGTGTCAGTAACTTGGAGGCTTTCTTTGGACAA	TCRBV02-01*01	TCRBD02-01*02	TCRBJ01-01*01
1397	0.00668092	20.8565	0.00249	8	CASRNRGLTSLGTEAFF	GCTGCTCCCTCCCAGACATCTGTGTACTTCTGTGCCAGCAGAAACAGGGGCCTAACGAGCTTGGGCACTGAAGCTTTCTTTGGACAA	TCRBV06	TCRBD01-01*01	TCRBJ01-01*01
1398	0.0066857	20.859	0.00249	8	CASRHGGLYTEAFF	ATCCAGCCCTCAGAACCCAGGGACTCAGCTGTGTACTTCTGTGCCAGCAGACACGGGGGTTTGTACACTGAAGCTTTCTTTGGACAA	TCRBV12	TCRBD02-01*01	TCRBJ01-01*01
1399	0.00669048	20.8614	0.00249	8	CASSGPGTRNTEAFF	CAGCGCACACAGCAGGAGGACTCGGCCGTGTATCTCTGTGCCAGCAGCGGCCCCGGGACTCGGAACACTGAAGCTTTCTTTGGACAA	TCRBV07-02*01	TCRBD02-01	TCRBJ01-01*01
1400	0.00669527	20.8639	0.00249	8	CASSISGQGYGYTF	GTGACATCGGCCCAAAAGAACCCGACAGCTTTCTATCTCTGTGCCAGTAGTATAAGTGGACAGGGCTATGGCTACACCTTCGGTTCG	TCRBV19-01	TCRBD01-01*01	TCRBJ01-02*01
1401	0.00670005	20.8664	0.00249	8	CASSLNLSGLAGREQYF	GCCAGCACCAACCAGACATCTATGTACCTCTGTGCCAGCAGTTTAAACCTATCAGGGCTAGCGGGACGCGAGCAGTACTTCGGGCCG	TCRBV28-01*01	TCRBD02-01*02	TCRBJ02-07*01
1402	0.00670483	20.8689	0.00249	8	CASSIQGTGANVLTF	CAGGCTACGAAGCTTGAGGATTCAGCAGTGTATTTTTGTGCCAGCAGCATACAGGGAACTGGGGCCAACGTCCTGACTTTCGGGGCC	TCRBV16-01	TCRBD01-01*01	TCRBJ02-06*01
1403	0.00670961	20.8714	0.00249	8	CAIGARLSGANVLTF	TAGTCTGCTGCCTCCTCCCAGACATCTGTATATTTCTGCGCCATCGGGGCCCGCCTATCCGGGGCCAACGTCCTGACTTTCGGGGCC	TCRBV10-01	unknown	TCRBJ02-06*01
1404	0.00671439	20.8739	0.00249	8	CASSLRRTGELFF	ACGATTCAGCGCACAGAGCAGCGGGACTCAGCCATGTATCGCTGTGCTAGCAGCTTACGCAGGACAGGGGAGCTGTTTTTTGGAGAA	TCRBV07-07*01	TCRBD01-01*01	TCRBJ02-02*01
1405	0.00671918	20.8764	0.00249	8	CASSLEFGQGNTEAFF	CGCACAGAGCAGGGGGACTCGGCCATGTATCTCTGTGCCAGCAGCTTAGAGTTCGGACAGGGTAACACTGAAGCTTTCTTTGGACAA	TCRBV07-09	TCRBD01-01*01	TCRBJ01-01*01
1406	0.00672396	20.8789	0.00249	8	CASSLGRASEKLFF	ATGAGCTCCTTGGAGCTGGGGGACTCAGCCCTGTACTTCTGTGCCAGCAGCTTGGGCAGGGCTTCTGAAAAACTGTTTTTTGGCAGT	TCRBV13-01*01	TCRBD01-01*01	TCRBJ01-04*01
1407	0.00672874	20.8814	0.00249	8	CASSGRESSNQPQHF	CAGCGCACACAGCAGGAGGACTCCGCCGTGTATCTCTGTGCCAGCAGCGGGAGAGAGTCTAGCAATCAGCCCCAGCATTTTGGTGAT	TCRBV07-08*01	TCRBD02-01*02	TCRBJ01-05*01
1408	0.00673352	20.8839	0.00249	8	CASSQDWSRSQNYEQYF	CTGCAGCCAGAAGACTCAGCCCTGTATCTCTGCGCCAGCAGCCAAGATTGGTCGCGGAGTCAGAACTACGAGCAGTACTTCGGGCCG	TCRBV04-01*01	TCRBD02-01	TCRBJ02-07*01
1409	0.00673831	20.8863	0.00249	8	CASSPGVSKHNEQFF	GAGTCCGCCAGCACCAACCAGACATCTATGTACCTCTGTGCCAGCAGTCCCGGCGTTAGCAAACACAATGAGCAGTTCTTCGGGCCA	TCRBV28-01*01	TCRBD02-01	TCRBJ02-01*01
1410	0.00674309	20.8888	0.00249	8	CASTRSQGLGETQYF	CAGCGCACAGAGCAGCGGGACTCGGCCATGTATCGCTGTGCCAGCACCCGTTCGCAGGGCTTGGGAGAGACCCAGTACTTCGGGCCA	TCRBV07-06*01	TCRBD01-01*01	TCRBJ02-05*01
1411	0.00674787	20.8913	0.00249	8	CASRLAGGVDTQYF	ATCCGGTCCACAAAGCTGGAGGACTCAGCCATGTACTTCTGTGCCAGCAGACTAGCGGGAGGGGTAGATACGCAGTATTTTGGCCCA	TCRBV02-01*01	TCRBD02-01*02	TCRBJ02-03*01
1412	0.00675265	20.8938	0.00249	8	CASSVGASTEAFF	AACCTGAGCTCTCTGGAGCTGGGGGACTCAGCTTTGTATTTCTGTGCCAGCAGCGTAGGGGCTTCCACTGAAGCTTTCTTTGGACAA	TCRBV09-01	TCRBD01-01*01	TCRBJ01-01*01
1413	0.00675744	20.8963	0.00249	8	CASRHQPQHF	TCCACTCTGAAGATCCAGCCCTCAGAACCCAGGGACTCAGCTGTGTACTTCTGTGCCAGCAGACATCAGCCCCAGCATTTTGGTGAT	TCRBV12	unknown	TCRBJ01-05*01
1414	0.00676222	20.8988	0.00249	8	CASRPGTGGSYEQYF	AACGCCTTGTTGCTGGGGGACTCGGCCCTGTATCTCTGTGCCAGCAGGCCCGGGACAGGGGGCTCCTACGAGCAGTACTTCGGGCCG	TCRBV05-05*01	TCRBD01-01*01	TCRBJ02-07*01
1415	0.006767	20.9013	0.00249	8	CASRAVGDYEQYF	ATTCTGGAGTCCGCCAGCACCAACCAGACATCTATGTACCTCTGTGCCAGCCGGGCGGTAGGGGACTACGAGCAGTACTTCGGGCCG	TCRBV28-01*01	TCRBD01-01*01	TCRBJ02-07*01
1416	0.00677178	20.9038	0.00249	8	CASSPTSGSGDEQFF	CAGCGCACACAGCAGGAGGACTCGGCCGTGTATCTCTGTGCCAGCAGCCCGACTAGCGGGAGTGGCGATGAGCAGTTCTTCGGGCCA	TCRBV07-02*01	TCRBD02-01*02	TCRBJ02-01*01
1417	0.00677656	20.9063	0.00249	8	CASSLRTSGPMSQYF	GAGTCGCCCAGCCCCAACCAGACCTCTCTGTACTTCTGTGCCAGCAGTTTAAGGACTAGCGGCCCAATGTCCCAGTACTTCGGGCCA	TCRBV27-01*01	TCRBD02-01	TCRBJ02-05*01
1418	0.00678135	20.9088	0.00249	8	CASSIRGLLQETQYF	CAGTCCACGGAGTCAGGGGACACAGCACTGTATTTCTGTGCCAGCAGCATCAGGGGACTACTCCAAGAGACCCAGTACTTCGGGCCA	TCRBV21-01*01	TCRBD02-01	TCRBJ02-05*01
1419	0.00678613	20.9112	0.00249	8	CATSDLGAGSQETQYF	TCTGCCATCCCCAACCAGACAGCTCTTTACTTCTGTGCCACCAGTGATTTGGGGGCAGGGAGCCAAGAGACCCAGTACTTCGGGCCA	TCRBV24	unknown	TCRBJ02-05*01
1420	0.00679091	20.9137	0.00249	8	CASSTVAGGADTQYF	ACATCGGCCCAAAAGAACCCGACAGCTTTCTATCTCTGTGCCAGTAGTACCGTAGCGGGAGGAGCGGATACGCAGTATTTTGGCCCA	TCRBV19-01	TCRBD02-01*02	TCRBJ02-03*01
1421	0.00679569	20.9162	0.00249	8	CASSVGGTSTDTQYF	GAGTCGGCTGCTCCCTCCCAGACATCTGTGTACTTCTGTGCCAGCAGTGTTGGCGGGACTAGCACAGATACGCAGTATTTTGGCCCA	TCRBV06-01*01	TCRBD02-01	TCRBJ02-03*01
1422	0.00680048	20.9187	0.00249	8	CASSQDRAGGGSGELFF	CTGCAGCCAGAAGACTCGGCCCTGTATCTCTGCGCCAGCAGCCAAGATCGGGCGGGAGGGGGGTCCGGGGAGCTGTTTTTTGGAGAA	TCRBV04-03*01	TCRBD02-01*02	TCRBJ02-02*01
1423	0.00680526	20.9212	0.00249	8	CATRTGVGSNEKLFF	AGCACCTTGGAGCTGGGGGACTCGGCCCTTTATCTTTGCGCCACCAGAACAGGGGTGGGTTCTAATGAAAAACTGTTTTTTGGCAGT	TCRBV05-01*01	TCRBD01-01*01	TCRBJ01-04*01
1424	0.00681004	20.9237	0.00249	8	CASSLGDTLYEQYF	ATCCAGCCTGCAAAGCTTGAGGACTCGGCCGTGTATCTCTGTGCCAGCAGCTTAGGGGACACCCTCTACGAGCAGTACTTCGGGCCG	TCRBV11-02*02	TCRBD01-01*01	TCRBJ02-07*01
1425	0.00681482	20.9262	0.00249	8	CASSLERTSGDLLSYEQYV	CTTGGGGACTCGGCCGTGTATCTCTGTGCCAGCAGCTTGGAACGGACTAGCGGGGACCTTCTTTCCTACGAGCAGTACGTCGGGCCG	TCRBV11-03*01	TCRBD02-01*01	TCRBJ02-07*01
1426	0.00681961	20.9287	0.00249	8	CASSLSEGNEQFF	AATGTGAACGCCTTGTTGCTGGGGGACTCGGCCCTCTATCTCTGTGCCAGCAGCTTAAGTGAAGGCAATGAGCAGTTCTTCGGGCCA	TCRBV05-06*01	unknown	TCRBJ02-01*01
1427	0.00682439	20.9312	0.00249	8	CASGQQAYQETQYF	CTGGAGTCCGCCAGCACCAACCAGACATCTATGTACCTCTGTGCCAGCGGCCAACAGGCTTACCAAGAGACCCAGTACTTCGGGCCA	TCRBV28-01*01	TCRBD01-01*01	TCRBJ02-05*01
1428	0.00682917	20.9337	0.00249	8	CASSLVAGGPTDTQYF	CCTGCAGAGCTTGGGGACTCGGCCGTGTATCTCTGTGCCAGCAGCTTAGTAGCGGGAGGGCCCACAGATACGCAGTATTTTGGCCCA	TCRBV11-03*01	TCRBD02-01*02	TCRBJ02-03*01
1429	0.00683395	20.9361	0.00249	8	CASRWGREGSGAFF	ATCCAGCGCACACAGCAGGAGGACTCCGCCGTGTATCTCTGTGCCAGCAGATGGGGCAGGGAGGGATCGGGAGCTTTCTTTGGACAA	TCRBV07-08*01	TCRBD02-01*02	TCRBJ01-01*01
1430	0.00683873	20.9386	0.00249	8	CASSYYVGVGTEAFF	CTGTCGGCTGCTCCCTCCCAGACATCTGTGTACTTCTGTGCCAGCAGTTATTATGTGGGAGTAGGAACTGAAGCTTTCTTTGGACAA	TCRBV06-05*01	TCRBD02-01*02	TCRBJ01-01*01
1431	0.00684352	20.9411	0.00249	8	CASSQEQGGYGYTF	CTACACGCCCTGCAGCCAGAAGACTCAGCCCTGTATCTCTGCGCCAGCAGCCAAGAACAGGGTGGCTATGGCTACACCTTCGGTTCG	TCRBV04-01*01	TCRBD01-01*01	TCRBJ01-02*01
1432	0.0068483	20.9436	0.00249	8	CASSGPYEQYF	TCCCTGATTCTGGAGTCCGCCAGCACCAACCAGACATCTATGTACCTCTGTGCCAGCAGTGGGCCGTACGAGCAGTACTTCGGGCCG	TCRBV28-01*01	TCRBD01-01*01	TCRBJ02-07*01
1433	0.00685308	20.9461	0.00249	8	CASSPLRGFYEQYV	GTGAATGCCTTGGAGCTGGAGGACTCGGCCCTGTATCTCTGTGCCAGCAGCCCCCTGAGGGGATTCTACGAGCAGTACGTCGGGCCG	TCRBV05-08*01	unknown	TCRBJ02-07*01
1434	0.00685786	20.9486	0.00249	8	CASSLRGVGGEQFF	ATCCAGCGCACAGAGCGGGGGGACTCAGCCGTGTATCTCTGTGCCAGCAGCTTAAGGGGTGTGGGTGGTGAGCAGTTCTTCGGGCCA	TCRBV07-03*01	unknown	TCRBJ02-01*01
1435	0.00686265	20.9511	0.00249	8	CASRRELAGVDEQFF	GAGTTGGCTGCTCCCTCCCAGACATCTGTGTACTTCTGTGCCAGCAGAAGGGAACTAGCGGGAGTCGATGAGCAGTTCTTCGGGCCA	TCRBV06-06	TCRBD02-01*02	TCRBJ02-01*01
1436	0.00686743	20.9536	0.00249	8	CASSPRTSKSLNEQFF	CCTGCAGAGCTTGGGGACTCGGCCGTGTATCTCTGTGCCAGCAGCCCTCGGACTAGCAAGTCTTTGAATGAGCAGTTCTTCGGGCCA	TCRBV11-03*01	TCRBD02-01	TCRBJ02-01*01
1437	0.00687221	20.9561	0.00249	8	CASSLGVNYYNEQFF	CAGCGCACAGAGCAGCGGGACTCGGCCATGTATCGCTGTGCCAGCAGCTTAGGGGTTAACTACTACAATGAGCAGTTCTTCGGGCCA	TCRBV07-06*01	TCRBD02-01	TCRBJ02-01*01
1438	0.00687699	20.9586	0.00249	8	CASSRLAGRKETQYF	GAGTCTGCCAGGCCCTCACATACCTCTCAGTACCTCTGTGCCAGCAGTCGGCTAGCGGGAAGGAAGGAGACCCAGTACTTCGGGCCA	TCRBV25-01*01	TCRBD02-01*02	TCRBJ02-05*01
1439	0.00688178	20.961	0.00249	8	CASSNPKTGQNTDTQYF	ACGGAGTCAGGGGACACAGCACTGTATTTCTGTGCCAGCAGCAACCCGAAGACAGGGCAAAACACAGATACGCAGTATTTTGGCCCA	TCRBV21-01*01	TCRBD01-01*01	TCRBJ02-03*01
1440	0.00688656	20.9635	0.00249	8	CASDRLIAGELFF	AAGATCCGGTCCACAAAGCTGGAGGACTCAGCCATGTACTTCTGTGCCAGCGACAGGTTAATCGCCGGGGAGCTGTTTTTTGGAGAA	TCRBV02-01*01	TCRBD01-01*01	TCRBJ02-02*01
1441	0.00689134	20.966	0.00249	8	CASSADNRALF	TCCCTGATTCTGGAGTCCGCCAGCACCAACCAGACATCTATGTACCTCTGTGCCAGCAGTGCGGACAATAGAGCTTTGTTCGGTTCG	TCRBV28-01*01	TCRBD01-01*01	TCRBJ01-02*01
1442	0.00689612	20.9685	0.00249	8	CASSETVNYGYTF	AACCTGAGCTCTCTGGAGCTGGGGGACTCAGCTTTGTATTTCTGTGCCAGCAGCGAGACAGTTAACTATGGCTACACCTTCGGTTCG	TCRBV09-01	TCRBD01-01*01	TCRBJ01-02*01
1443	0.00690091	20.971	0.00249	8	CASSFLAGGSYEQYF	GAGTCCGCCAGCACCAACCAGACATCTATGTACCTCTGTGCCAGCAGTTTTTTGGCAGGGGGCAGTTACGAGCAGTACTTCGGGCCG	TCRBV28-01*01	TCRBD01-01*01	TCRBJ02-07*01
1444	0.00690569	20.9735	0.00249	8	CSARDPNKREGYEQYF	AGTGCCCATCCTGAAGACAGCAGCTTCTACATCTGCAGTGCTAGAGATCCGAATAAGCGGGAGGGCTACGAGCAGTACTTCGGGCCG	TCRBV20	TCRBD02-01*02	TCRBJ02-07*01
1445	0.00691047	20.976	0.00249	8	CASLRRGPYEQYV	GAGATCCAGTCCACGGAGTCAGGGGACACAGCACTGTATTTCTGTGCCAGTCTGCGGAGAGGGCCCTACGAGCAGTACGTCGGGCCG	TCRBV21-01*01	TCRBD02-01*02	TCRBJ02-07*01
1446	0.00691525	20.9785	0.00249	8	CASSYSTSPMHEQFF	CTGTCGGCTGCTCCCTCCCAGACATCTGTGTACTTCTGTGCCAGCAGTTACTCGACTTCGCCCATGCATGAGCAGTTCTTCGGGCCA	TCRBV06-05*01	TCRBD02-01	TCRBJ02-01*01
1447	0.00692003	20.981	0.00249	8	CASSVRQVLYNEQFF	ACATCGGCCCAAAAGAACCCGACAGCTTTCTATCTCTGTGCCAGTAGTGTCCGACAGGTGCTTTACAATGAGCAGTTCTTCGGGCCA	TCRBV19-01	TCRBD01-01*01	TCRBJ02-01*01
1448	0.00692482	20.9835	0.00249	8	CASSLDGFAGTYNEQFF	GCAGAGCTTGGGGACTCGGCCGTGTATCTCTGTGCCAGCAGCTTAGATGGATTCGCGGGAACCTACAATGAGCAGTTCTTCGGGCCA	TCRBV11-03*01	TCRBD02-01*02	TCRBJ02-01*01
1449	0.0069296	20.9859	0.00249	8	CASSLDSIATGGTQYF	CCTGCAAAGCTTGAGGACTCGGCCGTGTATCTCTGTGCCAGCAGCTTAGACTCTATTGCTACGGGAGGTACGCAGTATTTTGGCCCA	TCRBV11-02*02	TCRBD02-01*02	TCRBJ02-03*01
1450	0.00693438	20.9884	0.00249	8	CASSRGQGTSTDTQYF	CCTGCAAAGCTTGAGGACTCGGCCGTGTATCTCTGTGCCAGCAGCCGGGGACAGGGGACTAGCACAGATACGCAGTATTTTGGCCCA	TCRBV11-02*02	TCRBD01-01*01	TCRBJ02-03*01
1451	0.00693916	20.9909	0.00249	8	CASRRERGHTDTQYF	AGTGCCTTGGAGCTGGGGGACTCGGCCCTGTATCTCTGTGCCAGCAGAAGGGAGCGGGGCCACACAGATACGCAGTATTTTGGCCCA	TCRBV05-03	TCRBD02-01*01	TCRBJ02-03*01
1452	0.00694395	20.9934	0.00249	8	CATSYTGGPGKDTQYF	TCTGCCATCCCCAACCAGACAGCTCTTTACTTCTGTGCCACCAGTTACACGGGAGGGCCTGGGAAAGATACGCAGTATTTTGGCCCA	TCRBV24	TCRBD02-01*02	TCRBJ02-03*01
1453	0.00694873	20.9959	0.00249	8	CASSQEYKNTGELFF	AATTCCCTGGAGCTTGGTGACTCTGCTGTGTATTTCTGTGCCAGCAGCCAAGAGTACAAGAACACCGGGGAGCTGTTTTTTGGAGAA	TCRBV03	TCRBD01-01*01	TCRBJ02-02*01
1454	0.00695351	20.9984	0.00249	8	CASSLGAGSNTEAFF	AGCACCTTGGAGCTGGGGGACTCGGCCCTTTATCTTTGCGCCAGCAGCTTGGGAGCAGGTTCGAACACTGAAGCTTTCTTTGGACAA	TCRBV05-01*01	TCRBD01-01*01	TCRBJ01-01*01
1455	0.00695829	21.0009	0.00249	8	CASSMLYQPQHF	CTCACTGTGACATCGGCCCAAAAGAACCCGACAGCTTTCTATCTCTGTGCCAGTAGTATGCTGTATCAGCCCCAGCATTTTGGTGAT	TCRBV19-01	unknown	TCRBJ01-05*01
1456	0.00696308	21.0034	0.00249	8	CASSLLDRARPYGYTF	CAGGTAGTGCGAGGAGATTCGGCAGCTTATTTCTGTGCCAGCTCACTTCTAGACAGGGCTCGCCCCTATGGCTACACCTTCGGTTCG	TCRBV18-01*01	TCRBD01-01*01	TCRBJ01-02*01
1457	0.00696786	21.0059	0.00249	8	CASTTSTGIPSRGYTF	TCTGCTGTACCCTCTCAGACATCTGTGTACTTCTGTGCCAGCACCACTTCGACAGGGATTCCTTCTCGGGGCTACACCTTCGGTTCG	TCRBV06-04	TCRBD01-01*01	TCRBJ01-02*01
1458	0.00697264	21.0084	0.00249	8	CSATPIARQSYEQYF	ACCAGTGCCCATCCTGAAGACAGCAGCTTCTACATCTGCAGTGCTACGCCGATCGCGAGACAATCCTACGAGCAGTACTTCGGGCCG	TCRBV20	TCRBD01-01*01	TCRBJ02-07*01
1459	0.00697742	21.0108	0.00249	8	CASSRRLAGGDEQYV	CAGTCCACGGAGTCAGGGGACACAGCACTGTATTTCTGTGCCAGCAGCAGGCGGCTAGCGGGAGGGGATGAGCAGTACGTCGGGCCG	TCRBV21-01*01	TCRBD02-01*02	TCRBJ02-07*01
1460	0.0069822	21.0133	0.00249	8	CASNDRAAYNEQFF	GTGACATCGGCCCAAAAGAACCCGACAGCTTTCTATCTCTGTGCCAGTAATGACAGGGCGGCCTACAATGAGCAGTTCTTCGGGCCA	TCRBV19-01	TCRBD01-01*01	TCRBJ02-01*01
1461	0.00698699	21.0158	0.00249	8	CASSLPPAGGITDTQYF	TCAGAACCCAGGGACTCAGCTGTGTACTTCTGTGCCAGCAGCCTCCCCCCCGCGGGAGGAATCACAGATACGCAGTATTTTGGCCCA	TCRBV12	TCRBD02-01*02	TCRBJ02-03*01
1462	0.00699177	21.0183	0.00249	8	CASSRGRNRDEKLFF	CAGCGCACACAGCAGGAGGACTCGGCCGTGTATCTCTGTGCCAGCAGCCGTGGTAGGAACAGGGATGAAAAACTGTTTTTTGGCAGT	TCRBV07-02*01	TCRBD01-01*01	TCRBJ01-04*01
1463	0.00699655	21.0208	0.00249	8	CASSLAGLNQPQHF	GTGAACGCCTTGGAGCTGGACGACTCGGCCCTGTATCTCTGTGCCAGCAGCTTGGCTGGGTTGAATCAGCCCCAGCATTTTGGTGAT	TCRBV05-04*01	unknown	TCRBJ01-05*01
1464	0.00700133	21.0233	0.00249	8	CASSIRTGRVHTF	AAGATCCAGCCTGCAGAGCTTGGGGACTCGGCCATGTATCTCTGTGCCAGCAGCATTCGGACAGGGCGTGTGCACACCTTCGGTTCG	TCRBV11-01*01	TCRBD01-01*01	TCRBJ01-02*01
1465	0.00700612	21.0258	0.00249	8	CASSPGGGGTYEQYF	CAGCCTGCAGAGCTTGGGGACTCGGCCGTGTATCTCTGTGCCAGCAGCCCGGGGGGCGGGGGGACCTACGAGCAGTACTTCGGGCCG	TCRBV11-03*01	TCRBD02-01*01	TCRBJ02-07*01
1466	0.0070109	21.0283	0.00249	8	CASSLRRDSGNTIYF	AGCTCCTTGGAGCTGGGGGACTCAGCCCTGTACTTCTGTGCCAGCAGCTTACGGCGGGACTCTGGAAACACCATATATTTTGGAGAG	TCRBV13-01*01	TCRBD02-01*02	TCRBJ01-03*01
1467	0.00701568	21.0308	0.00249	8	CASSDADEQFF	CCCCTGACCCTGGAGTCTGCCAGGCCCTCACATACCTCTCAGTACCTCTGTGCCAGCAGTGACGCTGATGAGCAGTTCTTCGGGCCA	TCRBV25-01*01	unknown	TCRBJ02-01*01
1468	0.00702046	21.0333	0.00249	8	CASSILASSSYNEQFF	CGCACACAGCAGGAGGACTCGGCCGTGTATCTCTGTGCCAGCAGCATTCTAGCGTCGAGCTCCTACAATGAGCAGTTCTTCGGGCCA	TCRBV07-02*01	TCRBD02-01	TCRBJ02-01*01
1469	0.00702525	21.0357	0.00249	8	CSAGAGSGSGADTQYF	AGTGCCCATCCTGAAGACAGCAGCTTCTACATCTGCAGTGCTGGAGCCGGAAGCGGGTCAGGGGCAGATACGCAGTATTTTGGCCCA	TCRBV20	unknown	TCRBJ02-03*01
1470	0.00703003	21.0382	0.00249	8	CSADSGTGTDTQYF	GTGACCAGTGCCCATCCTGAAGACAGCAGCTTCTACATCTGCAGTGCTGACAGCGGGACGGGGACAGATACGCAGTATTTTGGCCCA	TCRBV20	TCRBD02-01*02	TCRBJ02-03*01
1471	0.00703481	21.0407	0.00249	8	CASSVPQGAATGELFF	TCTCTGGAGCTGGGGGACTCAGCTTTGTATTTCTGTGCCAGCAGCGTACCACAGGGGGCCGCCACCGGGGAGCTGTTTTTTGGAGAA	TCRBV09-01	TCRBD01-01*01	TCRBJ02-02*01
1472	0.00703959	21.0432	0.00249	8	CASSIGFANTGELFF	CAGCGCACACAGCAGGAGGACTCGGCCGTGTATCTCTGTGCCAGCAGCATCGGGTTCGCGAACACCGGGGAGCTGTTTTTTGGAGAA	TCRBV07-02*01	TCRBD02-01	TCRBJ02-02*01
1473	0.00704438	21.0457	0.00249	8	CASSQGTEAFF	CCTCTCACTGTGACATCGGCCCAAAAGAACCCGACAGCTTTCTATCTCTGTGCCAGTAGTCAGGGAACTGAAGCTTTCTTTGGACAA	TCRBV19-01	TCRBD01-01*01	TCRBJ01-01*01
1474	0.00704916	21.0482	0.00249	8	CASSLGGQGRNEKLFF	CCTGCAGAGCTTGGGGACTCGGCCGTGTATCTCTGTGCCAGCAGCTTAGGGGGACAGGGAAGGAATGAAAAACTGTTTTTTGGCAGT	TCRBV11-03*01	TCRBD01-01*01	TCRBJ01-04*01
1475	0.00705394	21.0507	0.00249	8	CASRIDRGTQPQHF	CTGGAGTCCGCCAGCACCAACCAGACATCTATGTACCTCTGTGCCAGCAGAATCGACAGGGGGACCCAGCCCCAGCATTTTGGTGAT	TCRBV28-01*01	TCRBD01-01*01	TCRBJ01-05*01
1476	0.00705872	21.0532	0.00249	8	CASGGGREVDEQFF	ATCCAGCCTGCAAAGCTTGAGGACTCGGCCGTGTATCTCTGTGCCAGCGGCGGGGGACGGGAGGTCGATGAGCAGTTCTTCGGGCCA	TCRBV11-02*02	TCRBD02-01	TCRBJ02-01*01
1477	0.0070635	21.0557	0.00249	8	CASIIRVSYNEQFF	GTGACATCGGCCCAAAAGAACCCGACAGCTTTCTATCTCTGTGCCAGTATCATTAGAGTATCCTACAATGAGCAGTTCTTCGGGCCA	TCRBV19-01	TCRBD02-01	TCRBJ02-01*01
1478	0.00706829	21.0582	0.00249	8	CASCFEGQGTETQYF	AGCACCTTGGAGCTGGGGGACTCGGCCCTTTATCTTTGCGCCAGCTGCTTCGAGGGACAGGGAACAGAGACCCAGTACTTCGGGCCA	TCRBV05-01*01	TCRBD01-01*01	TCRBJ02-05*01
1479	0.00707307	21.0606	0.00249	8	CSVRLAGVEDTQYF	GTGACCAGTGCCCATCCTGAAGACAGCAGCTTCTACATCTGCAGTGTTAGACTAGCGGGAGTAGAAGATACGCAGTATTTTGGCCCA	TCRBV20	TCRBD02-01*02	TCRBJ02-03*01
1480	0.00707785	21.0631	0.00249	8	CASGEQGTGELFF	AAGATCCGGTCCACAAAGCTGGAGGACTCAGCCATGTACTTCTGTGCCAGCGGGGAACAGGGGACCGGGGAGCTGTTTTTTGGAGAA	TCRBV02-01*01	TCRBD01-01*01	TCRBJ02-02*01
1481	0.00708263	21.0656	0.00249	8	CASIRQGGTEAFF	AGGCTGGAGTCGGCTGCTCCCTCCCAGACATCTGTGTACTTCTGTGCCAGCATCCGACAGGGAGGAACTGAAGCTTTCTTTGGACAA	TCRBV06-01*01	TCRBD01-01*01	TCRBJ01-01*01
1482	0.00708742	21.0681	0.00249	8	CASSLEGTATGNTIYF	CCTGCAGAGCTTGGGGACTCGGCCGTGTATCTCTGTGCCAGCAGCTTAGAGGGGACAGCGACTGGAAACACCATATATTTTGGAGAG	TCRBV11-03*01	TCRBD01-01*01	TCRBJ01-03*01
1483	0.0070922	21.0706	0.00249	8	CASSAGTSGRVDNEQFF	GCAAAGCTTGAGGACTCGGCCGTGTATCTCTGTGCCAGCAGCGCCGGGACTAGCGGGAGGGTAGACAATGAGCAGTTCTTCGGGCCA	TCRBV11-02*02	TCRBD02-01*02	TCRBJ02-01*01
1484	0.00709698	21.0731	0.00249	8	CASRPSTGQLGELFF	GAGTCCGCCAGCACCAACCAGACATCTATGTACCTCTGTGCCAGCAGACCTTCGACAGGGCAACTCGGGGAGCTGTTTTTTGGAGAA	TCRBV28-01*01	TCRBD01-01*01	TCRBJ02-02*01
1485	0.00710176	21.0756	0.00249	8	CASTGAGYGYTF	CTCAGGCTGGAGTTGGCTGCTCCCTCCCAGACATCTGTGTACTTCTGTGCCAGCACGGGGGCCGGCTATGGCTACACCTTCGGTTCG	TCRBV06-06	unknown	TCRBJ01-02*01
1486	0.00710655	21.0781	0.00249	8	CASSLQEGRTDTQYF	GAGTCGCCCAGCCCCAACCAGACCTCTCTGTACTTCTGTGCCAGCAGTTTACAAGAGGGGCGCACAGATACGCAGTATTTTGGCCCA	TCRBV27-01*01	unknown	TCRBJ02-03*01
1487	0.00711133	21.0806	0.00249	8	CASSQDAASGKFGSEQFF	GAGCTTGGTGACTCTGCTGTGTATTTCTGTGCCAGCAGCCAAGATGCGGCTAGCGGGAAGTTCGGGAGTGAGCAGTTCTTCGGGCCA	TCRBV03	TCRBD02-01*02	TCRBJ02-01*01
1488	0.00711611	21.0831	0.00249	8	CATSIGGLRSGQYF	CTAGAGTCTGCCATCCCCAACCAGACAGCTCTTTACTTCTGTGCCACCAGTATCGGGGGGTTGCGCTCCGGGCAGTACTTCGGGCCG	TCRBV24	TCRBD02-01*01	TCRBJ02-07*01
1489	0.00712089	21.0855	0.00249	8	CATSDDTGLGETQYF	GAGTCTGCCATCCCCAACCAGACAGCTCTTTACTTCTGTGCCACCAGTGATGACACAGGGTTGGGGGAGACCCAGTACTTCGGGCCA	TCRBV24	TCRBD01-01*01	TCRBJ02-05*01
1490	0.00712567	21.088	0.00249	8	CASSPRGQSFYEQYF	CAGCGCACACAGCAGGAGGACTCGGCCGTGTATCTCTGTGCCAGCAGCCCTAGGGGACAGAGTTTCTACGAGCAGTACTTCGGGCCG	TCRBV07-02*01	TCRBD01-01*01	TCRBJ02-07*01
1491	0.00713046	21.0905	0.00249	8	CASSRQWTGGPNTEAFF	GTAGTGCGAGGAGATTCGGCAGCTTATTTCTGTGCCAGCTCACGGCAATGGACAGGAGGACCGAACACTGAAGCTTTCTTTGGACAA	TCRBV18-01*01	TCRBD01-01*01	TCRBJ01-01*01
1492	0.00713524	21.093	0.00249	8	CASGGGQGRWQPQHF	GAGTCCGCCAGCACCAACCAGACATCTATGTACCTCTGTGCCAGCGGCGGCGGCCAGGGCCGTTGGCAGCCCCAGCATTTTGGTGAT	TCRBV28-01*01	TCRBD01-01*01	TCRBJ01-05*01
1493	0.00714002	21.0955	0.00249	8	CASSWGDEQFF	ACTCTGAAGATCCAGCCCTCAGAACCCAGGGACTCAGCTGTGTACTTCTGTGCCAGCAGTTGGGGCGATGAGCAGTTCTTCGGGCCA	TCRBV12	TCRBD01-01*01	TCRBJ02-01*01
1494	0.0071448	21.098	0.00249	8	CASSFLIAGGRSDTQYF	ACACAGCAGGAGGACTCGGCCGTGTATCTCTGTGCCAGCAGCTTTCTCATCGCGGGAGGGCGTTCAGATACGCAGTATTTTGGCCCA	TCRBV07-02*01	TCRBD02-01*02	TCRBJ02-03*01
1495	0.00714959	21.1005	0.00249	8	CASSPRGRDEQFF	CACCTACACGCCCTGCAGCCAGAAGACTCAGCCCTGTATCTCTGCGCCAGCAGCCCGAGGGGGAGAGATGAGCAGTTCTTCGGGCCA	TCRBV04-01*01	TCRBD01-01*01	TCRBJ02-01*01
1496	0.00715437	21.103	0.00249	8	CATSRPREGNNYGYTF	TCACCAGGCCTGGGGGACGCAGCCATGTACCTGTGTGCCACCAGCAGGCCCCGCGAGGGGAACAACTATGGCTACACCTTCGGTTCG	TCRBV15-01*01	unknown	TCRBJ01-02*01
1497	0.00715915	21.1055	0.00249	8	CSVEKGPTGELFF	ACTGTGAGCAACATGAGCCCTGAAGACAGCAGCATATATCTCTGCAGCGTTGAAAAGGGGCCTACCGGGGAGCTGTTTTTTGGAGAA	TCRBV29-01*01	TCRBD01-01*01	TCRBJ02-02*01
1498	0.00716393	21.108	0.00249	8	CASSESGREQYF	CTCACTCTGGAGTCTGCTGCCTCCTCCCAGACATCTGTATATTTCTGCGCCAGCAGTGAGTCGGGGAGGGAGCAGTACTTCGGGCCG	TCRBV10-01	TCRBD02-01*02	TCRBJ02-07*01
1499	0.00716872	21.1104	0.00249	8	CASRRQGRGEQPQHF	ACATCGGCCCAAAAGAACCCGACAGCTTTCTATCTCTGTGCCAGTAGGCGGCAGGGCAGGGGCGAACAGCCCCAGCATTTTGGTGAT	TCRBV19-01	TCRBD01-01*01	TCRBJ01-05*01
1500	0.0071735	21.1129	0.00249	8	CASSSSTGGVYGYTF	ACATCGGCCCAAAAGAACCCGACAGCTTTCTATCTCTGTGCCAGTAGTTCGTCCACAGGGGGAGTTTATGGCTACACCTTCGGTTCG	TCRBV19-01	TCRBD01-01*01	TCRBJ01-02*01
1501	0.00717828	21.1154	0.00249	8	CASSEYPQAAQYF	ACTCTGGAGTCTGCTGCCTCCTCCCAGACATCTGTATATTTCTGCGCCAGCAGTGAGTACCCCCAAGCGGCGCAGTACTTCGGGCCG	TCRBV10-01	TCRBD02-01	TCRBJ02-07*01
1502	0.00718306	21.1179	0.00249	8	CASSQVGQGVSQPQHF	GCCCTGCAGCCAGAAGACTCAGCCCTGTATCTCTGCGCCAGCAGCCAGGTGGGACAGGGGGTCAGTCAGCCCCAGCATTTTGGTGAT	TCRBV04-01*01	TCRBD01-01*01	TCRBJ01-05*01
1503	0.00718785	21.1204	0.00249	8	CASSPGQENYGYTF	ATCCAGCGCACACAGCAGGAGGACTCGGCCGTGTATCTCTGTGCCAGCAGCCCCGGACAGGAGAACTATGGCTACACCTTCGGTTCG	TCRBV07-02*01	TCRBD01-01*01	TCRBJ01-02*01
1504	0.00719263	21.1229	0.00249	8	CASSPGRSYSNQPQHF	CGCACAGAGCAGGGGGACTCGGCCATGTATCTCTGTGCCAGCAGCCCGGGACGGAGCTATAGCAATCAGCCCCAGCATTTTGGTGAT	TCRBV07-09	unknown	TCRBJ01-05*01
1505	0.00719741	21.1254	0.00249	8	CASSLDLAGGHNEQFF	CCTGCAGAGCTTGGGGACTCGGCCATGTATCTCTGTGCCAGCAGCTTAGATCTAGCGGGGGGGCACAATGAGCAGTTCTTCGGGCCA	TCRBV11-01*01	TCRBD02-01*01	TCRBJ02-01*01
1506	0.00720219	21.1279	0.00249	8	CASSLDRDQPQHF	AATGTGAACGCCTTGGAGCTGGACGACTCGGCCCTGTATCTCTGTGCCAGCAGCTTGGATAGGGACCAGCCCCAGCATTTTGGTGAT	TCRBV05-04*01	unknown	TCRBJ01-05*01
1507	0.00720697	21.1304	0.00249	8	CASSPDEFLYGYTF	ATCCAGCAGGTAGTGCGAGGAGATTCGGCAGCTTATTTCTGTGCCAGCTCACCAGATGAGTTCCTCTATGGCTACACCTTCGGTTCG	TCRBV18-01*01	TCRBD02-01*02	TCRBJ01-02*01
1508	0.00721176	21.1329	0.00249	8	CASSPRGYFDEQFF	ATCCAGCAGGTAGTGCGAGGAGATTCGGCAGCTTATTTCTGTGCCAGCTCACCTCGGGGCTACTTTGATGAGCAGTTCTTCGGGCCA	TCRBV18-01*01	unknown	TCRBJ02-01*01
1509	0.00721654	21.1353	0.00249	8	CASSVEGVDTQYF	AACCTGAGCTCTCTGGAGCTGGGGGACTCAGCTTTGTATTTCTGTGCCAGCAGCGTAGAAGGAGTCGATACGCAGTATTTTGGCCCA	TCRBV09-01	TCRBD02-01*02	TCRBJ02-03*01
1510	0.00722132	21.1378	0.00249	8	CASSQGAEAFF	CCGCTCAGGCTGGAGTTGGCTGCTCCCTCCCAGACATCTGTGTACTTCTGTGCCAGCAGCCAGGGGGCTGAAGCTTTCTTTGGACAA	TCRBV06-06	TCRBD01-01*01	TCRBJ01-01*01
1511	0.0072261	21.1403	0.00249	8	CASSPGTATNEKLFF	ACATCGGCCCAAAAGAACCCGACAGCTTTCTATCTCTGTGCCAGTAGTCCCGGGACGGCAACTAATGAAAAACTGTTTTTTGGCAGT	TCRBV19-01	unknown	TCRBJ01-04*01
1512	0.00723089	21.1428	0.00249	8	CASSYSAAQETQYF	CTGGAGTTGGCTGCTCCCTCCCAGACATCTGTGTACTTCTGTGCCAGCAGTTACTCGGCAGCCCAAGAGACCCAGTACTTCGGGCCA	TCRBV06-06	unknown	TCRBJ02-05*01
1513	0.00723567	21.1453	0.00249	8	CASSFAEQREGPDTQYF	ACACAGCAGGAGGACTCGGCCGTGTATCTCTGTGCCAGCAGCTTCGCCGAGCAGCGGGAGGGCCCAGATACGCAGTATTTTGGCCCA	TCRBV07-02*01	TCRBD02-01*02	TCRBJ02-03*01
1514	0.00724045	21.1478	0.00249	8	CASSRTAGGQNIQYF	AACGCCTTGGAGCTGGAGGACTCGGCCCTGTATCTCTGTGCCAGCAGCCGAACAGCGGGAGGACAAAACATTCAGTACTTCGGCGCC	TCRBV05-08*01	TCRBD02-01*02	TCRBJ02-04*01
1515	0.00724523	21.1503	0.00249	8	CASSVVALSTEAFF	CTGAGCTCTCTGGAGCTGGGGGACTCAGCTTTGTATTTCTGTGCCAGCAGCGTAGTGGCCCTGAGCACTGAAGCTTTCTTTGGACAA	TCRBV09-01	unknown	TCRBJ01-01*01
1516	0.00725002	21.1528	0.00249	8	CASSSSFWRGEATEAFF	GCTGCTCCCTCCCAGACATCTGTGTACTTCTGTGCCAGCAGTTCATCCTTCTGGAGGGGCGAGGCCACTGAAGCTTTCTTTGGACAA	TCRBV06	TCRBD02-01*02	TCRBJ01-01*01
1517	0.0072548	21.1553	0.00249	8	CASSQGPAMNTEAFF	CACGCCCTGCAGCCAGAAGACTCAGCCCTGTATCTCTGCGCCAGCAGCCAAGGGCCAGCAATGAACACTGAAGCTTTCTTTGGACAA	TCRBV04-01*01	unknown	TCRBJ01-01*01
1518	0.00725958	21.1578	0.00249	8	CASSFQGGYGYTF	AATGTGAACGCCTTGTTGCTGGGGGACTCGGCCCTGTATCTCTGTGCCAGCAGCTTCCAGGGGGGGTATGGCTACACCTTCGGTTCG	TCRBV05-05*01	unknown	TCRBJ01-02*01
1519	0.00726436	21.1602	0.00249	8	CASSWFVNEQFF	CTCAAGATCCAGCCTGCAGAGCTTGGGGACTCGGCCGTGTATCTCTGTGCCAGCAGCTGGTTTGTTAATGAGCAGTTCTTCGGGCCA	TCRBV11-03*01	unknown	TCRBJ02-01*01
1520	0.00726914	21.1627	0.00249	8	CASRPVGVWETQYF	ATCCAGCCTGCAAAGCTTGAGGACTCGGCCGTGTATCTCTGTGCCAGCAGACCAGTCGGGGTTTGGGAGACCCAGTACTTCGGGCCA	TCRBV11-02*02	TCRBD02-01*01	TCRBJ02-05*01
1521	0.00727393	21.1652	0.00249	8	CASRRTADNQPQHF	GTGAACGCCTTGTTGCTGGGGGACTCGGCCCTGTATCTCTGTGCCAGCAGGCGGACGGCTGACAATCAGCCCCAGCATTTTGGTGAT	TCRBV05-05*01	unknown	TCRBJ01-05*01
1522	0.00727871	21.1677	0.00249	8	CAKATGGDGYTF	CTGATCCTGGAGTCGCCCAGCCCCAACCAGACCTCTCTGTACTTCTGTGCCAAGGCTACAGGGGGGGATGGCTACACCTTCGGTTCG	TCRBV27-01*01	TCRBD01-01*01	TCRBJ01-02*01
1523	0.00728349	21.1702	0.00249	8	CASSVEGNNEQFF	AACCTGAGCTCTCTGGAGCTGGGGGACTCAGCTTTGTATTTCTGTGCCAGCAGCGTAGAGGGGAACAATGAGCAGTTCTTCGGGCCA	TCRBV09-01	TCRBD01-01*01	TCRBJ02-01*01
1524	0.00728827	21.1724	0.002179	7	CAWSQSANYGYTF	AGTTCTAAGAAGCTCCTCCTCAGTGACTCTGGCTTCTATCTCTGTGCCTGGAGTCAGTCAGCTAACTATGGCTACACCTTCGGTTCG	TCRBV30-01*02	TCRBD01-01*01	TCRBJ01-02*01
1525	0.00729306	21.1746	0.002179	7	CAWSPAEGYTF	ATCCTGAGTTCTAAGAAGCTCCTTCTCAGTGACTCTGGCTTCTATCTCTGTGCCTGGAGTCCGGCGGAGGGCTACACCTTCGGTTCG	TCRBV30-01*01	TCRBD02-01	TCRBJ01-02*01
1526	0.00729784	21.1767	0.002179	7	CSVEIFSGTRGSSYEQYF	AGCCCTGAAGACAGCAGCATATATCTCTGCAGCGTTGAGATCTTTTCGGGGACTAGGGGGAGCTCCTACGAGCAGTACTTCGGGCCG	TCRBV29-01*01	TCRBD02-01	TCRBJ02-07*01
1527	0.00730262	21.1789	0.002179	7	CSVGTEGVLQETQYF	AGCAACATGAGCCCTGAAGACAGCAGCATATATCTCTGCAGCGTTGGGACGGAGGGGGTATTACAAGAGACCCAGTACTTCGGGCCA	TCRBV29-01*01	unknown	TCRBJ02-05*01
1528	0.0073074	21.1811	0.002179	7	CAWSRGGSPYEQYF	TCTAAGAAGCTCCTTCTCAGTGACTCTGGCTTCTATCTCTGTGCCTGGAGTCGAGGGGGTTCCCCCTACGAGCAGTACTTCGGGCCG	TCRBV30-01*01	TCRBD01-01*01	TCRBJ02-07*01
1529	0.00731219	21.1833	0.002179	7	CASSQDEGTYEQYF	ATCAATTCCCTGGAGCTTGGTGACTCTGCTGTGTATTTCTGTGCCAGCAGCCAAGACGAGGGGACCTACGAGCAGTACTTCGGGCCG	TCRBV03	unknown	TCRBJ02-07*01
1530	0.00731697	21.1855	0.002179	7	CAWGGQGGSDEQFF	TCTAAGAAGCTCCTCCTCAGTGACTCTGGCTTCTATCTCTGTGCCTGGGGTGGACAGGGGGGAAGTGACGAGCAGTTCTTCGGGCCA	TCRBV30-01*02	TCRBD01-01*01	TCRBJ02-01*01
1531	0.00732175	21.1876	0.002179	7	CASSQDRGGYEQYV	CTACACGCCCTGCAGCCAGAAGACTCAGCCCTGTATCTCTGCGCCAGCAGCCAAGACAGGGGAGGCTACGAGCAGTACGTCGGGCCG	TCRBV04-01*01	unknown	TCRBJ02-07*01
1532	0.00732653	21.1898	0.002179	7	CATSASGLDGNTGELFF	GCCATCCCCAACCAGACAGCTCTTTACTTCTGTGCCACCAGTGCCTCGGGACTCGACGGGAACACCGGGGAGCTGTTTTTTGGAGAA	TCRBV24	TCRBD02-01	TCRBJ02-02*01
1533	0.00733132	21.192	0.002179	7	CAWTSGTGGDEKLFF	AAGAAGCTCCTTCTCAGTGACTCTGGCTTCTATCTCTGTGCCTGGACCTCTGGGACAGGGGGTGACGAAAAACTGTTTTTTGGCAGT	TCRBV30-01*01	TCRBD01-01*01	TCRBJ01-04*01
1534	0.0073361	21.1942	0.002179	7	CSASDTTVNYGYTF	GTGACCAGTGCCCATCCTGAAGACAGCAGCTTCTACATCTGCAGTGCTTCCGACACGACTGTCAACTATGGCTACACCTTCGGTTCG	TCRBV20	unknown	TCRBJ01-02*01
1535	0.00734088	21.1964	0.002179	7	CASSHREGYEQYV	CACCTACACACCCTGCAGCCAGAAGACTCGGCCCTGTATCTCTGTGCCAGCAGTCACCGGGAGGGATACGAGCAGTACGTCGGGCCG	TCRBV04-02*01	TCRBD02-01*02	TCRBJ02-07*01
1536	0.00734566	21.1985	0.002179	7	CASSYGRETQYF	CTCAGGCTGGAGTTGGCTGCTCCCTCCCAGACATCTGTGTACTTCTGTGCCAGCAGTTACGGGAGGGAGACCCAGTACTTCGGGCCA	TCRBV06-06	TCRBD02-01*02	TCRBJ02-05*01
1537	0.00735044	21.2007	0.002179	7	CASSYPGTLGYGYTF	GAGTCGGCTGCTCCCTCCCAAACATCTGTGTACTTCTGTGCCAGCAGTTACCCGGGGACCCTCGGGTATGGCTACACCTTCGGTTCG	TCRBV06	unknown	TCRBJ01-02*01
1538	0.00735523	21.2029	0.002179	7	CASSSTGEQYV	GAGCTGAATGTGAACGCCTTGTTGCTAGGGGACTCGGCCCTCTATCTCTGTGCCAGCAGCTCGACAGGAGAGCAGTACGTCGGGCCG	TCRBV05-07*01	TCRBD01-01*01	TCRBJ02-07*01
1539	0.00736001	21.2051	0.002179	7	CATSDFSGEQFF	CTGTCCCTAGAGTCTGCCATCCCCAACCAGACAGCTCTTTACTTCTGTGCCACCAGTGATTTTAGCGGCGAGCAGTTCTTCGGGCCA	TCRBV24	TCRBD02-01	TCRBJ02-01*01
1540	0.00736479	21.2072	0.002179	7	CASNDRVAGELFF	CACATCAATTCCCTGGAGCTTGGTGACTCTGCTGTGTATTTCTGTGCCAGCAACGACAGGGTTGCCGGGGAGCTGTTTTTTGGAGAA	TCRBV03	TCRBD01-01*01	TCRBJ02-02*01
1541	0.00736957	21.2094	0.002179	7	CASSYSGANGYTF	AGGCTGGAGTTGGCTGCTCCCTCCCAGACATCTGTGTACTTCTGTGCCAGCAGTTATTCAGGGGCGAATGGCTACACCTTCGGTTCG	TCRBV06-06	TCRBD01-01*01	TCRBJ01-02*01
1542	0.00737436	21.2116	0.002179	7	CASSGSTSGRLADTQYF	GCCAGGCCCTCACATACCTCTCAGTACCTCTGTGCCAGCAGTGGTTCAACTAGCGGGAGGCTTGCAGATACGCAGTATTTTGGCCCA	TCRBV25-01*01	TCRBD02-01*02	TCRBJ02-03*01
1543	0.00737914	21.2138	0.002179	7	CASSERSGYEQYV	ACTCTGGAGTCAGCTACCCGCTCCCAGACATCTGTGTATTTCTGCGCCAGCAGTGAACGTAGCGGATACGAGCAGTACGTCGGGCCG	TCRBV10-02*01	TCRBD02-01	TCRBJ02-07*01
1544	0.00738392	21.216	0.002179	7	CASSLSWGAYSGANVLTF	GAGCTTGGTGACTCTGCTGTGTATTTCTGTGCCAGCAGCCTGAGTTGGGGAGCTTACTCTGGGGCCAACGTCCTGACTTTCGGGGCC	TCRBV03	TCRBD02-01*02	TCRBJ02-06*01
1545	0.0073887	21.2181	0.002179	7	CATSDLQGTLGETQYF	TCTGCCATCCCCAACCAGACAGCTCTTTACTTCTGTGCCACCAGTGATTTGCAGGGGACACTGGGAGAGACCCAGTACTTCGGGCCA	TCRBV24	TCRBD01-01*01	TCRBJ02-05*01
1546	0.00739349	21.2203	0.002179	7	CSAQIWTSSDTQYF	GTGACCAGTGCCCATCCTGAAGACAGCAGCTTCTACATCTGCAGTGCGCAAATATGGACTAGTTCCGATACGCAGTATTTTGGCCCA	TCRBV20	TCRBD02-01	TCRBJ02-03*01
1547	0.00739827	21.2225	0.002179	7	CATRPGQGYTGELFF	GAGTCTGCCATCCCCAACCAGACAGCTCTTTACTTCTGTGCCACCAGACCGGGACAGGGGTACACCGGGGAGCTGTTTTTTGGAGAA	TCRBV24	TCRBD01-01*01	TCRBJ02-02*01
1548	0.00740305	21.2247	0.002179	7	CSAHRGLSTEAFF	ACTGTGAGCAACATGAGCCCTGAAGACAGCAGCATATATCTCTGCAGCGCGCACAGGGGGCTGAGCACTGAAGCTTTCTTTGGACAA	TCRBV29-01*01	TCRBD01-01*01	TCRBJ01-01*01
1549	0.00740783	21.2269	0.002179	7	CAWSRGGINQPQHF	TCTAAGAAGCTCCTTCTCAGTGACTCTGGCTTCTATCTCTGTGCCTGGTCGAGAGGGGGGATCAATCAGCCCCAGCATTTTGGTGAT	TCRBV30-01*01	unknown	TCRBJ01-05*01
1550	0.00741261	21.229	0.002179	7	CSVETKGQRGGYTF	GTGAGCAACATGAGCCCTGAAGACAGCAGCATATATCTCTGCAGCGTTGAAACGAAAGGACAGCGCGGGGGCTACACCTTCGGTTCG	TCRBV29-01*01	TCRBD01-01*01	TCRBJ01-02*01
1551	0.0074174	21.2312	0.002179	7	CSARDQVSSNSDGYTF	AGTGCCCATCCTGAAGACAGCAGCTTCTACATCTGCAGTGCTAGAGATCAGGTGTCGAGTAACAGCGACGGCTACACCTTCGGTTCG	TCRBV20	unknown	TCRBJ01-02*01
1552	0.00742218	21.2334	0.002179	7	CASSFRGEQYF	GAGCTGAATGTGAACGCCTTGTTGCTGGGGGACTCGGCCCTCTATCTCTGTGCCAGCAGCTTCCGGGGCGAGCAGTACTTCGGGCCG	TCRBV05-06*01	TCRBD02-01*01	TCRBJ02-07*01
1553	0.00742696	21.2356	0.002179	7	CSARGTGMSSYEQYF	ACCAGTGCCCATCCTGAAGACAGCAGCTTCTACATCTGCAGTGCTAGAGGGACCGGGATGAGCTCCTACGAGCAGTACTTCGGGCCG	TCRBV20	TCRBD02-01*02	TCRBJ02-07*01
1554	0.00743174	21.2378	0.002179	7	CASSQNTNTGELFF	CTACACACCCTGCAGCCAGAAGACTCGGCCCTGTATCTCTGCGCCAGCAGCCAAAACACGAACACCGGGGAGCTGTTTTTTGGAGAA	TCRBV04-03*01	TCRBD01-01*01	TCRBJ02-02*01
1555	0.00743653	21.2399	0.002179	7	CASSLEGLDEQFF	AATGTGAGCACCTTGGAGCTGGGGGACTCGGCCCTTTATCTTTGCGCCAGCAGCTTGGAGGGCCTGGATGAGCAGTTCTTCGGGCCA	TCRBV05-01*01	unknown	TCRBJ02-01*01
1556	0.00744131	21.2421	0.002179	7	CAGKTGTVREQYF	AGTTCTAAGAAGCTCCTTCTCAGTGACTCTGGCTTCTATCTCTGTGCCGGAAAAACAGGGACTGTCCGAGAGCAGTACTTCGGGCCG	TCRBV30-01*01	unknown	TCRBJ02-07*01
1557	0.00744609	21.2443	0.002179	7	CSARGLAENNEQFF	GTGACCAGTGCCCATCCTGAAGACAGCAGCTTCTACATCTGCAGTGCTAGAGGGTTAGCGGAAAACAATGAGCAGTTCTTCGGGCCA	TCRBV20	TCRBD02-01	TCRBJ02-01*01
1558	0.00745087	21.2465	0.002179	7	CSAQTGLNTEAFF	ACTGTGAGCAACATGAGCCCTGAAGACAGCAGCATATATCTCTGCAGCGCCCAAACAGGACTGAACACTGAAGCTTTCTTTGGACAA	TCRBV29-01*01	TCRBD01-01*01	TCRBJ01-01*01
1559	0.00745566	21.2486	0.002179	7	CAWSPGPLADTEAFF	AAGAAGCTCCTTCTCAGTGACTCTGGCTTCTATCTCTGTGCCTGGAGCCCGGGACCTCTTGCGGACACTGAAGCTTTCTTTGGACAA	TCRBV30-01*01	unknown	TCRBJ01-01*01
1560	0.00746044	21.2508	0.002179	7	CASSTGLADPLERYF	CAGCCCTCAGAACCCAGGGACTCAGCTGTGTACTTCTGTGCCAGCAGTACGGGACTAGCGGACCCTTTAGAGCGGTACTTCGGGCCG	TCRBV12	TCRBD02-01	TCRBJ02-07*01
1561	0.00746522	21.253	0.002179	7	CASSLTDTQYF	ACTCTGAAGATCCGGTCCACAAAGCTGGAGGACTCAGCCATGTACTTCTGTGCCAGCAGCCTCACAGATACGCAGTATTTTGGCCCA	TCRBV02-01*01	TCRBD02-01	TCRBJ02-03*01
1562	0.00747	21.2552	0.002179	7	CSALDRGSYGYTF	ACAGTGACCAGTGCCCATCCTGAAGACAGCAGCTTCTACATCTGCAGTGCTCTAGACAGGGGTAGCTATGGCTACACCTTCGGTTCG	TCRBV20	TCRBD01-01*01	TCRBJ01-02*01
1563	0.00747479	21.2574	0.002179	7	CASSPPTRTYEQYF	ATCCAGCAGGTAGTGCGAGGAGATTCGGCAGCTTATTTCTGTGCCAGCTCACCACCGACCAGAACCTACGAGCAGTACTTCGGGCCG	TCRBV18-01*01	unknown	TCRBJ02-07*01
1564	0.00747957	21.2595	0.002179	7	CASSYLGPGGPRNTEAFF	GCTCCCTCCCAAACATCTGTGTACTTCTGTGCCAGCAGTTATCTTGGCCCCGGGGGGCCCCGGAACACTGAAGCTTTCTTTGGACAA	TCRBV06	TCRBD02-01*01	TCRBJ01-01*01
1565	0.00748435	21.2617	0.002179	7	CASRRPDSGGHYGYTF	TCGCCCAGCCCCAACCAGACCTCTCTGTACTTCTGTGCCAGCAGACGCCCTGACAGCGGGGGCCACTATGGCTACACCTTCGGTTCG	TCRBV27-01*01	TCRBD02-01*01	TCRBJ01-02*01
1566	0.00748913	21.2639	0.002179	7	CASRTNRGQGQSRLNEQFF	CCCTCCCAGACATCTGTGTACTTCTGTGCCAGCAGGACCAACAGGGGGCAGGGACAATCCCGCCTCAATGAGCAGTTCTTCGGGCCA	TCRBV06	TCRBD01-01*01	TCRBJ02-01*01
1567	0.00749391	21.2661	0.002179	7	CASRPITSGRVEQYV	GAGTCGGCTGCTCCCTCCCAAACATCTGTGTACTTCTGTGCCAGCAGACCGATCACTAGCGGGAGGGTCGAGCAGTACGTCGGGCCG	TCRBV06	TCRBD02-01*02	TCRBJ02-07*01
1568	0.0074987	21.2683	0.002179	7	CASSSGKGYNEQFF	TTGGAGTCGGCTGCTCCCTCCCAAACATCTGTGTACTTCTGTGCCAGCAGTTCAGGGAAGGGGTACAATGAGCAGTTCTTCGGGCCA	TCRBV06	TCRBD01-01*01	TCRBJ02-01*01
1569	0.00750348	21.2704	0.002179	7	CASSQARGTVNTEAFF	TCCCTGGAGCTTGGTGACTCTGCTGTGTATTTCTGTGCCAGCAGCCAAGCCCGGGGGACAGTCAACACTGAAGCTTTCTTTGGACAA	TCRBV03	TCRBD01-01*01	TCRBJ01-01*01
1570	0.00750826	21.2726	0.002179	7	CASSFVPGQQYEQYV	AGCACCTTGGAGCTGGGGGACTCGGCCCTTTATCTTTGCGCCAGCAGCTTCGTTCCGGGACAGCAGTACGAGCAGTACGTCGGGCCG	TCRBV05-01*01	TCRBD01-01*01	TCRBJ02-07*01
1571	0.00751304	21.2748	0.002179	7	CASSEDREADTQYF	TTGGAGTCGGCTGCTCCCTCCCAAACATCTGTGTACTTCTGTGCCAGCAGTGAAGACAGGGAAGCAGATACGCAGTATTTTGGCCCA	TCRBV06	TCRBD01-01*01	TCRBJ02-03*01
1572	0.00751783	21.277	0.002179	7	CATQLNQETQYF	CTGGGGTTGGAGTCGGCTGCTCCCTCCCAAACATCTGTGTACTTCTGTGCCACGCAGCTCAACCAAGAGACCCAGTACTTCGGGCCA	TCRBV06	unknown	TCRBJ02-05*01
1573	0.00752261	21.2792	0.002179	7	CASSLVVDDTQYF	ACGATCCAGCGCACAGAGCAGCGGGACTCGGCCATGTATCGCTGTGCCAGCAGCTTAGTCGTCGATGATACGCAGTATTTTGGCCCA	TCRBV07-06*01	unknown	TCRBJ02-03*01
1574	0.00752739	21.2813	0.002179	7	CASSELAGYTDTQYF	AGCTCTCTGGAGCTGGGGGACTCAGCTTTGTATTTCTGTGCCAGCAGCGAGCTAGCGGGGTACACAGATACGCAGTATTTTGGCCCA	TCRBV09-01	TCRBD02-01*01	TCRBJ02-03*01
1575	0.00753217	21.2835	0.002179	7	CSAPPGSNTEAFF	ACAGTGACCAGTGCCCATCCTGAAGACAGCAGCTTCTACATCTGCAGTGCGCCCCCGGGATCGAACACTGAAGCTTTCTTTGGACAA	TCRBV20	TCRBD02-01*02	TCRBJ01-01*01
1576	0.00753696	21.2857	0.002179	7	CSARDRVDRGQPQHF	ACCAGTGCCCATCCTGAAGACAGCAGCTTCTACATCTGCAGTGCTAGAGATCGGGTGGACAGGGGCCAGCCCCAGCATTTTGGTGAT	TCRBV20	TCRBD01-01*01	TCRBJ01-05*01
1577	0.00754174	21.2879	0.002179	7	CASSQDRDYGYTF	ACGATCCAGCGCACACAGCAGGAGGACTCGGCCGTGTATCTCTGTGCCAGCAGCCAAGACAGGGACTATGGCTACACCTTCGGTTCG	TCRBV07-02*01	TCRBD01-01*01	TCRBJ01-02*01
1578	0.00754652	21.2901	0.002179	7	CSVDGGGTSGRVYEQYF	ATGAGCCCTGAAGACAGCAGCATATATCTCTGCAGCGTTGATGGCGGAGGGACTAGCGGGAGGGTCTACGAGCAGTACTTCGGGCCG	TCRBV29-01*01	TCRBD02-01*02	TCRBJ02-07*01
1579	0.0075513	21.2922	0.002179	7	CASSEGGTSYEQYF	CTGAGCTCTCTGGAGCTGGGGGACTCAGCTTTGTATTTCTGTGCCAGCAGCGAGGGGGGAACCTCCTACGAGCAGTACTTCGGGCCG	TCRBV09-01	unknown	TCRBJ02-07*01
1580	0.00755608	21.2944	0.002179	7	CASSPGTGGNEQFF	GTGAGCACCTTGGAGCTGGGGGACTCGGCCCTTTATCTTTGCGCCAGCAGCCCGGGGACAGGGGGCAATGAGCAGTTCTTCGGGCCA	TCRBV05-01*01	TCRBD01-01*01	TCRBJ02-01*01
1581	0.00756087	21.2966	0.002179	7	CASSLGLAGGVIPDTQYF	CAGCCAGAAGACTCGGCCCTGTATCTCTGCGCCAGCAGCCTGGGACTAGCGGGAGGGGTTATCCCAGATACGCAGTATTTTGGCCCA	TCRBV04-03*01	TCRBD02-01*02	TCRBJ02-03*01
1582	0.00756565	21.2988	0.002179	7	CASEGRYEQYF	CTGCTGGGGTTGGAGTCGGCTGCTCCCTCCCAAACATCTGTGTACTTCTGTGCCAGCGAGGGGCGCTACGAGCAGTACTTCGGGCCG	TCRBV06	unknown	TCRBJ02-07*01
1583	0.00757043	21.3009	0.002179	7	CSATLQGMSGYNEQFF	AGTGCCCATCCTGAAGACAGCAGCTTCTACATCTGCAGTGCTACCTTACAGGGGATGTCCGGATACAATGAGCAGTTCTTCGGGCCA	TCRBV20	TCRBD01-01*01	TCRBJ02-01*01
1584	0.00757521	21.3031	0.002179	7	CASSNGGEQYF	ACTCTGAAGATCCAGCCCTCAGAACCCAGGGACTCAGCTGTGTACTTCTGTGCCAGCAGCAATGGTGGGGAGCAGTACTTCGGGCCG	TCRBV12	unknown	TCRBJ02-07*01
1585	0.00758	21.3053	0.002179	7	CASSQASGRSYEQYV	AATTCCCTGGAGCTTGGTGACTCTGCTGTGTATTTCTGTGCCAGCAGCCAAGCTAGCGGGAGGTCCTACGAGCAGTACGTCGGGCCG	TCRBV03	TCRBD02-01*02	TCRBJ02-07*01
1586	0.00758478	21.3075	0.002179	7	CASSLTGGRTEAFF	CTGCTGTCGGCTGCTCCCTCCCAGACATCTGTGTACTTCTGTGCCAGCAGTTTAACAGGGGGCCGGACTGAAGCTTTCTTTGGACAA	TCRBV06-05*01	TCRBD01-01*01	TCRBJ01-01*01
1587	0.00758956	21.3097	0.002179	7	CASSQKFPSVLNTEAFF	CTGCAGCCAGAAGACTCGGCCCTGTATCTCTGCGCCAGCAGCCAAAAGTTCCCATCGGTCCTGAACACTGAAGCTTTCTTTGGACAA	TCRBV04-03*01	TCRBD02-01	TCRBJ01-01*01
1588	0.00759434	21.3118	0.002179	7	CAKRDSLGQYF	ACTCTGAAGATCCGGTCCACAAAGCTGGAGGACTCAGCCATGTACTTCTGTGCCAAGCGGGACTCTCTGGGGCAGTACTTCGGGCCG	TCRBV02-01*01	TCRBD02-01*02	TCRBJ02-07*01
1589	0.00759913	21.314	0.002179	7	CASSPGTGSSYEQYF	AATTCCCTGGAGCTTGGTGACTCTGCTGTGTATTTCTGTGCCAGCAGCCCCGGGACAGGGAGCTCCTACGAGCAGTACTTCGGGCCG	TCRBV03	TCRBD01-01*01	TCRBJ02-07*01
1590	0.00760391	21.3162	0.002179	7	CASSGPGVFGF	ACTCTGAAGATCCGGTCCACAAAGCTGGAGGACTCAGCCATGTACTTCTGTGCCAGCAGTGGCCCAGGTGTTTTTGGATTCGGTTCG	TCRBV02-01*01	TCRBD01-01*01	TCRBJ01-02*01
1591	0.00760869	21.3184	0.002179	7	CSAEGLAHGYEQYF	GTGACCAGTGCCCATCCTGAAGACAGCAGCTTCTACATCTGCAGTGCCGAAGGACTAGCGCACGGCTACGAGCAGTACTTCGGGCCG	TCRBV20	TCRBD02-01	TCRBJ02-07*01
1592	0.00761347	21.3206	0.002179	7	CASSVSYGDVRMKTQYF	TTGGAGCTGGGGGACTCAGCCCTGTACTTCTGTGCCAGCAGCGTCTCCTATGGGGACGTCAGGATGAAGACCCAGTACTTCGGGCCA	TCRBV13-01*01	unknown	TCRBJ02-05*01
1593	0.00761826	21.3227	0.002179	7	CASSIMTGITGELFF	AGCACCTTGGAGCTGGGGGACTCGGCCCTTTATCTTTGCGCCAGCAGCATTATGACAGGGATAACCGGGGAGCTGTTTTTTGGAGAA	TCRBV05-01*01	TCRBD01-01*01	TCRBJ02-02*01
1594	0.00762304	21.3249	0.002179	7	CASSQGGSQSEAFF	CTACACACCCTGCAGCCAGAAGACTCGGCCCTGTATCTCTGCGCCAGCAGCCAAGGGGGGTCACAATCTGAAGCTTTCTTTGGACAA	TCRBV04-03*01	unknown	TCRBJ01-01*01
1595	0.00762782	21.3271	0.002179	7	CASSEYVGAGTQYF	CTGGAGTCTGCCAGGCCCTCACATACCTCTCAGTACCTCTGTGCCAGCAGTGAATATGTGGGAGCAGGTACGCAGTATTTTGGCCCA	TCRBV25-01*01	TCRBD02-01*02	TCRBJ02-03*01
1596	0.0076326	21.3293	0.002179	7	CASRRTGVLDYGYTF	GAGTCGCCCAGCCCCAACCAGACCTCTCTGTACTTCTGTGCCAGCAGAAGGACAGGGGTACTAGACTATGGCTACACCTTCGGTTCG	TCRBV27-01*01	TCRBD01-01*01	TCRBJ01-02*01
1597	0.00763738	21.3315	0.002179	7	CASSLVVQPYEQYF	GTGAGCACCTTGGAGCTGGGGGACTCGGCCCTTTATCTTTGCGCCAGCAGTCTAGTTGTTCAGCCCTACGAGCAGTACTTCGGGCCG	TCRBV05-01*01	TCRBD02-01	TCRBJ02-07*01
1598	0.00764217	21.3336	0.002179	7	CATATTTSTDTQYF	ATCCAGCGCACACAGCAGGAGGACTCGGCCGTGTATCTCTGTGCCACCGCGACTACTACTAGCACAGATACGCAGTATTTTGGCCCA	TCRBV07-02*01	TCRBD02-01	TCRBJ02-03*01
1599	0.00764695	21.3358	0.002179	7	CASSGRGMMNTEAFF	GAGTCTGCCAGGCCCTCACATACCTCTCAGTACCTCTGTGCCAGCAGTGGCAGGGGGATGATGAACACTGAAGCTTTCTTTGGACAA	TCRBV25-01*01	TCRBD01-01*01	TCRBJ01-01*01
1600	0.00765173	21.338	0.002179	7	CASSLGGTGGIEKLFF	ACCTTGGAGCTGGGGGACTCGGCCCTTTATCTTTGCGCCAGCAGCTTAGGCGGGACGGGCGGGATTGAAAAACTGTTTTTTGGCAGT	TCRBV05-01*01	TCRBD02-01*02	TCRBJ01-04*01
1601	0.00765651	21.3402	0.002179	7	CASSLEVGRAGNIQYF	ACCTTGGAGCTGGGGGACTCGGCCCTTTATCTTTGCGCCAGCAGCTTGGAGGTCGGGAGGGCCGGAAACATTCAGTACTTCGGCGCC	TCRBV05-01*01	TCRBD02-01*02	TCRBJ02-04*01
1602	0.0076613	21.3423	0.002179	7	CATIARNTEAFF	CTCAGGCTGCTGTCGGCTGCTCCCTCCCAGACATCTGTGTACTTCTGTGCCACCATTGCTAGGAACACTGAAGCTTTCTTTGGACAA	TCRBV06-05*01	TCRBD02-01	TCRBJ01-01*01
1603	0.00766608	21.3445	0.002179	7	CASSLAGKNTEAFF	GTGAGCACCTTGGAGCTGGGGGACTCGGCCCTTTATCTTTGCGCCAGCAGCTTGGCGGGCAAGAACACTGAAGCTTTCTTTGGACAA	TCRBV05-01*01	unknown	TCRBJ01-01*01
1604	0.00767086	21.3467	0.002179	7	CASSEWGDSTPNYGYTF	GCCAGGCCCTCACATACCTCTCAGTACCTCTGTGCCAGCAGTGAATGGGGCGACAGTACCCCAAACTATGGCTACACCTTCGGTTCG	TCRBV25-01*01	TCRBD01-01*01	TCRBJ01-02*01
1605	0.00767564	21.3489	0.002179	7	CASTHSEGVYSYEQYF	TCGGCTGCTCCCTCCCAAACATCTGTGTACTTCTGTGCCAGCACCCACTCTGAGGGGGTTTACTCCTACGAGCAGTACTTCGGGCCG	TCRBV06	TCRBD01-01*01	TCRBJ02-07*01
1606	0.00768043	21.3511	0.002179	7	CASSQIPGDLTYEQYF	CGCACACAGCAGGAGGACTCCGCCGTGTATCTCTGTGCCAGCAGCCAAATCCCGGGGGACCTCACCTACGAGCAGTACTTCGGGCCG	TCRBV07-08*01	TCRBD02-01*01	TCRBJ02-07*01
1607	0.00768521	21.3532	0.002179	7	CASSYGGRIGEQFF	CTGCTGTCGGCTGCTCCCTCCCAGACATCTGTGTACTTCTGTGCCAGCAGTTACGGGGGACGGATAGGTGAGCAGTTCTTCGGGCCA	TCRBV06-05*01	unknown	TCRBJ02-01*01
1608	0.00768999	21.3554	0.002179	7	CASSLGRTQETQYF	ATCCAGCCCTCAGAACCCAGGGACTCAGCTGTGTACTTCTGTGCCAGCAGTTTAGGGCGGACCCAAGAGACCCAGTACTTCGGGCCA	TCRBV12	unknown	TCRBJ02-05*01
1609	0.00769477	21.3576	0.002179	7	CASSFSGGSRDTQYF	CAGCGCACAGAGCGGGGGGACTCAGCCGTGTATCTCTGTGCCAGCAGCTTCTCTGGCGGGAGTCGGGATACGCAGTATTTTGGCCCA	TCRBV07-03*01	TCRBD02-01*02	TCRBJ02-03*01
1610	0.00769955	21.3598	0.002179	7	CASSLDQGAGELFF	GTGAGCACCTTGGAGCTGGGGGACTCGGCCCTTTATCTTTGCGCCAGCAGCTTGGATCAGGGGGCCGGGGAGCTGTTTTTTGGAGAA	TCRBV05-01*01	TCRBD01-01*01	TCRBJ02-02*01
1611	0.00770434	21.362	0.002179	7	CASSLVDSGGFNTGELFF	TTGCTGGGGGACTCGGCCCTCTATCTCTGTGCCAGCAGCTTGGTAGATAGCGGGGGATTTAACACCGGGGAGCTGTTTTTTGGAGAA	TCRBV05-06*01	TCRBD02-01*01	TCRBJ02-02*01
1612	0.00770912	21.3641	0.002179	7	CASSATSGVNTGELFF	TCCACAAAGCTGGAGGACTCAGCCATGTACTTCTGTGCCAGCAGTGCCACTAGCGGAGTGAACACCGGGGAGCTGTTTTTTGGAGAA	TCRBV02-01*01	TCRBD02-01	TCRBJ02-02*01
1613	0.0077139	21.3663	0.002179	7	CASSSNRGRAFF	CTGAATGTGAACGCCTTGGAGCTGGACGACTCGGCCCTGTATCTCTGTGCCAGCAGCTCGAACAGGGGACGAGCTTTCTTTGGACAA	TCRBV05-04*01	TCRBD01-01*01	TCRBJ01-01*01
1614	0.00771868	21.3685	0.002179	7	CATSRGGGQGTEAFF	CGCTCACCAGGCCTGGGGGACGCAGCCATGTACCTGTGTGCCACCAGCAGAGGCGGGGGCCAGGGGACTGAAGCTTTCTTTGGACAA	TCRBV15-01*01	TCRBD02-01*01	TCRBJ01-01*01
1615	0.00772347	21.3707	0.002179	7	CASSQGQGRGYTF	AAGATCCAGCCCTCAGAACCCAGGGACTCAGCTGTGTACTTCTGTGCCAGCAGTCAAGGACAGGGCCGTGGCTACACCTTCGGTTCG	TCRBV12	TCRBD01-01*01	TCRBJ01-02*01
1616	0.00772825	21.3729	0.002179	7	CASSVGQGYGYTF	AACCTGAGCTCTCTGGAGCTGGGGGACTCAGCTTTGTATTTCTGTGCCAGCAGCGTAGGACAGGGCTATGGCTACACCTTCGGTTCG	TCRBV09-01	TCRBD01-01*01	TCRBJ01-02*01
1617	0.00773303	21.375	0.002179	7	CASSGQGAYEQYF	AACCTGAGCTCTCTGGAGCTGGGGGACTCAGCTTTGTATTTCTGTGCCAGCAGCGGACAGGGGGCCTACGAGCAGTACTTCGGGCCG	TCRBV09-01	TCRBD01-01*01	TCRBJ02-07*01
1618	0.00773781	21.3772	0.002179	7	CASSQNTQGQETQYF	CACGCCCTGCAGCCAGAAGACTCAGCCCTGTATCTCTGCGCCAGCAGCCAAAATACCCAGGGACAAGAGACCCAGTACTTCGGGCCA	TCRBV04-01*01	TCRBD01-01*01	TCRBJ02-05*01
1619	0.0077426	21.3794	0.002179	7	CASSVVGDKDTEAFF	GAGTCGCCCAGCCCCAACCAGACCTCTCTGTACTTCTGTGCCAGCAGTGTCGTTGGGGACAAGGACACTGAAGCTTTCTTTGGACAA	TCRBV27-01*01	TCRBD01-01*01	TCRBJ01-01*01
1620	0.00774738	21.3816	0.002179	7	CATRLDRNYGYTF	AGGCTGCTGTCGGCTGCTCCCTCCCAGACATCTGTGTACTTCTGTGCCACAAGACTGGACAGGAACTATGGCTACACCTTCGGTTCG	TCRBV06-05*01	TCRBD01-01*01	TCRBJ01-02*01
1621	0.00775216	21.3837	0.002179	7	CASTPGGEGGNEQFF	CTGTCGGCTGCTCCCTCCCAGACATCTGTGTACTTCTGTGCCAGCACCCCCGGGGGGGAGGGAGGCAATGAGCAGTTCTTCGGGCCA	TCRBV06-05*01	TCRBD02-01*01	TCRBJ02-01*01
1622	0.00775694	21.3859	0.002179	7	CATSDLSRLAGGRSYNEQFF	AACCAGACAGCTCTTTACTTCTGTGCCACCAGTGATTTATCGAGACTAGCGGGAGGGCGCTCCTACAATGAGCAGTTCTTCGGGCCA	TCRBV24	TCRBD02-01*02	TCRBJ02-01*01
1623	0.00776173	21.3881	0.002179	7	CASSWGTSETEQFF	CTGGAGTCGCCCAGCCCCAACCAGACCTCTCTGTACTTCTGTGCCAGCAGTTGGGGGACTAGCGAGACCGAGCAGTTCTTCGGGCCA	TCRBV27-01*01	TCRBD02-01	TCRBJ02-01*01
1624	0.00776651	21.3903	0.002179	7	CASGSSGRDEQFF	AGGCTGGAGTTGGCTGCTCCCTCCCAGACATCTGTGTACTTCTGTGCCAGCGGGTCTAGCGGGAGGGACGAGCAGTTCTTCGGGCCA	TCRBV06-06	TCRBD02-01*02	TCRBJ02-01*01
1625	0.00777129	21.3925	0.002179	7	CASSLGGRVSETQYF	GAGTCGCCCAGCCCCAACCAGACCTCTCTGTACTTCTGTGCCAGCAGTTTAGGGGGGAGAGTCTCAGAGACCCAGTACTTCGGGCCA	TCRBV27-01*01	TCRBD02-01*01	TCRBJ02-05*01
1626	0.00777607	21.3946	0.002179	7	CASGSGLWPQHF	CTGGGGTTGGAGTCGGCTGCTCCCTCCCAAACATCTGTGTACTTCTGTGCCAGCGGGTCAGGGTTGTGGCCCCAGCATTTTGGTGAT	TCRBV06	TCRBD01-01*01	TCRBJ01-05*01
1627	0.00778085	21.3968	0.002179	7	CASSEAIGTGGGYTF	GAGTCGGCTGCTCCCTCCCAGACATCTGTGTACTTCTGTGCCAGCAGTGAAGCTATAGGGACAGGTGGTGGCTACACCTTCGGTTCG	TCRBV06-01*01	TCRBD01-01*01	TCRBJ01-02*01
1628	0.00778564	21.399	0.002179	7	CASSLPTGGGQETQYF	ACCTTGGAGCTGGGGGACTCGGCCCTTTATCTTTGCGCCAGCAGCTTGCCGACAGGGGGCGGTCAAGAGACCCAGTACTTCGGGCCA	TCRBV05-01*01	TCRBD01-01*01	TCRBJ02-05*01
1629	0.00779042	21.4012	0.002179	7	CASSQDLFQETQYF	CTACACGCCCTGCAGCCAGAAGACTCAGCCCTGTATCTCTGCGCCAGCAGCCAAGATCTGTTCCAAGAGACCCAGTACTTCGGGCCA	TCRBV04-01*01	TCRBD02-01	TCRBJ02-05*01
1630	0.0077952	21.4034	0.002179	7	CASSSGTRKTQYF	GAGATCCAGCGCACAGAGCAGGGGGACTCGGCCATGTATCTCTGTGCCAGCAGCTCGGGGACTAGGAAGACCCAGTACTTCGGGCCA	TCRBV07-09	TCRBD02-01	TCRBJ02-05*01
1631	0.00779998	21.4055	0.002179	7	CASSPGFGSGELFF	CTACACACCCTGCAGCCAGAAGACTCGGCCCTGTATCTCTGCGCCAGCAGTCCGGGATTCGGTTCCGGGGAGCTGTTTTTTGGAGAA	TCRBV04-03*01	TCRBD02-01*02	TCRBJ02-02*01
1632	0.00780477	21.4077	0.002179	7	CASSPGESSTGELFF	CTGTCGGCTGCTCCCTCCCAGACATCTGTGTACTTCTGTGCCAGCAGTCCAGGGGAATCGAGCACCGGGGAGCTGTTTTTTGGAGAA	TCRBV06-05*01	TCRBD01-01*01	TCRBJ02-02*01
1633	0.00780955	21.4099	0.002179	7	CASTGSPTGELFF	AAGATCCGGTCCACAAAGCTGGAGGACTCAGCCATGTACTTCTGTGCCAGCACTGGATCGCCCACCGGGGAGCTGTTTTTTGGAGAA	TCRBV02-01*01	unknown	TCRBJ02-02*01
1634	0.00781433	21.4121	0.002179	7	CASSQGDGDTGELFF	CACACCCTGCAGCCAGAAGACTCGGCCCTGTATCTCTGCGCCAGCAGCCAAGGGGACGGGGACACCGGGGAGCTGTTTTTTGGAGAA	TCRBV04-03*01	unknown	TCRBJ02-02*01
1635	0.00781911	21.4143	0.002179	7	CASSLDANYGYTF	AAGATCCAGCGCACAGAGCGGGGGGACTCAGCCGTGTATCTCTGTGCCAGCAGCTTAGACGCTAACTATGGCTACACCTTCGGTTCG	TCRBV07-03*01	unknown	TCRBJ01-02*01
1636	0.0078239	21.4164	0.002179	7	CASSLTGGGYTF	CTGAATGTGAACGCCTTGGAGCTGGACGACTCGGCCCTGTATCTCTGTGCCAGCAGCTTAACAGGGGGCGGCTACACCTTCGGTTCG	TCRBV05-04*01	TCRBD01-01*01	TCRBJ01-02*01
1637	0.00782868	21.4186	0.002179	7	CSAEFRGTGNTIYF	GTGAGCAACATGAGCCCTGAAGACAGCAGCATATATCTCTGCAGCGCTGAGTTCAGGGGAACTGGAAACACCATATATTTTGGAGAG	TCRBV29-01*01	TCRBD01-01*01	TCRBJ01-03*01
1638	0.00783346	21.4208	0.002179	7	CSASVAGGAKNIQYF	ACCAGTGCCCATCCTGAAGACAGCAGCTTCTACATCTGCAGTGCTAGTGTGGCGGGAGGGGCCAAAAACATTCAGTACTTCGGCGCC	TCRBV20	TCRBD02-01*02	TCRBJ02-04*01
1639	0.00783824	21.423	0.002179	7	CASSPERGEQFF	CTCAGGCTGGAGTTGGCTGCTCCCTCCCAGACATCTGTGTACTTCTGTGCCAGCAGCCCCGAACGGGGTGAGCAGTTCTTCGGGCCA	TCRBV06-06	TCRBD02-01*01	TCRBJ02-01*01
1640	0.00784302	21.4251	0.002179	7	CASSQAETGSLSTEAFF	CTGCAGCCAGAAGACTCGGCCCTGTATCTCTGCGCCAGCAGCCAAGCCGAGACAGGGAGCTTATCCACTGAAGCTTTCTTTGGACAA	TCRBV04-03*01	TCRBD01-01*01	TCRBJ01-01*01
1641	0.00784781	21.4273	0.002179	7	CASRREGVKNYGYTF	CAGCGCACACAGCAGGAGGACTCGGCCGTGTATCTCTGTGCCAGCAGGCGTGAGGGCGTTAAGAACTATGGCTACACCTTCGGTTCG	TCRBV07-02*01	TCRBD02-01*02	TCRBJ01-02*01
1642	0.00785259	21.4295	0.002179	7	CASSQDGTSGRAYEQYF	CTGGAGCTTGGTGACTCTGCTGTGTATTTCTGTGCCAGCAGCCAAGATGGGACTAGCGGGAGGGCCTACGAGCAGTACTTCGGGCCG	TCRBV03	TCRBD02-01*02	TCRBJ02-07*01
1643	0.00785737	21.4317	0.002179	7	CATSDSGHLGDEQFF	GAGTCTGCCATCCCCAACCAGACAGCTCTTTACTTCTGTGCCACCAGTGATTCCGGACACCTAGGCGATGAGCAGTTCTTCGGGCCA	TCRBV24	TCRBD01-01*01	TCRBJ02-01*01
1644	0.00786215	21.4339	0.002179	7	CASSLNIFNEKLFF	ATCCAGCGCACACAGCAGGAGGACTCGGCCGTGTATCTCTGTGCCAGCAGCTTAAACATTTTCAATGAAAAACTGTTTTTTGGCAGT	TCRBV07-02*01	TCRBD01-01*01	TCRBJ01-04*01
1645	0.00786694	21.436	0.002179	7	CASSQQGQQPQHF	AGGCTGCTGTCGGCTGCTCCCTCCCAGACATCTGTGTACTTCTGTGCCAGCAGCCAACAGGGCCAGCAGCCCCAGCATTTTGGTGAT	TCRBV06-05*01	TCRBD01-01*01	TCRBJ01-05*01
1646	0.00787172	21.4382	0.002179	7	CASSPEGTGGYTF	AATGTGAGCACCTTGGAGCTGGGGGACTCGGCCCTTTATCTTTGCGCCAGCAGCCCGGAAGGGACAGGGGGCTACACCTTCGGTTCG	TCRBV05-01*01	TCRBD01-01*01	TCRBJ01-02*01
1647	0.0078765	21.4404	0.002179	7	CASSLGTSGTYEQYF	CACACCCTGCAGCCAGAAGACTCGGCCCTGTATCTCTGCGCCAGCAGCCTCGGGACTAGCGGGACCTACGAGCAGTACTTCGGGCCG	TCRBV04-03*01	TCRBD02-01*02	TCRBJ02-07*01
1648	0.00788128	21.4426	0.002179	7	CASSPVGKYEQYV	AGGATCCAGCAGGTAGTGCGAGGAGATTCGGCAGCTTATTTCTGTGCCAGCTCACCGGTCGGGAAGTACGAGCAGTACGTCGGGCCG	TCRBV18-01*01	TCRBD02-01*02	TCRBJ02-07*01
1649	0.00788607	21.4448	0.002179	7	CASSEADTQYF	CCCCTGATCCTGGAGTCGCCCAGCCCCAACCAGACCTCTCTGTACTTCTGTGCCAGCAGCGAGGCAGATACGCAGTATTTTGGCCCA	TCRBV27-01*01	TCRBD02-01*02	TCRBJ02-03*01
1650	0.00789085	21.4469	0.002179	7	CASSGQNTDTQYF	ACTCTGGAGTCTGCTGCCTCCTCCCAGACATCTGTATATTTCTGCGCCAGCAGTGGACAGAACACAGATACGCAGTATTTTGGCCCA	TCRBV10-01	TCRBD01-01*01	TCRBJ02-03*01
1651	0.00789563	21.4491	0.002179	7	CATSVPSGAGELFF	CTAGAGTCTGCCATCCCCAACCAGACAGCTCTTTACTTCTGTGCCACCAGTGTTCCGTCAGGGGCCGGGGAGCTGTTTTTTGGAGAA	TCRBV24	TCRBD01-01*01	TCRBJ02-02*01
1652	0.00790041	21.4513	0.002179	7	CASSWQGDTGELFF	ATCCAGCGCACAGAGCAGCGGGACTCGGCCATGTATCGCTGTGCCAGCAGCTGGCAGGGGGACACCGGGGAGCTGTTTTTTGGAGAA	TCRBV07-06*01	TCRBD01-01*01	TCRBJ02-02*01
1653	0.0079052	21.4535	0.002179	7	CASGRTYGELFF	CTCACTGTGACATCGGCCCAAAAGAACCCGACAGCTTTCTATCTCTGTGCCAGCGGGAGGACTTACGGGGAGCTGTTTTTTGGAGAA	TCRBV19-01	TCRBD02-01*02	TCRBJ02-02*01
1654	0.00790998	21.4557	0.002179	7	CASSFNRPGEAFF	ATCCTGGAGTCGCCCAGCCCCAACCAGACCTCTCTGTACTTCTGTGCCAGCAGTTTTAACAGGCCAGGTGAAGCTTTCTTTGGACAA	TCRBV27-01*01	TCRBD01-01*01	TCRBJ01-01*01
1655	0.00791476	21.4578	0.002179	7	CSVGGTGGDEQYF	ACTGTGAGCAACATGAGCCCTGAAGACAGCAGCATATATCTCTGCAGCGTTGGCGGGACAGGGGGCGACGAGCAGTACTTCGGGCCG	TCRBV29-01*01	TCRBD01-01*01	TCRBJ02-07*01
1656	0.00791954	21.46	0.002179	7	CASSLGGSNDEQFF	GTGAACGCCTTGTTGCTGGGGGACTCGGCCCTCTATCTCTGTGCCAGCAGCTTGGGCGGGAGTAACGATGAGCAGTTCTTCGGGCCA	TCRBV05-06*01	TCRBD02-01*02	TCRBJ02-01*01
1657	0.00792432	21.4622	0.002179	7	CASSLPGLAGDEQFF	AACGCCTTGTTGCTGGGGGACTCGGCCCTCTATCTCTGTGCCAGCAGCTTACCTGGACTAGCGGGAGATGAGCAGTTCTTCGGGCCA	TCRBV05-06*01	TCRBD02-01*02	TCRBJ02-01*01
1658	0.00792911	21.4644	0.002179	7	CASSEGQGARDTQYF	GAGTCTGCCAGGCCCTCACATACCTCTCAGTACCTCTGTGCCAGCAGTGAGGGACAGGGGGCGAGAGATACGCAGTATTTTGGCCCA	TCRBV25-01*01	TCRBD01-01*01	TCRBJ02-03*01
1659	0.00793389	21.4665	0.002179	7	CASSGLAGTDTQYF	CTGGAGTCGCCCAGCCCCAACCAGACCTCTCTGTACTTCTGTGCCAGCAGCGGATTAGCGGGAACAGATACGCAGTATTTTGGCCCA	TCRBV27-01*01	TCRBD02-01*02	TCRBJ02-03*01
1660	0.00793867	21.4687	0.002179	7	CASSSTSVPGELFF	CTGCTGTCGGCTGCTCCCTCCCAGACATCTGTGTACTTCTGTGCCAGCAGCTCTACTAGCGTCCCCGGGGAGCTGTTTTTTGGAGAA	TCRBV06-05*01	TCRBD02-01	TCRBJ02-02*01
1661	0.00794345	21.4709	0.002179	7	CATSSKNTGELFF	TCCCTAGAGTCTGCCATCCCCAACCAGACAGCTCTTTACTTCTGTGCCACCAGTTCGAAGAACACCGGGGAGCTGTTTTTTGGAGAA	TCRBV24	unknown	TCRBJ02-02*01
1662	0.00794824	21.4731	0.002179	7	CASSRGGTGETGELFF	ACCTTGGAGCTGGGGGACTCGGCCCTTTATCTTTGCGCCAGCAGCCGGGGCGGGACAGGGGAAACCGGGGAGCTGTTTTTTGGAGAA	TCRBV05-01*01	TCRBD01-01*01	TCRBJ02-02*01
1663	0.00795302	21.4753	0.002179	7	CASSLSTLLTEAFF	CTGGAGTCGCCCAGCCCCAACCAGACCTCTCTGTACTTCTGTGCCAGCAGTTTATCGACCCTACTGACTGAAGCTTTCTTTGGACAA	TCRBV27-01*01	unknown	TCRBJ01-01*01
1664	0.0079578	21.4774	0.002179	7	CASSRDISYTEAFF	CTGCTGTCGGCTGCTCCCTCCCAGACATCTGTGTACTTCTGTGCCAGCAGTAGGGACATCAGTTACACTGAAGCTTTCTTTGGACAA	TCRBV06-05*01	TCRBD01-01*01	TCRBJ01-01*01
1665	0.00796258	21.4796	0.002179	7	CASSDLGRGANEKLFF	CCCTCAGAACCCAGGGACTCAGCTGTGTACTTCTGTGCCAGCAGTGACCTAGGCCGGGGGGCTAATGAAAAACTGTTTTTTGGCAGT	TCRBV12	TCRBD02-01*01	TCRBJ01-04*01
1666	0.00796737	21.4818	0.002179	7	CASSLLGQAGGYTF	GTGAACGCCTTGGAGCTGGACGACTCGGCCCTGTATCTCTGTGCCAGCAGCTTGCTGGGACAGGCGGGTGGCTACACCTTCGGTTCG	TCRBV05-04*01	TCRBD01-01*01	TCRBJ01-02*01
1667	0.00797215	21.484	0.002179	7	CASSLQGFSYEQYF	ATCCAGCGCACAGAGCAGGGGGACTCGGCCATGTATCTCTGTGCCAGCAGCCTACAGGGCTTCTCCTACGAGCAGTACTTCGGGCCG	TCRBV07-09	TCRBD01-01*01	TCRBJ02-07*01
1668	0.00797693	21.4862	0.002179	7	CASSSGQGLFYEQYV	CAGCCCTCAGAACCCAGGGACTCAGCTGTGTACTTCTGTGCCAGCAGTTCGGGACAGGGTCTCTTCTACGAGCAGTACGTCGGGCCG	TCRBV12	TCRBD01-01*01	TCRBJ02-07*01
1669	0.00798171	21.4883	0.002179	7	CATSVRPYEQYV	CTGTCCCTAGAGTCTGCCATCCCCAACCAGACAGCTCTTTACTTCTGTGCCACCAGTGTAAGGCCCTACGAGCAGTACGTCGGGCCG	TCRBV24	unknown	TCRBJ02-07*01
1670	0.00798649	21.4905	0.002179	7	CASSYSVQGLNTIYF	CTGTCGGCTGCTCCCTCCCAGACATCTGTGTACTTCTGTGCCAGCAGTTACTCGGTGCAGGGGCTAAACACCATATATTTTGGAGAG	TCRBV06-05*01	TCRBD01-01*01	TCRBJ01-03*01
1671	0.00799128	21.4927	0.002179	7	CASSYTQGAFTGNTIYF	GCTGCTCCCTCCCAGACATCTGTGTACTTCTGTGCCAGCAGTTACACACAGGGGGCATTTACTGGAAACACCATATATTTTGGAGAG	TCRBV06	TCRBD01-01*01	TCRBJ01-03*01
1672	0.00799606	21.4949	0.002179	7	CASSQRGTGGGEQFF	CACGCCCTGCAGCCAGAAGACTCAGCCCTGTATCTCTGCGCCAGCAGCCAACGCGGGACAGGGGGAGGTGAGCAGTTCTTCGGGCCA	TCRBV04-01*01	TCRBD01-01*01	TCRBJ02-01*01
1673	0.00800084	21.4971	0.002179	7	CASSLTSGGYNEQFF	CACGCCCTGCAGCCAGAAGACTCAGCCCTGTATCTCTGCGCCAGCAGCCTTACTAGCGGGGGATACAATGAGCAGTTCTTCGGGCCA	TCRBV04-01*01	TCRBD02-01*01	TCRBJ02-01*01
1674	0.00800562	21.4992	0.002179	7	CSVEGTRTGSWEQFF	AGCAACATGAGCCCTGAAGACAGCAGCATATATCTCTGCAGCGTTGAAGGTACGAGGACCGGTTCATGGGAGCAGTTCTTCGGGCCA	TCRBV29-01*01	unknown	TCRBJ02-01*01
1675	0.00801041	21.5014	0.002179	7	CASSHLAGAGGELFF	CACACCCTGCAGCCAGAAGACTCGGCCCTGTATCTCTGCGCCAGCAGCCATCTAGCGGGAGCGGGCGGGGAGCTGTTTTTTGGAGAA	TCRBV04-03*01	TCRBD02-01*02	TCRBJ02-02*01
1676	0.00801519	21.5036	0.002179	7	CHCLGPNTEAFF	CTGACAGTGACCAGTGCCCATCCTGAAGACAGCAGCTTCTACATCTGCCACTGTCTGGGTCCGAACACTGAAGCTTTCTTTGGACAA	TCRBV20	unknown	TCRBJ01-01*01
1677	0.00801997	21.5058	0.002179	7	CASSPSVGTNQPQHF	AGCTCTCTGGAGCTGGGGGACTCAGCTTTGTATTTCTGTGCCAGCAGCCCTAGTGTCGGGACCAATCAGCCCCAGCATTTTGGTGAT	TCRBV09-01	unknown	TCRBJ01-05*01
1678	0.00802475	21.508	0.002179	7	CASHPWAANQPQHF	ATCCGGTCCACAAAGCTGGAGGACTCAGCCATGTACTTCTGTGCCAGCCACCCTTGGGCGGCAAATCAGCCCCAGCATTTTGGTGAT	TCRBV02-01*01	unknown	TCRBJ01-05*01
1679	0.00802954	21.5101	0.002179	7	CASRLGDRGSYEQYF	CGGTCCACAAAGCTGGAGGACTCAGCCATGTACTTCTGTGCCAGCAGATTAGGGGACAGGGGCTCCTACGAGCAGTACTTCGGGCCG	TCRBV02-01*01	TCRBD01-01*01	TCRBJ02-07*01
1680	0.00803432	21.5123	0.002179	7	CASKGDQNEQYF	CTGATCCTGGAGTCGCCCAGCCCCAACCAGACCTCTCTGTACTTCTGTGCCAGCAAGGGCGATCAGAACGAGCAGTACTTCGGGCCG	TCRBV27-01*01	unknown	TCRBJ02-07*01
1681	0.0080391	21.5145	0.002179	7	CASSPEDRTYEQYV	ATCCAGCAGGTAGTGCGAGGAGATTCGGCAGCTTATTTCTGTGCCAGCTCACCGGAAGACAGGACCTACGAGCAGTACGTCGGGCCG	TCRBV18-01*01	TCRBD01-01*01	TCRBJ02-07*01
1682	0.00804388	21.5167	0.002179	7	CASSPAPGQEYEQYV	CAGCAGGTAGTGCGAGGAGATTCGGCAGCTTATTTCTGTGCCAGCTCACCAGCACCGGGACAGGAATACGAGCAGTACGTCGGGCCG	TCRBV18-01*01	TCRBD01-01*01	TCRBJ02-07*01
1683	0.00804867	21.5188	0.002179	7	CASSLELAGGSEQFF	CAGCGCACAGAGCAGGGGGACTCGGCCATGTATCTCTGTGCCAGCAGCTTAGAACTAGCGGGAGGCAGTGAGCAGTTCTTCGGGCCA	TCRBV07-09	TCRBD02-01*02	TCRBJ02-01*01
1684	0.00805345	21.521	0.002179	7	CASDSGGSSYNEQFF	ACATCGGCCCAAAAGAACCCGACAGCTTTCTATCTCTGTGCCAGTGACTCGGGCGGGAGTTCCTACAATGAGCAGTTCTTCGGGCCA	TCRBV19-01	TCRBD02-01*02	TCRBJ02-01*01
1685	0.00805823	21.5232	0.002179	7	CASSPLDSHNEQFF	ATCCAGCAGGTAGTGCGAGGAGATTCGGCAGCTTATTTCTGTGCCAGCTCACCACTGGACAGCCACAATGAGCAGTTCTTCGGGCCA	TCRBV18-01*01	TCRBD01-01*01	TCRBJ02-01*01
1686	0.00806301	21.5254	0.002179	7	CSASPSGRSEETQYF	ACCAGTGCCCATCCTGAAGACAGCAGCTTCTACATCTGCAGTGCTAGTCCTAGCGGGAGGTCGGAAGAGACCCAGTACTTCGGGCCA	TCRBV20	TCRBD02-01*02	TCRBJ02-05*01
1687	0.00806779	21.5276	0.002179	7	CASSSGLQETQYF	AAGATCCAGCGCACACAGCAGGAGGACTCCGCCGTGTATCTCTGTGCCAGCAGCTCGGGACTTCAAGAGACCCAGTACTTCGGGCCA	TCRBV07-08*01	TCRBD02-01	TCRBJ02-05*01
1688	0.00807258	21.5297	0.002179	7	CASSHAGLAGVGTGELFF	CAGCCAGAAGACTCAGCCCTGTATCTCTGCGCCAGCAGCCATGCGGGACTAGCGGGAGTAGGAACCGGGGAGCTGTTTTTTGGAGAA	TCRBV04-01*01	TCRBD02-01*02	TCRBJ02-02*01
1689	0.00807736	21.5319	0.002179	7	CASSGGAWNTEAFF	CTGGAGTCGGCTGCTCCCTCCCAGACATCTGTGTACTTCTGTGCCAGCAGTGGTGGGGCGTGGAACACTGAAGCTTTCTTTGGACAA	TCRBV06-01*01	TCRBD01-01*01	TCRBJ01-01*01
1690	0.00808214	21.5341	0.002179	7	CASSYSIYGRHF	CTGGGGTTGGAGTCGGCTGCTCCCTCCCAAACATCTGTGTACTTCTGTGCCAGCAGTTACTCGATTTATGGTCGGCATTTTGGTGAT	TCRBV06	unknown	TCRBJ01-05*01
1691	0.00808692	21.5363	0.002179	7	CASSLEGHQPQHF	AATGTGAGCACCTTGGAGCTGGGGGACTCGGCCCTCTATCTCTGTGCCAGCAGCTTGGAGGGTCATCAGCCCCAGCATTTTGGTGAT	TCRBV05-01*01	unknown	TCRBJ01-05*01
1692	0.00809171	21.5385	0.002179	7	CSARESLDLYYGYTF	ACCAGTGCCCATCCTGAAGACAGCAGCTTCTACATCTGCAGTGCTAGAGAATCGCTGGACCTATACTATGGCTACACCTTCGGTTCG	TCRBV20	unknown	TCRBJ01-02*01
1693	0.00809649	21.5406	0.002179	7	CASSPPSRNYGYTF	ATCCAGCGCACAGAGCAGGGGGACTCGGCCATGTATCTCTGTGCCAGCAGCCCCCCTAGTCGAAACTATGGCTACACCTTCGGTTCG	TCRBV07-09	TCRBD02-01	TCRBJ01-02*01
1694	0.00810127	21.5428	0.002179	7	CASSPGVNSYEQYF	ATCCAGCGCACAGAGCAGGGGGACTCGGCCATGTATCTCTGTGCCAGCAGCCCAGGGGTCAACTCCTACGAGCAGTACTTCGGGCCG	TCRBV07-09	TCRBD01-01*01	TCRBJ02-07*01
1695	0.00810605	21.545	0.002179	7	CASSTGPATYEQYF	CTGGAGTCCGCCAGCACCAACCAGACATCTATGTACCTCTGTGCCAGCAGTACGGGACCCGCTACCTACGAGCAGTACTTCGGGCCG	TCRBV28-01*01	unknown	TCRBJ02-07*01
1696	0.00811084	21.5472	0.002179	7	CASSSPWPTQTNNYEQYF	AGCACCAACCAGACATCTATGTACCTCTGTGCCAGCAGTTCGCCGTGGCCCACCCAAACCAACAACTACGAGCAGTACTTCGGGCCG	TCRBV28-01*01	TCRBD01-01*01	TCRBJ02-07*01
1697	0.00811562	21.5494	0.002179	7	CASSGGEFGANVLTF	GAGTCGGCTGCTCCCTCCCAGACATCTGTGTACTTCTGTGCCAGCAGTGGAGGGGAATTTGGGGCCAACGTCCTGACTTTCGGGGCC	TCRBV06-01*01	unknown	TCRBJ02-06*01
1698	0.0081204	21.5515	0.002179	7	CASSRLAGGHNEQFF	CGGTCCACAAAGCTGGAGGACTCAGCCATGTACTTCTGTGCCAGCAGTAGACTAGCGGGAGGTCACAATGAGCAGTTCTTCGGGCCA	TCRBV02-01*01	TCRBD02-01*02	TCRBJ02-01*01
1699	0.00812518	21.5537	0.002179	7	CASSRGLQETQYF	ACGATCCAGCGCACACAGCAGGAGGACTCGGCCGTGTATCTCTGTGCCAGCAGCCGGGGCCTACAAGAGACCCAGTACTTCGGGCCA	TCRBV07-02*01	unknown	TCRBJ02-05*01
1700	0.00812996	21.5559	0.002179	7	CASSRIPAGGLDTDTQYF	CAGCCAGAAGACTCAGCCCTGTATCTCTGCGCCAGCAGCCGAATCCCAGCGGGAGGACTCGACACAGATACGCAGTATTTTGGCCCA	TCRBV04-01*01	TCRBD02-01*02	TCRBJ02-03*01
1701	0.00813475	21.5581	0.002179	7	CSARGLANTGELFF	GTGACCAGTGCCCATCCTGAAGACAGCAGCTTCTACATCTGCAGTGCTAGGGGTCTAGCGAACACCGGGGAGCTGTTTTTTGGAGAA	TCRBV20	TCRBD02-01	TCRBJ02-02*01
1702	0.00813953	21.5602	0.002179	7	CAISHAGTEAFF	CTCACTCTGGAGTCCGCTACCAGCTCCCAGACATCTGTGTACTTCTGTGCCATCTCCCACGCGGGCACTGAAGCTTTCTTTGGACAA	TCRBV10-03*01	TCRBD02-01	TCRBJ01-01*01
1703	0.00814431	21.5624	0.002179	7	CASRAPSSGVGNQPQHF	ACAAAGCTGGAGGACTCAGCCATGTACTTCTGTGCCAGCAGAGCACCCAGTTCAGGGGTGGGCAATCAGCCCCAGCATTTTGGTGAT	TCRBV02-01*01	TCRBD01-01*01	TCRBJ01-05*01
1704	0.00814909	21.5646	0.002179	7	CASSLSRGPGSYGYTF	ACCTTGGAGCTGGGGGACTCGGCCCTTTATCTTTGCGCCAGCAGCTTGTCAAGGGGGCCCGGTAGCTATGGCTACACCTTCGGTTCG	TCRBV05-01*01	TCRBD01-01*01	TCRBJ01-02*01
1705	0.00815388	21.5668	0.002179	7	CATSMTGVSEQYF	GACATCCGCTCACCAGGCCTGGGGGACGCAGCCATGTACCTGTGTGCCACCAGCATGACGGGGGTGAGCGAGCAGTACTTCGGGCCG	TCRBV15-01*01	TCRBD02-01*01	TCRBJ02-07*01
1706	0.00815866	21.569	0.002179	7	CASSLSRTGLNEQYF	CTGTCGGCTGCTCCCTCCCAGACATCTGTGTACTTCTGTGCCAGCAGCCTATCTCGGACAGGACTAAACGAGCAGTACTTCGGGCCG	TCRBV06-05*01	TCRBD01-01*01	TCRBJ02-07*01
1707	0.00816344	21.5711	0.002179	7	CASSPSGGGEEFF	AGGATCCAGCAGGTAGTGCGAGGAGATTCGGCAGCTTATTTCTGTGCCAGCTCACCAAGCGGTGGGGGCGAGGAGTTCTTCGGGCCA	TCRBV18-01*01	TCRBD01-01*01	TCRBJ02-01*01
1708	0.00816822	21.5733	0.002179	7	CASSASNVPYNEQFF	AGCTCTCTGGAGCTGGGGGACTCAGCTTTGTATTTCTGTGCCAGCAGCGCCTCAAACGTTCCCTACAATGAGCAGTTCTTCGGGCCA	TCRBV09-01	unknown	TCRBJ02-01*01
1709	0.00817301	21.5755	0.002179	7	CASSLGPRGTQYF	GGGTTGGAGTCGGCTGCTCCCTCCCAAACATCTGTGTACTTCTGTGCCAGCAGTTTGGGGCCTCGCGGGACCCAGTACTTCGGGCCA	TCRBV06	TCRBD01-01*01	TCRBJ02-05*01
1710	0.00817779	21.5777	0.002179	7	CASGGRRGETQYF	AAGATCCAGCCCTCAGAACCCAGGGACTCAGCTGTGTACTTCTGTGCCAGCGGCGGGAGGAGAGGAGAGACCCAGTACTTCGGGCCA	TCRBV12	TCRBD02-01*02	TCRBJ02-05*01
1711	0.00818257	21.5799	0.002179	7	CASSVMADTQYF	CTGAAGATCCGGTCCACAAAGCTGGAGGACTCAGCCATGTACTTCTGTGCCAGCAGTGTAATGGCAGATACGCAGTATTTTGGCCCA	TCRBV02-01*01	unknown	TCRBJ02-03*01
1712	0.00818735	21.582	0.002179	7	CASRTGTSGHTQYF	ATCCAGCCCTCAGAACCCAGGGACTCAGCTGTGTACTTCTGTGCCAGCAGAACCGGGACTAGCGGTCATACGCAGTATTTTGGCCCA	TCRBV12	TCRBD02-01	TCRBJ02-03*01
1713	0.00819213	21.5842	0.002179	7	CASSEGLAGGTGELFF	TCGGCTGCTCCCTCCCAGACATCTGTGTACTTCTGTGCCAGCAGTGAGGGGCTAGCGGGGGGCACCGGGGAGCTGTTTTTTGGAGAA	TCRBV06-01*01	TCRBD02-01*01	TCRBJ02-02*01
1714	0.00819692	21.5864	0.002179	7	CASSQESLGRNTGELFF	CTGCAGCCAGAAGACTCGGCCCTGTATCTCTGCGCCAGCAGCCAAGAGTCTCTAGGCAGGAACACCGGGGAGCTGTTTTTTGGAGAA	TCRBV04-03*01	TCRBD02-01	TCRBJ02-02*01
1715	0.0082017	21.5886	0.002179	7	CATSRDGVGELFF	GACATCCGCTCACCAGGCCTGGGGGACGCAGCCATGTACCTGTGTGCCACCAGCAGAGATGGCGTAGGGGAGCTGTTTTTTGGAGAA	TCRBV15-01*01	unknown	TCRBJ02-02*01
1716	0.00820648	21.5908	0.002179	7	CASSGRGTSGEAFF	CTGGAGTCTGCCAGGCCCTCACATACCTCTCAGTACCTCTGTGCCAGCAGTGGGCGCGGGACCTCGGGTGAAGCTTTCTTTGGACAA	TCRBV25-01*01	TCRBD02-01*02	TCRBJ01-01*01
1717	0.00821126	21.5929	0.002179	7	CASSQVGGNTEAFF	CTACACACCCTGCAGCCAGAAGACTCGGCCCTGTATCTCTGCGCCAGCAGCCAAGTAGGTGGGAACACTGAAGCTTTCTTTGGACAA	TCRBV04-03*01	unknown	TCRBJ01-01*01
1718	0.00821605	21.5951	0.002179	7	CASSLGDREMILFF	GTGAGCACCTTGGAGCTGGGGGACTCGGCCCTTTATCTTTGCGCCAGCAGCTTGGGGGACAGGGAGATGATCCTGTTTTTTGGCAGT	TCRBV05-01*01	TCRBD01-01*01	TCRBJ01-04*01
1719	0.00822083	21.5973	0.002179	7	CASSLRGDGEKLFF	CTGGAGTCGCCCAGCCCCAACCAGACCTCTCTGTACTTCTGTGCCAGCAGTTTGCGTGGGGATGGGGAAAAACTGTTTTTTGGCAGT	TCRBV27-01*01	unknown	TCRBJ01-04*01
1720	0.00822561	21.5995	0.002179	7	CASSGVRDRNQPQHF	GAGTCTGCTGCCTCCTCCCAGACATCTGTATATTTCTGCGCCAGCAGTGGTGTTAGGGACCGCAATCAGCCCCAGCATTTTGGTGAT	TCRBV10-01	unknown	TCRBJ01-05*01
1721	0.00823039	21.6016	0.002179	7	CASSPRGGNPNYGYTF	CCCTCAGAACCCAGGGACTCAGCTGTGTACTTCTGTGCCAGCAGTCCCAGAGGGGGGAACCCCAACTATGGCTACACCTTCGGTTCG	TCRBV12	unknown	TCRBJ01-02*01
1722	0.00823518	21.6038	0.002179	7	CAIPPREAGVEQYV	CTGGAGTCCGCTACCAGCTCCCAGACATCTGTGTACTTCTGTGCCATCCCCCCGAGGGAAGCGGGAGTCGAGCAGTACGTCGGGCCG	TCRBV10-03*01	TCRBD02-01*02	TCRBJ02-07*01
1723	0.00823996	21.606	0.002179	7	CSARQGAWWGNTIYF	ACCAGTGCCCATCCTGAAGACAGCAGCTTCTACATCTGCAGTGCTAGACAGGGGGCATGGTGGGGAAACACCATATATTTTGGAGAG	TCRBV20	TCRBD01-01*01	TCRBJ01-03*01
1724	0.00824474	21.6082	0.002179	7	CASSLTSGKTYNEQFF	TCGCCCAGCCCCAACCAGACCTCTCTGTACTTCTGTGCCAGCAGTTTGACTAGCGGGAAGACCTACAATGAGCAGTTCTTCGGGCCA	TCRBV27-01*01	TCRBD02-01*02	TCRBJ02-01*01
1725	0.00824952	21.6104	0.002179	7	CASSSQGIRGTQYF	TTGGAGTCGGCTGCTCCCTCCCAAACATCTGTGTACTTCTGTGCCAGCAGTTCACAGGGGATACGGGGGACCCAGTACTTCGGGCCA	TCRBV06	TCRBD01-01*01	TCRBJ02-05*01
1726	0.00825431	21.6125	0.002179	7	CASKPRGAGTDTQYF	GAGTCGGCTGCTCCCTCCCAAACATCTGTGTACTTCTGTGCCAGCAAGCCCAGGGGGGCAGGGACAGATACGCAGTATTTTGGCCCA	TCRBV06	TCRBD01-01*01	TCRBJ02-03*01
1727	0.00825909	21.6147	0.002179	7	CASSRGLADTDTQYF	AGCACCTTGGAGCTGGGGGACTCGGCCCTTTATCTTTGCGCCAGCAGCCGGGGACTAGCGGACACAGATACGCAGTATTTTGGCCCA	TCRBV05-01*01	TCRBD02-01	TCRBJ02-03*01
1728	0.00826387	21.6169	0.002179	7	CASSSTSGGLTGELFF	ACCTTGGAGCTGGGGGACTCGGCCCTTTATCTTTGCGCCAGCAGCTCAACTAGCGGGGGACTCACCGGGGAGCTGTTTTTTGGAGAA	TCRBV05-01*01	TCRBD02-01*01	TCRBJ02-02*01
1729	0.00826865	21.6191	0.002179	7	CASRIGLGRTEAFF	ATCCAGCCCTCAGAACCCAGGGACTCAGCTGTGTACTTCTGTGCCAGCAGAATCGGACTAGGGCGTACTGAAGCTTTCTTTGGACAA	TCRBV12	TCRBD02-01	TCRBJ01-01*01
1730	0.00827343	21.6213	0.002179	7	CASSEYGGRGTEAFF	GAGTCTGCCAGGCCCTCACATACCTCTCAGTACCTCTGTGCCAGCAGTGAATATGGGGGGCGCGGGACTGAAGCTTTCTTTGGACAA	TCRBV25-01*01	unknown	TCRBJ01-01*01
1731	0.00827822	21.6234	0.002179	7	KRSGITEAFF	TCCACTCTGACAGTGACCAGTGCCCATCCTGAAGACAGCAGCTTCTACATCAAGAGGAGCGGGATCACTGAAGCTTTCTTTGGACAA	TCRBV20-01*01	TCRBD02-01*02	TCRBJ01-01*01
1732	0.008283	21.6256	0.002179	7	CASSDSGGRMNTEAFF	TCAGCTACCCGCTCCCAGACATCTGTGTATTTCTGCGCCAGCAGTGATTCGGGGGGTCGGATGAACACTGAAGCTTTCTTTGGACAA	TCRBV10-02*01	TCRBD02-01*01	TCRBJ01-01*01
1733	0.00828778	21.6278	0.002179	7	CASSADGGGNQPQHF	ACATCGGCCCAAAAGAACCCGACAGCTTTCTATCTCTGTGCCAGTAGCGCGGACGGCGGCGGCAATCAGCCCCAGCATTTTGGTGAT	TCRBV19-01	unknown	TCRBJ01-05*01
1734	0.00829256	21.63	0.002179	7	CASSLGPYEQYF	ATGAATGTGAGCACCTTGGAGCTGGGGGACTCGGCCCTTTATCTTTGCGCCAGCAGCTTGGGACCCTACGAGCAGTACTTCGGGCCG	TCRBV05-01*01	unknown	TCRBJ02-07*01
1735	0.00829735	21.6322	0.002179	7	CSARLSGTSGSMRNEQFF	CATCCTGAAGACAGCAGCTTCTACATCTGCAGTGCTAGACTATCCGGGACTAGCGGGAGTATGCGCAATGAGCAGTTCTTCGGGCCA	TCRBV20	TCRBD02-01*02	TCRBJ02-01*01
1736	0.00830213	21.6343	0.002179	7	CASSLQSGIAYNEQFF	CGCACACAGCAGGAGGACTCCGCCGTGTATCTCTGTGCCAGCAGCTTACAGAGCGGGATTGCCTACAATGAGCAGTTCTTCGGGCCA	TCRBV07-08*01	TCRBD02-01*02	TCRBJ02-01*01
1737	0.00830691	21.6365	0.002179	7	CASSPYEQGHNEQFF	CAGCGCACACAGCAGGAGGACTCGGCCGTGTATCTCTGTGCCAGCAGCCCTTATGAACAGGGCCACAATGAGCAGTTCTTCGGGCCA	TCRBV07-02*01	TCRBD01-01*01	TCRBJ02-01*01
1738	0.00831169	21.6387	0.002179	7	CASSLTSGLIPEQFF	CAGCCTGCAAAGCTTGAGGACTCGGCCGTGTATCTCTGTGCCAGCAGCTTAACTAGCGGGTTGATACCAGAGCAGTTCTTCGGGCCA	TCRBV11-02*02	TCRBD02-01	TCRBJ02-01*01
1739	0.00831648	21.6409	0.002179	7	CASSLKRGGELFF	AAGATCCAGCGCACAGAGCGGGGGGACTCAGCCGTGTATCTCTGTGCCAGCAGCTTAAAGCGGGGTGGGGAGCTGTTTTTTGGAGAA	TCRBV07-03*01	TCRBD02-01*01	TCRBJ02-02*01
1740	0.00832126	21.643	0.002179	7	CASSLAEGAPGELFF	CAGCGCACACAGCAGGAGGACTCCGCCGTGTATCTCTGTGCCAGCAGCCTAGCGGAGGGGGCTCCCGGGGAGCTGTTTTTTGGAGAA	TCRBV07-08*01	TCRBD01-01*01	TCRBJ02-02*01
1741	0.00832604	21.6452	0.002179	7	CASSGLAGRTKTGELFF	GCCAGGCCCTCACATACCTCTCAGTACCTCTGTGCCAGCTCAGGACTAGCGGGACGAACGAAAACCGGGGAGCTGTTTTTTGGAGAA	TCRBV25-01*01	TCRBD02-01*02	TCRBJ02-02*01
1742	0.00833082	21.6474	0.002179	7	CAGTGTGNQPQHF	AAGATCCGGTCCACAAAGCTGGAGGACTCAGCCATGTACTTCTGTGCCGGAACCGGGACAGGGAATCAGCCCCAGCATTTTGGTGAT	TCRBV02-01*01	TCRBD01-01*01	TCRBJ01-05*01
1743	0.0083356	21.6496	0.002179	7	CASSPAAGVSYEQYF	CAGCAGGTAGTGCGAGGAGATTCGGCAGCTTATTTCTGTGCCAGCTCACCAGCGGCGGGAGTTTCGTACGAGCAGTACTTCGGGCCG	TCRBV18-01*01	TCRBD02-01*02	TCRBJ02-07*01
1744	0.00834039	21.6518	0.002179	7	CAISGALSGSSYEQYF	TCCGCTACCAGCTCCCAGACATCTGTGTACTTCTGTGCCATCAGTGGGGCCCTTAGCGGGAGCTCCTACGAGCAGTACTTCGGGCCG	TCRBV10-03*01	TCRBD02-01*02	TCRBJ02-07*01
1745	0.00834517	21.6539	0.002179	7	CASSQDPGTGLGNTIYF	CTGCAGCCAGAAGACTCGGCCCTGTATCTCTGCGCCAGCAGCCAAGATCCCGGGACAGGGTTAGGAAACACCATATATTTTGGAGAG	TCRBV04-03*01	TCRBD01-01*01	TCRBJ01-03*01
1746	0.00834995	21.6561	0.002179	7	CASSPIAGPSYNEQFF	CAGGTAGTGCGAGGAGATTCGGCAGCTTATTTCTGTGCCAGCTCACCAATAGCGGGACCCTCCTACAATGAGCAGTTCTTCGGGCCA	TCRBV18-01*01	TCRBD02-01*02	TCRBJ02-01*01
1747	0.00835473	21.6583	0.002179	7	CASSEVGSAYNEQFF	GAGTCTGCCAGGCCCTCACATACCTCTCAGTACCTCTGTGCCAGCAGTGAAGTCGGGAGCGCCTACAATGAGCAGTTCTTCGGGCCA	TCRBV25-01*01	TCRBD02-01*02	TCRBJ02-01*01
1748	0.00835952	21.6605	0.002179	7	CATSDLRAGTNNEQFF	TCTGCCATCCCCAACCAGACAGCTCTTTACTTCTGTGCCACCAGTGATTTGAGGGCGGGAACAAACAATGAGCAGTTCTTCGGGCCA	TCRBV24	TCRBD02-01*02	TCRBJ02-01*01
1749	0.0083643	21.6627	0.002179	7	CAISRGDQETQYF	ACTCTGGAGTCCGCTACCAGCTCCCAGACATCTGTGTACTTCTGTGCCATCAGTAGGGGGGACCAAGAGACCCAGTACTTCGGGCCA	TCRBV10-03*01	unknown	TCRBJ02-05*01
1750	0.00836908	21.6648	0.002179	7	CASSFEGLGQGMYF	CTGGAGTCGCCCAGCCCCAACCAGACCTCTCTGTACTTCTGTGCCAGCAGTTTCGAGGGTTTGGGACAGGGGATGTATTTTGGCCCA	TCRBV27-01*01	TCRBD01-01*01	TCRBJ02-03*01
1751	0.00837386	21.667	0.002179	7	CASSERWNTEAFF	ACTCTGGAGTCAGCTACCCGCTCCCAGACATCTGTGTATTTCTGCGCCAGCAGTGAAAGGTGGAACACTGAAGCTTTCTTTGGACAA	TCRBV10-02*01	unknown	TCRBJ01-01*01
1752	0.00837865	21.6692	0.002179	7	CASSVAENTEAFF	ACTGTGACATCGGCCCAAAAGAACCCGACAGCTTTCTATCTCTGTGCCAGTAGTGTGGCGGAGAACACTGAAGCTTTCTTTGGACAA	TCRBV19-01	TCRBD02-01	TCRBJ01-01*01
1753	0.00838343	21.6714	0.002179	7	CASSFHRGREEKLFF	GAGTCGGCTGCTCCCTCCCAAACATCTGTGTACTTCTGTGCCAGCAGTTTTCACAGGGGGCGTGAAGAAAAACTGTTTTTTGGCAGT	TCRBV06	TCRBD01-01*01	TCRBJ01-04*01
1754	0.00838821	21.6736	0.002179	7	CASRGTGNYGYTF	ACTGTGACATCGGCCCAAAAGAACCCGACAGCTTTCTATCTCTGTGCCAGTAGGGGGACAGGGAACTATGGCTACACCTTCGGTTCG	TCRBV19-01	TCRBD01-01*01	TCRBJ01-02*01
1755	0.00839299	21.6757	0.002179	7	CASDPLAGVVEQYF	ATCCGGTCCACAAAGCTGGAGGACTCAGCCATGTACTTCTGTGCCAGCGATCCTCTAGCGGGAGTGGTCGAGCAGTACTTCGGGCCG	TCRBV02-01*01	TCRBD02-01*02	TCRBJ02-07*01
1756	0.00839778	21.6779	0.002179	7	CASSQTGGSYEQYF	ATCCAGCGCACACAGCAGGAGGACTCCGCCGTGTATCTCTGTGCCAGCAGCCAGACGGGGGGATCCTACGAGCAGTACTTCGGGCCG	TCRBV07-08*01	TCRBD02-01*01	TCRBJ02-07*01
1757	0.00840256	21.6801	0.002179	7	CASSSGKDGTSGANVLTF	CAGCAGGAGGACTCGGCCGTGTATCTCTGTGCCAGCAGCTCAGGGAAGGACGGAACCTCTGGGGCCAACGTCCTGACTTTCGGGGCC	TCRBV07-02*01	TCRBD01-01*01	TCRBJ02-06*01
1758	0.00840734	21.6823	0.002179	7	CASSLVDEQFF	GAACTGAACATGAGCTCCTTGGAGCTGGGGGACTCAGCCCTGTACTTCTGTGCCAGCAGCCTCGTCGATGAGCAGTTCTTCGGGCCA	TCRBV13-01*01	TCRBD02-01	TCRBJ02-01*01
1759	0.00841212	21.6844	0.002179	7	CASSYSPTSGLYNEQFF	GCTGCTCCCTCCCAGACATCTGTGTACTTCTGTGCCAGCAGTTACTCCCCGACTAGCGGCCTTTACAATGAGCAGTTCTTCGGGCCA	TCRBV06	TCRBD02-01	TCRBJ02-01*01
1760	0.0084169	21.6866	0.002179	7	CASSARDTRADYIYNEQFF	TCAGGGGACACAGCACTGTATTTCTGTGCCAGCAGCGCCCGGGACACGAGGGCCGACTACATCTACAATGAGCAGTTCTTCGGGCCA	TCRBV21-01*01	TCRBD01-01*01	TCRBJ02-01*01
1761	0.00842169	21.6888	0.002179	7	CASALVASSYNEQFF	CGGTCCACAAAGCTGGAGGACTCAGCCATGTACTTCTGTGCCAGCGCCCTTGTTGCGAGCTCCTACAATGAGCAGTTCTTCGGGCCA	TCRBV02-01*01	TCRBD02-01	TCRBJ02-01*01
1762	0.00842647	21.691	0.002179	7	CASSPGLAGGRYNEQFF	GTAGTGCGAGGAGATTCGGCAGCTTATTTCTGTGCCAGCTCACCAGGGCTAGCGGGAGGTCGATACAATGAGCAGTTCTTCGGGCCA	TCRBV18-01*01	TCRBD02-01*02	TCRBJ02-01*01
1763	0.00843125	21.6932	0.002179	7	CSVSGLVAETQYF	ACAGTGACCAGTGCCCATCCTGAAGACAGCAGCTTCTACATCTGCAGTGTCAGCGGTCTAGTGGCGGAGACCCAGTACTTCGGGCCA	TCRBV20	TCRBD02-01	TCRBJ02-05*01
1764	0.00843603	21.6953	0.002179	7	CASSSGTSGRRGQETQYF	GAGCTGGGGGACTCGGCCCTTTATCTTTGCGCCAGCAGCTCCGGGACTAGCGGGAGGAGGGGGCAAGAGACCCAGTACTTCGGGCCA	TCRBV05-01*01	TCRBD02-01*02	TCRBJ02-05*01
1765	0.00844082	21.6975	0.002179	7	CASSLGTKETQYF	AAGATCCAGCGCACAGAGCGGGGGGACTCAGCCGTGTATCTCTGTGCCAGCAGCTTGGGGACCAAAGAGACCCAGTACTTCGGGCCA	TCRBV07-03*01	unknown	TCRBJ02-05*01
1766	0.0084456	21.6997	0.002179	7	CASSLRSTSGGTDTQYF	ACACAGCAGGAGGACTCCGCCGTGTATCTCTGTGCCAGCAGCTTAAGGTCGACTAGCGGAGGCACAGATACGCAGTATTTTGGCCCA	TCRBV07-08*01	TCRBD02-01	TCRBJ02-03*01
1767	0.00845038	21.7019	0.002179	7	CASSIGAGFFNQPQHF	TCGGCCCAAAAGAACCCGACAGCTTTCTATCTCTGTGCCAGTAGTATAGGGGCCGGATTTTTCAATCAGCCCCAGCATTTTGGTGAT	TCRBV19-01	TCRBD01-01*01	TCRBJ01-05*01
1768	0.00845516	21.7041	0.002179	7	CASSSSSRDAYGYTF	CAGCGCACAGAGCAGGGGGACTCGGCCATGTATCTCTGTGCCAGCAGCTCATCGTCCAGGGATGCCTATGGCTACACCTTCGGTTCG	TCRBV07-09	TCRBD01-01*01	TCRBJ01-02*01
1769	0.00845995	21.7062	0.002179	7	CATHLNYGYTF	CCTCTCACTGTGACATCGGCCCAAAAGAACCCGACAGCTTTCTATCTCTGTGCCACCCATCTCAACTATGGCTACACCTTCGGTTCG	TCRBV19-01	unknown	TCRBJ01-02*01
1770	0.00846473	21.7084	0.002179	7	CASSLDSGHGYTF	AAGATCCAGCCTGCAGAGCTTGGGGACTCGGCCGTGTATCTCTGTGCCAGCAGCTTGGACTCTGGTCATGGCTACACCTTCGGTTCG	TCRBV11-03*01	TCRBD02-01	TCRBJ01-02*01
1771	0.00846951	21.7106	0.002179	7	CASSPESPGVNGYTF	CAGCAGGTAGTGCGAGGAGATTCGGCAGCTTATTTCTGTGCCAGCTCACCGGAGAGTCCCGGGGTGAATGGCTACACCTTCGGTTCG	TCRBV18-01*01	TCRBD02-01*01	TCRBJ01-02*01
1772	0.00847429	21.7128	0.002179	7	CASSPHVGSYEQYF	ATCCAGCGCACACAGCAGGAGGACTCGGCCGTGTATCTCTGTGCCAGCAGCCCACACGTCGGCTCCTACGAGCAGTACTTCGGGCCG	TCRBV07-02*01	unknown	TCRBJ02-07*01
1773	0.00847907	21.715	0.002179	7	CASSPLPGQYEQYF	CTGAGCTCTCTGGAGCTGGGGGACTCAGCTTTGTATTTCTGTGCCAGCAGCCCCCTTCCGGGACAATACGAGCAGTACTTCGGGCCG	TCRBV09-01	TCRBD01-01*01	TCRBJ02-07*01
1774	0.00848386	21.7171	0.002179	7	CASSGPGGLTYEQYV	GAGTCGGCTGCTCCCTCCCAGACATCTGTGTACTTCTGTGCCAGCAGTGGACCGGGGGGCTTGACCTACGAGCAGTACGTCGGGCCG	TCRBV06-01*01	TCRBD02-01*01	TCRBJ02-07*01
1775	0.00848864	21.7193	0.002179	7	CASSEGVASGNTIYF	AGCTCTCTGGAGCTGGGGGACTCAGCTTTGTATTTCTGTGCCAGCAGCGAGGGAGTAGCTTCTGGAAACACCATATATTTTGGAGAG	TCRBV09-01	TCRBD02-01*02	TCRBJ01-03*01
1776	0.00849342	21.7215	0.002179	7	CASSPSGTPDQYF	AGGCTGCTGTCGGCTGCTCCCTCCCAGACATCTGTGTACTTCTGTGCCAGCAGCCCTTCCGGGACCCCGGATCAGTACTTCGGCGCC	TCRBV06-05*01	unknown	TCRBJ02-04*01
1777	0.0084982	21.7237	0.002179	7	CASSQDWSDSYNEQFF	CCTGCAGAACTGGAGGATTCTGGAGTTTATTTCTGTGCCAGCAGCCAAGATTGGAGCGACTCCTACAATGAGCAGTTCTTCGGGCCA	TCRBV14-01*01	TCRBD02-01	TCRBJ02-01*01
1778	0.00850299	21.7259	0.002179	7	CASSFTVDNEQFF	ACGATCCAGCGCACAGAGCAGCGGGACTCGGCCATGTATCGCTGTGCCAGCAGCTTTACAGTAGACAATGAGCAGTTCTTCGGGCCA	TCRBV07-06*01	TCRBD01-01*01	TCRBJ02-01*01
1779	0.00850777	21.728	0.002179	7	CASSPSQETQYF	CTGAGGATCCAGCAGGTAGTGCGAGGAGATTCGGCAGCTTATTTCTGTGCCAGCTCACCCTCACAAGAGACCCAGTACTTCGGGCCA	TCRBV18-01*01	unknown	TCRBJ02-05*01
1780	0.00851255	21.7302	0.002179	7	CASSLGLAGGGTQYF	CAGCCTGCAGAACTGGAGGATTCTGGAGTTTATTTCTGTGCCAGCAGCCTTGGACTAGCGGGAGGGGGTACGCAGTATTTTGGCCCA	TCRBV14-01*01	TCRBD02-01*02	TCRBJ02-03*01
1781	0.00851733	21.7324	0.002179	7	CASSLAGLAGGPSTDTQYF	CAGGGGGACTCGGCCATGTATCTCTGTGCCAGCAGCCTGGCGGGACTAGCGGGAGGGCCTAGTACAGATACGCAGTATTTTGGCCCA	TCRBV07-09	TCRBD02-01*02	TCRBJ02-03*01
1782	0.00852212	21.7346	0.002179	7	CASRRTSGRLGTGELFF	ACAAAGCTGGAGGACTCAGCCATGTACTTCTGTGCCAGCAGGAGGACTAGCGGGAGGTTGGGCACCGGGGAGCTGTTTTTTGGAGAA	TCRBV02-01*01	TCRBD02-01*02	TCRBJ02-02*01
1783	0.0085269	21.7367	0.002179	7	CASSEDFLVGGAGTGELFF	CCCTCACATACCTCTCAGTACCTCTGTGCCAGCAGTGAAGATTTCCTGGTAGGAGGAGCCGGCACCGGGGAGCTGTTTTTTGGAGAA	TCRBV25	TCRBD02-01*02	TCRBJ02-02*01
1784	0.00853168	21.7389	0.002179	7	CASSHVGVGTEAFF	GTGACATCGGCCCAAAAGAACCCGACAGCTTTCTATCTCTGTGCCAGTAGTCACGTCGGGGTCGGCACTGAAGCTTTCTTTGGACAA	TCRBV19-01	TCRBD02-01*01	TCRBJ01-01*01
1785	0.00853646	21.7411	0.002179	7	CAISMTGWDTEAFF	CTGGAGTCCGCTACCAGCTCCCAGACATCTGTGTACTTCTGTGCCATCAGCATGACAGGGTGGGACACTGAAGCTTTCTTTGGACAA	TCRBV10-03*01	TCRBD01-01*01	TCRBJ01-01*01
1786	0.00854125	21.7433	0.002179	7	CASRTRNLNTEAFF	CTGGAGTCGCCCAGCCCCAACCAGACCTCTCTGTACTTCTGTGCCAGCAGGACACGAAACCTTAACACTGAAGCTTTCTTTGGACAA	TCRBV27-01*01	TCRBD01-01*01	TCRBJ01-01*01
1787	0.00854603	21.7455	0.002179	7	CSAPPHTNTEAFF	ACAGTGACCAGTGCCCATCCTGAAGACAGCAGCTTCTACATCTGCAGTGCCCCCCCCCACACGAACACTGAAGCTTTCTTTGGACAA	TCRBV20	TCRBD01-01*01	TCRBJ01-01*01
1788	0.00855081	21.7476	0.002179	7	CASSDRQVATNEKLFF	TCGGCTGCTCCCTCCCAAACATCTGTGTACTTCTGTGCCAGCAGTGACCGACAGGTTGCAACTAATGAAAAACTGTTTTTTGGCAGT	TCRBV06	TCRBD01-01*01	TCRBJ01-04*01
1789	0.00855559	21.7498	0.002179	7	CASSPGGGNEKLFF	ATCCAGCAGGTAGTGCGAGGAGATTCGGCAGCTTATTTCTGTGCCAGCTCACCGGGAGGGGGCAATGAAAAACTGTTTTTTGGCAGT	TCRBV18-01*01	unknown	TCRBJ01-04*01
1790	0.00856037	21.752	0.002179	7	CASSTGSLYGYTF	ACTGTGACATCGGCCCAAAAGAACCCGACAGCTTTCTATCTCTGTGCCAGTAGTACGGGCAGCCTCTATGGCTACACCTTCGGTTCG	TCRBV19-01	unknown	TCRBJ01-02*01
1791	0.00856516	21.7542	0.002179	7	CASSLSGDYGYTF	ATTCTGGAGTCCGCCAGCACCAACCAGACATCTATGTACCTCTGTGCCAGCAGTCTATCGGGGGACTATGGCTACACCTTCGGTTCG	TCRBV28-01*01	TCRBD02-01*01	TCRBJ01-02*01
1792	0.00856994	21.7564	0.002179	7	CASAKRADYGYTF	AGGCTGCTGTCGGCTGCTCCCTCCCAGACATCTGTGTACTTCTGTGCCAGCGCCAAAAGGGCGGACTATGGCTACACCTTCGGTTCG	TCRBV06-05*01	unknown	TCRBJ01-02*01
1793	0.00857472	21.7585	0.002179	7	CSARRGTGGYGYTF	GTGACCAGTGCCCATCCTGAAGACAGCAGCTTCTACATCTGCAGTGCTAGACGAGGGACCGGGGGATATGGCTACACCTTCGGTTCG	TCRBV20	TCRBD02-01*01	TCRBJ01-02*01
1794	0.0085795	21.7607	0.002179	7	CATSMTGGPDGYTF	CTAGAGTCTGCCATCCCCAACCAGACAGCTCTTTACTTCTGTGCCACCAGCATGACAGGGGGCCCGGATGGCTACACCTTCGGTTCG	TCRBV24	TCRBD01-01*01	TCRBJ01-02*01
1795	0.00858429	21.7629	0.002179	7	CASSISAGRVYEQYF	ACATCGGCCCAAAAGAACCCGACAGCTTTCTATCTCTGTGCCAGTAGTATATCAGCCGGGAGAGTCTACGAGCAGTACTTCGGGCCG	TCRBV19-01	TCRBD02-01*02	TCRBJ02-07*01
1796	0.00858907	21.7651	0.002179	7	CPGSARAQGALVPFYEQYV	ACCAGCCAAACAGCTTTGTACTTCTGTCCTGGGAGCGCACGCGCCCAGGGGGCGCTTGTTCCCTTCTACGAGCAGTACGTCGGGCCG	TCRBV22-01*01	TCRBD01-01*01	TCRBJ02-07*01
1797	0.00859385	21.7673	0.002179	7	CAGTQGPGNTIYF	AAGATCCGGTCCACAAAGCTGGAGGACTCAGCCATGTACTTCTGTGCCGGAACTCAGGGTCCTGGAAACACCATATATTTTGGAGAG	TCRBV02-01*01	TCRBD01-01*01	TCRBJ01-03*01
1798	0.00859863	21.7694	0.002179	7	CASSLNPGSGANVLTF	CGCACAGAGCGGGGGGACTCAGCCGTGTATCTCTGTGCCAGCAGCTTAAATCCCGGCTCTGGGGCCAACGTCCTGACTTTCGGGGCC	TCRBV07-03*01	TCRBD02-01	TCRBJ02-06*01
1799	0.00860342	21.7716	0.002179	7	CASSRDTAYNEQFF	ATCCAGCAGGTAGTGCGAGGAGATTCGGCAGCTTATTTCTGTGCCAGCTCACGGGACACAGCCTACAATGAGCAGTTCTTCGGGCCA	TCRBV18-01*01	TCRBD01-01*01	TCRBJ02-01*01
1800	0.0086082	21.7738	0.002179	7	CASSDYRVGGNQETQYF	CTGGAGCTGGGGGACTCAGCTTTGTATTTCTGTGCCAGCAGCGACTACAGGGTTGGGGGGAACCAAGAGACCCAGTACTTCGGGCCA	TCRBV09-01	unknown	TCRBJ02-05*01
1801	0.00861298	21.776	0.002179	7	CASSREPGQPTDTQYF	CAGGTAGTGCGAGGAGATTCGGCAGCTTATTTCTGTGCCAGCTCACGAGAGCCGGGACAACCCACAGATACGCAGTATTTTGGCCCA	TCRBV18-01*01	TCRBD01-01*01	TCRBJ02-03*01
1802	0.00861776	21.7781	0.002179	7	CASSLITGELFF	CTGAATGTGAACGCCTTGTTGCTGGGGGACTCGGCCCTCTATCTCTGTGCCAGCAGCCTCATTACCGGGGAGCTGTTTTTTGGAGAA	TCRBV05-06*01	unknown	TCRBJ02-02*01
1803	0.00862254	21.7803	0.002179	7	CASRIGPANTGELFF	CACGCCCTGCAGCCAGAAGACTCAGCCCTGTATCTCTGCGCCAGCAGGATCGGACCGGCGAACACCGGGGAGCTGTTTTTTGGAGAA	TCRBV04-01*01	unknown	TCRBJ02-02*01
1804	0.00862733	21.7825	0.002179	7	CASSQGSLNTEAFF	CTACACACCCTGCAGCCAGAAGACTCGGCCCTGTATCTCTGCGCCAGCAGCCAAGGGTCTTTGAACACTGAAGCTTTCTTTGGACAA	TCRBV04-03*01	unknown	TCRBJ01-01*01
1805	0.00863211	21.7847	0.002179	7	CASSLVQGGQEAFF	ATCCAGCGCACAGAGCAGGGGGACTCGGCCATGTATCTCTGTGCCAGCAGCTTAGTACAGGGAGGACAAGAAGCTTTCTTTGGACAA	TCRBV07-09	unknown	TCRBJ01-01*01
1806	0.00863689	21.7869	0.002179	7	CASSLYGGAEKLFF	CTGGAGTCGCCCAGCCCCAACCAGACCTCTCTGTACTTCTGTGCCAGCAGTTTATATGGTGGGGCTGAAAAACTGTTTTTTGGCAGT	TCRBV27-01*01	TCRBD01-01*01	TCRBJ01-04*01
1807	0.00864167	21.789	0.002179	7	CASSPEGENQPQHF	TTGGCGTCTGCTGTACCCTCTCAGACATCTGTGTACTTCTGTGCCAGCTCCCCCGAGGGGGAGAATCAGCCCCAGCATTTTGGTGAT	TCRBV06-04	TCRBD01-01*01	TCRBJ01-05*01
1808	0.00864646	21.7912	0.002179	7	CASSSLGQDNQPQHF	ACATCGGCCCAAAAGAACCCGACAGCTTTCTATCTCTGTGCCAGTAGTAGTCTGGGACAGGACAATCAGCCCCAGCATTTTGGTGAT	TCRBV19-01	TCRBD01-01*01	TCRBJ01-05*01
1809	0.00865124	21.7934	0.002179	7	CSARGLVGGYGYTF	GTGACCAGTGCCCATCCTGAAGACAGCAGCTTCTACATCTGCAGTGCCAGGGGTCTCGTTGGGGGATATGGCTACACCTTCGGTTCG	TCRBV20	TCRBD01-01*01	TCRBJ01-02*01
1810	0.00865602	21.7956	0.002179	7	CASSTFYEQYF	ACCTTGGAGATCCAGTCCACGGAGTCAGGGGACACAGCACTGTATTTCTGTGCCAGCAGCACTTTTTACGAGCAGTACTTCGGGCCG	TCRBV21-01*01	TCRBD02-01	TCRBJ02-07*01
1811	0.0086608	21.7978	0.002179	7	CARRSGDEQFF	ACTCTCAAGATCCAGCCTGCAAAGCTTGAGGACTCGGCCGTGTATCTCTGTGCCAGACGGTCGGGCGATGAGCAGTTCTTCGGGCCA	TCRBV11-02*02	unknown	TCRBJ02-01*01
1812	0.00866559	21.7999	0.002179	7	CASSQAGAGAVGNEQFF	CTGCAGCCAGAAGACTCAGCCCTGTATCTCTGCGCCAGCAGCCAAGCCGGAGCGGGAGCTGTAGGCAATGAGCAGTTCTTCGGGCCA	TCRBV04-01*01	TCRBD02-01*02	TCRBJ02-01*01
1813	0.00867037	21.8021	0.002179	7	CASSPNPRSYNEQFF	CAGCCTGCAGAACTGGAGGATTCTGGAGTTTATTTCTGTGCCAGCAGCCCTAACCCCCGGTCCTACAATGAGCAGTTCTTCGGGCCA	TCRBV14-01*01	TCRBD02-01	TCRBJ02-01*01
1814	0.00867515	21.8043	0.002179	7	CASSFLAGAYNEQFF	CAGCCTGCAGAGCTTGGGGACTCGGCCGTGTATCTCTGTGCCAGCAGCTTCCTAGCGGGAGCCTACAATGAGCAGTTCTTCGGGCCA	TCRBV11-03*01	TCRBD02-01*02	TCRBJ02-01*01
1815	0.00867993	21.8065	0.002179	7	CATDDRGSNNEQFF	ATCCGCTCACCAGGCCTGGGGGACGCAGCCATGTACCTGTGTGCCACCGATGACCGGGGGTCGAACAATGAGCAGTTCTTCGGGCCA	TCRBV15-01*01	TCRBD02-01*01	TCRBJ02-01*01
1816	0.00868472	21.8087	0.002179	7	CASSRGQQQETQYF	CTGGAGTCCGCCAGCACCAACCAGACATCTATGTACCTCTGTGCCAGCAGCCGGGGACAGCAACAAGAGACCCAGTACTTCGGGCCA	TCRBV28-01*01	TCRBD01-01*01	TCRBJ02-05*01
1817	0.0086895	21.8108	0.002179	7	CASSFSAALTDTQYF	CAGCGCACACAGCAGGAGGACTCGGCCGTGTATCTCTGTGCCAGCAGCTTCTCAGCAGCCCTCACAGATACGCAGTATTTTGGCCCA	TCRBV07-02*01	unknown	TCRBJ02-03*01
1818	0.00869428	21.813	0.002179	7	CASSQVGVGELFF	AAGGTGCAGCCTGCAGAACTGGAGGATTCTGGAGTTTATTTCTGTGCCAGCAGCCAAGTTGGGGTCGGGGAGCTGTTTTTTGGAGAA	TCRBV14-01*01	unknown	TCRBJ02-02*01
1819	0.00869906	21.8152	0.002179	7	CASSRPGQGSNTGELFF	GCTGCTCCCTCCCAGACATCTGTGTACTTCTGTGCCAGCAGTCGCCCAGGACAGGGATCCAACACCGGGGAGCTGTTTTTTGGAGAA	TCRBV06	TCRBD01-01*01	TCRBJ02-02*01
1820	0.00870384	21.8174	0.002179	7	CASSLPSNRGDREAFF	CGCACAGAGCAGGGGGACTCGGCCATGTATCTCTGTGCCAGCAGCTTACCCTCAAACCGGGGGGACCGTGAAGCTTTCTTTGGACAA	TCRBV07-09	TCRBD02-01*01	TCRBJ01-01*01
1821	0.00870863	21.8195	0.002179	7	CASSPTFGDGEKLFF	CAGCGCACAGAGCAGGGGGACTCGGCCATGTATCTCTGTGCCAGCAGCCCGACTTTCGGGGATGGTGAAAAACTGTTTTTTGGCAGT	TCRBV07-09	TCRBD02-01*01	TCRBJ01-04*01
1822	0.00871341	21.8217	0.002179	7	CASSLQGVGNLYGYTF	CCTGCAGAACTGGAGGATTCTGGAGTTTATTTCTGTGCCAGCAGCCTACAGGGGGTGGGCAACCTCTATGGCTACACCTTCGGTTCG	TCRBV14-01*01	TCRBD01-01*01	TCRBJ01-02*01
1823	0.00871819	21.8239	0.002179	7	CASSQDLTKYGYTF	CTGGAGTCCGCCAGCACCAACCAGACATCTATGTACCTCTGTGCCAGCAGCCAGGACCTCACTAAGTACGGCTACACCTTCGGTTCG	TCRBV28-01*01	unknown	TCRBJ01-02*01
1824	0.00872297	21.8261	0.002179	7	CASSPAVGYEQYF	AGGATCCAGCAGGTAGTGCGAGGAGATTCGGCAGCTTATTTCTGTGCCAGCTCACCAGCGGTAGGCTACGAGCAGTACTTCGGGCCG	TCRBV18-01*01	TCRBD02-01	TCRBJ02-07*01
1825	0.00872776	21.8283	0.002179	7	CSARELAGAIDEQYF	ACCAGTGCCCATCCTGAAGACAGCAGCTTCTACATCTGCAGTGCAAGGGAACTAGCGGGAGCTATCGACGAGCAGTACTTCGGGCCG	TCRBV20	TCRBD02-01*02	TCRBJ02-07*01
1826	0.00873254	21.8304	0.002179	7	CASSQGLAGPYEQYV	GAGTCAGCTGCTCCCTCTCAGACTTCTGTTTACTTCTGTGCCAGCAGTCAGGGACTAGCGGGACCTTACGAGCAGTACGTCGGGCCG	TCRBV06-07*01	TCRBD02-01*02	TCRBJ02-07*01
1827	0.00873732	21.8326	0.002179	7	CASSLEGTSGRFYNEQFF	CAGCAGGAGGACTCGGCCGTGTATCTCTGTGCCAGCAGCTTAGAAGGGACTAGCGGGAGGTTCTACAATGAGCAGTTCTTCGGGCCA	TCRBV07-02*01	TCRBD02-01*02	TCRBJ02-01*01
1828	0.0087421	21.8348	0.002179	7	CARPGTGSSDTQYF	CTGGAGTTGGCTGCTCCCTCCCAGACATCTGTGTACTTCTGTGCCAGACCCGGGACAGGGAGTTCTGATACGCAGTATTTTGGCCCA	TCRBV06-06	TCRBD01-01*01	TCRBJ02-03*01
1829	0.00874689	21.837	0.002179	7	CASSLGGTQIDTQYF	CAGCGCACACAGCAGGAGGACTCGGCCGTGTATCTCTGTGCCAGCAGCTTGGGCGGGACCCAGATAGATACGCAGTATTTTGGCCCA	TCRBV07-02*01	TCRBD02-01*02	TCRBJ02-03*01
1830	0.00875167	21.8392	0.002179	7	CASSTPTRTDTQYF	ATCCAGCCTGCAGAGCTTGGGGACTCGGCCATGTATCTCTGTGCCAGCAGCACGCCGACTAGGACAGATACGCAGTATTTTGGCCCA	TCRBV11-01*01	TCRBD02-01	TCRBJ02-03*01
1831	0.00875645	21.8413	0.002179	7	CASSDDRGLSEAFF	CTGAGCTCTCTGGAGCTGGGGGACTCAGCTTTGTATTTCTGTGCCAGCAGCGATGACAGGGGACTGTCTGAAGCTTTCTTTGGACAA	TCRBV09-01	TCRBD01-01*01	TCRBJ01-01*01
1832	0.00876123	21.8435	0.002179	7	CASAYGHTEAFF	CTGAAGATCCGGTCCACAAAGCTGGAGGACTCAGCCATGTACTTCTGTGCCAGCGCTTACGGACACACTGAAGCTTTCTTTGGACAA	TCRBV02-01*01	unknown	TCRBJ01-01*01
1833	0.00876601	21.8457	0.002179	7	CASSLVRTTNTEAFF	CAGCGCACAGAGCAGGGGGACTCGGCCATGTATCTCTGTGCCAGCAGCTTAGTGAGGACAACGAACACTGAAGCTTTCTTTGGACAA	TCRBV07-09	TCRBD01-01*01	TCRBJ01-01*01
1834	0.0087708	21.8479	0.002179	7	CASSPGQALEKLFF	GATCCAGCGCACAGAGCAGGGGACTCGGCCATGTATCTCTGTGCCAGCAGCCCTGGACAGGCACTTGAAAAACTGTTTTTTGGCAGT	unknown	TCRBD01-01*01	TCRBJ01-04*01
1835	0.00877558	21.8501	0.002179	7	CASSHGQGNQPQHF	ATCCAGCGCACAGAGCAGGGGGACTCGGCCATGTATCTCTGTGCCAGCAGTCACGGACAGGGCAATCAGCCCCAGCATTTTGGTGAT	TCRBV07-09	TCRBD01-01*01	TCRBJ01-05*01
1836	0.00878036	21.8522	0.002179	7	CASSWPAYNQPQHF	GTGACATCGGCCCAAAAGAACCCGACAGCTTTCTATCTCTGTGCCAGTAGTTGGCCTGCCTACAATCAGCCCCAGCATTTTGGTGAT	TCRBV19-01	unknown	TCRBJ01-05*01
1837	0.00878514	21.8544	0.002179	7	CASSPKTANYGYTF	ATCCAGCCTGCAGAGCTTGGGGACTCGGCCGTGTATCTCTGTGCCAGCAGCCCGAAGACAGCTAACTATGGCTACACCTTCGGTTCG	TCRBV11-03*01	TCRBD01-01*01	TCRBJ01-02*01
1838	0.00878993	21.8566	0.002179	7	CASRAGVTNYGYTF	CTGGAGTCCGCCAGCACCAACCAGACATCTATGTACCTCTGTGCCAGCAGGGCAGGGGTTACTAACTATGGCTACACCTTCGGTTCG	TCRBV28-01*01	TCRBD01-01*01	TCRBJ01-02*01
1839	0.00879471	21.8588	0.002179	7	CASSGDSYEQYF	CTCACTCTGGAGTCTGCTGCCTCCTCCCAGACATCTGTATATTTCTGCGCCAGCAGTGGTGACAGCTACGAGCAGTACTTCGGGCCG	TCRBV10-01	TCRBD01-01*01	TCRBJ02-07*01
1840	0.00879949	21.8609	0.002179	7	CASSLRTPGEQYV	AATGTGAACGCCTTGTTGCTGGGGGACTCGGCCCTGTATCTCTGTGCCAGCAGCTTAAGGACACCTGGCGAGCAGTACGTCGGGCCG	TCRBV05-05*01	TCRBD01-01*01	TCRBJ02-07*01
1841	0.00880427	21.8631	0.002179	7	CASSVAGSGANVLTF	AGCTCTCTGGAGCTGGGGGACTCAGCTTTGTATTTCTGTGCCAGCAGCGTAGCCGGGTCTGGGGCCAACGTCCTGACTTTCGGGGCC	TCRBV09-01	TCRBD02-01	TCRBJ02-06*01
1842	0.00880906	21.8653	0.002179	7	CASSQFSGSTGANVLTF	CTGCAGCCAGAAGACTCAGCCCTGTATCTCTGCGCCAGCAGCCAGTTTAGCGGGAGCACCGGGGCCAACGTCCTGACTTTCGGGGCC	TCRBV04-01*01	TCRBD02-01*02	TCRBJ02-06*01
1843	0.00881384	21.8675	0.002179	7	CSARVGSRSYNEQFF	ACCAGTGCCCATCCTGAAGACAGCAGCTTCTACATCTGCAGTGCTAGAGTAGGCAGCCGATCCTACAATGAGCAGTTCTTCGGGCCA	TCRBV20	unknown	TCRBJ02-01*01
1844	0.00881862	21.8697	0.002179	7	CASSPPETTSGRARETQYF	CGAGGAGATTCGGCAGCTTATTTCTGTGCCAGCTCACCACCGGAAACGACTAGCGGGAGGGCTAGAGAGACCCAGTACTTCGGGCCA	TCRBV18-01*01	TCRBD02-01*02	TCRBJ02-05*01
1845	0.0088234	21.8718	0.002179	7	CASSSTGGTGHRDTQYF	CCCAGCCCCAACCAGACCTCTCTGTACTTCTGTGCCAGCAGTTCGACGGGAGGGACAGGGCACCGAGATACGCAGTATTTTGGCCCA	TCRBV27-01*01	TCRBD01-01*01	TCRBJ02-03*01
1846	0.00882819	21.874	0.002179	7	CASSRLAGGLTDTQYF	CGCACAGAGCGGGGGGACTCAGCCGTGTATCTCTGTGCCAGCAGCAGATTAGCGGGAGGACTCACAGATACGCAGTATTTTGGCCCA	TCRBV07-03*01	TCRBD02-01*02	TCRBJ02-03*01
1847	0.00883297	21.8762	0.002179	7	CASSMHGLAALTDTQYF	GCCCAAAAGAACCCGACAGCTTTCTATCTCTGTGCCAGTAGTATGCATGGACTAGCAGCACTCACAGATACGCAGTATTTTGGCCCA	TCRBV19-01	TCRBD02-01	TCRBJ02-03*01
1848	0.00883775	21.8784	0.002179	7	CASRNTDRQASTDTQYF	GCCAGGCCCTCACATACCTCTCAGTACCTCTGTGCCAGCAGGAACACGGACAGACAGGCTAGCACAGATACGCAGTATTTTGGCCCA	TCRBV25-01*01	TCRBD01-01*01	TCRBJ02-03*01
1849	0.00884253	21.8806	0.002179	7	CASTLAGANTGELFF	GAGTCGCCCAGCCCCAACCAGACCTCTCTGTACTTCTGTGCCAGCACCTTAGCGGGAGCGAACACCGGGGAGCTGTTTTTTGGAGAA	TCRBV27-01*01	TCRBD02-01*02	TCRBJ02-02*01
1850	0.00884731	21.8827	0.002179	7	CASSYSTTGVSEAFF	CTGTCGGCTGCTCCCTCCCAGACATCTGTGTACTTCTGTGCCAGCAGTTACTCGACGACAGGGGTTTCTGAAGCTTTCTTTGGACAA	TCRBV06-05*01	TCRBD01-01*01	TCRBJ01-01*01
1851	0.0088521	21.8849	0.002179	7	CASSEVEGTEAFF	ACTCTGGAGTCTGCTGCCTCCTCCCAGACATCTGTATATTTCTGCGCCAGCAGTGAAGTGGAGGGGACTGAAGCTTTCTTTGGACAA	TCRBV10-01	TCRBD02-01*02	TCRBJ01-01*01
1852	0.00885688	21.8871	0.002179	7	CASSVSKLTWDKNTEAFF	GAGCAGGGGGACTCGGCCATGTATCTCTGTGCCAGCAGCGTTTCTAAGCTTACATGGGACAAAAACACTGAAGCTTTCTTTGGACAA	TCRBV07-09	TCRBD01-01*01	TCRBJ01-01*01
1853	0.00886166	21.8893	0.002179	7	CASSLEGHQPQHF	GAGATCCAGCGCACAGAGCAGGGGGACTCGGCCATGTATCTCTGTGCCAGCAGCTTGGAGGGTCATCAGCCCCAGCATTTTGGTGAT	TCRBV07-09	TCRBD02-01*02	TCRBJ01-05*01
1854	0.00886644	21.8915	0.002179	7	CASSPSGGGYTF	CTGAGGATCCAGCAGGTAGTGCGAGGAGATTCGGCAGCTTATTTCTGTGCCAGCTCACCGTCAGGGGGTGGCTACACCTTCGGTTCG	TCRBV18-01*01	TCRBD01-01*01	TCRBJ01-02*01
1855	0.00887123	21.8936	0.002179	7	CASSLEGPGVYEQYV	CAGCCTGCAGAGCTTGGGGACTCGGCCGTGTATCTCTGTGCCAGCAGCTTAGAAGGCCCAGGGGTCTACGAGCAGTACGTCGGGCCG	TCRBV11-03*01	TCRBD01-01*01	TCRBJ02-07*01
1856	0.00887601	21.8958	0.002179	7	CASSFGDRGRNTIYF	CAGCCCTCAGAACCCAGGGACTCAGCTGTGTACTTCTGTGCCAGCAGTTTCGGTGACAGGGGTAGGAACACCATATATTTTGGAGAG	TCRBV12	TCRBD01-01*01	TCRBJ01-03*01
1857	0.00888079	21.898	0.002179	7	CASSQSSLLTGGIQYF	GCTACGAAGCTTGAGGATTCAGCAGTGTATTTTTGTGCCAGCAGCCAATCTAGTCTCTTGACAGGGGGAATTCAGTACTTCGGCGCC	TCRBV16-01	TCRBD01-01*01	TCRBJ02-04*01
1858	0.00888557	21.9002	0.002179	7	CASSVQRWDEQFF	ACTCTGGAGTCTGCTGCCTCCTCCCAGACATCTGTATATTTCTGCGCCAGCAGTGTGCAGCGTTGGGATGAGCAGTTCTTCGGGCCA	TCRBV10-01	TCRBD02-01	TCRBJ02-01*01
1859	0.00889036	21.9023	0.002179	7	CASSIRLARNEQFF	GTGACATCGGCCCAAAAGAACCCGACAGCTTTCTATCTCTGTGCCAGTAGTATTAGGCTAGCACGGAATGAGCAGTTCTTCGGGCCA	TCRBV19-01	TCRBD02-01	TCRBJ02-01*01
1860	0.00889514	21.9045	0.002179	7	CASTSPEEANEQFF	ATCCAGCGCACAGAGCAGGGGGACTCGGCCATGTATCTCTGTGCCAGCACCTCCCCCGAGGAGGCGAATGAGCAGTTCTTCGGGCCA	TCRBV07-09	TCRBD02-01*02	TCRBJ02-01*01
1861	0.00889992	21.9067	0.002179	7	CASSQDETDSYNEQFF	CCTGCAGAACTGGAGGATTCTGGAGTTTATTTCTGTGCCAGCAGCCAAGATGAGACAGATTCCTACAATGAGCAGTTCTTCGGGCCA	TCRBV14-01*01	TCRBD01-01*01	TCRBJ02-01*01
1862	0.0089047	21.9089	0.002179	7	CASRQGLAGGSSYNEQFF	GCTCCCTCCCAAACATCTGTGTACTTCTGTGCCAGCAGGCAGGGACTAGCGGGAGGTTCCTCCTACAATGAGCAGTTCTTCGGGCCA	TCRBV06	TCRBD02-01*02	TCRBJ02-01*01
1863	0.00890948	21.9111	0.002179	7	CASSPHQETATETQYF	GCCTTGGAGCTGGACGACTCGGCCCTGTATCTCTGTGCCAGCAGCCCCCATCAGGAAACAGCGACGGAGACCCAGTACTTCGGGCCA	TCRBV05-04*01	unknown	TCRBJ02-05*01
1864	0.00891427	21.9132	0.002179	7	CASSPSGSTDTQYF	ATCCAGCAGGTAGTGCGAGGAGATTCGGCAGCTTATTTCTGTGCCAGCTCACCTAGCGGTAGCACAGATACGCAGTATTTTGGCCCA	TCRBV18-01*01	TCRBD02-01	TCRBJ02-03*01
1865	0.00891905	21.9154	0.002179	7	CSASAGTGVPSTDTQYF	GCCCATCCTGAAGACAGCAGCTTCTACATCTGCAGTGCTAGTGCGGGGACTGGAGTCCCTAGCACAGATACGCAGTATTTTGGCCCA	TCRBV20	TCRBD02-01	TCRBJ02-03*01
1866	0.00892383	21.9176	0.002179	7	CASGTNRALTGELFF	CAGCCCTCAGAACCCAGGGACTCAGCTGTGTATTTTTGTGCTAGTGGGACTAACCGGGCCCTCACCGGGGAGCTGTTTTTTGGAGAA	TCRBV12-05*01	TCRBD02-01	TCRBJ02-02*01
1867	0.00892861	21.9198	0.002179	7	CASSLGLAGNTGELFF	CGCACAGAGCAGCGGGACTCGGCCATGTATCGCTGTGCCAGCAGCCTGGGGCTGGCGGGGAACACCGGGGAGCTGTTTTTTGGAGAA	TCRBV07-06*01	unknown	TCRBJ02-02*01
1868	0.0089334	21.922	0.002179	7	CASSQSFTFNPRLAERNTGELFF	GGAGTTTATTTCTGTGCCAGCAGCCAATCATTTACCTTCAACCCGCGGCTAGCGGAGCGCAACACCGGGGAGCTGTTTTTTGGAGAA	TCRBV14-01*01	TCRBD02-01	TCRBJ02-02*01
1869	0.00893818	21.9241	0.002179	7	CATSRVASPNTGELFF	TCACCAGGCCTGGGGGACGCAGCCATGTACCTGTGTGCCACCAGCAGAGTGGCTTCTCCCAACACCGGGGAGCTGTTTTTTGGAGAA	TCRBV15-01*01	TCRBD01-01*01	TCRBJ02-02*01
1870	0.00894296	21.9263	0.002179	7	CASSLERGTEAFF	AATGTGAACGCCTTGTTGCTGGGGGACTCGGCCCTGTATCTCTGTGCCAGCAGCTTGGAGAGGGGGACTGAAGCTTTCTTTGGACAA	TCRBV05-05*01	TCRBD01-01*01	TCRBJ01-01*01
1871	0.00894774	21.9285	0.002179	7	CASSLFAEKGNTEAFF	CGCACAGAGCAGCGGGACTCAGCCATGTATCGCTGTGCCAGCAGCTTATTCGCAGAGAAAGGGAACACTGAAGCTTTCTTTGGACAA	TCRBV07-07*01	unknown	TCRBJ01-01*01
1872	0.00895253	21.9307	0.002179	7	CASSRAGTNEKLFF	ATCCAGCGCACAGAGCAGGGGGACTCGGCCATGTATCTCTGTGCCAGCAGCCGGGCAGGGACTAATGAAAAACTGTTTTTTGGCAGT	TCRBV07-09	TCRBD01-01*01	TCRBJ01-04*01
1873	0.00895731	21.9329	0.002179	7	CASSKEKESNQPQHF	CAGTCCACGGAGTCAGGGGACACAGCACTGTATTTCTGTGCCAGCAGCAAAGAGAAGGAGAGCAATCAGCCCCAGCATTTTGGTGAT	TCRBV21-01*01	TCRBD02-01*02	TCRBJ01-05*01
1874	0.00896209	21.935	0.002179	7	CASSLARSFVDNQPQHF	ACAGAGCAGCGGGACTCGGCCATGTATCGCTGTGCCAGCAGCTTAGCGAGGTCATTCGTAGACAATCAGCCCCAGCATTTTGGTGAT	TCRBV07-06*01	TCRBD02-01*02	TCRBJ01-05*01
1875	0.00896687	21.9372	0.002179	7	CASSPVSSGLLWGYTF	GCCTTGGAGCTGGAGGACTCGGCCCTGTATCTCTGTGCCAGCAGCCCCGTTTCCTCGGGGCTCCTGTGGGGCTACACCTTCGGTTCG	TCRBV05-08*01	unknown	TCRBJ01-02*01
1876	0.00897166	21.9394	0.002179	7	CASSSSGRSYEQYF	ATCCAGCGCACAGAGCAGGGGGACTCGGCCATGTATCTCTGTGCCAGCAGCTCCAGCGGGCGTTCCTACGAGCAGTACTTCGGGCCG	TCRBV07-09	TCRBD02-01	TCRBJ02-07*01
1877	0.00897644	21.9416	0.002179	7	CASSVGVPSYEQYV	CTGGAGTCCGCCAGCACCAACCAGACATCTATGTACCTCTGTGCCAGCTCAGTGGGTGTGCCTTCTTACGAGCAGTACGTCGGGCCG	TCRBV28-01*01	unknown	TCRBJ02-07*01
1878	0.00898122	21.9438	0.002179	7	CASSLDVGPYNEQFF	CAGCCTGCAAAGCTTGAGGACTCGGCCGTGTATCTCTGTGCCAGCAGCTTAGACGTCGGGCCCTACAATGAGCAGTTCTTCGGGCCA	TCRBV11-02*02	unknown	TCRBJ02-01*01
1879	0.008986	21.9459	0.002179	7	CASSLGTSGGNNEQFF	CGCACACAGCAGGAGGACTCCGCCGTGTATCTCTGTGCCAGCAGCTTAGGGACTAGCGGGGGAAACAATGAGCAGTTCTTCGGGCCA	TCRBV07-08*01	TCRBD02-01*01	TCRBJ02-01*01
1880	0.00899078	21.9481	0.002179	7	CASSVGAGSDTQYF	GTGACATCGGCCCAAAAGAACCCGACAGCTTTCTATCTCTGTGCCAGTAGTGTAGGGGCAGGGTCAGATACGCAGTATTTTGGCCCA	TCRBV19-01	TCRBD01-01*01	TCRBJ02-03*01
1881	0.00899557	21.9503	0.002179	7	CASSIGQGSTGELFF	CAGCCCTCAGAACCCAGGGACTCAGCTGTGTACTTCTGTGCCAGCAGTATAGGACAGGGTAGCACCGGGGAGCTGTTTTTTGGAGAA	TCRBV12	TCRBD01-01*01	TCRBJ02-02*01
1882	0.00900035	21.9525	0.002179	7	CASSIREDTEAFF	GAGATCCAGCGCACAGAGCAGGGGGACTCGGCCATGTATCTCTGTGCCAGCAGCATAAGGGAGGACACTGAAGCTTTCTTTGGACAA	TCRBV07-09	TCRBD02-01*02	TCRBJ01-01*01
1883	0.00900513	21.9546	0.002179	7	CASSRTEMMNTEAFF	CAGCCTGCAAAGCTTGAGGACTCGGCCGTGTATCTCTGTGCCAGCAGCCGGACAGAAATGATGAACACTGAAGCTTTCTTTGGACAA	TCRBV11-02*02	TCRBD01-01*01	TCRBJ01-01*01
1884	0.00900991	21.9568	0.002179	7	CASTSEGTSGRGEQYF	CCTGCAAAGCTTGAGGACTCGGCCGTGTATCTCTGTGCCAGCACCTCTGAGGGGACTAGCGGGAGAGGCGAGCAGTACTTCGGGCCG	TCRBV11-02*02	TCRBD02-01*02	TCRBJ02-07*01
1885	0.0090147	21.959	0.002179	7	CASSSGQGGTYEQYF	CAGCCTGCAAAGCTTGAGGACTCGGCCGTGTATCTCTGTGCCAGCAGCTCGGGACAGGGGGGGACCTACGAGCAGTACTTCGGGCCG	TCRBV11-02*02	TCRBD01-01*01	TCRBJ02-07*01
1886	0.00901948	21.9612	0.002179	7	CASSILVSTNPGNTIYF	GCCCAAAAGAACCCGACAGCTTTCTATCTCTGTGCCAGTAGTATTCTGGTCTCCACCAACCCTGGAAACACCATATATTTTGGAGAG	TCRBV19-01	unknown	TCRBJ01-03*01
1887	0.00902426	21.9634	0.002179	7	CASSLVLGRMDVLGKNIQYF	GAGGACTCGGCCGTGTATCTCTGTGCCAGCAGCTTAGTATTGGGACGGATGGATGTCTTGGGCAAAAACATTCAGTACTTCGGCGCC	unknown	unknown	TCRBJ02-04*01
1888	0.00902904	21.9655	0.002179	7	CASSRGTVELAKNIQYF	GCCCAAAAGAACCCGACAGCTTTCTATCTCTGTGCCAGTAGTAGGGGGACAGTTGAATTAGCCAAAAACATTCAGTACTTCGGCGCC	TCRBV19-01	TCRBD01-01*01	TCRBJ02-04*01
1889	0.00903383	21.9677	0.002179	7	CASSPRDRDTQYF	AAGATCCAGCCTGCAGAGCTTGGGGACTCGGCCATGTATCTCTGTGCCAGCAGCCCCCGGGACAGGGATACCCAGTACTTCGGGCCA	TCRBV11-01*01	TCRBD01-01*01	TCRBJ02-05*01
1890	0.00903861	21.9699	0.002179	7	CASSQVGGQETQYF	ATTCAGCGCACAGAGCAGCGGGACTCAGCCATGTATCGCTGTGCCAGCTCCCAGGTGGGGGGCCAAGAGACCCAGTACTTCGGGCCA	TCRBV07-07*01	TCRBD02-01*01	TCRBJ02-05*01
1891	0.00904339	21.9721	0.002179	7	CASSLQDQETQYF	AATGTGAACGCCTTGTTGCTGGGGGACTCGGCCCTGTATCTCTGTGCCAGCAGCTTACAGGACCAAGAGACCCAGTACTTCGGGCCA	TCRBV05-05*01	TCRBD01-01*01	TCRBJ02-05*01
1892	0.00904817	21.9743	0.002179	7	CASRRTTGDLQTQYF	CTGTCGGCTGCTCCCTCCCAGACATCTGTGTACTTCTGTGCCAGCAGGCGAACTACGGGGGACTTGCAGACCCAGTACTTCGGGCCA	TCRBV06-05*01	TCRBD02-01	TCRBJ02-05*01
1893	0.00905295	21.9764	0.002179	7	CASSLGRGAVIGTGELFF	GAGCTTGGGGACTCGGCCGTGTATCTCTGTGCCAGCAGCTTGGGGCGCGGGGCGGTAATTGGCACCGGGGAGCTGTTTTTTGGAGAA	TCRBV11-03*01	TCRBD02-01*01	TCRBJ02-02*01
1894	0.00905774	21.9786	0.002179	7	CASSPDRVTGELFF	ATCCAGCCCTCAGAACCCAGGGACTCAGCTGTGTACTTCTGTGCCAGCAGCCCGGACAGGGTAACCGGGGAGCTGTTTTTTGGAGAA	TCRBV12	TCRBD01-01*01	TCRBJ02-02*01
1895	0.00906252	21.9808	0.002179	7	CAWSVGSNNEKLFF	TCTAAGAAGCTCCTTCTCAGTGACTCTGGCTTCTATCTCTGTGCCTGGAGTGTGGGCAGCAACAATGAAAAACTGTTTTTTGGCAGT	TCRBV30-01*01	TCRBD01-01*01	TCRBJ01-04*01
1896	0.0090673	21.983	0.002179	7	CAWTPAGGTGELFF	TCTAAGAAGCTCCTCCTCAGTGACTCTGGCTTCTATCTCTGTGCCTGGACCCCCGCGGGTGGCACCGGGGAGCTGTTTTTTGGAGAA	TCRBV30-01*02	TCRBD02-01	TCRBJ02-02*01
1897	0.00907208	21.9852	0.002179	7	CASSIQGELAKNIQYF	TCGGCTGCTCCCTCCCAAACATCTGTGTACTTCTGTGCCAGCAGTATACAGGGGGAGCTAGCCAAAAACATTCAGTACTTCGGCGCC	TCRBV06	TCRBD01-01*01	TCRBJ02-04*01
1898	0.00907687	21.9873	0.002179	7	CASSSHTSSMNTEAFF	TCGCCCAGCCCCAACCAGACCTCTCTGTACTTCTGTGCCAGCAGCTCCCATACGTCCTCGATGAACACTGAAGCTTTCTTTGGACAA	TCRBV27-01*01	unknown	TCRBJ01-01*01
1899	0.00908165	21.9895	0.002179	7	CASSPRGPTSGNTIYF	TCCCTGGAGCTTGGTGACTCTGCTGTGTATTTCTGTGCCAGCAGCCCTCGAGGTCCGACCTCTGGAAACACCATATATTTTGGAGAG	TCRBV03	TCRBD02-01*02	TCRBJ01-03*01
1900	0.00908643	21.9917	0.002179	7	CASMKLFF	TATAGCTCTGAGCTGAATGTGAACGCCTTGGAGCTGGACGACTCGGCCCTGTATCTCTGTGCCAGCATGAAACTGTTTTTTGGCAGT	TCRBV05-04*01	unknown	TCRBJ01-04*01
1901	0.00909121	21.9939	0.002179	7	CASSPGTYEQYV	CTGAGGATCCAGCAGGTAGTGCGAGGAGATTCGGCAGCTTATTTCTGTGCCAGCTCACCAGGCACATACGAGCAGTACGTCGGGCCG	TCRBV18-01*01	unknown	TCRBJ02-07*01
1902	0.009096	21.996	0.002179	7	CASSFGTGNNYGYTF	AGCTCCTTGGAGCTGGGGGACTCAGCCCTGTACTTCTGTGCCAGCAGCTTCGGGACAGGCAATAACTATGGCTACACCTTCGGTTCG	TCRBV13-01*01	TCRBD01-01*01	TCRBJ01-02*01
1903	0.00910078	21.9982	0.002179	7	CSVEDPRTPYGYTF	GTGAGCAACATGAGCCCTGAAGACAGCAGCATATATCTCTGCAGCGTTGAAGATCCGCGTACTCCCTATGGCTACACCTTCGGTTCG	TCRBV29-01*01	TCRBD02-01	TCRBJ01-02*01
1904	0.00910556	22.0004	0.002179	7	CASSPDGNYEQYF	AGGCTGCTGTCGGCTGCTCCCTCCCAGACATCTGTGTACTTCTGTGCCAGCAGCCCCGACGGCAACTACGAGCAGTACTTCGGGCCG	TCRBV06-05*01	unknown	TCRBJ02-07*01
1905	0.00911034	22.0026	0.002179	7	CASSRAGSDEQYV	AATGTGAACGCCTTGGAGCTGGACGACTCGGCCCTGTATCTCTGTGCCAGCAGCAGGGCAGGTTCTGACGAGCAGTACGTCGGGCCG	TCRBV05-04*01	unknown	TCRBJ02-07*01
1906	0.00911513	22.0048	0.002179	7	CASSYSSKLAGGGDTQYF	GCTCCCTCCCAGACATCTGTGTACTTCTGTGCCAGCAGTTACTCGAGTAAACTAGCGGGAGGGGGAGATACGCAGTATTTTGGCCCA	TCRBV06	TCRBD02-01*02	TCRBJ02-03*01
1907	0.00911991	22.0069	0.002179	7	CASSTRNDRVGRAGYTF	CCCAGCCCCAACCAGACCTCTCTGTACTTCTGTGCCAGCAGTACTAGAAATGACAGGGTAGGGCGGGCTGGCTACACCTTCGGTTCG	TCRBV27-01*01	TCRBD01-01*01	TCRBJ01-02*01
1908	0.00912469	22.0091	0.002179	7	CASSGPPGEQYF	CTGACCCTGGAGTCTGCCAGGCCCTCACATACCTCTCAGTACCTCTGTGCCAGCAGTGGACCCCCGGGTGAGCAGTACTTCGGGCCG	TCRBV25-01*01	TCRBD02-01	TCRBJ02-07*01
1909	0.00912947	22.0113	0.002179	7	CAWRSPDTQYF	ATCCTGAGTTCTAAGAAGCTCCTTCTCAGTGACTCTGGCTTCTATCTCTGTGCCTGGAGGTCCCCAGATACGCAGTATTTTGGCCCA	TCRBV30-01*01	unknown	TCRBJ02-03*01
1910	0.00913425	22.0135	0.002179	7	CASSRDYGYTF	CCGCTCAGGCTGGAGTTGGCTGCTCCCTCCCAGACATCTGTGTACTTCTGTGCCAGCAGCCGGGACTATGGCTACACCTTCGGTTCG	TCRBV06-06	TCRBD02-01	TCRBJ01-02*01
1911	0.00913904	22.0157	0.002179	7	CASSQAGLYEKLFF	ATCAATTCCCTGGAGCTTGGTGACTCTGCTGTGTATTTCTGTGCCAGCAGCCAGGCCGGGTTATATGAAAAACTGTTTTTTGGCAGT	TCRBV03	TCRBD02-01	TCRBJ01-04*01
1912	0.00914382	22.0178	0.002179	7	CASRPATGSNEKLFF	GAGTCGCCCAGCCCCAACCAGACCTCTCTGTACTTCTGTGCCAGCAGGCCCGCGACAGGGTCGAATGAAAAACTGTTTTTTGGCAGT	TCRBV27-01*01	TCRBD01-01*01	TCRBJ01-04*01
1913	0.0091486	22.02	0.002179	7	CASSRRGRAGLNQPQHF	GCTGCTCCCTCCCAAACATCTGTGTACTTCTGTGCCAGCAGTCGACGGGGGAGAGCGGGTCTCAATCAGCCCCAGCATTTTGGTGAT	TCRBV06	TCRBD02-01	TCRBJ01-05*01
1914	0.00915338	22.0222	0.002179	7	CASSQVRGYPRVGYTF	CGCACAGAGCAGGGGGACTCGGCCATGTATCTCTGTGCCAGCAGCCAAGTTAGAGGCTACCCCCGGGTAGGCTACACCTTCGGTTCG	TCRBV07-09	TCRBD02-01	TCRBJ01-02*01
1915	0.00915817	22.0244	0.002179	7	CASSQPPGTGGDF	ATTCTGGAGTCCGCCAGCACCAACCAGACATCTATGTACCTCTGTGCCAGCAGTCAACCCCCCGGGACAGGGGGGGACTTCGGGCCG	TCRBV28-01*01	TCRBD01-01*01	TCRBJ02-07*01
1916	0.00916295	22.0266	0.002179	7	CASRWGETYNEQFF	GTGAGCACCTTGGAGCTGGGGGACTCGGCCCTTTATCTTTGCGCCAGCAGATGGGGGGAGACCTACAATGAGCAGTTCTTCGGGCCA	TCRBV05-01*01	TCRBD02-01*01	TCRBJ02-01*01
1917	0.00916773	22.0287	0.002179	7	CASSRTGDSYNEQFF	ACATCGGCCCAAAAGAACCCGACAGCTTTCTATCTCTGTGCCAGTAGTCGGACAGGAGACTCCTACAATGAGCAGTTCTTCGGGCCA	TCRBV19-01	TCRBD01-01*01	TCRBJ02-01*01
1918	0.00917251	22.0309	0.002179	7	CASSPQGGYGYTF	ACGTTGGCGTCTGCTGTACCCTCTCAGACATCTGTGTACTTCTGTGCCAGCAGCCCTCAGGGGGGGTATGGCTACACCTTCGGTTCG	TCRBV06-04	unknown	TCRBJ01-02*01
1919	0.0091773	22.0331	0.002179	7	CASSHAERGYTF	CTTCACATCAATTCCCTGGAGCTTGGTGACTCTGCTGTGTATTTCTGTGCCAGCAGCCATGCGGAACGGGGCTACACCTTCGGTTCG	TCRBV03	TCRBD02-01	TCRBJ01-02*01
1920	0.00918208	22.0353	0.002179	7	CASSEYVGRKQYF	ACCCTGGAGTCTGCCAGGCCCTCACATACCTCTCAGTACCTCTGTGCCAGCAGTGAGTATGTGGGACGCAAGCAGTACTTCGGGCCG	TCRBV25-01*01	unknown	TCRBJ02-07*01
1921	0.00918686	22.0374	0.002179	7	CASSLGSGVDQPQHF	CAGCGCACACAGCAGGAGGACTCCGCCGTGTATCTCTGTGCCAGCAGCTTAGGTTCCGGAGTCGATCAGCCCCAGCATTTTGGTGAT	TCRBV07-08*01	TCRBD02-01*02	TCRBJ01-05*01
1922	0.00919164	22.0396	0.002179	7	CASSLNLQGNYGYTF	CAGCCCTCAGAACCCAGGGACTCAGCTGTGTACTTCTGTGCCAGCAGTTTAAACCTACAGGGAAACTATGGCTACACCTTCGGTTCG	TCRBV12	TCRBD01-01*01	TCRBJ01-02*01
1923	0.00919642	22.0418	0.002179	7	CASSDRSEQYF	ACTCTGAAGATCCGGTCCACAAAGCTGGAGGACTCAGCCATGTACTTCTGTGCCAGCAGTGATCGAAGCGAACAGTACTTCGGGCCG	TCRBV02-01*01	TCRBD02-01	TCRBJ02-07*01
1924	0.00920121	22.044	0.002179	7	CASSPGTGKFNEQFF	CAGCCCTCAGAACCCAGGGACTCAGCTGTGTACTTCTGTGCCAGCAGTCCCGGGACAGGGAAGTTTAATGAGCAGTTCTTCGGGCCA	TCRBV12	TCRBD01-01*01	TCRBJ02-01*01
1925	0.00920599	22.0462	0.002179	7	CASMDPQARETQYF	ATCCGGTCCACAAAGCTGGAGGACTCAGCCATGTACTTCTGTGCCAGCATGGACCCTCAGGCCCGAGAGACCCAGTACTTCGGGCCA	TCRBV02-01*01	unknown	TCRBJ02-05*01
1926	0.00921077	22.0483	0.002179	7	CASGRGDRGYGYTF	CTGGAGTCCGCCAGCACCAACCAGACATCTATGTACCTCTGTGCCAGCGGCCGAGGGGACAGGGGATATGGCTACACCTTCGGTTCG	TCRBV28-01*01	TCRBD01-01*01	TCRBJ01-02*01
1927	0.00921555	22.0505	0.002179	7	CSALTGRADQPQHF	GTGACCAGTGCCCATCCTGAAGACAGCAGCTTCTACATCTGCAGTGCTTTAACAGGGAGAGCGGATCAGCCCCAGCATTTTGGTGAT	TCRBV20	TCRBD01-01*01	TCRBJ01-05*01
1928	0.00922034	22.0527	0.002179	7	CASSSDTSSGNTIYF	CAGCGCACAGAGCAGCGGGACTCGGCCATGTATCGCTGTGCCAGCAGCTCCGACACTAGCTCTGGAAACACCATATATTTTGGAGAG	TCRBV07-06*01	TCRBD02-01	TCRBJ01-03*01
1929	0.00922512	22.0549	0.002179	7	CASTPGIGAIGELFF	GAGTCGCCCAGCCCCAACCAGACCTCTCTGTACTTCTGTGCCAGCACCCCAGGGATCGGGGCCATCGGGGAGCTGTTTTTTGGAGAA	TCRBV27-01*01	unknown	TCRBJ02-02*01
1930	0.0092299	22.0571	0.002179	7	CATSDHDRGYGYTF	CTAGAGTCTGCCATCCCCAACCAGACAGCTCTTTACTTCTGTGCCACCAGTGACCATGACAGGGGCTATGGCTACACCTTCGGTTCG	TCRBV24	TCRBD01-01*01	TCRBJ01-02*01
1931	0.00923468	22.0592	0.002179	7	CASSTGTGDGYTF	CACATCAATTCCCTGGAGCTTGGTGACTCTGCTGTGTATTTCTGTGCCAGCAGCACCGGGACAGGGGACGGCTACACCTTCGGTTCG	TCRBV03	TCRBD01-01*01	TCRBJ01-02*01
1932	0.00923947	22.0614	0.002179	7	CASGGDRLTKNIQYF	GTGTCGGCTGCTCCCTCCCAGACATCTGTGTACTTGTGTGCCAGCGGGGGGGACAGGCTAACCAAAAACATTCAGTACTTCGGCGCC	TCRBV06-08*01	TCRBD01-01*01	TCRBJ02-04*01
1933	0.00924425	22.0636	0.002179	7	CASHRTGGYGYTF	ATCCTGGAGTCGCCCAGCCCCAACCAGACCTCTCTGTACTTCTGTGCCAGCCATCGGACAGGGGGCTATGGCTACACCTTCGGTTCG	TCRBV27-01*01	TCRBD01-01*01	TCRBJ01-02*01
1934	0.00924903	22.0658	0.002179	7	CASSLDSGTGTNYGYTF	ACACAGCAGGAGGACTCGGCCGTGTATCTCTGTGCCAGCAGCTTAGATTCCGGGACAGGGACTAACTATGGCTACACCTTCGGTTCG	TCRBV07-02*01	TCRBD01-01*01	TCRBJ01-02*01
1935	0.00925381	22.068	0.002179	7	CASSPELESSYNEQFF	TCCCTGGAGCTTGGTGACTCTGCTGTGTATTTCTGTGCCAGCAGCCCAGAATTAGAGAGCTCCTACAATGAGCAGTTCTTCGGGCCA	TCRBV03	TCRBD02-01	TCRBJ02-01*01
1936	0.0092586	22.0701	0.002179	7	CASSLDRSSYGYTF	CTGCTGTCGGCTGCTCCCTCCCAGACATCTGTGTACTTCTGTGCCAGCAGTTTGGACAGGTCAAGCTATGGCTACACCTTCGGTTCG	TCRBV06-05*01	TCRBD01-01*01	TCRBJ01-02*01
1937	0.00926338	22.0723	0.002179	7	CASSQVDWPNTGELFF	TCCCTGGAGCTTGGTGACTCTGCTGTGTATTTCTGTGCCAGCAGCCAGGTTGACTGGCCGAACACCGGGGAGCTGTTTTTTGGAGAA	TCRBV03	TCRBD02-01	TCRBJ02-02*01
1938	0.00926816	22.0745	0.002179	7	CASSPGDYGNQPQHF	AGCACCTTGGAGCTGGGGGACTCGGCCCTTTATCTTTGCGCCAGCAGCCCAGGGGATTACGGCAATCAGCCCCAGCATTTTGGTGAT	TCRBV05-01*01	TCRBD01-01*01	TCRBJ01-05*01
1939	0.00927294	22.0767	0.002179	7	CASSEPSGKGFYGYTF	TCGGCTGCTCCCTCCCAGACATCTGTGTACTTCTGTGCCAGCAGTGAACCAAGTGGGAAGGGATTCTATGGCTACACCTTCGGTTCG	TCRBV06-01*01	unknown	TCRBJ01-02*01
1940	0.00927772	22.0788	0.002179	7	CASSQARQTTLYGYTF	CAGGTAGTGCGAGGAGATTCGGCAGCTTATTTCTGTGCCAGCTCACAAGCCCGACAGACTACCCTCTATGGCTACACCTTCGGTTCG	TCRBV18-01*01	unknown	TCRBJ01-02*01
1941	0.00928251	22.081	0.002179	7	CASSIGRGTEAFF	ACTGTGACATCGGCCCAAAAGAACCCGACAGCTTTCTATCTCTGTGCCAGTAGTATCGGCAGGGGCACTGAAGCTTTCTTTGGACAA	TCRBV19-01	TCRBD01-01*01	TCRBJ01-01*01
1942	0.00928729	22.0832	0.002179	7	CASSHGTGPYGYTF	CTGGAGTCCGCCAGCACCAACCAGACATCTATGTACCTCTGTGCCAGCAGTCACGGGACAGGGCCCTATGGCTACACCTTCGGTTCG	TCRBV28-01*01	TCRBD01-01*01	TCRBJ01-02*01
1943	0.00929207	22.0854	0.002179	7	CASRQGIQEGNTIYF	GAGTCGCCCAGCCCCAACCAGACCTCTCTGTACTTCTGTGCCAGCCGACAGGGAATCCAAGAGGGAAACACCATATATTTTGGAGAG	TCRBV27-01*01	TCRBD01-01*01	TCRBJ01-03*01
1944	0.00929685	22.0876	0.002179	7	CASSLSGEQFF	ACTCTCAAGATCCAGCCTGCAGAGCTTGGGGACTCGGCCGTGTATCTCTGTGCCAGCAGCTTATCAGGTGAGCAGTTCTTCGGGCCA	TCRBV11-03*01	TCRBD01-01*01	TCRBJ02-01*01
1945	0.00930164	22.0897	0.002179	7	CASRQRLYEQYF	CTCACTCTGGAGTCAGCTACCCGCTCCCAGACATCTGTGTATTTCTGCGCCAGCAGACAGAGACTTTACGAGCAGTACTTCGGGCCG	TCRBV10-02*01	unknown	TCRBJ02-07*01
1946	0.00930642	22.0919	0.002179	7	CASSAAGGTDTQYF	ATTCAGCGCACAGAGCAGCGGGACTCAGCCATGTATCGCTGTGCTAGCAGCGCAGCGGGAGGAACAGATACGCAGTATTTTGGCCCA	TCRBV07-07*01	TCRBD02-01*02	TCRBJ02-03*01
1947	0.0093112	22.0941	0.002179	7	CASSPSRNTEAFF	AAGATCCAGCCTGCAGAGCTTGGGGACTCGGCCGTGTATCTCTGTGCCAGCAGCCCAAGCCGGAACACTGAAGCTTTCTTTGGACAA	TCRBV11-03*01	TCRBD02-01	TCRBJ01-01*01
1948	0.00931598	22.0963	0.002179	7	CARRLAGRNEQFF	AAGATCCAGCCCTCAGAACCCAGGGACTCAGCTGTGTACTTCTGTGCCCGGCGGCTAGCGGGACGCAATGAGCAGTTCTTCGGGCCA	TCRBV12	TCRBD02-01*02	TCRBJ02-01*01
1949	0.00932077	22.0985	0.002179	7	CAIGSGYLYGYTF	ACTCTGGAGTCCGCTACCAGCTCCCAGACATCTGTGTACTTCTGTGCCATCGGGTCAGGCTACCTCTATGGCTACACCTTCGGTTCG	TCRBV10-03*01	TCRBD01-01*01	TCRBJ01-02*01
1950	0.00932555	22.1006	0.002179	7	CASSTRGGSGNQPQHF	TCGGCCCAAAAGAACCCGACAGCTTTCTATCTCTGTGCCAGTAGTACAAGGGGGGGGTCGGGCAATCAGCCCCAGCATTTTGGTGAT	TCRBV19-01	TCRBD02-01*01	TCRBJ01-05*01
1951	0.00933033	22.1028	0.002179	7	CASSVGDGKYGYTF	CTGAGCTCTCTGGAGCTGGGGGACTCAGCTTTGTATTTCTGTGCCAGCAGCGTAGGTGACGGCAAATATGGCTACACCTTCGGTTCG	TCRBV09-01	unknown	TCRBJ01-02*01
1952	0.00933511	22.105	0.002179	7	CASSFSDRAGNTIYF	CTGTCGGCTGCTCCCTCCCAGACATCTGTGTACTTCTGTGCCAGCAGTTTCTCAGACAGGGCTGGAAACACCATATATTTTGGAGAG	TCRBV06-05*01	TCRBD01-01*01	TCRBJ01-03*01
1953	0.00933989	22.1072	0.002179	7	CASSLQAATSGNTIYF	CGCACACAGCAGGAGGACTCGGCCGTGTATCTCTGTGCCAGCAGCTTACAGGCGGCAACTTCGGGAAACACCATATATTTTGGAGAG	TCRBV07-02*01	unknown	TCRBJ01-03*01
1954	0.00934468	22.1094	0.002179	7	CASSYVVAGANVLTF	GAGTCGGCTGCTCCCTCCCAAACATCTGTGTACTTCTGTGCCAGCAGTTACGTTGTAGCTGGGGCCAACGTCCTGACTTTCGGGGCC	TCRBV06	TCRBD02-01	TCRBJ02-06*01
1955	0.00934946	22.1115	0.002179	7	CASSASGISYNEQFF	CGGTCCACAAAGCTGGAGGACTCAGCCATGTACTTCTGTGCCAGCAGTGCTAGCGGGATCTCCTACAATGAGCAGTTCTTCGGGCCA	TCRBV02-01*01	TCRBD02-01*02	TCRBJ02-01*01
1956	0.00935424	22.1137	0.002179	7	CASAPIVQETQYF	AGGATCCAGCAGGTAGTGCGAGGAGATTCGGCAGCTTATTTCTGTGCCAGCGCCCCTATAGTCCAAGAGACCCAGTACTTCGGGCCA	TCRBV18-01*01	TCRBD02-01	TCRBJ02-05*01
1957	0.00935902	22.1159	0.002179	7	CASSHPGRGTDTQYF	CACGCCCTGCAGCCAGAAGACTCAGCCCTGTATCTCTGCGCCAGCAGCCACCCGGGCCGAGGGACAGATACGCAGTATTTTGGCCCA	TCRBV04-01*01	TCRBD02-01*02	TCRBJ02-03*01
1958	0.00936381	22.1181	0.002179	7	CASSLFSGELFF	CTGATTCTGGAGTCCGCCAGCACCAACCAGACATCTATGTACCTCTGTGCCAGCAGTTTATTTTCCGGGGAGCTGTTTTTTGGAGAA	TCRBV28-01*01	unknown	TCRBJ02-02*01
1959	0.00936859	22.1202	0.002179	7	CASSGNFNGELFF	ACTCTGGAGTCTGCTGCCTCCTCCCAGACATCTGTATATTTCTGCGCCAGCAGTGGCAACTTCAACGGGGAGCTGTTTTTTGGAGAA	TCRBV10-01	TCRBD02-01	TCRBJ02-02*01
1960	0.00937337	22.1224	0.002179	7	CASSIGQGAGTEAFF	ACATCGGCCCAAAAGAACCCGACAGCTTTCTATCTCTGTGCCAGTAGTATTGGACAGGGGGCAGGAACTGAAGCTTTCTTTGGACAA	TCRBV19-01	TCRBD01-01*01	TCRBJ01-01*01
1961	0.00937815	22.1246	0.002179	7	CASSAANRLNTEAFF	CAGCCTGCAAAGCTTGAGGACTCGGCCGTGTATCTCTGTGCCAGCAGCGCAGCGAACAGATTGAACACTGAAGCTTTCTTTGGACAA	TCRBV11-02*02	unknown	TCRBJ01-01*01
1962	0.00938294	22.1268	0.002179	7	CASSRDIYNEQFF	AATGTGAACGCCTTGTTGCTGGGGGACTCGGCCCTGTATCTCTGTGCCAGCAGCCGGGACATCTACAATGAGCAGTTCTTCGGGCCA	TCRBV05-05*01	TCRBD01-01*01	TCRBJ02-01*01
1963	0.00938772	22.129	0.002179	7	CSAHSRSGAGPYNEQFF	GCCCATCCTGAAGACAGCAGCTTCTACATCTGCAGTGCTCACTCCAGGTCGGGCGCGGGACCCTACAATGAGCAGTTCTTCGGGCCA	TCRBV20	TCRBD02-01*02	TCRBJ02-01*01
1964	0.0093925	22.1311	0.002179	7	CASSLAAGAVETQYF	CAGCGCACACAGCAGGAGGACTCGGCCGTGTATCTCTGTGCCAGCAGCTTAGCAGCGGGAGCGGTAGAGACCCAGTACTTCGGGCCA	TCRBV07-02*01	TCRBD02-01*02	TCRBJ02-05*01
1965	0.00939728	22.1333	0.002179	7	CASSRDRAGEKLFF	GTGACATCGGCCCAAAAGAACCCGACAGCTTTCTATCTCTGTGCCAGTAGTCGGGACAGGGCGGGCGAAAAACTGTTTTTTGGCAGT	TCRBV19-01	TCRBD01-01*01	TCRBJ01-04*01
1966	0.00940207	22.1355	0.002179	7	CAISEGTGIPTQYF	CTGGAGTCCGCTACCAGCTCCCAGACATCTGTGTACTTCTGTGCCATCAGTGAAGGGACTGGGATCCCGACCCAGTACTTCGGGCCA	TCRBV10-03*01	TCRBD02-01	TCRBJ02-05*01
1967	0.00940685	22.1377	0.002179	7	CASSLSLGMRETQYF	CAGCGCACACAGCAGGAGGACTCGGCCGTGTATCTCTGTGCCAGCAGCTTAAGTCTCGGGATGAGGGAGACCCAGTACTTCGGGCCA	TCRBV07-02*01	TCRBD02-01*02	TCRBJ02-05*01
1968	0.00941163	22.1399	0.002179	7	CASSLGFGGVQTSASSYNEQFF	TCGGCCGTGTATCTCTGTGCCAGCAGCTTAGGCTTCGGGGGGGTCCAGACTAGCGCCAGCTCCTACAATGAGCAGTTCTTCGGGCCA	unknown	TCRBD02-01	TCRBJ02-01*01
1969	0.00941641	22.142	0.002179	7	CASSLGRGEQFF	CTGAAGATCCAGCCCTCAGAACCCAGGGACTCAGCTGTGTACTTCTGTGCCAGCAGTTTGGGGCGAGGGGAGCAGTTCTTCGGGCCA	TCRBV12	unknown	TCRBJ02-01*01
1970	0.00942119	22.1442	0.002179	7	CASDRPGRTQYFGPGYF	GCTGCCTCCTCCCAGACATCTGTATATTTCTGCGCCAGCGACCGACCCGGACGTACGCAGTATTTTGGCCCAGGTTACTTTGGCCCA	TCRBV10-01	unknown	TCRBJ02-03*01
1971	0.00942598	22.1464	0.002179	7	CASSQDPQGRPFF	CACCTACACGCCCTGCAGCCAGAAGACTCAGCCCTGTATCTCTGCGCCAGCAGCCAAGATCCACAGGGCAGGCCGTTCTTCGGGCCA	TCRBV04-01*01	TCRBD01-01*01	TCRBJ02-01*01
1972	0.00943076	22.1486	0.002179	7	CASSIDMNTEAFF	AAGATCCGGTCCACAAAGCTGGAGGACTCAGCCATGTACTTCTGTGCCAGCAGCATCGATATGAACACTGAAGCTTTCTTTGGACAA	TCRBV02-01*01	unknown	TCRBJ01-01*01
1973	0.00943554	22.1508	0.002179	7	CASSEWSGGDTQYF	CTGGAGTCTGCCAGGCCCTCACATACCTCTCAGTACCTCTGTGCCAGCAGTGAATGGAGCGGGGGGGATACGCAGTATTTTGGCCCA	TCRBV25-01*01	TCRBD02-01*01	TCRBJ02-03*01
1974	0.00944032	22.1529	0.002179	7	CASRVSGTADTQYF	GTGACATCGGCCCAAAAGAACCCGACAGCTTTCTATCTCTGTGCCAGTAGAGTTAGCGGGACCGCAGATACGCAGTATTTTGGCCCA	TCRBV19-01	TCRBD02-01*02	TCRBJ02-03*01
1975	0.00944511	22.1551	0.002179	7	CASSEYREDTEAFF	ATCCAGCGCACAGAGCAGGGGGACTCGGCCATGTATCTCTGTGCCAGCAGCGAATACAGGGAAGACACTGAAGCTTTCTTTGGACAA	TCRBV07-09	TCRBD01-01*01	TCRBJ01-01*01
1976	0.00944989	22.1573	0.002179	7	CASTKTGFSGYTF	ACTGTGACATCGGCCCAAAAGAACCCGACAGCTTTCTATCTCTGTGCCAGTACGAAGACAGGGTTCAGTGGCTACACCTTCGGTTCG	TCRBV19-01	TCRBD01-01*01	TCRBJ01-02*01
1977	0.00945467	22.1595	0.002179	7	CASSLSPGAEHEQFF	CAGCGCACAGAGCGGGGGGACTCAGCCGTGTATCTCTGTGCCAGCAGCTTAAGCCCGGGAGCGGAACATGAGCAGTTCTTCGGGCCA	TCRBV07-03*01	TCRBD02-01*02	TCRBJ02-01*01
1978	0.00945945	22.1617	0.002179	7	CASSIRETQYF	CCTCTCACTGTGACATCGGCCCAAAAGAACCCGACAGCTTTCTATCTCTGTGCCAGTAGTATCCGAGAGACCCAGTACTTCGGGCCA	TCRBV19-01	TCRBD02-01	TCRBJ02-05*01
1979	0.00946424	22.1638	0.002179	7	CAIRDRVNEKLFF	ACTCTGGAGTCCGCTACCAGCTCCCAGACATCTGTGTACTTCTGTGCCATCCGGGACAGGGTTAATGAAAAACTGTTTTTTGGCAGT	TCRBV10-03*01	TCRBD01-01*01	TCRBJ01-04*01
1980	0.00946902	22.166	0.002179	7	CASSKGQYYEQYF	ACTGTGACATCGGCCCAAAAGAACCCGACAGCTTTCTATCTCTGTGCCAGTAGCAAGGGACAGTACTACGAGCAGTACTTCGGGCCG	TCRBV19-01	TCRBD01-01*01	TCRBJ02-07*01
1981	0.0094738	22.1682	0.002179	7	CASSPARLAGVTGELFF	ACAGAGCAGGGGGACTCGGCCATGTATCTCTGTGCCAGCAGCCCCGCCAGACTAGCGGGAGTCACCGGGGAGCTGTTTTTTGGAGAA	TCRBV07-09	TCRBD02-01*02	TCRBJ02-02*01
1982	0.00947858	22.1704	0.002179	7	CASSFGQGGNYGYTF	CAGCCTGCAGAGCTTGGGGACTCGGCCATGTATCTCTGTGCCAGCAGCTTCGGGCAGGGAGGTAACTATGGCTACACCTTCGGTTCG	TCRBV11-01*01	TCRBD02-01*02	TCRBJ01-02*01
1983	0.00948336	22.1725	0.002179	7	CASSPDRVDQPQHF	ATCCGGTCCACAAAGCTGGAGGACTCAGCCATGTACTTCTGTGCCAGCAGCCCGGACAGGGTTGATCAGCCCCAGCATTTTGGTGAT	TCRBV02-01*01	TCRBD01-01*01	TCRBJ01-05*01
1984	0.00948815	22.1747	0.002179	7	CASSRDRGHGYTF	AAGATCCAGCCCTCAGAACCCAGGGACTCAGCTGTGTACTTCTGTGCCAGCAGTCGGGACAGGGGGCATGGCTACACCTTCGGTTCG	TCRBV12	TCRBD01-01*01	TCRBJ01-02*01
1985	0.00949293	22.1766	0.001868	6	CAWIPRAAYEQYF	AGTTCTAAGAAGCTCCTTCTCAGTGACTCTGGCTTCTATCTCTGTGCCTGGATTCCCCGGGCCGCCTACGAGCAGTACTTCGGGCCG	TCRBV30-01*01	unknown	TCRBJ02-07*01
1986	0.00949771	22.1785	0.001868	6	CAWSNGWGYTF	ATCCTGAGTTCTAAGAAGCTCCTCCTCAGTGACTCTGGCTTCTATCTCTGTGCCTGGAGTAACGGGTGGGGCTACACCTTCGGTTCG	TCRBV30-01*02	TCRBD02-01	TCRBJ01-02*01
1987	0.00950249	22.1803	0.001868	6	CAWSVHGGYTF	ATCCTGAGTTCTAAGAAGCTCCTCCTCAGTGACTCTGGCTTCTATCTCTGTGCCTGGAGTGTACATGGTGGCTACACCTTCGGTTCG	TCRBV30-01*02	TCRBD01-01*01	TCRBJ01-02*01
1988	0.00950728	22.1822	0.001868	6	CSATSGGQETQYF	ACTGTGAGCAACATGAGCCCTGAAGACAGCAGCATATATCTCTGCAGCGCAACTAGCGGGGGACAAGAGACCCAGTACTTCGGGCCA	TCRBV29-01*01	TCRBD02-01*01	TCRBJ02-05*01
1989	0.00951206	22.1841	0.001868	6	CAWSARDRNTEAFF	TCTAAGAAGCTCCTCCTCAGTGACTCTGGCTTCTATCTCTGTGCCTGGAGTGCCCGGGACAGGAACACTGAAGCTTTCTTTGGACAA	TCRBV30-01*02	TCRBD01-01*01	TCRBJ01-01*01
1990	0.00951684	22.1859	0.001868	6	CAWSPPGTGRKEYF	TCTAAGAAGCTCCTCCTCAGTGACTCTGGCTTCTATCTCTGTGCCTGGAGCCCGCCGGGGACAGGGAGAAAGGAGTACTTCGGCGCC	TCRBV30-01*02	TCRBD01-01*01	TCRBJ02-04*01
1991	0.00952162	22.1878	0.001868	6	CATDNRGHTIYF	CTGAGTTCTAAGAAGCTCCTTCTCAGTGACTCTGGCTTCTATCTCTGTGCCACCGACAACCGGGGCCACACCATATATTTTGGAGAG	TCRBV30-01*01	unknown	TCRBJ01-03*01
1992	0.00952641	22.1897	0.001868	6	CAWGISGYTF	TTCATCCTGAGTTCTAAGAAGCTCCTTCTCAGTGACTCTGGCTTCTATCTCTGTGCCTGGGGGATAAGTGGCTACACCTTCGGTTCG	TCRBV30-01*01	unknown	TCRBJ01-02*01
1993	0.00953119	22.1915	0.001868	6	CATSDPNRGYTF	CTGTCCCTAGAGTCTGCCATCCCCAACCAGACAGCTCTTTACTTCTGTGCCACCAGTGATCCGAACAGAGGCTACACCTTCGGTTCG	TCRBV24	TCRBD01-01*01	TCRBJ01-02*01
1994	0.00953597	22.1934	0.001868	6	CSVDRGGLKQFF	CTGACTGTGAGCAACATGAGCCCTGAAGACAGCAGCATATATCTCTGCAGCGTTGACCGCGGGGGGTTGAAGCAGTTCTTCGGGCCA	TCRBV29-01*01	TCRBD02-01*01	TCRBJ02-01*01
1995	0.00954075	22.1953	0.001868	6	CAWSVNWSEQYF	CTGAGTTCTAAGAAGCTCCTTCTCAGTGACTCTGGCTTCTATCTCTGTGCCTGGAGTGTGAATTGGTCGGAGCAGTACTTCGGGCCG	TCRBV30-01*01	unknown	TCRBJ02-07*01
1996	0.00954553	22.1971	0.001868	6	CAWSRQGYQPQHF	AGTTCTAAGAAGCTCCTTCTCAGTGACTCTGGCTTCTATCTCTGTGCCTGGAGTAGACAGGGCTATCAGCCCCAGCATTTTGGTGAT	TCRBV30-01*01	TCRBD01-01*01	TCRBJ01-05*01
1997	0.00955032	22.199	0.001868	6	CAWSAGQFYEQYF	AGTTCTAAGAAGCTCCTTCTCAGTGACTCTGGCTTCTATCTCTGTGCCTGGAGTGCCGGACAGTTCTACGAGCAGTACTTCGGGCCG	TCRBV30-01*01	TCRBD01-01*01	TCRBJ02-07*01
1998	0.0095551	22.2009	0.001868	6	CASSHLNTGELFF	CACATCAATTCCCTGGAGCTTGGTGACTCTGCTGTGTATTTCTGTGCCAGCAGCCACCTGAACACCGGGGAGCTGTTTTTTGGAGAA	TCRBV03	TCRBD02-01	TCRBJ02-02*01
1999	0.00955988	22.2027	0.001868	6	CSAGTPVTEAFF	CTGACTGTGAGCAACATGAGCCCTGAAGACAGCAGCATATATCTCTGCAGCGCCGGAACTCCGGTTACTGAAGCTTTCTTTGGACAA	TCRBV29-01*01	unknown	TCRBJ01-01*01
[truncated: 207,104+ more rows]
