# Supplementary material for: Changes in the TCRβ Repertoire and Tumor Immune Signature From a Cutaneous Melanoma Patient Immunized With the CSF-470 Vaccine: A Case Report
Source: Front Immunol. 2018 May 3;9:955. doi: 10.3389/fimmu.2018.00955 (PMC5944263; doi:10.3389/fimmu.2018.00955)
Supplement: Table S6 — Tumor-infiltrating lymphocytes productive rearrangements. [file table_6.xlsx]

## Sheet: TIL Productive Rearrengements
Clones (#)	Clones (%)	Cumulative frequency (%)	Productive frequency (%)	Templates	Amino Acid	Rearrangement	v_resolved	d_resolved	j_resolved
1	0.000708717	2.35426	2.35426	42	CASRTGTKEFF	CCCCTCACTCTGTAGTCTGCTGCCTCCTCCCAGACATCTGTATATTTCTGCGCCAGCAGGACCGGGACTAAGGAGTTCTTCGGGCCA	TCRBV10-01	TCRBD02-01	TCRBJ02-01*01
2	0.00141743	3.92377	1.56951	28	CASSLKGYTEAFF	GAGATCCAGCGCACAGAGCAGGGGGACTCGGCCATGTATCTCTGTGCCAGCAGCCTAAAGGGATATACTGAAGCTTTCTTTGGACAA	TCRBV07-09	unresolved	TCRBJ01-01*01
3	0.00212615	5.26906	1.34529	24	CASRRERGHTDTQYF	AATGCCTTGGAGCTGGAGGACTCGGCCCTGTATCTCTGTGCCAGCAGAAGGGAGCGGGGCCACACAGATACGCAGTATTTTGGCCCA	TCRBV05-08*01	TCRBD02-01*01	TCRBJ02-03*01
4	0.00283487	6.50224	1.23318	22	CASSQGGPGSQPQHF	CACACCCTGCAGCCAGAAGACTCGGCCCTGTATCTCTGCGCCAGCAGCCAAGGAGGACCAGGGAGTCAGCCCCAGCATTTTGGTGAT	TCRBV04-03*01	unresolved	TCRBJ01-05*01
5	0.00354359	7.51121	1.00897	18	CASSLSVSMNTEAFF	GAGTCGCCCAGCCCCAACCAGACCTCTCTGTACTTCTGTGCCAGCAGTTTATCGGTTTCGATGAACACTGAAGCTTTCTTTGGACAA	TCRBV27-01*01	unresolved	TCRBJ01-01*01
6	0.0042523	8.29596	0.784753	14	CASSHQLAGAPRRDNEQFF	CTTGGTGACTCTGCTGTGTATTTCTGTGCCAGCAGCCACCAACTAGCGGGAGCCCCCCGAAGGGACAATGAGCAGTTCTTCGGGCCA	unresolved	TCRBD02-01*02	TCRBJ02-01*01
7	0.00496102	9.02466	0.7287	13	CASSLSSANTGELFF	GAGTCGCCCAGCCCCAACCAGACCTCTCTGTACTTCTGTGCCAGCAGTTTATCCAGCGCGAACACCGGGGAGCTGTTTTTTGGAGAA	TCRBV27-01*01	TCRBD02-01	TCRBJ02-02*01
8	0.00566974	9.75336	0.7287	13	CASSFPAGPETQYF	ATCCAGCGCACACAGCAGGAGGACTCGGCCGTGTATCTCTGTGCCAGCAGCTTCCCGGCAGGGCCAGAGACCCAGTACTTCGGGCCA	TCRBV07-02*01	TCRBD01-01*01	TCRBJ02-05*01
9	0.00637845	10.37	0.616592	11	CASSLVRTTNTEAFF	CAGCCTGCAGAGCTTGGGGACTCGGCCGTGTATCTCTGTGCCAGCAGCTTAGTCCGTACCACGAACACTGAAGCTTTCTTTGGACAA	TCRBV11-03*01	unresolved	TCRBJ01-01*01
10	0.00708717	10.9305	0.560538	10	CASSLSNTGTYGYTF	GAGTCGCCCAGCCCCAACCAGACCTCTCTGTACTTCTGTGCCAGCAGTCTCTCGAATACCGGGACCTATGGCTACACCTTCGGTTCG	TCRBV27-01*01	unresolved	TCRBJ01-02*01
11	0.00779589	11.2668	0.336323	6	CASSQGLGLEQYV	CACCTACACACCCTGCAGCCAGAAGACTCGGCCCTGTATCTCTGCGCCAGCAGCCAAGGATTGGGGCTCGAGCAGTACGTCGGGCCG	TCRBV04-03*01	TCRBD01-01*01	TCRBJ02-07*01
12	0.00850461	11.6031	0.336323	6	CASSPNPGILANEQFF	CGCACACAGCAGGAGGACTCCGCCGTGTATCTCTGTGCCAGCAGCCCAAACCCTGGAATACTAGCCAATGAGCAGTTCTTCGGGCCA	TCRBV07-08*01	TCRBD02-01	TCRBJ02-01*01
13	0.00921332	11.8834	0.280269	5	CSASGQGGYEQYF	ACAGTGACCAGTGCCCATCCTGAAGACAGCAGCTTCTACATCTGCAGTGCTAGCGGACAGGGGGGCTACGAGCAGTACTTCGGGCCG	unresolved	TCRBD01-01*01	TCRBJ02-07*01
14	0.00992204	12.1637	0.280269	5	CASTLGASGYSYNEQFF	ACACAGCAGGAGGACTCGGCCGTGTATCTCTGTGCCAGCACCCTCGGCGCTAGCGGTTATTCCTACAATGAGCAGTTCTTCGGGCCA	TCRBV07-02*01	TCRBD02-01	TCRBJ02-01*01
15	0.0106308	12.4439	0.280269	5	CASSTRGSWNTGELFF	TCCTTGGAGCTGGGGGACTCAGCCCTGTACTTCTGTGCCAGCAGCACCCGGGGTAGCTGGAACACCGGGGAGCTGTTTTTTGGAGAA	TCRBV13-01*01	TCRBD02-01*01	TCRBJ02-02*01
16	0.0113395	12.7242	0.280269	5	CASSSYFTPGRADTQYF	ACAGAGCGGGGGGACTCAGCCGTGTATCTCTGTGCCAGCAGTTCCTATTTTACCCCGGGACGCGCAGATACGCAGTATTTTGGCCCA	TCRBV07-03*01	unresolved	TCRBJ02-03*01
17	0.0120482	13.0045	0.280269	5	CASSSRQGTETQYF	ATCCAGCGCACACAGCAGGAGGACTCCGCCGTGTATCTCTGTGCCAGCAGCTCCCGACAGGGGACGGAGACCCAGTACTTCGGGCCA	TCRBV07-08*01	TCRBD01-01*01	TCRBJ02-05*01
18	0.0127569	13.2848	0.280269	5	CASSRQGVEETQYF	CTGGAGTCCGCCAGCACCAACCAGACATCTATGTACCTCTGTGCCAGCAGTCGACAGGGGGTAGAGGAGACCCAGTACTTCGGGCCA	TCRBV28-01*01	TCRBD01-01*01	TCRBJ02-05*01
19	0.0134656	13.565	0.280269	5	CASSPSKSGDTEAFF	CACACCCTGCAGCCAGAAGACTCGGCCCTGTATCTCTGCGCCAGCAGCCCCTCGAAAAGTGGGGACACTGAAGCTTTCTTTGGACAA	TCRBV04-03*01	unresolved	TCRBJ01-01*01
20	0.0141743	13.8453	0.280269	5	CASSIDRWGAVHTEAFF	GCCCAAAAGAACCCGACAGCTTTCTATCTCTGTGCCAGTAGTATAGATCGTTGGGGGGCCGTCCACACTGAAGCTTTCTTTGGACAA	TCRBV19-01	unresolved	TCRBJ01-01*01
21	0.0148831	14.1256	0.280269	5	CASRQISGTAQDTQYF	TCGGCTGCTCCCTCCCAAACATCTGTGTACTTCTGTGCCAGCAGACAAATTAGCGGGACCGCTCAAGATACGCAGTATTTTGGCCCA	unresolved	TCRBD02-01*02	TCRBJ02-03*01
22	0.0155918	14.3498	0.224215	4	CGEGYTF	CTAACATTCTCAACTCTGACTGTGAGCAACATGAGCCCTGAAGACAGCAGCATATATCTCTGCGGGGAGGGCTACACCTTCGGTTCG	TCRBV29-01*01	TCRBD02-01*02	TCRBJ01-02*01
23	0.0163005	14.574	0.224215	4	CATLDSQETQYF	CTGATTCTGGAGTCCGCCAGCACCAACCAGACATCTATGTACCTCTGTGCCACCCTGGACAGTCAGGAGACCCAGTACTTCGGGCCA	TCRBV28-01*01	TCRBD01-01*01	TCRBJ02-05*01
24	0.0170092	14.7982	0.224215	4	CASSQAEGNQPQHF	ATCAATTCCCTGGAGCTTGGTGACTCTGCTGTGTATTTCTGTGCCAGCAGCCAAGCTGAGGGGAATCAGCCCCAGCATTTTGGTGAT	unresolved	unresolved	TCRBJ01-05*01
25	0.0177179	15.0224	0.224215	4	CASSPLQGRRRQETQYF	ACAGAGCAGGGGGACTCGGCCATGTATCTCTGTGCCAGCAGCCCGCTACAGGGGAGGCGTAGACAAGAGACCCAGTACTTCGGGCCA	TCRBV07-09	TCRBD01-01*01	TCRBJ02-05*01
26	0.0184266	15.2466	0.224215	4	CASSPGTGGYQPQHF	CAGCCTGCAAAGCTTGAGGACTCGGCCGTGTATCTCTGTGCCAGCAGCCCTGGGACAGGGGGCTATCAGCCCCAGCATTTTGGTGAT	TCRBV11-02*02	TCRBD01-01*01	TCRBJ01-05*01
27	0.0191354	15.4709	0.224215	4	CASRETSGDPSDEQYF	TCGGCCCAAAAGAACCCGACAGCTTTCTATCTCTGTGCCAGTAGGGAGACTAGCGGGGACCCCAGCGACGAGCAGTACTTCGGGCCG	TCRBV19-01	TCRBD02-01*01	TCRBJ02-07*01
28	0.0198441	15.639	0.168161	3	CAWRYEVPRGYTF	AGTTCTAAGAAGCTCCTTCTCAGTGACTCTGGCTTCTATCTCTGTGCCTGGAGGTACGAAGTGCCGAGGGGCTACACCTTCGGTTCG	TCRBV30-01*01	TCRBD02-01*02	TCRBJ01-02*01
29	0.0205528	15.8072	0.168161	3	CATSDSDRGNYGYTF	GAGTCTGCCATCCCCAACCAGACAGCTCTTTACTTCTGTGCCACCAGTGATTCAGACAGGGGTAACTATGGCTACACCTTCGGTTCG	unresolved	TCRBD01-01*01	TCRBJ01-02*01
30	0.0212615	15.9753	0.168161	3	CASSSRETSGYNEQFF	CGCACAGAGCAGGGGGACTCGGCCATGTATCTCTGTGCCAGCAGCTCTCGGGAGACTAGCGGCTACAATGAGCAGTTCTTCGGGCCA	TCRBV07-09	TCRBD02-01	TCRBJ02-01*01
31	0.0219702	16.1435	0.168161	3	CASSSQGLAGNIQYF	AGCTCCTTGGAGCTGGGGGACTCAGCCCTGTACTTCTGTGCCAGCAGCTCCCAAGGCCTTGCTGGAAACATTCAGTACTTCGGCGCC	TCRBV13-01*01	unresolved	TCRBJ02-04*01
32	0.022679	16.3117	0.168161	3	CASSSGFRYTIYF	GAGATCCAGCGCACAGAGCAGGGGGACTCGGCCATGTATCTCTGTGCCAGCAGTTCAGGGTTCCGCTACACCATATATTTTGGAGAG	TCRBV07-09	TCRBD01-01*01	TCRBJ01-03*01
33	0.0233877	16.4798	0.168161	3	CASSQLRHPNTEAFF	CAGCGCACAGAGCAGGGGGACTCGGCCATGTATCTCTGTGCCAGCAGCCAGTTGAGGCACCCGAACACTGAAGCTTTCTTTGGACAA	TCRBV07-09	TCRBD02-01*02	TCRBJ01-01*01
34	0.0240964	16.648	0.168161	3	CASSQAVSLAGGYNEQFF	CAGCCAGAAGACTCAGCCCTGTATCTCTGCGCCAGCAGCCAAGCCGTATCCCTAGCGGGGGGTTACAATGAGCAGTTCTTCGGGCCA	TCRBV04-01*01	TCRBD02-01*01	TCRBJ02-01*01
35	0.0248051	16.8161	0.168161	3	CASSPRLLAGNPYNEQFF	AGCCCCAACCAGACCTCTCTGTACTTCTGTGCCAGCAGTCCGCGACTACTAGCGGGCAATCCCTACAATGAGCAGTTCTTCGGGCCA	TCRBV27-01*01	TCRBD02-01	TCRBJ02-01*01
36	0.0255138	16.9843	0.168161	3	CASSPRLAGGLITDTQYF	GAGCTGGGGGACTCGGCCCTTTATCTTTGCGCCAGCAGCCCTAGACTAGCGGGAGGACTTATCACAGATACGCAGTATTTTGGCCCA	TCRBV05-01*01	TCRBD02-01*02	TCRBJ02-03*01
37	0.0262225	17.1525	0.168161	3	CASSPQSGFQETQYF	CAGCGCACAGAGCAGGGGGACTCGGCCATGTATCTCTGTGCCAGCAGCCCCCAATCAGGGTTCCAAGAGACCCAGTACTTCGGGCCA	TCRBV07-09	TCRBD01-01*01	TCRBJ02-05*01
38	0.0269313	17.3206	0.168161	3	CASSPDRYEQYF	CTGACGATCCAGCGCACAGAGCAGCGGGACTCGGCCATGTATCGCTGTGCCAGCAGCCCTGACCGCTACGAGCAGTACTTCGGGCCG	TCRBV07-06*01	unresolved	TCRBJ02-07*01
39	0.02764	17.4888	0.168161	3	CASSLDLGGQPQHF	GTGAACGCCTTGGAGCTGGACGACTCGGCCCTGTATCTCTGTGCCAGCAGCCTGGACCTGGGCGGGCAGCCCCAGCATTTTGGTGAT	TCRBV05-04*01	TCRBD02-01	TCRBJ01-05*01
40	0.0283487	17.6569	0.168161	3	CASSLADGPGPQHF	ATCCAGCGCACAGAGCAGGGGGACTCGGCCATGTATCTCTGTGCCAGCAGCTTAGCTGACGGCCCGGGGCCCCAGCATTTTGGTGAT	TCRBV07-09	TCRBD02-01	TCRBJ01-05*01
41	0.0290574	17.8251	0.168161	3	CASSHSNRGQGTDTQYF	CTGCAGCCAGAAGACTCAGCCCTGTATCTCTGCGCCAGCAGCCATTCAAACAGGGGGCAAGGCACAGATACGCAGTATTTTGGCCCA	TCRBV04-01*01	TCRBD01-01*01	TCRBJ02-03*01
42	0.0297661	17.9933	0.168161	3	CASSFREGMEQYF	ATTCTGGAGTCCGCCAGCACCAACCAGACATCTATGTACCTCTGTGCCAGCAGTTTTCGGGAAGGAATGGAGCAGTACTTCGGGCCG	TCRBV28-01*01	TCRBD02-01*02	TCRBJ02-07*01
43	0.0304748	18.1614	0.168161	3	CASSAGRREEVEQFF	GAGTCGCCCAGCCCCAACCAGACCTCTCTGTACTTCTGTGCCAGCAGCGCCGGACGACGGGAGGAGGTTGAGCAGTTCTTCGGGCCA	TCRBV27-01*01	TCRBD02-01*02	TCRBJ02-01*01
44	0.0311836	18.3296	0.168161	3	CASKEDSWGTGELFF	GAGTCCGCCAGCACCAACCAGACATCTATGTACCTCTGTGCCAGCAAAGAAGACAGCTGGGGCACCGGGGAGCTGTTTTTTGGAGAA	TCRBV28-01*01	TCRBD01-01*01	TCRBJ02-02*01
45	0.0318923	18.4977	0.168161	3	CAISDSMSGNEQFF	CTGGAGTCCGCTACCAGCTCCCAGACATCTGTGTACTTCTGTGCCATCAGTGACTCTATGTCTGGCAATGAGCAGTTCTTCGGGCCA	TCRBV10-03*01	TCRBD02-01	TCRBJ02-01*01
46	0.032601	18.6099	0.112108	2	CSVIDRISYEQYF	ACAGTGACCAGTGCCCATCCTGAAGACAGCAGCTTCTACATCTGCAGTGTCATAGACAGGATCTCCTACGAGCAGTACTTCGGGCCG	unresolved	TCRBD01-01*01	TCRBJ02-07*01
47	0.0333097	18.722	0.112108	2	CSVELADYEQYF	CTGACTGTGAGCAACATGAGCCCTGAAGACAGCAGCATATATCTCTGCAGCGTTGAACTAGCGGACTACGAGCAGTACTTCGGGCCG	TCRBV29-01*01	TCRBD02-01	TCRBJ02-07*01
48	0.0340184	18.8341	0.112108	2	CSARSTENTEAFF	ACAGTGACCAGTGCCCATCCTGAAGACAGCAGCTTCTACATCTGCAGTGCTAGAAGCACAGAGAACACTGAAGCTTTCTTTGGACAA	unresolved	TCRBD01-01*01	TCRBJ01-01*01
49	0.0347271	18.9462	0.112108	2	CSARSHVGSSGNTIYF	AGTGCCCATCCTGAAGACAGCAGCTTCTACATCTGCAGTGCTAGATCGCATGTAGGGTCCTCTGGAAACACCATATATTTTGGAGAG	unresolved	unresolved	TCRBJ01-03*01
50	0.0354359	19.0583	0.112108	2	CSARLAYGTDTQYF	GTGACCAGTGCCCATCCTGAAGACAGCAGCTTCTACATCTGCAGTGCTAGACTAGCGTACGGCACAGATACGCAGTATTTTGGCCCA	unresolved	TCRBD02-01	TCRBJ02-03*01
51	0.0361446	19.1704	0.112108	2	CSAREEGGSYNEQFF	ACCAGTGCCCATCCTGAAGACAGCAGCTTCTACATCTGCAGTGCTAGGGAAGAGGGTGGGTCCTACAATGAGCAGTTCTTCGGGCCA	unresolved	TCRBD02-01*02	TCRBJ02-01*01
52	0.0368533	19.2825	0.112108	2	CSAREDRPYRPQHF	GTGACCAGTGCCCATCCTGAAGACAGCAGCTTCTACATCTGCAGTGCTCGCGAAGACAGGCCTTATCGGCCCCAGCATTTTGGTGAT	unresolved	TCRBD01-01*01	TCRBJ01-05*01
53	0.037562	19.3946	0.112108	2	CSARDARLAETQYF	GTGACCAGTGCCCATCCTGAAGACAGCAGCTTCTACATCTGCAGTGCTAGAGATGCCCGCCTAGCGGAGACCCAGTACTTCGGGCCA	unresolved	TCRBD02-01	TCRBJ02-05*01
54	0.0382707	19.5067	0.112108	2	CSAAGLAKNIQYF	ACAGTGACCAGTGCCCATCCTGAAGACAGCAGCTTCTACATCTGCAGTGCTGCGGGACTAGCCAAAAACATTCAGTACTTCGGCGCC	unresolved	TCRBD02-01	TCRBJ02-04*01
55	0.0389794	19.6188	0.112108	2	CAWSEVLAGMSPQFF	AAGAAGCTCCTTCTCAGTGACTCTGGCTTCTATCTCTGTGCCTGGAGTGAAGTACTAGCGGGTATGTCACCGCAGTTCTTCGGGCCA	TCRBV30-01*01	TCRBD02-01	TCRBJ02-01*01
56	0.0396882	19.7309	0.112108	2	CAWFTGNTIYF	ATCCTGAGTTCTAAGAAGCTCCTCCTCAGTGACTCTGGCTTCTATCTCTGTGCCTGGTTTACTGGAAACACCATATATTTTGGAGAG	TCRBV30-01*02	TCRBD02-01	TCRBJ01-03*01
57	0.0403969	19.843	0.112108	2	CATKPLGMNTEAFF	CTGGAGTCGGCTGCTCCCTCCCAGACATCTGTGTACTTCTGTGCCACCAAACCCCTTGGGATGAACACTGAAGCTTTCTTTGGACAA	TCRBV06-01*01	unresolved	TCRBJ01-01*01
58	0.0411056	19.9552	0.112108	2	CATANRYNEKLFF	GACATCCGCTCACCAGGCCTGGGGGACGCAGCCATGTACCTGTGTGCCACCGCTAACAGATATAATGAAAAACTGTTTTTTGGCAGT	TCRBV15-01*01	TCRBD01-01*01	TCRBJ01-04*01
59	0.0418143	20.0673	0.112108	2	CASTDNDQPQHF	CTGGGGTTGGAGTCGGCTGCTCCCTCCCAAACATCTGTGTACTTCTGTGCCAGCACAGACAACGATCAGCCCCAGCATTTTGGTGAT	unresolved	TCRBD01-01*01	TCRBJ01-05*01
60	0.042523	20.1794	0.112108	2	CASSYSRNYGYTF	AGGCTGCTGTCGGCTGCTCCCTCCCAGACATCTGTGTACTTCTGTGCCAGCAGTTATTCCAGGAACTATGGCTACACCTTCGGTTCG	TCRBV06-05*01	TCRBD01-01*01	TCRBJ01-02*01
61	0.0432318	20.2915	0.112108	2	CASSYSGGEAFF	CTCAGGCTGCTGTCGGCTGCTCCCTCCCAGACATCTGTGTACTTCTGTGCCAGCAGTTACTCGGGCGGTGAAGCTTTCTTTGGACAA	TCRBV06-05*01	unresolved	TCRBJ01-01*01
62	0.0439405	20.4036	0.112108	2	CASSYPVGGRALDNEQFF	GCTCCCTCCCAAACATCTGTGTACTTCTGTGCCAGCAGTTACCCCGTGGGCGGGAGGGCCCTCGACAATGAGCAGTTCTTCGGGCCA	unresolved	TCRBD02-01*02	TCRBJ02-01*01
63	0.0446492	20.5157	0.112108	2	CASSTSYDGYTF	CTCAGGCTGGAGTTGGCTGCTCCCTCCCAGACATCTGTGTACTTCTGTGCCAGCAGCACCAGCTACGACGGCTACACCTTCGGTTCG	TCRBV06-06	unresolved	TCRBJ01-02*01
64	0.0453579	20.6278	0.112108	2	CASSSYPSGELFF	AACCTGAGCTCTCTGGAGCTGGGGGACTCAGCTTTGTATTTCTGTGCCAGCAGCTCGTACCCGAGCGGGGAGCTGTTTTTTGGAGAA	TCRBV09-01	TCRBD02-01*02	TCRBJ02-02*01
65	0.0460666	20.7399	0.112108	2	CASSSSQGHNTIYF	ATCCAGCGCACAGAGCAGGGGGACTCGGCCATGTATCTCTGTGCCAGCAGCTCATCACAGGGTCACAACACCATATATTTTGGAGAG	TCRBV07-09	TCRBD01-01*01	TCRBJ01-03*01
66	0.0467753	20.852	0.112108	2	CASSSSAGGPNEQFF	GAGTCGCCCAGCCCCAACCAGACCTCTCTGTACTTCTGTGCCAGCAGTTCCTCGGCGGGAGGCCCCAATGAGCAGTTCTTCGGGCCA	TCRBV27-01*01	TCRBD02-01*02	TCRBJ02-01*01
67	0.0474841	20.9641	0.112108	2	CASSSGPPYEQYF	ACGATCCAGCGCACACAGCAGGAGGACTCGGCCGTGTATCTCTGTGCCAGCAGCAGCGGGCCCCCCTACGAGCAGTACTTCGGGCCG	TCRBV07-02*01	TCRBD02-01	TCRBJ02-07*01
68	0.0481928	21.0762	0.112108	2	CASSQTQRETGELFF	CAGCGCACACAGCAGGAGGACTCCGCCGTGTATCTCTGTGCCAGCAGTCAGACCCAGAGAGAAACCGGGGAGCTGTTTTTTGGAGAA	TCRBV07-08*01	unresolved	TCRBJ02-02*01
69	0.0489015	21.1883	0.112108	2	CASSQSQGHPSTDTQYF	CTGCAGCCAGAAGACTCGGCCCTGTATCTCTGCGCCAGCAGCCAAAGCCAAGGACACCCTAGCACAGATACGCAGTATTTTGGCCCA	TCRBV04-03*01	TCRBD01-01*01	TCRBJ02-03*01
70	0.0496102	21.3004	0.112108	2	CASSQSPGEGQRGYQETQYF	GAAGACTCAGCCCTGTATCTCTGCGCCAGCAGCCAGTCCCCCGGGGAGGGGCAGAGAGGGTACCAAGAGACCCAGTACTTCGGGCCA	TCRBV04-01*01	TCRBD02-01*02	TCRBJ02-05*01
71	0.0503189	21.4126	0.112108	2	CASSQRTGATGELFF	CACGCCCTGCAGCCAGAAGACTCAGCCCTGTATCTCTGCGCCAGCAGCCAAAGGACAGGGGCGACCGGGGAGCTGTTTTTTGGAGAA	TCRBV04-01*01	TCRBD01-01*01	TCRBJ02-02*01
72	0.0510276	21.5247	0.112108	2	CASSQLDNEQFF	CTTCACCTACACACCCTGCAGCCAGAAGACTCGGCCCTGTATCTCTGCGCCAGCAGCCAACTAGACAATGAGCAGTTCTTCGGGCCA	TCRBV04-03*01	TCRBD02-01	TCRBJ02-01*01
73	0.0517364	21.6368	0.112108	2	CASSQKPGLHNEQFF	CACACCCTGCAGCCAGAAGACTCGGCCCTGTATCTCTGCGCCAGCAGCCAAAAGCCGGGACTACACAATGAGCAGTTCTTCGGGCCA	TCRBV04-03*01	TCRBD02-01	TCRBJ02-01*01
74	0.0524451	21.7489	0.112108	2	CASSQDWASGREGNEQFF	CAGCCAGAAGACTCGGCCCTGTATCTCTGCGCCAGCAGCCAAGATTGGGCTAGCGGGAGGGAGGGAAATGAGCAGTTCTTCGGGCCA	TCRBV04-03*01	TCRBD02-01*02	TCRBJ02-01*01
75	0.0531538	21.861	0.112108	2	CASSQDRGDREGNQPQHF	GAGCTTGGTGACTCTGCTGTGTATTTCTGTGCCAGCAGCCAAGATAGGGGGGACAGGGAAGGCAATCAGCCCCAGCATTTTGGTGAT	unresolved	TCRBD01-01*01	TCRBJ01-05*01
76	0.0538625	21.9731	0.112108	2	CASSQDLWSGVNYEQYF	CTGCAGCCAGAAGACTCGGCCCTGTATCTCTGCGCCAGCAGCCAAGATCTATGGTCAGGCGTCAACTACGAGCAGTACTTCGGGCCG	TCRBV04-03*01	TCRBD01-01*01	TCRBJ02-07*01
77	0.0545712	22.0852	0.112108	2	CASSQADEQFF	ACTCTGAAGATCCGGTCCACAAAGCTGGAGGACTCAGCCATGTACTTCTGTGCCAGCAGCCAGGCTGATGAGCAGTTCTTCGGGCCA	TCRBV02-01*01	TCRBD01-01*01	TCRBJ02-01*01
78	0.0552799	22.1973	0.112108	2	CASSPYGPPYNEQFF	CAGCAGGTAGTGCGAGGAGATTCGGCAGCTTATTTCTGTGCCAGCTCACCGTACGGCCCTCCTTACAATGAGCAGTTCTTCGGGCCA	TCRBV18-01*01	unresolved	TCRBJ02-01*01
79	0.0559887	22.3094	0.112108	2	CASSPTSASGELFF	CTGGAGTCCGCCAGCACCAACCAGACATCTATGTACCTCTGTGCCAGCAGCCCCACTAGCGCTTCCGGGGAGCTGTTTTTTGGAGAA	TCRBV28-01*01	TCRBD02-01	TCRBJ02-02*01
80	0.0566974	22.4215	0.112108	2	CASSPTGGNQPQHF	CTGAGCTCTCTGGAGCTGGGGGACTCAGCTTTGTATTTCTGTGCCAGCAGCCCCACAGGGGGCAATCAGCCCCAGCATTTTGGTGAT	TCRBV09-01	TCRBD01-01*01	TCRBJ01-05*01
81	0.0574061	22.5336	0.112108	2	CASSPTGFDSNTEAFF	TCCCTGGAGCTTGGTGACTCTGCTGTGTATTTCTGTGCCAGCAGCCCGACAGGGTTTGATTCCAACACTGAAGCTTTCTTTGGACAA	unresolved	TCRBD01-01*01	TCRBJ01-01*01
82	0.0581148	22.6457	0.112108	2	CASSPLGVGNQPQHF	CTGTCGGCTGCTCCCTCCCAGACATCTGTGTACTTCTGTGCCAGCAGTCCCCTCGGGGTCGGCAATCAGCCCCAGCATTTTGGTGAT	TCRBV06-05*01	TCRBD02-01*01	TCRBJ01-05*01
83	0.0588235	22.7579	0.112108	2	CASSPGLALTYEQYF	CACGCCCTGCAGCCAGAAGACTCAGCCCTGTATCTCTGCGCCAGCAGCCCGGGACTAGCGCTTACCTACGAGCAGTACTTCGGGCCG	TCRBV04-01*01	TCRBD02-01	TCRBJ02-07*01
84	0.0595322	22.87	0.112108	2	CASSPDRGGTEAFF	ATCCAGCGCACACAGCAGGAGGACTCCGCCGTGTATCTCTGTGCCAGCAGCCCAGACAGGGGAGGCACTGAAGCTTTCTTTGGACAA	TCRBV07-08*01	TCRBD01-01*01	TCRBJ01-01*01
85	0.060241	22.9821	0.112108	2	CASSLWGVTDTQYF	CTGGAGTCGCCCAGCCCCAACCAGACCTCTCTGTACTTCTGTGCCAGCAGTTTATGGGGCGTCACAGATACGCAGTATTTTGGCCCA	TCRBV27-01*01	TCRBD01-01*01	TCRBJ02-03*01
86	0.0609497	23.0942	0.112108	2	CASSLVGQGFYGYTF	AACGCCTTGTTGCTGGGGGACTCGGCCCTGTATCTCTGTGCCAGCAGCTTGGTGGGACAGGGTTTCTATGGCTACACCTTCGGTTCG	TCRBV05-05*01	TCRBD01-01*01	TCRBJ01-02*01
87	0.0616584	23.2063	0.112108	2	CASSLVEDGSYEQYF	CACGCCCTGCAGCCAGAAGACTCAGCCCTGTATCTCTGCGCCAGCAGCCTCGTAGAGGACGGTTCCTACGAGCAGTACTTCGGGCCG	TCRBV04-01*01	unresolved	TCRBJ02-07*01
88	0.0623671	23.3184	0.112108	2	CASSLTSAAGELFF	CTGGAGTCCGCCAGCACCAACCAGACATCTATGTACCTCTGTGCCAGCAGTCTTACTAGCGCGGCCGGGGAGCTGTTTTTTGGAGAA	TCRBV28-01*01	TCRBD02-01	TCRBJ02-02*01
89	0.0630758	23.4305	0.112108	2	CASSLSGFLAYGYTF	GAGTCCGCCAGCACCAACCAGACATCTATGTACCTCTGTGCCAGCAGTTTAAGTGGATTCTTGGCCTATGGCTACACCTTCGGTTCG	TCRBV28-01*01	unresolved	TCRBJ01-02*01
90	0.0637845	23.5426	0.112108	2	CASSLRTSHNEQFF	ATCCAGCGCACAGAGCAGGGGGACTCGGCCATGTATCTCTGTGCCAGCAGCTTAAGGACTAGTCATAATGAGCAGTTCTTCGGGCCA	TCRBV07-09	TCRBD02-01	TCRBJ02-01*01
91	0.0644933	23.6547	0.112108	2	CASSLPGAGVNIQYF	CGGTCCACAAAGCTGGAGGACTCAGCCATGTACTTCTGTGCCAGCAGTCTGCCGGGGGCGGGAGTGAACATTCAGTACTTCGGCGCC	TCRBV02-01*01	TCRBD02-01*02	TCRBJ02-04*01
92	0.065202	23.7668	0.112108	2	CASSLGWGLDTEAFF	CAGCGCACAGAGCAGGGGGACTCGGCCATGTATCTCTGTGCCAGCAGCTTAGGTTGGGGGCTTGACACTGAAGCTTTCTTTGGACAA	TCRBV07-09	TCRBD01-01*01	TCRBJ01-01*01
93	0.0659107	23.8789	0.112108	2	CASSLGSRGENTEAFF	ACCTTGGAGCTGGGGGACTCGGCCCTTTATCTTTGCGCCAGCAGCTTGGGGTCACGGGGGGAGAACACTGAAGCTTTCTTTGGACAA	TCRBV05-01*01	TCRBD02-01*01	TCRBJ01-01*01
94	0.0666194	23.991	0.112108	2	CASSLGREQPQHF	AAGATCCGGTCCACAAAGCTGGAGGACTCAGCCATGTACTTCTGTGCCAGCAGTTTAGGCAGGGAACAGCCCCAGCATTTTGGTGAT	TCRBV02-01*01	TCRBD01-01*01	TCRBJ01-05*01
95	0.0673281	24.1031	0.112108	2	CASSLGLSSVDEQYF	CAGCCCTCAGAACCCAGGGACTCAGCTGTGTACTTCTGTGCCAGCAGTTTAGGGCTTAGTAGCGTCGACGAGCAGTACTTCGGGCCG	unresolved	TCRBD02-01	TCRBJ02-07*01
96	0.0680369	24.2153	0.112108	2	CASSLGGFNEQFF	ACGATCCAGCGCACACAGCAGGAGGACTCGGCCGTGTATCTCTGTGCCAGCAGCCTAGGGGGGTTCAATGAGCAGTTCTTCGGGCCA	TCRBV07-02*01	unresolved	TCRBJ02-01*01
97	0.0687456	24.3274	0.112108	2	CASSLEQTYGYTF	GAGATCCAGCGCACAGAGCAGGGGGACTCGGCCATGTATCTCTGTGCCAGCAGCTTGGAGCAGACGTATGGCTACACCTTCGGTTCG	TCRBV07-09	TCRBD02-01*02	TCRBJ01-02*01
98	0.0694543	24.4395	0.112108	2	CASSLEGGPGQPQHF	AGCACCTTGGAGCTGGGGGACTCGGCCCTTTATCTTTGCGCCAGCAGCTTGGAAGGGGGGCCGGGGCAGCCCCAGCATTTTGGTGAT	TCRBV05-01*01	unresolved	TCRBJ01-05*01
99	0.070163	24.5516	0.112108	2	CASSLEGGFIDEQFF	CAGCCTGCAAAGCTTGAGGACTCGGCCGTGTATCTCTGTGCCAGCAGCTTAGAAGGGGGTTTTATAGATGAGCAGTTCTTCGGGCCA	TCRBV11-02*02	TCRBD01-01*01	TCRBJ02-01*01
100	0.0708717	24.6637	0.112108	2	CASSLAGSEKLFF	GAGATCCAGCGCACAGAGCAGGGGGACTCGGCCATGTATCTCTGTGCCAGCAGCTTAGCGGGAAGTGAAAAACTGTTTTTTGGCAGT	TCRBV07-09	unresolved	TCRBJ01-04*01
101	0.0715804	24.7758	0.112108	2	CASSKSDGNTEAFF	CTGCTGTCGGCTGCTCCCTCCCAGACATCTGTGTACTTCTGTGCCAGCAGTAAAAGCGACGGGAACACTGAAGCTTTCTTTGGACAA	TCRBV06-05*01	TCRBD02-01	TCRBJ01-01*01
102	0.0722892	24.8879	0.112108	2	CASSKGTPSSYEQYF	GAGTCGCCCAGCCCCAACCAGACCTCTCTGTACTTCTGTGCCAGCAGTAAGGGGACACCTAGTTCCTACGAGCAGTACTTCGGGCCG	TCRBV27-01*01	TCRBD01-01*01	TCRBJ02-07*01
103	0.0729979	25	0.112108	2	CASSIPGKGEQFF	ACTGTGACATCGGCCCAAAAGAACCCGACAGCTTTCTATCTCTGTGCCAGTAGTATCCCAGGGAAGGGTGAGCAGTTCTTCGGGCCA	TCRBV19-01	TCRBD01-01*01	TCRBJ02-01*01
104	0.0737066	25.1121	0.112108	2	CASSIGPADTQYF	AAGATCCAGCGCACAGAGCGGGGGGACTCAGCCGTGTATCTCTGTGCCAGCAGCATAGGGCCGGCAGATACGCAGTATTTTGGCCCA	TCRBV07-03*01	unresolved	TCRBJ02-03*01
105	0.0744153	25.2242	0.112108	2	CASSIGGGRYVNTEAFF	GCCCAAAAGAACCCGACAGCTTTCTATCTCTGTGCCAGTAGTATAGGAGGGGGTCGGTACGTGAACACTGAAGCTTTCTTTGGACAA	TCRBV19-01	TCRBD01-01*01	TCRBJ01-01*01
106	0.075124	25.3363	0.112108	2	CASSIEPFAAGANVLTF	GCCCAAAAGAACCCGACAGCTTTCTATCTCTGTGCCAGTAGTATAGAGCCCTTTGCAGCTGGGGCCAACGTCCTGACTTTCGGGGCC	TCRBV19-01	TCRBD01-01*01	TCRBJ02-06*01
107	0.0758327	25.4484	0.112108	2	CASSGVARLSTDTQYF	CGCACACAGCAGGAGGACTCGGCCGTGTATCTCTGTGCCAGCAGCGGCGTAGCGAGACTTAGCACAGATACGCAGTATTTTGGCCCA	TCRBV07-02*01	TCRBD02-01	TCRBJ02-03*01
108	0.0765415	25.5606	0.112108	2	CASSGDGQGVYGYTF	AGCTCTCTGGAGCTGGGGGACTCAGCTTTGTATTTCTGTGCCAGCAGCGGAGACGGACAGGGGGTCTATGGCTACACCTTCGGTTCG	TCRBV09-01	TCRBD01-01*01	TCRBJ01-02*01
109	0.0772502	25.6727	0.112108	2	CASSFSTSGTQETQYF	ACCTTGGAGCTGGGGGACTCGGCCCTTTATCTTTGCGCCAGCAGCTTTTCGACTAGCGGGACCCAAGAGACCCAGTACTTCGGGCCA	TCRBV05-01*01	TCRBD02-01*02	TCRBJ02-05*01
110	0.0779589	25.7848	0.112108	2	CASSFPGGTEAFF	ACGATCCAGCGCACACAGCAGGAGGACTCGGCCGTGTATCTCTGTGCCAGCAGCTTCCCGGGGGGCACTGAAGCTTTCTTTGGACAA	TCRBV07-02*01	TCRBD02-01*01	TCRBJ01-01*01
111	0.0786676	25.8969	0.112108	2	CASSFGSDGVTYEQYF	CCTGCAAAGCTTGAGGACTCGGCCGTGTATCTCTGTGCCAGCAGCTTTGGAAGCGACGGAGTAACCTACGAGCAGTACTTCGGGCCG	TCRBV11-02*02	TCRBD02-01	TCRBJ02-07*01
112	0.0793763	26.009	0.112108	2	CASSFEVTEAFF	CTGATTCTGGAGTCCGCCAGCACCAACCAGACATCTATGTACCTCTGTGCCAGCAGTTTCGAGGTCACTGAAGCTTTCTTTGGACAA	TCRBV28-01*01	TCRBD02-01*02	TCRBJ01-01*01
113	0.080085	26.1211	0.112108	2	CASSFESNQPQHF	ATCCTGGAGTCGCCCAGCCCCAACCAGACCTCTCTGTACTTCTGTGCCAGCAGCTTTGAAAGCAATCAGCCCCAGCATTTTGGTGAT	TCRBV27-01*01	unresolved	TCRBJ01-05*01
114	0.0807938	26.2332	0.112108	2	CASSFDLLGASTDTQYF	GCAAAGCTTGAGGACTCGGCCGTGTATCTCTGTGCCAGCAGCTTCGACCTATTAGGGGCTAGCACAGATACGCAGTATTTTGGCCCA	TCRBV11-02*02	TCRBD01-01*01	TCRBJ02-03*01
115	0.0815025	26.3453	0.112108	2	CASSEVSGQGLWGFNTEAFF	TCCCAGACATCTGTGTACTTCTGTGCCAGCAGTGAAGTGTCGGGACAGGGTCTTTGGGGGTTTAACACTGAAGCTTTCTTTGGACAA	TCRBV06-01*01	TCRBD01-01*01	TCRBJ01-01*01
116	0.0822112	26.4574	0.112108	2	CASSERVDTKQFF	AAGATCCAGCGCACAGAGCGGGGGGACTCAGCCGTGTATCTCTGTGCCAGCAGCGAGAGGGTAGATACGAAGCAGTTCTTCGGGCCA	TCRBV07-03*01	TCRBD02-01*02	TCRBJ02-01*01
117	0.0829199	26.5695	0.112108	2	CASSEARPETELYEQYV	ACAAAGCTGGAGGACTCAGCCATGTACTTCTGTGCCAGCAGTGAAGCGCGTCCGGAGACAGAACTGTACGAGCAGTACGTCGGGCCG	TCRBV02-01*01	TCRBD01-01*01	TCRBJ02-07*01
118	0.0836286	26.6816	0.112108	2	CASSDTYGYTF	TCCCTGATTCTGGAGTCCGCCAGCACCAACCAGACATCTATGTACCTCTGTGCCAGCAGTGATACATATGGCTACACCTTCGGTTCG	TCRBV28-01*01	TCRBD01-01*01	TCRBJ01-02*01
119	0.0843373	26.7937	0.112108	2	CASSAWGGQETQYF	TTGGAGTCGGCTGCTCCCTCCCAAACATCTGTGTACTTCTGTGCCAGCAGTGCTTGGGGCGGCCAAGAGACCCAGTACTTCGGGCCA	unresolved	TCRBD01-01*01	TCRBJ02-05*01
120	0.0850461	26.9058	0.112108	2	CASRVGVYNEQFF	AAGATCCGGTCCACAAAGCTGGAGGACTCAGCCATGTACTTCTGTGCCAGCAGGGTAGGGGTCTACAATGAGCAGTTCTTCGGGCCA	TCRBV02-01*01	TCRBD01-01*01	TCRBJ02-01*01
121	0.0857548	27.018	0.112108	2	CASRLGLAGGRETQYF	TCGGCTGCTCCCTCCCAGACATCTGTGTACTTCTGTGCCAGCAGGCTCGGCCTAGCGGGAGGGCGAGAGACCCAGTACTTCGGGCCA	unresolved	TCRBD02-01*02	TCRBJ02-05*01
122	0.0864635	27.1301	0.112108	2	CASRDGGAGELFF	ACTCTGGAGTCTGCTGCCTCCTCCCAGACATCTGTATATTTCTGCGCCAGCAGGGACGGGGGGGCCGGGGAGCTGTTTTTTGGAGAA	TCRBV10-01	TCRBD02-01*01	TCRBJ02-02*01
123	0.0871722	27.2422	0.112108	2	CASNRDRGRYEQYF	CTGGAGTCGGCTGCTCCCTCCCAGACATCTGTGTACTTCTGTGCCAGTAACCGGGACAGGGGTCGGTACGAGCAGTACTTCGGGCCG	TCRBV06-01*01	TCRBD01-01*01	TCRBJ02-07*01
124	0.0878809	27.3543	0.112108	2	CASMLQDETQYF	CTGATTCTGGAGTCCGCCAGCACCAACCAGACATCTATGTACCTCTGTGCCAGCATGCTTCAGGACGAGACCCAGTACTTCGGGCCA	TCRBV28-01*01	unresolved	TCRBJ02-05*01
125	0.0885897	27.4664	0.112108	2	CASKQRGYTF	TTTCCTCTCACTGTGACATCGGCCCAAAAGAACCCGACAGCTTTCTATCTCTGTGCCAGTAAACAGCGAGGCTACACCTTCGGTTCG	TCRBV19-01	unresolved	TCRBJ01-02*01
126	0.0892984	27.5785	0.112108	2	CASIRRVLADIPTPETQYF	CCCTCCCAGACATCTGTGTACTTCTGTGCCAGCATCCGCAGGGTACTAGCGGATATACCCACCCCGGAGACCCAGTACTTCGGGCCA	unresolved	TCRBD02-01	TCRBJ02-05*01
127	0.0900071	27.6906	0.112108	2	CASIDEFNEQFF	CTCACTCTGTAGTCTGCTGCCTCCTCCCAGACATCTGTATATTTCTGCGCCAGCATTGACGAGTTCAATGAGCAGTTCTTCGGGCCA	TCRBV10-01	TCRBD02-01*02	TCRBJ02-01*01
128	0.0907158	27.8027	0.112108	2	CASGTGQFSNQPQHF	CGGTCCACAAAGCTGGAGGACTCAGCCATGTACTTCTGTGCCAGTGGGACGGGACAGTTTAGCAATCAGCCCCAGCATTTTGGTGAT	TCRBV02-01*01	TCRBD01-01*01	TCRBJ01-05*01
129	0.0914245	27.9148	0.112108	2	CASGATNTGELFF	ATTCTGGAGTCCGCCAGCACCAACCAGACATCTATGTACCTCTGTGCCAGCGGGGCGACGAACACCGGGGAGCTGTTTTTTGGAGAA	TCRBV28-01*01	TCRBD01-01*01	TCRBJ02-02*01
130	0.0921332	28.0269	0.112108	2	CARGRGQRNTEAFF	ATCCAGCCCATGGAACCCAGGGACTTGGGCCTATATTTCTGTGCCAGGGGACGAGGACAGAGGAACACTGAAGCTTTCTTTGGACAA	TCRBV12-01*01	TCRBD01-01*01	TCRBJ01-01*01
131	0.092842	28.139	0.112108	2	CAPQGAWDTEAFF	TCCCTAGAGTCTGCCATCCCCAACCAGACAGCTCTTTACTTCTGTGCCCCACAGGGGGCGTGGGACACTGAAGCTTTCTTTGGACAA	unresolved	TCRBD01-01*01	TCRBJ01-01*01
132	0.0935507	28.2511	0.112108	2	CAISSQGSTDTQYF	CTGGAGTCCGCTACCAGCTCCCAGACATCTGTGTACTTCTGTGCCATCAGTTCACAGGGTAGCACAGATACGCAGTATTTTGGCCCA	TCRBV10-03*01	TCRBD01-01*01	TCRBJ02-03*01
133	0.0942594	28.3633	0.112108	2	CAGQSGPRAGTGELFF	CGCACAGAGCAGGGGGACTCGGCCATGTATCTCTGTGCCGGTCAGAGCGGGCCAAGGGCTGGCACCGGGGAGCTGTTTTTTGGAGAA	TCRBV07-09	TCRBD02-01	TCRBJ02-02*01
134	0.0949681	28.4193	0.056054	1	YASTIDSNYGYTF	AACCTGAGCTCTCTGGAGCTGGGGGACTCAGCTTTGTATTTCTATGCCAGCACCATAGACAGTAACTATGGCTACACCTTCGGTTCG	TCRBV09-01	TCRBD01-01*01	TCRBJ01-02*01
135	0.0956768	28.4754	0.056054	1	YASRASGLASDEQYF	GAGTCGCCCAGCCCCAACCAGACCTCTCTGTACTTCTATGCCAGCAGGGCCTCCGGACTAGCATCCGACGAGCAGTACTTCGGGCCG	TCRBV27-01*01	TCRBD02-01	TCRBJ02-07*01
136	0.0963855	28.5314	0.056054	1	RASSPQQVNEKLFF	ATCCAGCGCACAGAGCAGGGGGACTCAGCCGTGTATCTCCGTGCCAGCAGCCCCCAACAGGTAAATGAAAAACTGTTTTTTGGCAGT	TCRBV07-03*02	TCRBD01-01*01	TCRBJ01-04*01
137	0.0970943	28.5875	0.056054	1	RASSLKTGDYTDTQYF	CGCACAGAGCAGGGGGACTCAGCCGTGTATCTCCGTGCCAGCAGCTTAAAGACAGGGGATTACACAGATACGCAGTATTTTGGCCCA	TCRBV07-03*02	TCRBD01-01*01	TCRBJ02-03*01
138	0.097803	28.6435	0.056054	1	CVGGTLYNEQFF	TTGGAGATCCAGCGCACAGAGCAGGGGGACTCGGCCATGTATCTCTGTGTCGGAGGGACCCTGTACAATGAGCAGTTCTTCGGGCCA	TCRBV07-09	TCRBD02-01*02	TCRBJ02-01*01
139	0.0985117	28.6996	0.056054	1	CTSSQDLVTVNTEAFF	GCACTGCAGCAAGAAGACTCAGCTGCGTATCTCTGCACCAGCAGCCAAGATCTGGTGACGGTGAACACTGAAGCTTTCTTTGGACAA	TCRBV01-01*01	unresolved	TCRBJ01-01*01
140	0.0992204	28.7556	0.056054	1	CSYRVDNVLTF	ACTCTGACTGTGAGCAACATGAGCCCTGAAGACAGCAGCATATATCTCTGCAGCTACAGGGTTGACAACGTCCTGACTTTCGGGGCC	TCRBV29-01*01	TCRBD01-01*01	TCRBJ02-06*01
141	0.0999291	28.8117	0.056054	1	CSVVRGSSYNEQFF	GTGAGCAACATGAGCCCTGAAGACAGCAGCATATATCTCTGCAGCGTTGTGCGGGGAAGCTCCTACAATGAGCAGTTCTTCGGGCCA	TCRBV29-01*01	TCRBD02-01*01	TCRBJ02-01*01
142	0.100638	28.8677	0.056054	1	CSVVPRANYGYTF	ACTGTGAGCAACATGAGCCCTGAAGACAGCAGCATATATCTCTGCAGCGTTGTACCCAGGGCTAACTATGGCTACACCTTCGGTTCG	TCRBV29-01*01	TCRBD01-01*01	TCRBJ01-02*01
143	0.101347	28.9238	0.056054	1	CSVVGGGTYEQYF	ACTGTGAGCAACATGAGCCCTGAAGACAGCAGCATATATCTCTGCAGCGTCGTGGGAGGGGGGACCTACGAGCAGTACTTCGGGCCG	TCRBV29-01*01	TCRBD02-01*02	TCRBJ02-07*01
144	0.102055	28.9798	0.056054	1	CSVTQGAVETQYF	ACTGTGAGCAACATGAGCCCTGAAGACAGCAGCATATATCTCTGCAGCGTTACGCAGGGGGCCGTGGAGACCCAGTACTTCGGGCCA	TCRBV29-01*01	TCRBD01-01*01	TCRBJ02-05*01
145	0.102764	29.0359	0.056054	1	CSVTMESYEQYV	CTGACTGTGAGCAACATGAGCCCTGAAGACAGCAGCATATATCTCTGCAGCGTTACTATGGAGTCCTACGAGCAGTACGTCGGGCCG	TCRBV29-01*01	TCRBD02-01	TCRBJ02-07*01
146	0.103473	29.092	0.056054	1	CSVSGRYYGYTF	CTGACTGTGAGCAACATGAGCCCTGAAGACAGCAGCATATATCTCTGCAGCGTTTCAGGACGGTACTATGGCTACACCTTCGGTTCG	TCRBV29-01*01	unresolved	TCRBJ01-02*01
147	0.104181	29.148	0.056054	1	CSVRLAGVEDTQYF	GTGACCAGTGCCCATCCTGAAGACAGCAGCTTCTACATCTGCAGTGTTAGACTAGCGGGAGTAGAAGATACGCAGTATTTTGGCCCA	unresolved	TCRBD02-01*02	TCRBJ02-03*01
148	0.10489	29.2041	0.056054	1	CSVRDTNTGELFF	ACAGTGACCAGTGCCCATCCTGAAGACAGCAGCTTCTACATCTGCAGTGTAAGGGATACGAACACCGGGGAGCTGTTTTTTGGAGAA	unresolved	unresolved	TCRBJ02-02*01
149	0.105599	29.2601	0.056054	1	CSVQEYSRASGYSPIFTDTQYF	AGCAGCATATATCTCTGCAGCGTTCAAGAGTACAGTCGGGCTAGCGGTTATTCACCGATCTTCACAGATACGCAGTATTTTGGCCCA	TCRBV29-01*01	TCRBD02-01	TCRBJ02-03*01
150	0.106308	29.3162	0.056054	1	CSVPGLVSVVGQFF	GTGAGCAACATGAGCCCTGAAGACAGCAGCATATATCTCTGCAGCGTTCCGGGACTAGTCTCCGTTGTAGGGCAGTTCTTCGGGCCA	TCRBV29-01*01	TCRBD02-01	TCRBJ02-01*01
151	0.107016	29.3722	0.056054	1	CSVMEQGRKLFF	CTGACTGTGAGCAACATGAGCCCTGAAGACAGCAGCATATATCTCTGCAGCGTCATGGAGCAGGGAAGAAAACTGTTTTTTGGCAGT	TCRBV29-01*01	TCRBD01-01*01	TCRBJ01-04*01
152	0.107725	29.4283	0.056054	1	CSVKRVGGANVLTF	GTGAGCAACATGAGCCCTGAAGACAGCAGCATATATCTCTGCAGCGTAAAGAGAGTGGGGGGGGCCAACGTCCTGACTTTCGGGGCC	TCRBV29-01*01	unresolved	TCRBJ02-06*01
153	0.108434	29.4843	0.056054	1	CSVGTGGTDTQYF	ACTGTGAGCAACATGAGCCCTGAAGACAGCAGCATATATCTCTGCAGCGTTGGGACAGGGGGCACAGATACGCAGTATTTTGGCCCA	TCRBV29-01*01	TCRBD01-01*01	TCRBJ02-03*01
154	0.109142	29.5404	0.056054	1	CSVGRGTGNEKLFF	GTGAGCAACATGAGCCCTGAAGACAGCAGCATATATCTCTGCAGCGTTGGGCGAGGGACAGGGAATGAAAAACTGTTTTTTGGCAGT	TCRBV29-01*01	TCRBD01-01*01	TCRBJ01-04*01
155	0.109851	29.5964	0.056054	1	CSVGLAGGTGELFF	GTGAGCAACATGAGCCCTGAAGACAGCAGCATATATCTCTGCAGCGTTGGACTAGCGGGAGGGACCGGGGAGCTGTTTTTTGGAGAA	TCRBV29-01*01	TCRBD02-01*02	TCRBJ02-02*01
156	0.11056	29.6525	0.056054	1	CSVFQYEQYF	TCAACTCTGACTGTGAGCAACATGAGCCCTGAAGACAGCAGCATATATCTCTGCAGCGTTTTTCAGTACGAGCAGTACTTCGGGCCG	TCRBV29-01*01	TCRBD01-01*01	TCRBJ02-07*01
157	0.111269	29.7085	0.056054	1	CSVEVGRRDTQYF	ACTGTGAGCAACATGAGCCCTGAAGACAGCAGCATATATCTCTGCAGCGTTGAAGTCGGGAGGAGAGATACGCAGTATTTTGGCCCA	TCRBV29-01*01	TCRBD02-01*02	TCRBJ02-03*01
158	0.111977	29.7646	0.056054	1	CSVEVGPGELFF	CTGACTGTGAGCAACATGAGCCCTGAAGACAGCAGCATATATCTCTGCAGCGTTGAGGTGGGGCCCGGGGAGCTGTTTTTTGGAGAA	TCRBV29-01*01	TCRBD01-01*01	TCRBJ02-02*01
159	0.112686	29.8207	0.056054	1	CSVETSGTSGTREETQYF	AGCCCTGAAGACAGCAGCATATATCTCTGCAGCGTTGAAACCTCCGGGACTAGCGGGACCCGAGAAGAGACCCAGTACTTCGGGCCA	TCRBV29-01*01	TCRBD02-01*02	TCRBJ02-05*01
160	0.113395	29.8767	0.056054	1	CSVETSGDYEQYF	ACTGTGAGCAACATGAGCCCTGAAGACAGCAGCATATATCTCTGCAGCGTTGAAACGTCAGGGGACTACGAGCAGTACTTCGGGCCG	TCRBV29-01*01	TCRBD01-01*01	TCRBJ02-07*01
161	0.114103	29.9328	0.056054	1	CSVETDRDYEQYF	ACTGTGAGCAATATGAGCCCTGAAGACAGCAGCATATATCTCTGCAGCGTTGAGACAGATAGAGACTACGAGCAGTACTTCGGGCCG	TCRBV29-01*01	TCRBD01-01*01	TCRBJ02-07*01
162	0.114812	29.9888	0.056054	1	CSVESGNYGYTF	CTGACTGTGAGCAACATGAGCCCTGAAGACAGCAGCATATATCTCTGCAGCGTTGAATCTGGGAACTATGGCTACACCTTCGGTTCG	TCRBV29-01*01	unresolved	TCRBJ01-02*01
163	0.115521	30.0449	0.056054	1	CSVEQGAQAGYTF	ACTGTGAGCAACATGAGCCCTGAAGACAGCAGCATATATCTCTGCAGCGTGGAACAGGGGGCGCAGGCTGGCTACACCTTCGGTTCG	TCRBV29-01*01	TCRBD01-01*01	TCRBJ01-02*01
164	0.11623	30.1009	0.056054	1	CSVELSDYEQYF	CTGACTGTGAGCAACATGAGCCCTGAAGACAGCAGCATATATCTCTGCAGCGTTGAGCTTTCAGACTACGAGCAGTACTTCGGGCCG	TCRBV29-01*01	TCRBD01-01*01	TCRBJ02-07*01
165	0.116938	30.157	0.056054	1	CSVEKQGAKNTIYF	GTGAGCAACATGAGCCCTGAAGACAGCAGCATATATCTCTGCAGCGTTGAGAAACAGGGGGCGAAGAACACCATATATTTTGGAGAG	TCRBV29-01*01	TCRBD01-01*01	TCRBJ01-03*01
166	0.117647	30.213	0.056054	1	CSVEGREGRETQYF	GTGAGCAACATGAGCCCTGAAGACAGCAGCATATATCTCTGCAGCGTTGAGGGGCGGGAGGGCCGGGAGACCCAGTACTTCGGGCCA	TCRBV29-01*01	TCRBD02-01*02	TCRBJ02-05*01
167	0.118356	30.2691	0.056054	1	CSVEGLAGVKTYNEQFF	ATGAGCCCTGAAGACAGCAGCATATATCTCTGCAGCGTTGAGGGACTAGCGGGAGTTAAGACCTACAATGAGCAGTTCTTCGGGCCA	TCRBV29-01*01	TCRBD02-01*02	TCRBJ02-01*01
168	0.119064	30.3251	0.056054	1	CSVEGLAGVKTYNEQFF	ATGAGCCCTGAAGACAGCAGCATATATCTCTGCAGCGTTGAGGGACTAGCGGGGGTTAAGACCTACAATGAGCAGTTCTTCGGGCCA	TCRBV29-01*01	TCRBD02-01*01	TCRBJ02-01*01
169	0.119773	30.3812	0.056054	1	CSVEGGGGGYTF	CTGACTGTGAGCAACATGAGCCCTGAAGACAGCAGCATATATCTCTGCAGCGTTGAAGGGGGGGGTGGAGGCTACACCTTCGGTTCG	TCRBV29-01*01	TCRBD02-01*01	TCRBJ01-02*01
170	0.120482	30.4373	0.056054	1	CSVEFGRDSQETQYF	AGCAACATGAGCCCTGAAGACAGCAGCATATATCTCTGCAGCGTTGAATTCGGCCGGGACTCCCAAGAGACCCAGTACTTCGGGCCA	TCRBV29-01*01	TCRBD02-01	TCRBJ02-05*01
171	0.121191	30.4933	0.056054	1	CSVEDNRGQKKDEQYV	AACATGAGCCCTGAAGACAGCAGCATATATCTCTGCAGCGTTGAAGACAACAGGGGGCAGAAAAAGGACGAGCAGTACGTCGGGCCG	TCRBV29-01*01	TCRBD01-01*01	TCRBJ02-07*01
172	0.121899	30.5494	0.056054	1	CSVEDIAGYTF	ACTCTGACTGTGAGCAACATGAGCCCTGAAGACAGCAGCATATATCTCTGCAGCGTTGAAGATATTGCAGGCTACACCTTCGGTTCG	TCRBV29-01*01	unresolved	TCRBJ01-02*01
173	0.122608	30.6054	0.056054	1	CSVEAPGRSSYNEQFF	AACATGAGCCCTGAAGACAGCAGCATATATCTCTGCAGCGTTGAAGCCCCAGGGCGGAGCTCCTACAATGAGCAGTTCTTCGGGCCA	TCRBV29-01*01	TCRBD01-01*01	TCRBJ02-01*01
174	0.123317	30.6615	0.056054	1	CSVEAGVDYEQYF	ACTGTGAGCAACATGAGCCCTGAAGACAGCAGCATATATCTCTGCAGCGTTGAAGCGGGGGTCGACTACGAGCAGTACTTCGGGCCG	TCRBV29-01*01	TCRBD02-01*01	TCRBJ02-07*01
175	0.124026	30.7175	0.056054	1	CSVEAGVDGELFF	ACTGTGAGCAACATGAGCCCTGAAGACAGCAGCATATATCTCTGCAGCGTTGAAGCAGGGGTGGACGGGGAGCTGTTTTTTGGAGAA	TCRBV29-01*01	TCRBD01-01*01	TCRBJ02-02*01
176	0.124734	30.7736	0.056054	1	CSVDYSTDTQYF	CTGACTGTGAGCAACATGAGCCCTGAAGACAGCAGCATATATCTCTGCAGCGTTGATTATAGCACAGATACGCAGTATTTTGGCCCA	TCRBV29-01*01	TCRBD02-01	TCRBJ02-03*01
177	0.125443	30.8296	0.056054	1	CSVDRILF	ACATTCTCAACTCTGACTGTGAGCAACATGAGCCCTGAAGACAGCAGCATATATCTCTGCAGCGTTGACAGGATCCTCTTTGGACAA	TCRBV29-01*01	TCRBD01-01*01	TCRBJ01-01*01
178	0.126152	30.8857	0.056054	1	CSVDDRMFYNEQFF	GTGACCAGTGCCCATCCTGAAGACAGCAGCTTCTACATCTGCAGTGTCGACGACAGGATGTTTTACAATGAGCAGTTCTTCGGGCCA	unresolved	TCRBD01-01*01	TCRBJ02-01*01
179	0.12686	30.9417	0.056054	1	CSVARDTSNYGYTF	GTGAGCAACATGAGCCCTGAAGACAGCAGCATATATCTCTGCAGCGTTGCCAGGGACACTTCCAACTATGGCTACACCTTCGGTTCG	TCRBV29-01*01	TCRBD01-01*01	TCRBJ01-02*01
180	0.127569	30.9978	0.056054	1	CSVAQGYGYTF	ACTCTGACTGTGAGCAACATGAGCCCTGAAGACAGCAGCATATATCTCTGCAGCGTTGCACAGGGCTATGGCTACACCTTCGGTTCG	TCRBV29-01*01	TCRBD01-01*01	TCRBJ01-02*01
181	0.128278	31.0538	0.056054	1	CSVALGGTNEKLFF	GTGAGCAACATGAGCCCTGAAGACAGCAGCATATATCTCTGCAGCGTTGCCCTCGGGGGGACTAATGAAAAACTGTTTTTTGGCAGT	TCRBV29-01*01	TCRBD02-01*01	TCRBJ01-04*01
182	0.128987	31.1099	0.056054	1	CSVAGAGFDYGYTF	GTGAGCAACATGAGCCCTGAAGACAGCAGCATATATCTCTGCAGCGTCGCGGGGGCGGGGTTCGACTATGGCTACACCTTCGGTTCG	TCRBV29-01*01	TCRBD02-01*01	TCRBJ01-02*01
183	0.129695	31.166	0.056054	1	CSTRQDQGYTF	ACTCTGACAGTGACCAGTGCCCATCCTGAAGACAGCAGCTTCTACATCTGCAGTACCAGACAAGACCAGGGCTACACCTTCGGTTCG	TCRBV20-01*01	TCRBD01-01*01	TCRBJ01-02*01
184	0.130404	31.222	0.056054	1	CSTGPTDTQYF	ACTCTGACAGTGACCAGTGCCCATCCTGAAGACAGCAGCTTCTACATCTGCAGCACCGGACCCACGGATACGCAGTATTTTGGCCCA	TCRBV20-01*01	unresolved	TCRBJ02-03*01
185	0.131113	31.2781	0.056054	1	CSPLSYNEQFF	ACTCTGACAGTGACCAGTGCCCATCCTGAAGACAGCAGCTTCTACATCTGCAGCCCCCTTTCCTACAATGAGCAGTTCTTCGGGCCA	TCRBV20-01*01	TCRBD02-01	TCRBJ02-01*01
186	0.131821	31.3341	0.056054	1	CSLGNSNNEKLFF	ACAGTGACCAGTGCCCATCCTGAAGACAGCAGCTTCTACATCTGCAGCCTAGGGAACAGCAATAATGAAAAACTGTTTTTTGGCAGT	unresolved	unresolved	TCRBJ01-04*01
187	0.13253	31.3902	0.056054	1	CSIKGGVEGEQFF	ACTGTGAGCAACATGAGCCCTGAAGACAGCAGCATATATCTCTGCAGCATCAAAGGGGGGGTCGAGGGTGAGCAGTTCTTCGGGCCA	TCRBV29-01*01	TCRBD02-01*01	TCRBJ02-01*01
188	0.133239	31.4462	0.056054	1	CSIGTSGETQYF	CTGACTGTGAGCAACATGAGCCCTGAAGACAGCAGCATATATCTCTGCAGCATCGGGACTAGCGGGGAGACCCAGTACTTCGGGCCA	TCRBV29-01*01	TCRBD02-01	TCRBJ02-05*01
189	0.133948	31.5023	0.056054	1	CSIGGEGLYEQYF	ACTGTGAGCAACATGAGCCCTGAAGACAGCAGCATATATCTCTGCAGCATTGGGGGGGAGGGCCTCTACGAGCAGTACTTCGGGCCG	TCRBV29-01*01	TCRBD02-01*02	TCRBJ02-07*01
190	0.134656	31.5583	0.056054	1	CSGTGGAGYTF	ACTCTGACAGTGACCAGTGCCCATCCTGAAGACAGCAGCTTCTACATCTGCAGTGGGACAGGGGGAGCTGGCTACACCTTCGGTTCG	TCRBV20-01*01	TCRBD01-01*01	TCRBJ01-02*01
191	0.135365	31.6144	0.056054	1	CSGRRETQYF	TCAACTCTGACTGTGAGCAACATGAGCCCTGAAGACAGCAGCATATATCTCTGCAGCGGAAGGAGGGAGACCCAGTACTTCGGGCCA	TCRBV29-01*01	TCRBD02-01*02	TCRBJ02-05*01
192	0.136074	31.6704	0.056054	1	CSGLMGEQYF	TCCACTCTGACAGTGACCAGTGCCCATCCTGAAGACAGCAGCTTCTACATCTGCAGTGGACTAATGGGCGAGCAGTACTTCGGGCCG	TCRBV20-01*01	TCRBD02-01	TCRBJ02-07*01
193	0.136782	31.7265	0.056054	1	CSAWIAGGRGTDTQYF	AGTGCCCATCCTGAAGACAGCAGCTTCTACATCTGCAGTGCTTGGATAGCGGGAGGACGGGGCACAGATACGCAGTATTTTGGCCCA	unresolved	TCRBD02-01*02	TCRBJ02-03*01
194	0.137491	31.7825	0.056054	1	CSATPQGGTTGELFF	ACCAGTGCCCATCCTGAAGACAGCAGCTTCTACATCTGCAGTGCTACTCCACAGGGGGGGACCACCGGGGAGCTGTTTTTTGGAGAA	unresolved	TCRBD01-01*01	TCRBJ02-02*01
195	0.1382	31.8386	0.056054	1	CSATILAISYNEQFF	ACCAGTGCCCATCCTGAAGACAGCAGCTTCTACATCTGCAGTGCTACCATCCTAGCGATCTCCTACAATGAGCAGTTCTTCGGGCCA	unresolved	TCRBD02-01	TCRBJ02-01*01
196	0.138909	31.8947	0.056054	1	CSATHPSKNSYEQYF	ACCAGTGCCCATCCTGAAGACAGCAGCTTCTACATCTGCAGTGCTACCCACCCTTCTAAAAACTCCTACGAGCAGTACTTCGGGCCG	unresolved	TCRBD02-01	TCRBJ02-07*01
197	0.139617	31.9507	0.056054	1	CSASTGTYSNQPQHF	ACCAGTGCCCATCCTGAAGACAGCAGCTTCTACATCTGCAGTGCTAGCACAGGGACCTATAGCAATCAGCCCCAGCATTTTGGTGAT	unresolved	TCRBD01-01*01	TCRBJ01-05*01
198	0.140326	32.0068	0.056054	1	CSASSSRTGVETQYF	ACCAGTGCCCATCCTGAAGACAGCAGCTTCTACATCTGCAGTGCTAGTTCCTCCAGGACAGGGGTGGAGACCCAGTACTTCGGGCCA	unresolved	TCRBD01-01*01	TCRBJ02-05*01
199	0.141035	32.0628	0.056054	1	CSASSPTSGISYNEQFF	GCCCATCCTGAAGACAGCAGCTTCTACATCTGCAGTGCTAGTTCCCCGACTAGCGGGATCTCCTACAATGAGCAGTTCTTCGGGCCA	unresolved	TCRBD02-01*02	TCRBJ02-01*01
200	0.141743	32.1189	0.056054	1	CSASSLGVHEKLFF	GTGACCAGTGCCCATCCTGAAGACAGCAGCTTCTACATCTGCAGTGCTAGTTCACTCGGGGTTCACGAAAAACTGTTTTTTGGCAGT	unresolved	TCRBD02-01*01	TCRBJ01-04*01
201	0.142452	32.1749	0.056054	1	CSASRGRSRTDTQYF	ACCAGTGCCCATCCTGAAGACAGCAGCTTCTACATCTGCAGTGCTAGCAGGGGACGTAGTAGGACAGATACGCAGTATTTTGGCCCA	unresolved	TCRBD01-01*01	TCRBJ02-03*01
202	0.143161	32.231	0.056054	1	CSASRGRSGNQPQHF	ACCAGTGCCCATCCTGAAGACAGCAGCTTCTACATCTGCAGTGCTAGCAGGGGGCGGTCGGGCAATCAGCCCCAGCATTTTGGTGAT	unresolved	TCRBD01-01*01	TCRBJ01-05*01
203	0.14387	32.287	0.056054	1	CSASRAGVLGEQFF	GTGACCAGTGCCCATCCTGAAGACAGCAGCTTCTACATCTGCAGTGCTAGTAGAGCGGGAGTGTTAGGTGAGCAGTTCTTCGGGCCA	unresolved	TCRBD02-01*02	TCRBJ02-01*01
204	0.144578	32.3431	0.056054	1	CSASLAGSSYNEQFF	ACCAGTGCCCATCCTGAAGACAGCAGCTTCTACATCTGCAGTGCTAGTTTAGCGGGGAGCTCCTACAATGAGCAGTTCTTCGGGCCA	unresolved	TCRBD02-01*01	TCRBJ02-01*01
205	0.145287	32.3991	0.056054	1	CSASHTGQPQHF	CTGACAGTGACCAGTGCCCATCCTGAAGACAGCAGCTTCTACATCTGCAGTGCTAGTCATACGGGGCAGCCCCAGCATTTTGGTGAT	unresolved	TCRBD02-01*01	TCRBJ01-05*01
206	0.145996	32.4552	0.056054	1	CSASGTGSTDTQYF	GTGGCCAGTGCCCATCCTGAAGACAGCAGCTTCTACATCTGCAGTGCCTCTGGGACAGGGAGCACAGATACGCAGTATTTTGGCCCA	unresolved	TCRBD01-01*01	TCRBJ02-03*01
207	0.146704	32.5112	0.056054	1	CSASGQGGYKQYF	ACAGTGACCAGTGCCCATCCTGAAGACAGCAGCTTCTACATCTGCAGTGCTAGCGGACAAGGGGGCTACAAGCAGTACTTCGGGCCG	unresolved	TCRBD01-01*01	TCRBJ02-07*01
208	0.147413	32.5673	0.056054	1	CSASGQGGYEQYF	ACAGTGACCAGTGCCCATCCTGAAGACAGCAGCTTCTACATCTGCAGTGCTAGCGGACAGGGGGGCTACGAGCAGTACTTCGGGCCA	unresolved	TCRBD01-01*01	TCRBJ02-05*01
209	0.148122	32.6234	0.056054	1	CSARVSSGNTGELFF	ACCAGTGCCCATCCTGAAGACAGCAGCTTCTACATCTGCAGTGCTAGAGTGTCTAGCGGGAACACCGGGGAGCTGTTTTTTGGAGAA	unresolved	TCRBD02-01	TCRBJ02-02*01
210	0.148831	32.6794	0.056054	1	CSARVSGRDSDTQYF	ACCAGTGCCCATCCTGAAGACAGCAGCTTCTACATCTGCAGTGCTAGAGTCTCGGGTAGGGACTCAGATACGCAGTATTTTGGCCCA	unresolved	TCRBD02-01	TCRBJ02-03*01
211	0.149539	32.7355	0.056054	1	CSARVPLRGEQYF	ACAGTGACCAGTGCCCATCCTGAAGACAGCAGCTTCTACATCTGCAGTGCTAGAGTGCCCCTCAGGGGCGAGCAGTACTTCGGGCCG	unresolved	TCRBD01-01*01	TCRBJ02-07*01
212	0.150248	32.7915	0.056054	1	CSARVPGQSVFEQYF	ACCAGTGCCCATCCTGAAGACAGCAGCTTCTACATCTGCAGTGCTAGAGTCCCTGGGCAGTCGGTCTTCGAGCAGTACTTCGGGCCG	unresolved	TCRBD01-01*01	TCRBJ02-07*01
213	0.150957	32.8476	0.056054	1	CSARVNSGNTDTQYF	ACCAGTGCCCATCCTGAAGACAGCAGCTTCTACATCTGCAGTGCTAGAGTAAATAGCGGGAACACAGATACGCAGTATTTTGGCCCA	unresolved	TCRBD02-01*02	TCRBJ02-03*01
214	0.151665	32.9036	0.056054	1	CSARVGNRGYTF	CTGACAGTGACCAGTGCCCATCCTGAAGACAGCAGCTTCTACATCTGCAGTGCCAGAGTGGGGAACCGTGGCTACACCTTCGGTTCG	unresolved	unresolved	TCRBJ01-02*01
215	0.152374	32.9597	0.056054	1	CSARVGAKEKLFF	ACAGTGACCAGTGCCCATCCTGAAGACAGCAGCTTCTACATCTGCAGTGCTAGAGTGGGGGCGAAAGAAAAACTGTTTTTTGGCAGT	unresolved	TCRBD01-01*01	TCRBJ01-04*01
216	0.153083	33.0157	0.056054	1	CSARTTGGDQPQHF	GTGACCAGTGCCCATCCTGAAGACAGCAGCTTCTACATCTGCAGTGCTAGAACCACAGGGGGCGATCAGCCCCAGCATTTTGGTGAT	unresolved	TCRBD01-01*01	TCRBJ01-05*01
217	0.153792	33.0718	0.056054	1	CSARTGGYGYTF	CTGACAGTGACCAGTGCCCATCCTGAAGACAGCAGCTTCTACATCTGCAGTGCTAGGACAGGGGGCTATGGCTACACCTTCGGTTCG	unresolved	TCRBD01-01*01	TCRBJ01-02*01
218	0.1545	33.1278	0.056054	1	CSARSTSGPKQYV	ACAGTGACCAGTGCCCATCCTGAAGACAGCAGCTTCTACATCTGCAGTGCTAGAAGTACTAGCGGTCCAAAGCAGTACGTCGGGCCG	unresolved	TCRBD02-01	TCRBJ02-07*01
219	0.155209	33.1839	0.056054	1	CSARSRRSSYNEQFF	ACCAGTGCCCATCCTGAAGACAGCAGCTTCTACATCTGCAGTGCTAGATCCCGCCGGAGCTCCTACAATGAGCAGTTCTTCGGGCCA	unresolved	TCRBD02-01*02	TCRBJ02-01*01
220	0.155918	33.24	0.056054	1	CSARSRPGRAQGETQYF	GCCCATCCTGAAGACAGCAGCTTCTACATCTGCAGTGCTAGATCCCGTCCCGGGAGGGCCCAGGGGGAGACCCAGTACTTCGGGCCA	unresolved	TCRBD02-01*02	TCRBJ02-05*01
221	0.156627	33.296	0.056054	1	CSARSPTPLRGGDQPQHF	CATCCTGAAGACAGCAGCTTCTACATCTGCAGTGCTAGATCCCCCACCCCCCTCCGGGGGGGGGATCAGCCCCAGCATTTTGGTGAT	unresolved	TCRBD02-01*01	TCRBJ01-05*01
222	0.157335	33.3521	0.056054	1	CSARSATSETYEQYF	ACCAGTGCCCATCCTGAAGACAGCAGCTTCTACATCTGCAGTGCTAGATCGGCGACTAGCGAAACCTACGAGCAGTACTTCGGGCCG	unresolved	TCRBD02-01	TCRBJ02-07*01
223	0.158044	33.4081	0.056054	1	CSARRTGTGSYNEQFF	AGTGCCCATCCTGAAGACAGCAGCTTCTACATCTGCAGTGCTAGACGTACAGGGACTGGGTCCTACAATGAGCAGTTCTTCGGGCCA	unresolved	unresolved	TCRBJ02-01*01
224	0.158753	33.4642	0.056054	1	CSARRTGGAQYF	CTGACAGTGACCAGTGCCCATCCTGAAGACAGCAGCTTCTACATCTGCAGTGCTAGACGAACAGGGGGTGCGCAGTACTTCGGGCCG	unresolved	TCRBD01-01*01	TCRBJ02-07*01
225	0.159461	33.5202	0.056054	1	CSARRDRGQPQHF	ACAGTGACCAGTGCCCATCCTGAAGACAGCAGCTTCTACATCTGCAGTGCTAGAAGGGACAGGGGCCAGCCCCAGCATTTTGGTGAT	unresolved	TCRBD01-01*01	TCRBJ01-05*01
226	0.16017	33.5763	0.056054	1	CSARQTGVYTEAFF	GTGACCAGTGCCCATCCTGAAGACAGCAGCTTCTACATCTGCAGTGCTAGACAGACAGGGGTGTACACTGAAGCTTTCTTTGGACAA	unresolved	TCRBD01-01*01	TCRBJ01-01*01
227	0.160879	33.6323	0.056054	1	CSARQGYEQYF	ACTCTGACAGTGACCAGTGCCCATCCTGAAGACAGCAGCTTCTACATCTGCAGTGCCCGCCAGGGTTACGAGCAGTACTTCGGGCCG	TCRBV20-01*01	TCRBD01-01*01	TCRBJ02-07*01
228	0.161588	33.6884	0.056054	1	CSARMWGVSNQPQHF	ACCAGTGCCCATCCTGAAGACAGCAGCTTCTACATCTGCAGTGCTAGAATGTGGGGAGTTAGCAATCAGCCCCAGCATTTTGGTGAT	unresolved	TCRBD02-01*02	TCRBJ01-05*01
229	0.162296	33.7444	0.056054	1	CSARMQGAPNYGYTF	ACCAGTGCCCATCCTGAAGACAGCAGCTTCTACATCTGCAGTGCTAGAATGCAGGGGGCACCTAACTATGGCTACACCTTCGGTTCG	unresolved	TCRBD01-01*01	TCRBJ01-02*01
230	0.163005	33.8005	0.056054	1	CSARMGSSFNQPQHF	ACCAGTGCCCATCCTGAAGACAGCAGCTTCTACATCTGCAGTGCTAGAATGGGCAGCTCTTTTAATCAGCCCCAGCATTTTGGTGAT	unresolved	TCRBD01-01*01	TCRBJ01-05*01
231	0.163714	33.8565	0.056054	1	CSARLRGTNEQFF	ACAGTGACCAGTGCCCATCCTGAAGACAGCAGCTTCTACATCTGCAGTGCTAGATTGCGGGGAACAAATGAGCAGTTCTTCGGGCCA	unresolved	TCRBD02-01*01	TCRBJ02-01*01
232	0.164422	33.9126	0.056054	1	CSARLRGLNQETQYF	ACCAGTGCCCATCCTGAAGACAGCAGCTTCTACATCTGCAGTGCTAGATTGCGGGGGCTTAACCAAGAGACCCAGTACTTCGGGCCA	unresolved	TCRBD02-01*01	TCRBJ02-05*01
233	0.165131	33.9687	0.056054	1	CSARKNIQYF	TCCACTCTGACAGTGACCAGTGCCCATCCTGAAGACAGCAGCTTCTACATCTGCAGTGCTAGGAAAAACATTCAGTACTTCGGCGCC	TCRBV20-01*01	unresolved	TCRBJ02-04*01
234	0.16584	34.0247	0.056054	1	CSARKGGGSGRNEQFF	AGTGCCCATCCTGAAGACAACAGCTTCTACATCTGCAGTGCTAGAAAGGGCGGCGGGAGTGGACGGAATGAGCAGTTCTTCGGGCCA	unresolved	TCRBD02-01*02	TCRBJ02-01*01
235	0.166549	34.0808	0.056054	1	CSARGWGDSGANVLTF	AGTGCCCATCCTGAAGACAGCAGCTTCTACATCTGCAGTGCTAGAGGGTGGGGGGACTCTGGGGCCAACGTCCTGACTTTCGGGGCC	unresolved	TCRBD02-01*01	TCRBJ02-06*01
236	0.167257	34.1368	0.056054	1	CSARGWAGYEQYV	ACAGTGACCAGTGCCCATCCTGAAGACAGCAGCTTCTACATCTGCAGTGCTAGAGGCTGGGCAGGCTACGAGCAGTACGTCGGGCCG	unresolved	TCRBD01-01*01	TCRBJ02-07*01
237	0.167966	34.1929	0.056054	1	CSARGVRTYEQYF	ACAGTGACCAGTGCCCATCCTGAAGACAGCAGCTTCTACATCTGCAGTGCTAGAGGGGTCAGAACCTACGAGCAGTACTTCGGGCCG	unresolved	unresolved	TCRBJ02-07*01
238	0.168675	34.2489	0.056054	1	CSARGSGGVDEQFF	GTGACCAGTGCCCATCCTGAAGACAGCAGCTTCTACATCTGCAGTGCTAGAGGTAGCGGGGGGGTTGATGAGCAGTTCTTCGGGCCA	unresolved	TCRBD02-01*01	TCRBJ02-01*01
239	0.169383	34.305	0.056054	1	CSARGPSYNEQFF	ACAGTGACCAGTGCCCATCCTGAAGACAGCAGCTTCTACATCTGCAGTGCTAGAGGGCCTTCCTACAATGAGCAGTTCTTCGGGCCA	unresolved	TCRBD01-01*01	TCRBJ02-01*01
240	0.170092	34.361	0.056054	1	CSARGLAATLDYEQYF	AGTGCCCATCCTGAAGACAGCAGCTTCTACATCTGCAGTGCTAGAGGACTAGCGGCTACCCTAGACTACGAGCAGTACTTCGGGCCG	unresolved	TCRBD02-01	TCRBJ02-07*01
241	0.170801	34.4171	0.056054	1	CSARGGGSSGTDTQYF	AGTGCCCATCCTGAAGACAGCAGCTTCTACATCTGCAGTGCTAGGGGGGGCGGGAGCTCCGGCACAGATACGCAGTATTTTGGCCCA	unresolved	TCRBD02-01*02	TCRBJ02-03*01
242	0.17151	34.4731	0.056054	1	CSARGGGNYGYTF	ACAGTGACCAGTGCCCATCCTGAAGACAGCAGCTTCTACATCTGCAGTGCTAGAGGAGGGGGCAACTATGGCTACACCTTCGGTTCG	unresolved	TCRBD01-01*01	TCRBJ01-02*01
243	0.172218	34.5292	0.056054	1	CSARGGFGADTQYF	GTGACCAGTGCCCATCCTGAAGACAGCAGCTTCTACATCTGCAGTGCTAGAGGGGGATTCGGGGCAGATACGCAGTATTTTGGCCCA	unresolved	TCRBD02-01*01	TCRBJ02-03*01
244	0.172927	34.5852	0.056054	1	CSARGGEWAMNTEAFF	AGTGCCCATCCTGAAGACAGCAGCTTCTACATCTGCAGTGCTAGGGGGGGGGAATGGGCGATGAACACTGAAGCTTTCTTTGGACAA	unresolved	TCRBD02-01*01	TCRBJ01-01*01
245	0.173636	34.6413	0.056054	1	CSARGGAKTEAFF	ACAGTGACCAGTGCCCATCCTGAAGACAGCAGCTTCTACATCTGCAGTGCTAGAGGGGGGGCAAAAACTGAAGCTTTCTTTGGACAA	unresolved	unresolved	TCRBJ01-01*01
246	0.174344	34.6974	0.056054	1	CSARFIRWEDEQYF	GTGACCAGTGCCCATCCTGAAGACAGCAGCTTCTACATCTGCAGTGCTAGGTTTATCCGCTGGGAGGACGAGCAGTACTTCGGGCCG	unresolved	TCRBD02-01*02	TCRBJ02-07*01
247	0.175053	34.7534	0.056054	1	CSARFANSYNEQFF	GTGACCAGTGCCCATCCTGAAGACAGCAGCTTCTACATCTGCAGTGCTAGGTTCGCCAACTCCTACAATGAGCAGTTCTTCGGGCCA	unresolved	unresolved	TCRBJ02-01*01
248	0.175762	34.8095	0.056054	1	CSAREPRTTPFFGELFF	GCCCATCCTGAAGACAGCAGCTTCTACATCTGCAGTGCTAGAGAGCCCCGGACAACTCCCTTCTTCGGGGAGCTGTTTTTTGGAGAA	unresolved	TCRBD01-01*01	TCRBJ02-02*01
249	0.176471	34.8655	0.056054	1	CSAREKGLAGVDTQYF	AGTGCCCATCCTGAAGACAGCAGCTTCTACATCTGCAGTGCTAGAGAAAAGGGACTAGCGGGAGTCGATACGCAGTATTTTGGCCCA	unresolved	TCRBD02-01*02	TCRBJ02-03*01
250	0.177179	34.9216	0.056054	1	CSAREIGYNEQFF	ACAGTGACCAGTGCCCATCCTGAAGACAGCAGCTTCTACATCTGCAGTGCTAGGGAAATCGGCTACAATGAGCAGTTCTTCGGGCCA	unresolved	unresolved	TCRBJ02-01*01
251	0.177888	34.9776	0.056054	1	CSAREGLAGVDEQYF	ACCAGTGCCCATCCTGAAGACAGCAGCTTCTACATCTGCAGTGCTAGAGAGGGACTAGCGGGAGTAGATGAGCAGTACTTCGGGCCG	unresolved	TCRBD02-01*02	TCRBJ02-07*01
252	0.178597	35.0337	0.056054	1	CSARDWTNTGELFF	GTGACCAGTGCCCATCCTGAAGACAGCAGCTTCTACATCTGCAGTGCTAGAGATTGGACTAACACCGGGGAGCTGTTTTTTGGAGAA	unresolved	TCRBD02-01	TCRBJ02-02*01
253	0.179305	35.0897	0.056054	1	CSARDWGRSADTQYF	ACCAGTGCCCATCCTGAAGACAGCAGCTTCTACATCTGCAGTGCTAGAGATTGGGGGAGGAGTGCAGATACGCAGTATTTTGGCCCA	unresolved	TCRBD02-01*02	TCRBJ02-03*01
254	0.180014	35.1458	0.056054	1	CSARDVRTGPTGTQYF	AGTGCCCATCCTGAAGACAGCAGCTTCTACATCTGCAGTGCTAGAGATGTGAGGACAGGACCCACGGGTACGCAGTATTTTGGCCCA	unresolved	TCRBD01-01*01	TCRBJ02-03*01
255	0.180723	35.2018	0.056054	1	CSARDTFIERDSRGGTQYF	CCTGAAGACAGCAGCTTCTACATCTGCAGTGCTAGAGACACCTTTATAGAGCGGGACTCCCGGGGAGGTACGCAGTATTTTGGCCCA	unresolved	TCRBD02-01*02	TCRBJ02-03*01
256	0.181432	35.2579	0.056054	1	CSARDSLSGSLTDTQYF	GCCCATCCTGAAGACAGCAGCTTCTACATCTGCAGTGCTAGAGATTCCCTAAGCGGTTCCCTCACAGATACGCAGTATTTTGGCCCA	unresolved	TCRBD02-01	TCRBJ02-03*01
257	0.18214	35.3139	0.056054	1	CSARDRRATNEKLFF	ACCAGTGCCCATCCTGAAGACAGCAGCTTCTACATCTGCAGTGCTAGAGATCGGAGGGCAACTAATGAAAAACTGTTTTTTGGCAGT	unresolved	TCRBD02-01*02	TCRBJ01-04*01
258	0.182849	35.37	0.056054	1	CSARDRGKDTIYF	ACAGTGACCAGTGCCCATCCTGAAGACAGCAGCTTCTACATCTGCAGTGCTAGGGACAGGGGGAAGGACACCATATATTTTGGAGAG	unresolved	TCRBD01-01*01	TCRBJ01-03*01
259	0.183558	35.4261	0.056054	1	CSARDRAGGRLNEQFF	AGTGCCCATCCTGAAGACAGCAGCTTCTACATCTGCAGTGCTAGAGATAGGGCGGGAGGGCGCCTCAATGAGCAGTTCTTCGGGCCA	unresolved	TCRBD02-01*02	TCRBJ02-01*01
260	0.184266	35.4821	0.056054	1	CSARDQGTAMNTEAFF	AGTGCCCATCCTGAAGACAGCAGCTTCTACATCTGCAGTGCTAGAGATCAAGGGACAGCCATGAACACTGAAGCTTTCTTTGGACAA	unresolved	TCRBD01-01*01	TCRBJ01-01*01
261	0.184975	35.5382	0.056054	1	CSARDQGLAGVSETQYF	GCCCATCCTGAAGACAGCAGCTTCTACATCTGCAGTGCTAGAGATCAGGGACTAGCGGGAGTCTCAGAGACCCAGTACTTCGGGCCA	unresolved	TCRBD02-01*02	TCRBJ02-05*01
262	0.185684	35.5942	0.056054	1	CSARDQAVTTSGNTIYF	GCCCATCCTGAAGACAGCAGCTTCTACATCTGCAGTGCTAGAGATCAGGCAGTGACTACATCTGGAAACACCATATATTTTGGAGAG	unresolved	TCRBD02-01	TCRBJ01-03*01
263	0.186393	35.6503	0.056054	1	CSARDPWEISNQPQHF	AGTGCCCATCCTGAAGACAGCAGCTTCTACATCTGCAGTGCTAGAGATCCCTGGGAAATAAGCAATCAGCCCCAGCATTTTGGTGAT	unresolved	unresolved	TCRBJ01-05*01
264	0.187101	35.7063	0.056054	1	CSARDPTGTVSQPQHF	AGTGCCCATCCTGAAGACAGCAGCTTCTACATCTGCAGTGCTAGAGACCCGACCGGGACAGTATCCCAGCCCCAGCATTTTGGTGAT	unresolved	TCRBD01-01*01	TCRBJ01-05*01
265	0.18781	35.7624	0.056054	1	CSARDPRQDTYEQYF	ACCAGTGCCCATCCTGAAGACAGCAGCTTCTACATCTGCAGTGCGCGAGATCCTCGACAGGATACCTACGAGCAGTACTTCGGGCCG	unresolved	TCRBD01-01*01	TCRBJ02-07*01
266	0.188519	35.8184	0.056054	1	CSARDPLGTVYEQYF	ACCAGTGCCCATCCTGAAGACAGCAGCTTCTACATCTGCAGTGCTAGAGATCCCTTGGGCACGGTCTACGAGCAGTACTTCGGGCCG	unresolved	TCRBD01-01*01	TCRBJ02-07*01
267	0.189227	35.8745	0.056054	1	CSARDMAGGWSEQYF	ACCAGTGCCCATCCTGAAGACAGCAGCTTCTACATCTGCAGTGCTAGAGATATGGCGGGGGGGTGGTCCGAGCAGTACTTCGGGCCG	unresolved	TCRBD02-01*01	TCRBJ02-07*01
268	0.189936	35.9305	0.056054	1	CSARDLGTGAETQYF	ACCAGTGCCCATCCTGAAGACAGCAGCTTCTACATCTGCAGTGCTAGAGATCTCGGTACAGGGGCGGAGACCCAGTACTTCGGGCCA	unresolved	TCRBD01-01*01	TCRBJ02-05*01
269	0.190645	35.9866	0.056054	1	CSARDIKTPDNEQFF	ACCAGTGCCCATCCTGAAGACAGCAGCTTCTACATCTGCAGTGCTAGAGATATAAAGACTCCCGACAATGAGCAGTTCTTCGGGCCA	unresolved	TCRBD02-01	TCRBJ02-01*01
270	0.191354	36.0427	0.056054	1	CSARDGTGGAYEQYF	ACCAGTGCCTATCCTGAAGACAGCAGCTTCTACATCTGCAGTGCTAGAGATGGGACAGGGGGGGCCTACGAGCAGTACTTCGGGCCG	unresolved	TCRBD01-01*01	TCRBJ02-07*01
271	0.192062	36.0987	0.056054	1	CSARDFRGGETQYF	GTGACCAGTGCCCATCCTGAAGACAGCAGCTTCTACATCTGCAGTGCTAGAGATTTCAGGGGAGGCGAGACCCAGTACTTCGGGCCA	unresolved	unresolved	TCRBJ02-05*01
272	0.192771	36.1548	0.056054	1	CSARDDRGKESMNTEAFF	CATCCTGAAGACAGCAGCTTCTACATCTGCAGTGCTAGAGATGACCGCGGGAAGGAATCCATGAACACTGAAGCTTTCTTTGGACAA	unresolved	TCRBD02-01*02	TCRBJ01-01*01
273	0.19348	36.2108	0.056054	1	CSARDARLPGNRGELFF	GCCCATCCTGAAGACAGCAGCTTCTACATCTGCAGTGCTAGAGATGCCAGACTACCAGGGAACAGGGGGGAGCTGTTTTTTGGAGAA	unresolved	unresolved	TCRBJ02-02*01
274	0.194189	36.2669	0.056054	1	CSARAGVAETQYF	ACAGTGACCAGTGCCCATCCTGAAGACAGCAGCTTCTACATCTGCAGTGCTAGAGCGGGGGTGGCGGAGACCCAGTACTTCGGGCCA	unresolved	TCRBD02-01*01	TCRBJ02-05*01
275	0.194897	36.3229	0.056054	1	CSARAGTGGFWEQYF	ACCAGTGCCCATCCTGAAGACAGCAGCTTCTACATCTGCAGTGCTAGAGCCGGGACAGGGGGTTTTTGGGAGCAGTACTTCGGGCCG	unresolved	TCRBD01-01*01	TCRBJ02-07*01
276	0.195606	36.379	0.056054	1	CSARAGGYGYTF	CTGACAGTGACCAGTGCCCATCCTGAAGACAGCAGCTTCTACATCTGCAGTGCTAGAGCAGGGGGCTATGGCTACACCTTCGGTTCG	unresolved	TCRBD01-01*01	TCRBJ01-02*01
277	0.196315	36.435	0.056054	1	CSARAGGYGYTF	CTGACAGTGACCAGTGCCCATTCTGAAGACAGCAGCTTCTACATCTGCAGTGCTAGAGCAGGGGGCTATGGCTACACCTTCGGTTCG	unresolved	TCRBD01-01*01	TCRBJ01-02*01
278	0.197023	36.4911	0.056054	1	CSARAGGGTGELFF	GTGACCAGTGCCCATCCTGAAGACAGCAGCTTCTACATCTGCAGTGCAAGAGCGGGAGGGGGCACCGGGGAGCTGTTTTTTGGAGAA	unresolved	TCRBD02-01*02	TCRBJ02-02*01
279	0.197732	36.5471	0.056054	1	CSARAGDRVWNEQFF	ACCAGTGCCCATCCTGAAGACAGCAGCTTCTACATCTGCAGTGCTAGAGCCGGGGACAGGGTATGGAATGAGCAGTTCTTCGGGCCA	unresolved	TCRBD01-01*01	TCRBJ02-01*01
280	0.198441	36.6032	0.056054	1	CSAPSGRKPNEQFF	GTGACCAGTGCCCATCCTGAAGACAGCAGCTTCTACATCTGCAGTGCCCCAAGCGGGAGAAAGCCCAATGAGCAGTTCTTCGGGCCA	unresolved	TCRBD02-01*02	TCRBJ02-01*01
281	0.19915	36.6592	0.056054	1	CSAPSAGTTNEQFF	GTGACCAGTGCCCATCCTGAAGACAGCAGCTTCTACATCTGCAGTGCTCCCAGCGCCGGGACTACCAATGAGCAGTTCTTCGGGCCA	unresolved	TCRBD02-01	TCRBJ02-01*01
282	0.199858	36.7153	0.056054	1	CSAPRNQGARTPQHF	ACCAGTGCCCATCCTGAAGACAGCAGCTTCTACATCTGCAGTGCTCCCAGAAATCAGGGGGCGCGTACGCCCCAGCATTTTGGTGAT	unresolved	TCRBD01-01*01	TCRBJ01-05*01
283	0.200567	36.7714	0.056054	1	CSAPDPKRGSSYNEQFF	GCCCATCCTGAAGACAGCAGCTTCTACATCTGCAGTGCTCCCGATCCAAAGCGGGGTAGCTCCTACAATGAGCAGTTCTTCGGGCCA	unresolved	TCRBD02-01*01	TCRBJ02-01*01
284	0.201276	36.8274	0.056054	1	CSANPPGNIQYF	CTGACAGTGACCAGTGCCCATCCTGAAGACAGCAGCTTCTACATCTGCAGTGCTAACCCTCCCGGGAACATTCAGTACTTCGGCGCC	unresolved	TCRBD02-01	TCRBJ02-04*01
285	0.201984	36.8835	0.056054	1	CSALYGGGAYEQYF	GTGACCAGTGCCCATCCTGAAGACAGCAGCTTCTACATCTGCAGTGCTCTTTACGGCGGGGGGGCCTACGAGCAGTACTTCGGGCCG	unresolved	TCRBD02-01*01	TCRBJ02-07*01
286	0.202693	36.9395	0.056054	1	CSALYDRGNQPQHF	GTGACCAGTGCCCATCCTGAAGACAGCAGCTTCTACATCTGCAGTGCCCTATATGACAGGGGCAATCAGCCCCAGCATTTTGGTGAT	unresolved	TCRBD01-01*01	TCRBJ01-05*01
287	0.203402	36.9956	0.056054	1	CSALVAGADTQYF	ACAGTGACCAGTGCCCATCCTGAAGACAGCAGCTTCTACATCTGCAGTGCTCTAGTGGCAGGGGCAGATACGCAGTATTTTGGCCCA	unresolved	TCRBD01-01*01	TCRBJ02-03*01
288	0.204111	37.0516	0.056054	1	CSALPLTTSLADKNIQYF	CATCCTGAAGACAGCAGCTTCTACATCTGCAGTGCCCTACCTCTGACGACGAGTCTAGCGGACAAAAACATTCAGTACTTCGGCGCC	unresolved	TCRBD02-01	TCRBJ02-04*01
289	0.204819	37.1077	0.056054	1	CSALILGGQGADTQYF	AGTGCCCATCCTGAAGACAGCAGCTTCTACATCTGCAGTGCTCTTATTCTAGGGGGACAAGGGGCAGATACGCAGTATTTTGGCCCA	unresolved	TCRBD01-01*01	TCRBJ02-03*01
290	0.205528	37.1637	0.056054	1	CSALGQGAGYTF	CTGACAGTGACCAGTGCCCATCCTGAAGACAGCAGCTTCTACATCTGCAGTGCTCTCGGACAGGGAGCTGGCTACACCTTCGGTTCG	unresolved	TCRBD01-01*01	TCRBJ01-02*01
291	0.206237	37.2198	0.056054	1	CSAIPTSGSLDEQFF	ACCAGTGCCCATCCTGAAGACAGCAGCTTCTACATCTGCAGTGCTATCCCGACTAGCGGGAGTTTAGATGAGCAGTTCTTCGGGCCA	unresolved	TCRBD02-01*02	TCRBJ02-01*01
292	0.206945	37.2758	0.056054	1	CSAIPDGLPRGYEQYF	AGTGCCCATCCTGAAGACAGCAGCTTCTACATCTGCAGTGCTATTCCGGACGGACTCCCTCGCGGCTACGAGCAGTACTTCGGGCCG	unresolved	TCRBD02-01	TCRBJ02-07*01
293	0.207654	37.3319	0.056054	1	CSAIGQGAYEQYF	ACAGTGACCAGTGCCCATCCTGAAGACAGCAGCTTCTACATCTGCAGTGCTATTGGCCAGGGGGCCTACGAGCAGTACTTCGGGCCG	unresolved	TCRBD01-01*01	TCRBJ02-07*01
294	0.208363	37.3879	0.056054	1	CSAIGQGAYEQYF	ACAGTGACCAGTGCCCATCCTGAAGACAGCAGCTTCTACATCTGCAGTGCTATTGGCCAGGGGGCCTACGAGCAGTACTTCGGGCCA	unresolved	TCRBD01-01*01	TCRBJ02-05*01
295	0.209072	37.444	0.056054	1	CSAHRVGTSGRDTQYF	AGTGCCCATCCTGAAGACAGCAGCTTCTACATCTGCAGTGCCCATAGAGTCGGGACTAGCGGGAGAGATACGCAGTATTTTGGCCCA	unresolved	TCRBD02-01*02	TCRBJ02-03*01
296	0.20978	37.5001	0.056054	1	CSAHIDRREQYF	CTGACAGTGACCAGTGCCCATCCTGAAGACAGCAGCTTCTACATCTGCAGTGCCCATATAGACAGGCGCGAGCAGTACTTCGGGCCG	unresolved	TCRBD01-01*01	TCRBJ02-07*01
297	0.210489	37.5561	0.056054	1	CSAHEGSYNEQFF	ACAGTGACCAGTGCCCATCCTGAAGACAGCAGCTTCTACATCTGCAGTGCACATGAGGGGTCCTACAATGAGCAGTTCTTCGGGCCA	unresolved	unresolved	TCRBJ02-01*01
298	0.211198	37.6122	0.056054	1	CSAGTSGYNEQFF	ACAGTGACCAGTGCCCATCCTGAAGACAGCAGCTTCTACATCTGCAGTGCTGGGACTAGCGGATACAATGAGCAGTTCTTCGGGCCA	unresolved	TCRBD02-01	TCRBJ02-01*01
299	0.211906	37.6682	0.056054	1	CSAGTSGYNEQFF	ACAGTGACCAGTGCCCATCCTGAAGACAGCAGCTTCTACATCTGCAGTGCCGGGACTAGCGGCTACAATGAGCAGTTCTTCGGGCCA	unresolved	TCRBD02-01	TCRBJ02-01*01
300	0.212615	37.7243	0.056054	1	CSAGQGMNNEQFF	ACAGTGACCAGTGCCCATCCTGAAGACAGCAGCTTCTACATCTGCAGTGCGGGACAGGGAATGAACAATGAGCAGTTCTTCGGGCCA	unresolved	TCRBD01-01*01	TCRBJ02-01*01
301	0.213324	37.7803	0.056054	1	CSAGPYRGGYYEQYF	ACCAGTGCCCATCCTGAAGACAGCAGCTTCTACATCTGCAGTGCTGGTCCGTATAGGGGGGGATACTACGAGCAGTACTTCGGGCCG	unresolved	TCRBD02-01*01	TCRBJ02-07*01
302	0.214033	37.8364	0.056054	1	CSAGNEGENTEAFF	GTGACCAGTGCCCATCCTGAAGACAGCAGCTTCTATATCTGCAGTGCTGGGAACGAGGGGGAGAACACTGAAGCTTTCTTTGGACAA	unresolved	TCRBD01-01*01	TCRBJ01-01*01
303	0.214741	37.8924	0.056054	1	CSAGDVDNEQFF	CTGACTGTGAGCAACATGAGCCCTGAAGACAGCAGCATATATCTCTGCAGCGCGGGGGACGTGGACAATGAGCAGTTCTTCGGGCCA	TCRBV29-01*01	TCRBD02-01*01	TCRBJ02-01*01
304	0.21545	37.9485	0.056054	1	CSAGDRTMLRTDTQYF	AGTGCCCATCCTGAAGACAGCAGCTTCTACATCTGCAGTGCTGGCGACAGGACTATGCTCCGCACAGATACGCAGTATTTTGGCCCA	unresolved	unresolved	TCRBJ02-03*01
305	0.216159	38.0045	0.056054	1	CSAGASGELFF	ACTCTGACAGTGACCAGTGCCCATCCTGAAGACAGCAGCTTCTACATCTGCAGTGCTGGGGCTAGCGGGGAGCTGTTTTTTGGAGAA	TCRBV20-01*01	TCRBD01-01*01	TCRBJ02-02*01
306	0.216867	38.0606	0.056054	1	CSAFRLAGITDTQYF	ACCAGTGCCCATCCTGAAGACAGCAGCTTCTACATCTGCAGTGCTTTCAGACTAGCGGGGATCACAGATACGCAGTATTTTGGCCCA	unresolved	TCRBD02-01*01	TCRBJ02-03*01
307	0.217576	38.1166	0.056054	1	CSAARRGAGEGYEQYF	AGTGCCCATCCTGAAGACAGCAGCTTCTACATCTGCAGTGCTGCGCGAAGGGGGGCGGGAGAAGGCTACGAGCAGTACTTCGGGCCG	unresolved	TCRBD02-01*02	TCRBJ02-07*01
308	0.218285	38.1727	0.056054	1	CSAAGTSGREETQYF	ACCAGTGCCCATCCTGAAGACAGCAGCTTCTACATCTGCAGTGCAGCGGGGACTAGCGGGAGAGAAGAGACCCAGTACTTCGGGCCA	unresolved	TCRBD02-01*02	TCRBJ02-05*01
309	0.218994	38.2288	0.056054	1	CAWTSGTGGDEKLFF	AAGAAGCTCCTTCTCAGTGACTCTGGCTTCTATCTCTGTGCCTGGACCTCTGGGACAGGGGGTGACGAAAAACTGTTTTTTGGCAGT	TCRBV30-01*01	TCRBD01-01*01	TCRBJ01-04*01
310	0.219702	38.2848	0.056054	1	CAWTQGQGAHEQYF	TCTAAGAAGCTCCTTCTCAGTGACTCTGGCTTCTATCTCTGTGCCTGGACCCAGGGACAGGGGGCCCACGAGCAGTACTTCGGGCCG	TCRBV30-01*01	TCRBD01-01*01	TCRBJ02-07*01
311	0.220411	38.3409	0.056054	1	CAWTPMAMAEAFF	AGTTCTAAGAAGCTCCTTCTCAGTGACTCTGGCTTCTATCTCTGTGCCTGGACTCCCATGGCTATGGCTGAAGCTTTCTTTGGACAA	TCRBV30-01*01	unresolved	TCRBJ01-01*01
312	0.22112	38.3969	0.056054	1	CAWSVYPTAGYTF	AGTTCTAAGAAGCTCCTTCTCAGTGACTCTGGCTTCTATCTCTGTGCCTGGAGTGTATATCCGACCGCTGGCTACACCTTCGGTTCG	TCRBV30-01*01	unresolved	TCRBJ01-02*01
313	0.221828	38.453	0.056054	1	CAWSVTGNSNQPQHF	AAGAAGCTCCTTCTCAGTGACTCTGGCTTCTATCTCTGTGCCTGGAGTGTAACTGGAAATAGCAATCAGCCCCAGCATTTTGGTGAT	TCRBV30-01*01	unresolved	TCRBJ01-05*01
314	0.222537	38.509	0.056054	1	CAWSVQGGGNIQYF	TCTAAGAAGCTCCTCCTCAGTGACTCTGGCTTCTATCTCTGTGCCTGGAGTGTACAAGGCGGGGGGAACATTCAGTACTTCGGCGCC	TCRBV30-01*02	TCRBD02-01*01	TCRBJ02-04*01
315	0.223246	38.5651	0.056054	1	CAWSVLAGEMGNEQFF	AAGCTCCTTCTCAGTGACTCTGGCTTCTATCTCTGTGCCTGGAGCGTGCTAGCGGGAGAAATGGGCAATGAGCAGTTCTTCGGGCCA	TCRBV30-01*01	TCRBD02-01*02	TCRBJ02-01*01
316	0.223955	38.6211	0.056054	1	CAWSVGTGYQPQHF	TCTAAGAAGCTCCTCCTCAGTGACTCTGGCTTCTATCTCTGTGCCTGGAGTGTAGGGACAGGTTATCAGCCCCAGCATTTTGGTGAT	TCRBV30-01*02	TCRBD01-01*01	TCRBJ01-05*01
317	0.224663	38.6772	0.056054	1	CAWSVGPGPLF	ATCCTGAGTTCTAAGAAGCTCCTTCTCAGTGACTCTGGCTTCTATCTCTGTGCCTGGAGTGTGGGGCCCGGGCCCCTCTTCGGTTCG	TCRBV30-01*01	TCRBD01-01*01	TCRBJ01-02*01
318	0.225372	38.7332	0.056054	1	CAWSVGGSSDTQYF	TCTAAGAAGCTCCTTCTCAGTGACTCTGGCTTCTATCTCTGTGCCTGGAGTGTGGGCGGGAGTTCAGATACGCAGTATTTTGGCCCA	TCRBV30-01*01	TCRBD02-01*02	TCRBJ02-03*01
319	0.226081	38.7893	0.056054	1	CAWSVGGIYEQYF	AGTTCTAAGAAGCTCCTTCTCAGTGACTCTGGCTTCTATCTCTGTGCCTGGAGTGTAGGTGGGATCTACGAGCAGTACTTCGGGCCG	TCRBV30-01*01	unresolved	TCRBJ02-07*01
320	0.22679	38.8454	0.056054	1	CAWSVDRGRHNEQFF	AAGAAGCTCCTCCTCAGTGACTCTGGCTTCTATCTCTGTGCCTGGAGTGTAGACAGGGGGCGACACAATGAGCAGTTCTTCGGGCCA	TCRBV30-01*02	TCRBD01-01*01	TCRBJ02-01*01
321	0.227498	38.9014	0.056054	1	CAWSVDRGRHNEQFF	AAGAAGCTCCTCCTCAGTGACTCTGGCTTCTATTTCTGTGCCTGGAGTGTAGACAGGGGGCGACACAATGAGCAGTTCTTCGGGCCA	TCRBV30-01*02	TCRBD01-01*01	TCRBJ02-01*01
322	0.228207	38.9575	0.056054	1	CAWSSLSGTGLANYGYTF	CTCCTCAGTGACTCTGGCTTCTATCTCTGTGCCTGGAGTTCGCTCTCCGGGACAGGGTTAGCTAACTATGGCTACACCTTCGGTTCG	TCRBV30-01*02	TCRBD01-01*01	TCRBJ01-02*01
323	0.228916	39.0135	0.056054	1	CAWSRQDGGYTF	CTGAGTTCTAAGAAGCTCCTCCTCAGTGACTCTGGCTTCTATCTCTGTGCCTGGAGCCGACAGGATGGCGGCTACACCTTCGGTTCG	TCRBV30-01*02	TCRBD01-01*01	TCRBJ01-02*01
324	0.229624	39.0696	0.056054	1	CAWSRGLAGGGDTQYF	AAGCTCCTTCTCAGTGACTCTGGCTTCTATCTCTGTGCCTGGAGTAGAGGACTAGCGGGAGGTGGTGATACGCAGTATTTTGGCCCA	TCRBV30-01*01	TCRBD02-01*02	TCRBJ02-03*01
325	0.230333	39.1256	0.056054	1	CAWSPAEGYTF	ATCCTGAGTTCTAAGAAGCTCCTTCTCAGTGACTCTGGCTTCTATCTCTGTGCCTGGAGTCCGGCGGAGGGCTACACCTTCGGTTCG	TCRBV30-01*01	TCRBD02-01	TCRBJ01-02*01
326	0.231042	39.1817	0.056054	1	CAWSLGPATNEKLFF	AAGAAGCTCCTCCTCAGTGACTCTGGCTTCTATCTCTGTGCCTGGAGTTTAGGGCCCGCAACTAATGAAAAACTGTTTTTTGGCAGT	TCRBV30-01*02	unresolved	TCRBJ01-04*01
327	0.231751	39.2377	0.056054	1	CAWSLGETQYF	ATCCTGAGTTCTAAGAAGCTCCTTCTCAGTGACTCTGGCTTCTATCTCTGTGCCTGGAGTCTGGGAGAGACCCAGTACTTCGGGCCA	TCRBV30-01*01	unresolved	TCRBJ02-05*01
328	0.232459	39.2938	0.056054	1	CAWSKRAHNEQFF	AGTTCTAAGAAGCTCCTCCTCAGTGACTCTGGCTTCTATCTCTGTGCCTGGAGTAAAAGGGCCCACAATGAGCAGTTCTTCGGGCCA	TCRBV30-01*02	unresolved	TCRBJ02-01*01
329	0.233168	39.3498	0.056054	1	CAWSGGVLAKNIQYF	AAGAAGCTCCTTCTCAGTGACTCTGGCTTCTATCTCTGTGCCTGGAGTGGGGGGGTTCTAGCCAAAAACATTCAGTACTTCGGCGCC	TCRBV30-01*01	TCRBD02-01*01	TCRBJ02-04*01
330	0.233877	39.4059	0.056054	1	CAWSATSGRADTQYF	AAGAAGCTCCTTCTCAGTGACTCTGGCTTCTATCTCTGTGCCTGGAGCGCGACTAGCGGGAGAGCAGATACGCAGTATTTTGGCCCA	TCRBV30-01*01	TCRBD02-01*02	TCRBJ02-03*01
331	0.234585	39.4619	0.056054	1	CAWSAMGMGEAFF	AGTTCTAAGAAGCTCCTTCTCAGTGACTCTGGCTTCTATCTCTGTGCCTGGAGTGCTATGGGAATGGGTGAAGCTTTCTTTGGACAA	TCRBV30-01*01	unresolved	TCRBJ01-01*01
332	0.235294	39.518	0.056054	1	CAWRGHVWGVFNYGYTF	CTCCTCCTCAGTGACTCTGGCTTCTATCTCTGTGCCTGGAGGGGTCACGTTTGGGGGGTGTTTAACTATGGCTACACCTTCGGTTCG	TCRBV30-01*02	TCRBD02-01*01	TCRBJ01-02*01
333	0.236003	39.5741	0.056054	1	CAWNRLAGNYEQYF	TCTAAGAAGCTCCTTCTCAGTGACTCTGGCTTCTATCTCTGTGCCTGGAACAGACTAGCGGGCAACTACGAGCAGTACTTCGGGCCG	TCRBV30-01*01	TCRBD02-01	TCRBJ02-07*01
334	0.236712	39.6301	0.056054	1	CAWNRAYSTDTQYF	TCTAAGAAGCTCCTTCTCAGTGACTCTGGCTTCTATCTCTGTGCCTGGAACAGGGCATATTCCACAGATACGCAGTATTTTGGCCCA	TCRBV30-01*01	TCRBD01-01*01	TCRBJ02-03*01
335	0.23742	39.6862	0.056054	1	CAWNGALTEAFF	CTGAGTTCTAAGAAGCTCCTCCTCAGTGACTCTGGCTTCTATCTCTGTGCCTGGAACGGGGCCCTCACTGAAGCTTTCTTTGGACAA	TCRBV30-01*02	unresolved	TCRBJ01-01*01
336	0.238129	39.7422	0.056054	1	CAWDFPGQGSNQPQHF	AAGCTCCTTCTCAGTGACTCTGGCTTCTATCTCTGTGCCTGGGATTTCCCGGGACAGGGGAGCAATCAGCCCCAGCATTTTGGTGAT	TCRBV30-01*01	TCRBD01-01*01	TCRBJ01-05*01
337	0.238838	39.7983	0.056054	1	CAVTSNGHSDTQYF	GTGACATCGGCCCAAAAGAACCCGACAGCTTTCTATCTCTGTGCCGTAACAAGTAATGGGCACTCAGATACGCAGTATTTTGGCCCA	TCRBV19-01	TCRBD01-01*01	TCRBJ02-03*01
338	0.239546	39.8543	0.056054	1	CATTGDRGSSTDTQYF	TCGGCCCAAAAGAACCCGACAGCTTTCTATCTCTGTGCCACCACGGGGGATCGGGGATCTAGCACAGATACGCAGTATTTTGGCCCA	TCRBV19-01	TCRBD02-01*01	TCRBJ02-03*01
339	0.240255	39.9104	0.056054	1	CATSVGQGDEKLFF	CTAGAGTCTGCCATCCCCAACCAGACAGCTCTTTACTTCTGTGCCACCAGTGTTGGGCAGGGGGATGAAAAACTGTTTTTTGGCAGT	unresolved	TCRBD01-01*01	TCRBJ01-04*01
340	0.240964	39.9664	0.056054	1	CATSVEPPQRDSVI	CTAGAGTCTGCCATCCCCAACCAGACAGCTCTTTACTTCTGTGCCACCAGTGTAGAGCCTCCCCAGAGGGACTCCGTAATTGGTGAT	unresolved	TCRBD02-01	TCRBJ01-05*01
341	0.241673	40.0225	0.056054	1	CATSRSSAVGANVLTF	TCACCAGGCCTGGGGGACGCAGCCATGTACCTGTGTGCCACCAGCAGATCTTCAGCGGTTGGGGCCAACGTCCTGACTTTCGGGGCC	TCRBV15-01*01	TCRBD02-01	TCRBJ02-06*01
342	0.242381	40.0785	0.056054	1	CATSRSKPKNIQYF	CTAGAGTCTGCCATCCCCAACCAGACAGCTCTTTACTTCTGTGCCACCAGTCGTTCTAAACCCAAAAACATTCAGTACTTCGGCGCC	unresolved	TCRBD02-01	TCRBJ02-04*01
343	0.24309	40.1346	0.056054	1	CATSRLRTGGYNEQFF	TCACCAGGCCTGGGGGACGCAGCCATGTACCTGTGTGCCACCAGCAGACTTAGGACAGGGGGGTACAATGAGCAGTTCTTCGGGCCA	TCRBV15-01*01	TCRBD01-01*01	TCRBJ02-01*01
344	0.243799	40.1906	0.056054	1	CATSRLAGVPQYF	GACATCCGCTCACCAGGCCTGGGGGACGCAGCCATGTACCTGTGTGCCACCAGCCGACTAGCGGGCGTACCTCAGTACTTCGGCGCC	TCRBV15-01*01	TCRBD02-01	TCRBJ02-04*01
345	0.244507	40.2467	0.056054	1	CATSRLAGETQYF	TCCCTAGAGTCTGCCATCCCCAACCAGACAGCTCTTTACTTCTGTGCCACCAGCCGACTAGCGGGAGAGACCCAGTACTTCGGGCCA	unresolved	TCRBD02-01	TCRBJ02-05*01
346	0.245216	40.3028	0.056054	1	CATSRGGGQGTEAFF	CGCTCACCAGGCCTGGGGGACGCAGCCATGTACCTGTGTGCCACCAGCAGAGGCGGGGGCCAGGGGACTGAAGCTTTCTTTGGACAA	TCRBV15-01*01	TCRBD02-01*01	TCRBJ01-01*01
347	0.245925	40.3588	0.056054	1	CATSRGAAQETQYF	CTAGAGTCTGCCATCCCCAACCAGACAGCTCTTTACTTCTGTGCCACCAGCAGGGGTGCAGCACAAGAGACCCAGTACTTCGGGCCA	unresolved	TCRBD01-01*01	TCRBJ02-05*01
348	0.246634	40.4149	0.056054	1	CATSRFSPDTADTQYF	TCACCAGGCCTGGGGGACGCAGCCATGTACCTGTGTGCCACCAGCAGATTTAGCCCGGACACGGCAGATACGCAGTATTTTGGCCCA	TCRBV15-01*01	TCRBD01-01*01	TCRBJ02-03*01
349	0.247342	40.4709	0.056054	1	CATSRDTGSTEAFF	ATCCGCTCACCAGGCCTGGGGGACGCAGCCATGTACCTGTGTGCCACCAGCAGAGATACAGGTAGCACTGAAGCTTTCTTTGGACAA	TCRBV15-01*01	TCRBD01-01*01	TCRBJ01-01*01
350	0.248051	40.527	0.056054	1	CATSRDSYRVSNQPQHF	CCAGGCCTGGGGGACGCAGCCATGTACCTGTGTGCCACCAGCAGAGATTCCTACAGGGTGAGCAATCAGCCCCAGCATTTTGGTGAT	TCRBV15-01*01	TCRBD01-01*01	TCRBJ01-05*01
351	0.24876	40.583	0.056054	1	CATSRDSPGRDGYTF	CGCTCACCAGGCCTGGGGGACGCAGCCATGTACCTGTGTGCCACCAGCAGAGATTCGCCAGGGCGCGATGGCTACACCTTCGGTTCG	TCRBV15-01*01	TCRBD01-01*01	TCRBJ01-02*01
352	0.249468	40.6391	0.056054	1	CATSRDRVTDTQYF	ATCCGCTCACCAGGCCTGGGGGACGCAGCCATGTACCTGTGTGCCACCAGCAGAGATCGGGTCACAGATACGCAGTATTTTGGCCCA	TCRBV15-01*01	TCRBD02-01	TCRBJ02-03*01
353	0.250177	40.6951	0.056054	1	CATSRDINSMNTEAFF	TCACCAGGCCTGGGGGACGCAGCCATGTACCTGTGTGCCACCAGCAGAGATATAAACAGTATGAACACTGAAGCTTTCTTTGGACAA	TCRBV15-01*01	TCRBD01-01*01	TCRBJ01-01*01
354	0.250886	40.7512	0.056054	1	CATSITGVDSPLHF	GTGACATCGGCCCAAAAGAACCCGACAGCTTTCTATCTCTGTGCCACCAGTATAACAGGGGTGGATTCACCCCTCCACTTTGGGAAC	TCRBV19-01	TCRBD01-01*01	TCRBJ01-06*01
355	0.251595	40.8072	0.056054	1	CATSGYTEQFF	TCCCTGTCCCTAGAGTCTGCCATCCCCAACCAGACAGCTCTTTACTTCTGTGCCACCAGTGGATACACTGAGCAGTTCTTCGGGCCA	unresolved	TCRBD01-01*01	TCRBJ02-01*01
356	0.252303	40.8633	0.056054	1	CATSGTGGVAFF	CTGTCCCTAGAGTCTGCCATCCCCAACCAGACAGCTCTTTACTTCTGTGCCACCAGTGGTACCGGGGGAGTAGCTTTCTTTGGACAA	unresolved	TCRBD02-01*01	TCRBJ01-01*01
357	0.253012	40.9193	0.056054	1	CATSGSGGGEAFF	TCCCTAGAGTCTGCCATCCCCAACCAGACAGCTCTTTACTTCTGTGCCACCAGTGGATCAGGGGGTGGTGAAGCTTTCTTTGGACAA	unresolved	TCRBD01-01*01	TCRBJ01-01*01
358	0.253721	40.9754	0.056054	1	CATSGQDTNYGYTF	CTAGAGTCTGCCATCCCCAACCAGACAGCTCTTTACTTCTGTGCCACCAGTGGACAGGACACTAACTATGGCTACACCTTCGGTTCG	unresolved	TCRBD01-01*01	TCRBJ01-02*01
359	0.254429	41.0315	0.056054	1	CATSGPTGGGTGELFF	TCTGCCATCCCCAACCAGACAGCTCTTTACTTCTGTGCCACCAGTGGCCCGACAGGGGGAGGGACCGGGGAGCTGTTTTTTGGAGAA	unresolved	TCRBD01-01*01	TCRBJ02-02*01
360	0.255138	41.0875	0.056054	1	CATSGHGGNEQFF	ACTGTGACATCGGCCCAAAAGAACCCGACAGCTTTCTATCTCTGTGCCACCTCGGGGCACGGGGGCAATGAGCAGTTCTTCGGGCCA	TCRBV19-01	TCRBD02-01*01	TCRBJ02-01*01
361	0.255847	41.1436	0.056054	1	CATSGGGAAEAFF	GACATCCGCTCACCAGGCCTGGGGGACGCAGCCATGTACCTGTGTGCCACCAGCGGAGGGGGGGCCGCTGAAGCTTTCTTTGGACAA	TCRBV15-01*01	unresolved	TCRBJ01-01*01
362	0.256556	41.1996	0.056054	1	CATSEILRPLVDNEKLFF	GGCCTGGGGGACACAGCCATGTACCTGTGTGCCACCAGTGAAATCCTGCGCCCCCTAGTCGACAATGAAAAACTGTTTTTTGGCAGT	TCRBV15-01*01	TCRBD02-01	TCRBJ01-04*01
363	0.257264	41.2557	0.056054	1	CATSEDMNTEAFF	TCCCTAGAGTCTGCCATCCCCAACCAGACAGCTCTTTACTTCTGTGCCACCAGTGAGGACATGAACACTGAAGCTTTCTTTGGACAA	unresolved	TCRBD01-01*01	TCRBJ01-01*01
364	0.257973	41.3117	0.056054	1	CATSDWQGADTQYF	CTAGAGTCTGCCATCCCCAACCAGACAGCTCTTTACTTCTGTGCCACCAGTGATTGGCAGGGGGCAGATACGCAGTATTTTGGCCCA	unresolved	TCRBD01-01*01	TCRBJ02-03*01
365	0.258682	41.3678	0.056054	1	CATSDWDRGQLTPTDTQYF	CCCAACCAGACAGCTCTTTACTTCTGTGCCACCAGTGATTGGGACAGGGGTCAGCTTACCCCGACAGATACGCAGTATTTTGGCCCA	unresolved	TCRBD01-01*01	TCRBJ02-03*01
366	0.259391	41.4238	0.056054	1	CATSDSVPRQFF	CTGTCCCTAGAGTCTGCCATCCCCAACCAGACAGCTCTTTACTTCTGTGCCACCAGTGACTCCGTCCCAAGGCAGTTCTTCGGGCCA	unresolved	unresolved	TCRBJ02-01*01
367	0.260099	41.4799	0.056054	1	CATSDSTSASYNEQFF	TCTGCCATCCCCAACCAGACAGCTCTTTACTTCTGTGCCACCAGTGATTCGACTAGCGCATCCTACAATGAGCAGTTCTTCGGGCCA	unresolved	TCRBD02-01	TCRBJ02-01*01
368	0.260808	41.5359	0.056054	1	CATSDSSGRFSDTQYF	TCTGCCATCCCCAACCAGACAGCTCTTTACTTCTGTGCCACCAGTGATTCTAGCGGGAGGTTCTCAGATACGCAGTATTTTGGCCCA	unresolved	TCRBD02-01*02	TCRBJ02-03*01
369	0.261517	41.592	0.056054	1	CATSDSSAVGTDTQYF	TCTGCCATCCCCAACCAGACAGCTCTTTACTTCTGTGCCACCAGTGATTCTAGCGCCGTTGGCACAGATACGCAGTATTTTGGCCCA	unresolved	TCRBD02-01	TCRBJ02-03*01
370	0.262225	41.6481	0.056054	1	CATSDSLGQGNTEAFF	TCTGCCATCCCCAACCAGACAGCTCTTTACTTCTGTGCCACCAGTGATTCCCTCGGACAGGGGAACACTGAAGCTTTCTTTGGACAA	unresolved	TCRBD01-01*01	TCRBJ01-01*01
371	0.262934	41.7041	0.056054	1	CATSDSGGDEKLFF	CTAGAGTCTGCCATCCCCAACCAGACAGCTCTTTACTTCTGTGCCACCAGTGATTCAGGGGGCGATGAAAAACTGTTTTTTGGCAGT	unresolved	TCRBD01-01*01	TCRBJ01-04*01
372	0.263643	41.7602	0.056054	1	CATSDSAETQYF	CTGTCCCTAGAGTCTGCCATCCCCAACCAGACAGCTCTTTACTTCTGTGCCACCAGTGATTCGGCGGAGACCCAGTACTTCGGGCCA	unresolved	unresolved	TCRBJ02-05*01
373	0.264352	41.8162	0.056054	1	CATSDPAQGAIGQPQHF	GCCATCCCCAACCAGACAGCTCTTTACTTCTGTGCCACCAGTGATCCAGCACAGGGGGCGATCGGTCAGCCCCAGCATTTTGGTGAT	unresolved	TCRBD01-01*01	TCRBJ01-05*01
374	0.26506	41.8723	0.056054	1	CATSDLTSPTSGSYTDTQYF	AACCAGACAGCTCTTTACTTCTGTGCCACCAGTGATCTAACTTCGCCGACTAGCGGGAGCTACACAGATACGCAGTATTTTGGCCCA	unresolved	TCRBD02-01*02	TCRBJ02-03*01
375	0.265769	41.9283	0.056054	1	CATSDLSDSTDTQYF	GAGTCTGCCATCCCCAACCAGACAGCTCTTTACTTCTGTGCCACCAGTGATTTATCGGATAGCACAGATACGCAGTATTTTGGCCCA	unresolved	unresolved	TCRBJ02-03*01
376	0.266478	41.9844	0.056054	1	CATSDLRVQFF	TCCCTGTCCCTAGAGTCTGCCATCCCCAACCAGACAGCTCTTTACTTCTGTGCCACCAGTGATTTGCGTGTGCAGTTCTTCGGGCCA	unresolved	TCRBD02-01	TCRBJ02-01*01
377	0.267186	42.0404	0.056054	1	CATSDLRGARGEEQFF	TCTGCCATCCCCAACCAGACAGCTCTTTACTTCTGTGCCACCAGTGATTTGCGGGGAGCACGGGGCGAGGAGCAGTTCTTCGGGCCA	unresolved	unresolved	TCRBJ02-01*01
378	0.267895	42.0965	0.056054	1	CATSDLQTSGEETQYF	TCTGCCATCCCCAACCAGACAGCTCTTTACTTCTGTGCCACCAGTGATTTGCAGACTAGCGGGGAGGAGACCCAGTACTTCGGGCCA	unresolved	TCRBD02-01*01	TCRBJ02-05*01
379	0.268604	42.1525	0.056054	1	CATSDFTRNTGELFF	GAGTCTGCCATCCCCAACCAGACAGCTCTTTACTTCTGTGCCACCAGTGATTTTACGAGGAACACCGGGGAGCTGTTTTTTGGAGAA	unresolved	TCRBD02-01*02	TCRBJ02-02*01
380	0.269313	42.2086	0.056054	1	CATSDFREYDEQFF	CTAGAGTCTGCCATCCCCAACCAGACAGCTCTTTACTTCTGTGCCACCAGTGATTTTCGGGAGTATGATGAGCAGTTCTTCGGGCCA	unresolved	TCRBD02-01*02	TCRBJ02-01*01
381	0.270021	42.2646	0.056054	1	CATSDFRDDYNEQFF	GAGTCTGCCATCCCCAACCAGACAGCTCTTTACTTCTGTGCCACCAGTGATTTTAGGGACGACTACAATGAGCAGTTCTTCGGGCCA	unresolved	unresolved	TCRBJ02-01*01
382	0.27073	42.3207	0.056054	1	CATSDFNIQYF	TCCCTGTCCCTAGAGTCTGCCATCCCCAACCAGACAGCTCTTTACTTCTGTGCCACCAGTGATTTTAACATTCAGTACTTCGGCGCC	unresolved	unresolved	TCRBJ02-04*01
383	0.271439	42.3768	0.056054	1	CATSDATVSNEKLFF	GAGTCTGCCATCCCCAACCAGACAGCTCTTTACTTCTGTGCCACCAGTGATGCGACAGTATCTAATGAAAAACTGTTTTTTGGCAGT	unresolved	TCRBD01-01*01	TCRBJ01-04*01
384	0.272147	42.4328	0.056054	1	CATSAREVYNEQFF	CTAGAGTCTGCCATCCCCAACCAGACAGCTCTTTACTTCTGTGCCACCAGTGCGAGGGAGGTATACAATGAGCAGTTCTTCGGGCCA	unresolved	TCRBD02-01*02	TCRBJ02-01*01
385	0.272856	42.4889	0.056054	1	CATSALVAGVTDTQYF	TCTGCCATCCCCAACCAGACAGCTCTTTACTTCTGTGCCACCAGTGCACTGGTAGCGGGGGTCACAGATACGCAGTATTTTGGCCCA	unresolved	TCRBD02-01*01	TCRBJ02-03*01
386	0.273565	42.5449	0.056054	1	CATRTGDNTEAFF	ACTGTGACATCGGCCCAAAAGAACCCGACAGCTTTCTATCTCTGTGCCACCAGGACAGGGGATAACACTGAAGCTTTCTTTGGACAA	TCRBV19-01	TCRBD01-01*01	TCRBJ01-01*01
387	0.274274	42.601	0.056054	1	CATRQGDNQPQHF	AGGATCCAGCAGGTAGTGCGAGGAGATTCGGCAGCTTATTTCTGTGCCACCAGACAGGGCGACAATCAGCCCCAGCATTTTGGTGAT	TCRBV18-01*01	TCRBD01-01*01	TCRBJ01-05*01
388	0.274982	42.657	0.056054	1	CATRNRAGGLTDTQYF	TCACCAGGCCTGGGGGACGCAGCCATGTACCTGTGTGCCACCAGAAACCGAGCGGGAGGGCTGACAGATACGCAGTATTTTGGCCCA	TCRBV15-01*01	TCRBD02-01*02	TCRBJ02-03*01
389	0.275691	42.7131	0.056054	1	CATRKYRGGGYTF	GACATCCGCTCACCAGGCCTGGGGGACGCAGCCATGTACCTGTGTGCCACCAGGAAATACAGGGGGGGAGGCTACACCTTCGGTTCG	TCRBV15-01*01	TCRBD01-01*01	TCRBJ01-02*01
390	0.2764	42.7691	0.056054	1	CATRGSNTEAFF	CTGTCCCTAGAGTCTGCCATCCCCAACCAGACAGCTCTTTACTTCTGTGCCACAAGAGGGTCGAACACTGAAGCTTTCTTTGGACAA	unresolved	TCRBD02-01*02	TCRBJ01-01*01
391	0.277108	42.8252	0.056054	1	CATRGGTGDYTF	CTGTCCCTAGAGTCTGCCATCCCCAACCAGACAGCTCTTTACTTCTGTGCCACCAGGGGAGGGACAGGGGACTACACCTTCGGTTCG	unresolved	TCRBD01-01*01	TCRBJ01-02*01
392	0.277817	42.8812	0.056054	1	CATRETGNTEAFF	TCCCTAGAGTCTGCCATCCCCAACCAGACAGCTCTTTACTTCTGTGCCACCAGGGAAACAGGAAACACTGAAGCTTTCTTTGGACAA	unresolved	TCRBD01-01*01	TCRBJ01-01*01
393	0.278526	42.9373	0.056054	1	CATEVAGSTDTQYF	CTAGAGTCTGCCATCCCCAACCAGACAGCTCTTTACTTCTGTGCCACAGAGGTAGCGGGCAGCACAGATACGCAGTATTTTGGCCCA	unresolved	TCRBD02-01	TCRBJ02-03*01
394	0.279235	42.9933	0.056054	1	CATESNEQFF	TTCCCCCTCACTCTGGAGTCAGCTACCCGCTCCCAGACATCTGTGTATTTCTGCGCCACCGAGTCTAATGAGCAGTTCTTCGGGCCA	TCRBV10-02*01	TCRBD02-01*02	TCRBJ02-01*01
395	0.279943	43.0494	0.056054	1	CATDSGKGELFF	CTGATCCTGGAGTCGCCCAGCCCCAACCAGACCTCTCTGTACTTCTGTGCCACGGATAGCGGGAAAGGGGAGCTGTTTTTTGGAGAA	TCRBV27-01*01	TCRBD02-01*02	TCRBJ02-02*01
396	0.280652	43.1055	0.056054	1	CATDRGQNTEAFF	ACTCTGGAGTCCGCTACCAGCTCCCAGACATCTGTGTACTTCTGTGCCACCGACAGGGGCCAGAACACTGAAGCTTTCTTTGGACAA	TCRBV10-03*01	TCRBD01-01*01	TCRBJ01-01*01
397	0.281361	43.1615	0.056054	1	CATAREGRDEQFF	TCCCTAGAGTCTGCCATCCCCAACCAGACAGCTCTTTACTTCTGTGCCACCGCCCGGGAAGGGCGGGATGAGCAGTTCTTCGGGCCA	unresolved	TCRBD02-01	TCRBJ02-01*01
398	0.282069	43.2176	0.056054	1	CATAGQGISGELFF	CTGGAGTCCGCTACCAGCTCCCAGACATCTGTGTACTTCTGTGCCACGGCGGGACAGGGGATATCCGGGGAGCTGTTTTTTGGAGAA	TCRBV10-03*01	TCRBD01-01*01	TCRBJ02-02*01
399	0.282778	43.2736	0.056054	1	CASVANCVQSRANVLTF	TTGTTGCTAGGGGACTCGGCCCTCTATCTCTGTGCCAGCGTCGCGAATTGCGTACAAAGTCGGGCCAACGTCCTGACTTTCGGGGCC	TCRBV05-07*01	unresolved	TCRBJ02-06*01
400	0.283487	43.3297	0.056054	1	CASTYPEGFCYEQYF	CAGCGCACAGAGCAGGGGGACTCGGCCATGTATCTCTGTGCCAGCACCTACCCTGAGGGTTTTTGCTACGAGCAGTACTTCGGGCCG	TCRBV07-09	TCRBD02-01*02	TCRBJ02-07*01
401	0.284196	43.3857	0.056054	1	CASTTTSHSYNEQFF	AGCTCTCTGGAGCTGGGGGACTCAGCTTTGTATTTCTGTGCCAGCACGACGACTAGCCACTCCTACAATGAGCAGTTCTTCGGGCCA	TCRBV09-01	TCRBD02-01	TCRBJ02-01*01
402	0.284904	43.4418	0.056054	1	CASTTPRGNTEAFF	CTGCTGTCGGCTGCTCCCTCCCAGACATCTGTGTACTTCTGTGCCAGCACAACTCCCCGGGGCAATACTGAAGCTTTCTTTGGACAA	TCRBV06-05*01	unresolved	TCRBJ01-01*01
403	0.285613	43.4978	0.056054	1	CASTTNGLAGNTQYF	CAGCCCTCAGAACCCAGGGACTCAGCTGTGTACTTCTGTGCCAGCACCACTAATGGACTAGCGGGGAATACGCAGTATTTTGGCCCA	unresolved	TCRBD02-01*01	TCRBJ02-03*01
404	0.286322	43.5539	0.056054	1	CASTSSGRLAGEQFF	GAGTTGGCTGCTCCCTCCCAGACATCTGTGTACTTCTGTGCCAGCACCTCGTCGGGGAGACTAGCGGGAGAGCAGTTCTTCGGGCCA	TCRBV06-06	TCRBD02-01*02	TCRBJ02-01*01
405	0.28703	43.6099	0.056054	1	CASTSLRQPQHF	CTGACGATCCAGCGCACACAGCAGGAGGACTCGGCCGTGTATCTCTGTGCCAGCACCTCCTTGCGGCAGCCCCAGCATTTTGGTGAT	TCRBV07-02*01	TCRBD02-01	TCRBJ01-05*01
406	0.287739	43.666	0.056054	1	CASTSLRQPQHF	CTGACGATCCAGCGCACACAGCAGGAGGACTCGGTCGTGTATCTCTGTGCCAGCACCTCCTTGCGGCAGCCCCAGCATTTTGGTGAT	TCRBV07-02*01	TCRBD02-01	TCRBJ01-05*01
407	0.288448	43.722	0.056054	1	CASTRTGRGRANEKLFF	TTGTTGCTGGGGGACTCGGCCCTCTATCTCTGTGCCAGCACCCGAACAGGGCGCGGAAGAGCTAATGAAAAACTGTTTTTTGGCAGT	TCRBV05-06*01	TCRBD01-01*01	TCRBJ01-04*01
408	0.289157	43.7781	0.056054	1	CASTRTGDEKLFF	AAGATCCAGCCTGCAAAGCTTGAGGACTCGGCCGTGTATCTCTGTGCCAGCACCCGGACAGGGGATGAAAAACTGTTTTTTGGCAGT	TCRBV11-02*02	TCRBD01-01*01	TCRBJ01-04*01
409	0.289865	43.8342	0.056054	1	CASTRRATEAFF	CTGACGATCCAGCGCACACAGCAGGAGGACTCGGCCGTGTATCTCTGTGCCAGCACCCGACGGGCCACTGAAGCTTTCTTTGGACAA	TCRBV07-02*01	unresolved	TCRBJ01-01*01
410	0.290574	43.8902	0.056054	1	CASTQAGTQETQYF	CTGGAGTCCGCCAGCACCAACCAGACATCTATGTACCTCTGTGCCAGCACCCAAGCCGGGACACAAGAGACCCAGTACTTCGGGCCA	TCRBV28-01*01	TCRBD01-01*01	TCRBJ02-05*01
411	0.291283	43.9463	0.056054	1	CASTPTDSNQPQHF	CTGGAGTCCGCCAGCACCAACCAGACATCTATGTACCTCTGTGCCAGCACCCCGACAGATTCCAATCAGCCCCAGCATTTTGGTGAT	TCRBV28-01*01	TCRBD01-01*01	TCRBJ01-05*01
412	0.291991	44.0023	0.056054	1	CASTPSGYNEQFF	AATGTGAACGCCTTGGAGCTGGACGACTCGGCCCTGTATCTCTGTGCCAGCACCCCCTCCGGATACAATGAGCAGTTCTTCGGGCCA	TCRBV05-04*01	unresolved	TCRBJ02-01*01
413	0.2927	44.0584	0.056054	1	CASTPSGGGQNEQFF	AGCTCTCTGGAGCTGGGGGACTCAGCTTTGTATTTCTGTGCCAGCACCCCCAGTGGGGGAGGGCAGAATGAGCAGTTCTTCGGGCCA	TCRBV09-01	TCRBD02-01*02	TCRBJ02-01*01
414	0.293409	44.1144	0.056054	1	CASTPQGGGGELFF	ATCCAGCGCACACAGCAGGAGGACTCGGCCGTGTATCTCTGTGCCAGCACCCCACAGGGGGGAGGCGGGGAGCTGTTTTTTGGAGAA	TCRBV07-02*01	TCRBD01-01*01	TCRBJ02-02*01
415	0.294118	44.1705	0.056054	1	CASTPKGVSGNTIYF	GAGTCCGCCAGCACCAACCAGACATCTATGTACCTCTGTGCCAGCACCCCTAAGGGGGTCTCTGGAAACACCATATATTTTGGAGAG	TCRBV28-01*01	TCRBD01-01*01	TCRBJ01-03*01
416	0.294826	44.2265	0.056054	1	CASTPINLNTEAFF	ATCCAGCCCTCAGAACCCAGGGACTCAGCTGTGTACTTCTGTGCCAGCACTCCTATCAATTTGAACACTGAAGCTTTCTTTGGACAA	unresolved	TCRBD02-01	TCRBJ01-01*01
417	0.295535	44.2826	0.056054	1	CASTPGQRYGYTF	ATTCTGGAGTCCGCCAGCACCAACCAGACATCTATGTACCTCTGTGCCAGCACCCCAGGACAGCGCTATGGCTACACCTTCGGTTCG	TCRBV28-01*01	TCRBD01-01*01	TCRBJ01-02*01
418	0.296244	44.3386	0.056054	1	CASTPGGEGGNEQFF	CTGTCGGCTGCTCCCTCCCAGACATCTGTGTACTTCTGTGCCAGCACCCCCGGGGGGGAGGGAGGCAATGAGCAGTTCTTCGGGCCA	TCRBV06-05*01	TCRBD02-01*01	TCRBJ02-01*01
419	0.296953	44.3947	0.056054	1	CASTPEGGNEKLFF	ATCCGGTCCACAAAGCTGGAGGACTCAGCCATGTACTTCTGTGCCAGCACCCCCGAGGGCGGGAATGAAAAACTGTTTTTTGGCAGT	TCRBV02-01*01	TCRBD02-01	TCRBJ01-04*01
420	0.297661	44.4508	0.056054	1	CASTLTGLAGVTGELFF	GCTGCTCCCTCCCAAACATCTGTGTACTTCTGTGCCAGCACCCTTACGGGACTAGCGGGAGTAACCGGGGAGCTGTTTTTTGGAGAA	unresolved	TCRBD02-01*02	TCRBJ02-02*01
421	0.29837	44.5068	0.056054	1	CASTLNTQYF	TTCACTCTGAAGATCCGGTCCACAAAGCTGGAGGACTCAGCCATGTACTTCTGTGCCAGTACGCTAAATACGCAGTATTTTGGCCCA	TCRBV02-01*01	TCRBD02-01	TCRBJ02-03*01
422	0.299079	44.5629	0.056054	1	CASTLNTEAFF	TCCCTGATTCTGGAGTCCGCCAGCACCAACCAGACATCTATGTACCTCTGTGCCAGCACCCTTAACACTGAAGCTTTCTTTGGACAA	TCRBV28-01*01	TCRBD02-01	TCRBJ01-01*01
423	0.299787	44.6189	0.056054	1	CASTLLHLNTGELFF	ACATCGGCCCAAAAGAACCCGACAGCTTTCTATCTCTGTGCCAGCACCTTGCTACACTTGAACACCGGGGAGCTGTTTTTTGGAGAA	TCRBV19-01	unresolved	TCRBJ02-02*01
424	0.300496	44.675	0.056054	1	CASTLGQGAILGANVLTF	GAGCTGGACGACTCGGCCCTGTATCTCTGTGCCAGTACCTTGGGACAGGGGGCAATCTTAGGGGCCAACGTCCTGACTTTCGGGGCC	TCRBV05-04*01	TCRBD01-01*01	TCRBJ02-06*01
425	0.301205	44.731	0.056054	1	CASTIGTGAHEQYF	GTGAGCACCTTGGAGCTGGGGGACTCGGCCCTTTATCTTTGCGCCAGCACGATAGGGACAGGGGCCCACGAGCAGTACTTCGGGCCG	TCRBV05-01*01	TCRBD01-01*01	TCRBJ02-07*01
426	0.301914	44.7871	0.056054	1	CASTIDSNYGYTF	AACCTGAGCTCTCTGGAGCTGGGGGACTCAGCTTTGTATTTCTGTGCCAGCACCATAGACAGTAACTATGGCTACACCTTCGGTTCG	TCRBV09-01	TCRBD01-01*01	TCRBJ01-02*01
427	0.302622	44.8431	0.056054	1	CASTGRANTEAFF	ACCCTGGAGTCTGCCAGGCCCTCACATACCTCTCAGTACCTCTGTGCCAGCACCGGACGGGCGAACACTGAAGCTTTCTTTGGACAA	TCRBV25-01*01	unresolved	TCRBJ01-01*01
428	0.303331	44.8992	0.056054	1	CASTGLAGGRSGELFF	TCGGCCCAAAAGAACCCGACAGCTTTCTATCTCTGTGCCAGCACGGGACTAGCGGGAGGGCGCTCCGGGGAGCTGTTTTTTGGAGAA	TCRBV19-01	TCRBD02-01*02	TCRBJ02-02*01
429	0.30404	44.9552	0.056054	1	CASTATGGDYGYTF	CTGTAGTCTGCTGCCTCCTCCCAGACATCTGTATATTTCTGCGCCAGCACCGCAACAGGGGGAGACTATGGCTACACCTTCGGTTCG	TCRBV10-01	TCRBD01-01*01	TCRBJ01-02*01
430	0.304748	45.0113	0.056054	1	CASTAKLGQGIEKLFF	TCGGCTGCTCCCTCCCAGACATCTGTGTACTTCTGTGCCAGCACTGCAAAACTGGGACAGGGGATTGAAAAACTGTTTTTTGGCAGT	unresolved	TCRBD01-01*01	TCRBJ01-04*01
431	0.305457	45.0673	0.056054	1	CASTAGADTQYF	CTGAAGATCCAGCCCTCAGAACCCAGGGACTCAGCTGTGTACTTCTGTGCCAGCACCGCCGGGGCAGATACGCAGTATTTTGGCCCA	unresolved	TCRBD02-01*01	TCRBJ02-03*01
432	0.306166	45.1234	0.056054	1	CASSYWTAGDNEQFF	CGGTCCACAAAGCTGGAGGACTCAGCCATGTACTTCTGTGCCAGCAGTTATTGGACGGCTGGGGACAATGAGCAGTTCTTCGGGCCA	TCRBV02-01*01	unresolved	TCRBJ02-01*01
433	0.306875	45.1795	0.056054	1	CASSYWDSTDTQYF	TTGGAGTCGGCTGCTCCCTCCCAAACATCTGTGTACTTCTGTGCCAGCAGTTACTGGGACAGCACAGATACGCAGTATTTTGGCCCA	unresolved	unresolved	TCRBJ02-03*01
434	0.307583	45.2355	0.056054	1	CASSYSVQGPDQPQHF	TTGGCTGCTCCCTCCCAGACATCTGTGTACTTCTGTGCCAGCAGTTATTCGGTACAGGGTCCAGATCAGCCCCAGCATTTTGGTGAT	TCRBV06-06	TCRBD01-01*01	TCRBJ01-05*01
435	0.308292	45.2916	0.056054	1	CASSYSTLGGWGTQETQYF	CCCTCCCAGACATCTGTGTACTTCTGTGCCAGCAGTTACTCGACCCTAGGAGGGTGGGGGACACAAGAGACCCAGTACTTCGGGCCA	unresolved	unresolved	TCRBJ02-05*01
436	0.309001	45.3476	0.056054	1	CASSYSTDRDTWVNTEAFF	CCCTCCCAAACATCTGTGTACTTCTGTGCCAGCAGTTACTCGACCGACCGGGACACCTGGGTGAACACTGAAGCTTTCTTTGGACAA	unresolved	TCRBD01-01*01	TCRBJ01-01*01
437	0.309709	45.4037	0.056054	1	CASSYSRTGNYGYTF	CTGTCGGCTGCTCCCTCCCAGACATCTGTGTACTTCTGTGCCAGCAGTTACTCAAGGACAGGGAACTATGGCTACACCTTCGGTTCG	TCRBV06-05*01	TCRBD01-01*01	TCRBJ01-02*01
438	0.310418	45.4597	0.056054	1	CASSYSRTGNYGYTF	CTGTCGGCTGCTCCCTCCCAGACATCTGTGTACTTCTGTGCCAGCAGTTACTCAAGGACAGGGAACTATGGTTACACCTTCGGTTCG	TCRBV06-05*01	TCRBD01-01*01	TCRBJ01-02*01
439	0.311127	45.5158	0.056054	1	CASSYSRRGRLYEQYF	CCTGCAAAGCTTGAGGACTCGGCCGTGTATCTCTGTGCCAGCAGCTACTCCCGTCGGGGGCGCTTATACGAGCAGTACTTCGGGCCG	TCRBV11-02*02	unresolved	TCRBJ02-07*01
440	0.311836	45.5718	0.056054	1	CASSYSRLAGGPYLVTGELFF	CAGACATCTGTGTACTTCTGTGCCAGCAGTTACTCGCGACTAGCGGGAGGGCCTTATCTAGTTACCGGGGAGCTGTTTTTTGGAGAA	unresolved	TCRBD02-01*02	TCRBJ02-02*01
441	0.312544	45.6279	0.056054	1	CASSYSRFYRGFSNQPQHF	CCCTCCCAAACATCTGTGTACTTCTGTGCCAGCAGTTACTCGAGATTCTACAGGGGATTTAGCAATCAGCCCCAGCATTTTGGTGAT	unresolved	TCRBD01-01*01	TCRBJ01-05*01
442	0.313253	45.6839	0.056054	1	CASSYSRDRGHEQYF	CTGTCGGCTGCTCCCTCCCAGACATCTGTGTACTTCTGTGCCAGCAGTTACTCGAGGGACAGGGGCCACGAGCAGTACTTCGGGCCG	TCRBV06-05*01	TCRBD01-01*01	TCRBJ02-07*01
443	0.313962	45.74	0.056054	1	CASSYSQNTEAFF	AGGCTGGAGTTGGCTGCTCCCTCCCAGACATCTGTGTACTTCTGTGCCAGCAGTTACTCGCAGAACACTGAAGCTTTCTTTGGACAA	TCRBV06-06	unresolved	TCRBJ01-01*01
444	0.31467	45.796	0.056054	1	CASSYSQGMNTEAFF	CTGTCGACTGCTCCCTCCCAGACATCTGTGTACTTCTGTGCCAGCAGTTACTCACAGGGGATGAACACTGAAGCTTTCTTTGGACAA	TCRBV06-05*01	TCRBD01-01*01	TCRBJ01-01*01
445	0.315379	45.8521	0.056054	1	CASSYSPSGQTIRGKETQYF	TCCCAGACATCTGTGTACTTCTGTGCCAGCAGTTACTCGCCTAGCGGGCAAACCATTAGGGGGAAAGAGACCCAGTACTTCGGGCCA	unresolved	TCRBD02-01	TCRBJ02-05*01
446	0.316088	45.9082	0.056054	1	CASSYSPGQGVDQPQHF	GCTGCTCCCTCCCAAACATCTGTGTACTTCTGTGCCAGCAGTTATTCTCCGGGACAGGGAGTGGATCAGCCCCAGCATTTTGGTGAT	unresolved	TCRBD01-01*01	TCRBJ01-05*01
447	0.316797	45.9642	0.056054	1	CASSYSMGGTEQYV	TTGGAGTCGGCTGCTCCCTCCCAAACATCTGTGTACTTCTGTGCCAGCAGTTACTCGATGGGAGGGACCGAGCAGTACGTCGGGCCG	unresolved	TCRBD02-01*02	TCRBJ02-07*01
448	0.317505	46.0203	0.056054	1	CASSYSLYEQYF	CTGAAGATCCGGTCCACAAAGCTGGAGGACTCAGCCATGTACTTCTGTGCCAGCAGTTATAGCCTTTACGAGCAGTACTTCGGGCCG	TCRBV02-01*01	TCRBD02-01	TCRBJ02-07*01
449	0.318214	46.0763	0.056054	1	CASSYSKGAKNIQYF	CTGTCGGCTGCTCCCTCCCAGACATCTGTGTACTTCTGTGCCAGCAGTTACTCAAAGGGGGCCAAAAACATTCAGTACTTCGGCGCC	TCRBV06-05*01	TCRBD01-01*01	TCRBJ02-04*01
450	0.318923	46.1324	0.056054	1	CASSYSGISSYEQYF	CTGTCGGCTGCTCCCTCCCAGACATCTGTGTACTTCTGTGCCAGCAGTTACTCGGGGATAAGCTCCTACGAGCAGTACTTCGGGCCG	TCRBV06-05*01	unresolved	TCRBJ02-07*01
451	0.319631	46.1884	0.056054	1	CASSYSGISSYEQYF	GAGTTGGCTGCTCCCTCCCAGACATCTGTGTACTTCTGTGCCAGCAGTTACTCGGGGATAAGCTCCTACGAGCAGTACTTCGGGCCG	TCRBV06-06	unresolved	TCRBJ02-07*01
452	0.32034	46.2445	0.056054	1	CASSYSGGQYNEQFF	GAGTCGGCTGCTCCCTCCCAAACATCTGTGTACTTCTGTGCCAGCAGTTATTCAGGGGGGCAATACAATGAGCAGTTCTTCGGGCCA	unresolved	TCRBD01-01*01	TCRBJ02-01*01
453	0.321049	46.3005	0.056054	1	CASSYSGGHEQFF	AGGCTGGAGTTGGCTGCTCCCTCCCAGACATCTGTGTACTTCTGTGCCAGCAGTTACTCGGGAGGGCACGAGCAGTTCTTCGGGCCA	TCRBV06-06	TCRBD02-01*02	TCRBJ02-01*01
454	0.321758	46.3566	0.056054	1	CASSYSERGKQFF	AGGCTGCTGTCGGCTGCTCCCTCCCAGACATCTGTGTACTTCTGTGCCAGCAGTTACTCTGAGCGGGGGAAGCAGTTCTTCGGGCCA	TCRBV06-05*01	TCRBD02-01*01	TCRBJ02-01*01
455	0.322466	46.4126	0.056054	1	CASSYRVGEKLFF	AGGCTGCTGTCGGCTGCTCCCTCCCAGACATCTGTGTACTTCTGTGCCAGCAGTTACAGGGTCGGCGAAAAACTGTTTTTTGGCAGT	TCRBV06-05*01	unresolved	TCRBJ01-04*01
456	0.323175	46.4687	0.056054	1	CASSYRAGATDTQYF	CTGTCGGCTGCTCCCTCCCAGACATCTGTGTACTTCTGTGCCAGCAGTTACCGAGCCGGGGCCACAGATACGCAGTATTTTGGCCCA	TCRBV06-05*01	unresolved	TCRBJ02-03*01
457	0.323884	46.5247	0.056054	1	CASSYQGLVQETQYF	CAGCGCACAGAGCAGCGGGACTCGGCCATGTATCGCTGTGCCAGCAGCTATCAGGGGCTCGTCCAAGAGACCCAGTACTTCGGGCCA	TCRBV07-06*01	TCRBD01-01*01	TCRBJ02-05*01
458	0.324592	46.5808	0.056054	1	CASSYQGLVQETQYF	CAGCGCACAGAGCAGCGGGACTCGGCCATGCATCGCTGTGCCAGCAGCTATCAGGGGCTCGTCCAAGAGACCCAGTACTTCGGGCCA	TCRBV07-06*01	TCRBD01-01*01	TCRBJ02-05*01
459	0.325301	46.6369	0.056054	1	CASSYQELETQYF	GGGTTGGAGTCGGCTGCTCCCTCCCAAACATCTGTGTACTTCTGTGCCAGCAGTTACCAAGAACTAGAGACCCAGTACTTCGGGCCA	unresolved	TCRBD02-01	TCRBJ02-05*01
460	0.32601	46.6929	0.056054	1	CASSYPVGAGSRYTF	GAGTTGGCTGCTCCCTCCCAGACATCTGTGTACTTCTGTGCCAGCAGTTATCCTGTCGGGGCAGGCAGCCGCTACACCTTCGGTTCG	TCRBV06-06	unresolved	TCRBJ01-02*01
461	0.326719	46.749	0.056054	1	CASSYPSEQAGGPHNEQFF	CCCTCCCAGACATCTGTGTACTTCTGTGCCAGCAGTTACCCAAGCGAACAAGCGGGAGGGCCCCACAATGAGCAGTTCTTCGGGCCA	unresolved	TCRBD02-01*02	TCRBJ02-01*01
462	0.327427	46.805	0.056054	1	CASSYPGSTTSSYEQYF	GCCAGCACCAACCAGACATCTATGTACCTCTGTGCCAGCAGTTATCCGGGTTCGACAACCTCCTCCTACGAGCAGTACTTCGGGCCG	TCRBV28-01*01	unresolved	TCRBJ02-07*01
463	0.328136	46.8611	0.056054	1	CASSYPGAKAKTQYF	GAGTCGGCTGCTCCCTCCCAAACATCTGTGTACTTCTGTGCCAGCAGTTACCCCGGGGCCAAAGCGAAGACCCAGTACTTCGGGCCA	unresolved	unresolved	TCRBJ02-05*01
464	0.328845	46.9171	0.056054	1	CASSYPAQGWNTEAFF	TCGGCTGCTCCCTCCCAAACATCTGTGTACTTCTGTGCCAGCAGTTACCCCGCCCAGGGCTGGAACACTGAAGCTTTCTTTGGACAA	unresolved	TCRBD01-01*01	TCRBJ01-01*01
465	0.329554	46.9732	0.056054	1	CASSYLNKGGGKAQETQYF	CCCTCCCAAACATCTGTGTACTTCTGTGCCAGCAGCTACCTAAACAAAGGTGGGGGTAAAGCCCAAGAGACCCAGTACTTCGGGCCA	unresolved	unresolved	TCRBJ02-05*01
466	0.330262	47.0292	0.056054	1	CASSYLADRNYGYTF	GAGTTGGCTGCTCCCTCCCAGACATCTGTGTACTTCTGTGCCAGCAGTTACTTGGCAGATCGAAACTATGGCTACACCTTCGGTTCG	TCRBV06-06	TCRBD01-01*01	TCRBJ01-02*01
467	0.330971	47.0853	0.056054	1	CASSYGTGAGYTF	AGGCTGCTGTCGGCTGCTCCCTCCCAGACATCTGTGTACTTCTGTGCCAGCAGTTACGGGACAGGGGCTGGCTACACCTTCGGTTCG	TCRBV06-05*01	TCRBD01-01*01	TCRBJ01-02*01
468	0.33168	47.1413	0.056054	1	CASSYGSVNTEAFF	CTGGAGTTGGCTGCTCCCTCCCAGACATCTGTGTACTTCTGTGCCAGCAGTTACGGGTCTGTGAACACTGAAGCTTTCTTTGGACAA	TCRBV06-06	unresolved	TCRBJ01-01*01
469	0.332388	47.1974	0.056054	1	CASSYGRGSMNTEAFF	TCGGCTGCTCCCTCCCAGACATCTGTGTACTTCTGTGCCAGCAGTTACGGGCGGGGCAGCATGAACACTGAAGCTTTCTTTGGACAA	TCRBV06-05*01	TCRBD02-01*01	TCRBJ01-01*01
470	0.333097	47.2535	0.056054	1	CASSYGRDYGYTF	AGGCTGCTGTCGGCTGCTCCCTCCCAGACATCTGTGTACTTCTGTGCCAGCAGTTACGGCAGGGACTATGGCTACACCTTCGGTTCG	TCRBV06-05*01	TCRBD01-01*01	TCRBJ01-02*01
471	0.333806	47.3095	0.056054	1	CASSYGQGVNGYTF	CTGCTGTCGGCTGCTCCCTCCCAGACATCTGTGTACTTCTGTGCCAGCAGTTATGGACAGGGGGTGAATGGCTACACCTTCGGTTCG	TCRBV06-05*01	TCRBD01-01*01	TCRBJ01-02*01
472	0.334515	47.3656	0.056054	1	CASSYGNTIYF	GAGCTGAATGTGAACGCCTTGGAGCTGGACGACTCGGCCCTGTATCTCTGTGCCAGCAGTTATGGAAACACCATATATTTTGGAGAG	TCRBV05-04*01	TCRBD02-01	TCRBJ01-03*01
473	0.335223	47.4216	0.056054	1	CASSYGLGGTDTQYF	AACGCCTTGTTGCTGGGGGACTCGGCCCTGTATCTCTGTGCCAGCAGCTACGGACTAGGGGGCACAGATACGCAGTATTTTGGCCCA	TCRBV05-05*01	TCRBD02-01	TCRBJ02-03*01
474	0.335932	47.4777	0.056054	1	CASSYGHQMNTEAFF	GAGTCGGCTGCTCCCTCCCAAACATCTGTGTACTTCTGTGCCAGCAGTTATGGACATCAGATGAACACTGAAGCTTTCTTTGGACAA	unresolved	TCRBD01-01*01	TCRBJ01-01*01
475	0.336641	47.5337	0.056054	1	CASSYFQARVTDTQYF	TCGGCTGCTCCCTCCCAAACATCTGTGTACTTCTGTGCCAGCAGTTACTTCCAGGCCCGAGTCACAGATACGCAGTATTTTGGCCCA	unresolved	TCRBD01-01*01	TCRBJ02-03*01
476	0.337349	47.5898	0.056054	1	CASSYFGVRAAGGQETQYF	CCCTCCCAGACATCTGTGTACTTCTGTGCCAGCAGTTACTTTGGGGTCCGGGCAGCGGGGGGACAAGAGACCCAGTACTTCGGGCCA	unresolved	TCRBD02-01*01	TCRBJ02-05*01
477	0.338058	47.6458	0.056054	1	CASSYEQGAFANQPQHF	GCTGCTCCCTCCCAGACATCTGTGTACTTCTGTGCCAGCAGTTACGAACAGGGGGCGTTTGCAAATCAGCCCCAGCATTTTGGTGAT	unresolved	TCRBD01-01*01	TCRBJ01-05*01
478	0.338767	47.7019	0.056054	1	CASSYEPYLQSRANVLTF	GAGCAGGGGGACTCGGCCATGTATCTCTGTGCCAGCAGCTATGAGCCATACCTACAAAGTCGGGCCAACGTCCTGACTTTCGGGGCC	TCRBV07-09	unresolved	TCRBJ02-06*01
479	0.339476	47.7579	0.056054	1	CASSYDGSSLRTNEQFF	GCTGCTCCCTCCCAAACATCTGTGTACTTCTGTGCCAGCAGTTACGACGGCAGCTCATTAAGAACCAATGAGCAGTTCTTCGGGCCA	unresolved	unresolved	TCRBJ02-01*01
480	0.340184	47.814	0.056054	1	CASSWTSGRNEQFF	CTGCTGTCGGCTGCTCCCTCCCAGACATCTGTGTACTTCTGTGCCAGCAGTTGGACTAGCGGGAGAAATGAGCAGTTCTTCGGGCCA	TCRBV06-05*01	TCRBD02-01*02	TCRBJ02-01*01
481	0.340893	47.87	0.056054	1	CASSWTGGEGGELFF	AGCACCTTGGAGCTGGGGGACTCGGCCCTTTATCTTTGCGCCAGCAGCTGGACAGGGGGCGAGGGCGGGGAGCTGTTTTTTGGAGAA	TCRBV05-01*01	TCRBD01-01*01	TCRBJ02-02*01
482	0.341602	47.9261	0.056054	1	CASSWSPADEQYV	GAGATCCAGCGCACAGAGCAGGGGGACTCGGCCATGTATCTCTGTGCCAGCAGCTGGTCCCCTGCGGACGAGCAGTACGTCGGGCCG	TCRBV07-09	unresolved	TCRBJ02-07*01
483	0.34231	47.9822	0.056054	1	CASSWGSRNTQYF	AATGTGAACGCCTTGTTGCTGGGGGACTCGGCCCTCTATCTCTGTGCCAGCAGCTGGGGGAGTCGGAATACGCAGTATTTTGGCCCA	TCRBV05-06*01	unresolved	TCRBJ02-03*01
484	0.343019	48.0382	0.056054	1	CASSWGGQETQYF	ACGATCCAGCGCACAGAGCAGCGGGACTCGGCCATGTATCGCTGTGCCAGCAGTTGGGGGGGGCAAGAGACCCAGTACTTCGGGCCA	TCRBV07-06*01	TCRBD02-01*01	TCRBJ02-05*01
485	0.343728	48.0943	0.056054	1	CASSWGEVVGTDTQYF	TCCGCCAGCACCAACCAGACATCTATGTACCTCTGTGCCAGCAGTTGGGGGGAGGTGGTGGGCACAGATACGCAGTATTTTGGCCCA	TCRBV28-01*01	TCRBD02-01	TCRBJ02-03*01
486	0.344437	48.1503	0.056054	1	CASSWEGLAGRPTGELFF	TTGCTGGGGGACTCGGCCCTCTATCTCTGTGCCAGCAGCTGGGAGGGGCTAGCGGGACGTCCCACCGGGGAGCTGTTTTTTGGAGAA	TCRBV05-06*01	TCRBD02-01*02	TCRBJ02-02*01
487	0.345145	48.2064	0.056054	1	CASSWDTNTEAFF	ATCCTGGAGTCGCCCAGCCCCAACCAGACCTCTCTGTACTTCTGTGCCAGCAGTTGGGACACGAACACTGAAGCTTTCTTTGGACAA	TCRBV27-01*01	TCRBD01-01*01	TCRBJ01-01*01
488	0.345854	48.2624	0.056054	1	CASSWDRAQETQYF	ATCCAGCCCTCAGAACCCAGGGACTCAGCTGTGTACTTCTGTGCCAGCAGTTGGGACAGGGCACAAGAGACCCAGTACTTCGGGCCA	unresolved	TCRBD01-01*01	TCRBJ02-05*01
489	0.346563	48.3185	0.056054	1	CASSWATGQETQYF	GTGAACGCCTTGGAGCTGGAGGACTCGGCCCTGTATCTCTGTGCCAGCAGCTGGGCGACAGGCCAAGAGACCCAGTACTTCGGGCCA	TCRBV05-08*01	TCRBD01-01*01	TCRBJ02-05*01
490	0.347271	48.3745	0.056054	1	CASSWASNEKLFF	ATTCTGGAGTCCGCCAGCACCAACCAGACATCTATGTACCTCTGTGCCAGCAGCTGGGCCTCTAATGAAAAACTGTTTTTTGGCAGT	TCRBV28-01*01	TCRBD01-01*01	TCRBJ01-04*01
491	0.34798	48.4306	0.056054	1	CASSWALNQPQHF	AGGCTGCTGTCGGCTGCTCCCTCCCAGACATCTGTGTACTTCTGTGCCAGCAGCTGGGCCCTTAATCAGCCCCAGCATTTTGGTGAT	TCRBV06-05*01	TCRBD01-01*01	TCRBJ01-05*01
492	0.348689	48.4866	0.056054	1	CASSVVSDTDTQYF	CTGAGCTCTCTGGAGCTGGGGGACTCAGCTTTGTATTTCTGTGCCAGCAGTGTTGTTTCGGACACAGATACGCAGTATTTTGGCCCA	TCRBV09-01	unresolved	TCRBJ02-03*01
493	0.349398	48.5427	0.056054	1	CASSVVAGASDEQFF	AGCTCTCTGAAGCTGGGGGACTCAGCTTTGTATTTCTGTGCCAGCAGCGTAGTAGCGGGAGCGTCCGATGAGCAGTTCTTCGGGCCA	TCRBV09-01	TCRBD02-01*02	TCRBJ02-01*01
494	0.350106	48.5987	0.056054	1	CASSVVAARAASTDTQYF	GAGCTGGGGGACTCAGCTTTGTATTTCTGTGCCAGCAGCGTAGTGGCTGCGCGGGCCGCTAGCACAGATACGCAGTATTTTGGCCCA	TCRBV09-01	TCRBD02-01	TCRBJ02-03*01
495	0.350815	48.6548	0.056054	1	CASSVSYGDVRMKTQYF	TTGGAGCTGGGGGACTCAGCCCTGTACTTCTGTGCCAGCAGCGTCTCCTATGGGGACGTCAGGATGAAGACCCAGTACTTCGGGCCA	TCRBV13-01*01	unresolved	TCRBJ02-05*01
496	0.351524	48.7109	0.056054	1	CASSVSGTGFNEQFF	CAGCGCACACAGCAGGAGGACTCGGCCGTGTATCTCTGTGCCAGCAGCGTTTCCGGGACAGGGTTCAATGAGCAGTTCTTCGGGCCA	TCRBV07-02*01	TCRBD01-01*01	TCRBJ02-01*01
497	0.352232	48.7669	0.056054	1	CASSVSAGVLPTQYF	GCGTCTGCTGTACCCTCTCAGACATCTGTGTACTTCTGTGCCAGCAGTGTAAGTGCGGGAGTTTTACCTACGCAGTATTTTGGCCCA	TCRBV06-04	TCRBD02-01*02	TCRBJ02-03*01
498	0.352941	48.823	0.056054	1	CASSVRLAGKNEQFF	AGCTCTCTGGAGCTGGGGGACTCAGCTTTGTATTTCTGTGCCAGCAGCGTAAGGCTAGCGGGAAAAAATGAGCAGTTCTTCGGGCCA	TCRBV09-01	TCRBD02-01*02	TCRBJ02-01*01
499	0.35365	48.879	0.056054	1	CASSVRGADTQYF	ACCCTGGAGTCTGCCAGGCCCTCACATACCTCTCAGTACCTCTGTGCCAGCAGTGTCCGCGGGGCAGATACGCAGTATTTTGGCCCA	TCRBV25-01*01	TCRBD02-01*01	TCRBJ02-03*01
500	0.354359	48.9351	0.056054	1	CASSVPQGAATGELFF	TCTCTGGAGCTGGGGGACTCAGCTTTGTATTTCTGTGCCAGCAGCGTACCACAGGGGGCCGCCACCGGGGAGCTGTTTTTTGGAGAA	TCRBV09-01	TCRBD01-01*01	TCRBJ02-02*01
501	0.355067	48.9911	0.056054	1	CASSVMRGLAGAETQYF	GCTACCCGCTCCCAGACATCTGTGTATTTCTGCGCCAGCAGTGTCATGCGGGGACTAGCGGGAGCAGAGACCCAGTACTTCGGGCCA	TCRBV10-02*01	TCRBD02-01*02	TCRBJ02-05*01
502	0.355776	49.0472	0.056054	1	CASSVHQSGANVLTF	AGCTCTCTGGAGCTGGGGGACTCAGCTTTGTATTTCTGTGCCAGCAGCGTACATCAGTCTGGGGCCAACGTCCTGACTTTCGGGGCC	TCRBV09-01	TCRBD01-01*01	TCRBJ02-06*01
503	0.356485	49.1032	0.056054	1	CASSVGTVRQETQYF	AGCTCTCTGGAGCTGGGGGACTCAGCTTTGTATTTCTGTGCCAGCAGCGTCGGGACAGTGCGACAAGAGACCCAGTACTTCGGGCCA	TCRBV09-01	TCRBD01-01*01	TCRBJ02-05*01
504	0.357193	49.1593	0.056054	1	CASSVGSGETQYF	AACCTGAGCTCTCTGGAGCTGGGGGACTCAGCTTTGTATTTCTGTGCCAGCAGCGTGGGATCTGGGGAGACCCAGTACTTCGGGCCA	TCRBV09-01	unresolved	TCRBJ02-05*01
505	0.357902	49.2153	0.056054	1	CASSVGRQGNAGYTF	CGGTCCACAAAGCTGGAGGACTCAGCCATGTACTTCTGTGCCAGCAGTGTGGGTAGGCAGGGTAACGCTGGCTACACCTTCGGTTCG	TCRBV02-01*01	TCRBD01-01*01	TCRBJ01-02*01
506	0.358611	49.2714	0.056054	1	CASSVGGTSYGYTF	CTGAGCTCTCTGGAGCTGGGGGACTCAGCTTTGTATTTCTGTGCCAGCAGCGTAGGGGGGACTTCCTATGGCTACACCTTCGGTTCG	TCRBV09-01	TCRBD02-01	TCRBJ01-02*01
507	0.35932	49.3274	0.056054	1	CASSVGGSNQPQHF	CTGAGCTCTCTGGAGCTGGGGGACTCAGCTTTGTATTTCTGTGCCAGCAGCGTAGGAGGATCTAACCAGCCCCAGCATTTTGGTGAT	TCRBV09-01	TCRBD02-01*02	TCRBJ01-05*01
508	0.360028	49.3835	0.056054	1	CASSVGGQVTGELFF	AGCTCTCTGGAGCTGGGGGACTCAGCTTTGTATTTCTGTGCCAGCAGCGTAGGGGGACAGGTGACCGGGGAGCTGTTTTTTGGAGAA	TCRBV09-01	TCRBD01-01*01	TCRBJ02-02*01
509	0.360737	49.4396	0.056054	1	CASSVGGGSYEQYF	CTGGAGTCGGCTGCTCCCTCCCAGACATCTGTGTACTTCTGTGCCAGCAGTGTGGGGGGGGGCTCCTACGAGCAGTACTTCGGGCCG	TCRBV06-01*01	TCRBD02-01*01	TCRBJ02-07*01
510	0.361446	49.4956	0.056054	1	CASSVGDGRPYEQYF	AGCTCTCTGGAGCTGGGGGACTCAGCTTTGTATTTCTGTGCCAGCAGCGTAGGGGACGGCCGTCCCTACGAGCAGTACTTCGGGCCG	TCRBV09-01	unresolved	TCRBJ02-07*01
511	0.362155	49.5517	0.056054	1	CASSVGAGAGVTGELFF	CTGGAGCTGGGGGACTCAGCTTTGTATTTCTGTGCCAGCAGCGTAGGGGCCGGGGCAGGGGTGACCGGGGAGCTGTTTTTTGGAGAA	TCRBV09-01	TCRBD01-01*01	TCRBJ02-02*01
512	0.362863	49.6077	0.056054	1	CASSVFVNYNEQFF	GTGAACGCCTTGTTGCTGGGGGACTCGGCCCTCTATCTCTGTGCCAGCAGCGTGTTTGTCAACTACAATGAGCAGTTCTTCGGGCCA	TCRBV05-06*01	TCRBD01-01*01	TCRBJ02-01*01
513	0.363572	49.6638	0.056054	1	CASSVEGSGGTTDTQYF	CTGGAGCTGGGGGACTCAGCTTTGTATTTCTGTGCCAGCAGCGTGGAGGGATCGGGAGGGACTACAGATACGCAGTATTTTGGCCCA	TCRBV09-01	TCRBD02-01*02	TCRBJ02-03*01
514	0.364281	49.7198	0.056054	1	CASSVEGGSSTDTQYF	TCTCTGGAGCTGGGGGACTCAGCTTTGTATTTCTGTGCCAGCAGCGTAGAAGGCGGGAGTAGCACAGATACGCAGTATTTTGGCCCA	TCRBV09-01	TCRBD02-01*02	TCRBJ02-03*01
515	0.364989	49.7759	0.056054	1	CASSVDWYQQETQYF	AGCTCTCTGGAGCTGGGGGACTCAGCTTTGTATTTCTGTGCCAGCAGCGTAGACTGGTATCAACAAGAGACCCAGTACTTCGGGCCA	TCRBV09-01	TCRBD02-01	TCRBJ02-05*01
516	0.365698	49.8319	0.056054	1	CASSVDSRNQPQHF	TTGGAGTCGGCTGCTCCCTCCCAAACATCTGTGTACTTCTGTGCCAGCAGTGTGGACAGCAGGAATCAGCCCCAGCATTTTGGTGAT	unresolved	TCRBD01-01*01	TCRBJ01-05*01
517	0.366407	49.888	0.056054	1	CASSVDRDQETQYF	GTGAACGCCTTGGAGCTGGAGGACTCGGCCCTGTATCTCTGTGCCAGCAGCGTCGACAGGGACCAAGAGACCCAGTACTTCGGGCCA	TCRBV05-08*01	TCRBD01-01*01	TCRBJ02-05*01
518	0.367116	49.944	0.056054	1	CASSVDNGDQETQYF	AGCTCTCTGGAGCTGGGGGACTCAGCTTTGTATTTCTGTGCCAGCAGCGTAGACAATGGGGACCAAGAGACCCAGTACTTCGGGCCA	TCRBV09-01	unresolved	TCRBJ02-05*01
519	0.367824	50.0001	0.056054	1	CASSVDGDSNYGYTF	AGCTCTCTGGAGCTGGGGGACTCAGCTTTGTATTTCTGTGCCAGCAGCGTAGATGGAGATTCTAACTATGGCTACACCTTCGGTTCG	TCRBV09-01	TCRBD02-01*02	TCRBJ01-02*01
520	0.368533	50.0562	0.056054	1	CASSVDGANEQYF	AACCTGAGCTCTCTGGAGCTGGGGGACTCAGCTTTGTATTTCTGTGCCAGCAGCGTAGACGGGGCGAACGAGCAGTACTTCGGGCCG	TCRBV09-01	unresolved	TCRBJ02-07*01
521	0.369242	50.1122	0.056054	1	CASSVDGAGVEEKLFF	TCTCTGGAGCTGGGGGACTCAGCTTTGTATTTCTGTGCCAGCAGCGTGGATGGAGCAGGGGTGGAAGAAAAACTGTTTTTTGGCAGT	TCRBV09-01	TCRBD01-01*01	TCRBJ01-04*01
522	0.36995	50.1683	0.056054	1	CASSVATALPADTQYF	TCTCTGGAGCTGGGGGACTCAGCTTTGTATTTCTGTGCCAGCAGCGTAGCTACGGCATTACCTGCAGATACGCAGTATTTTGGCCCA	TCRBV09-01	unresolved	TCRBJ02-03*01
523	0.370659	50.2243	0.056054	1	CASSVASGSGGDTQYF	TCTCTGGAGCTGGGGGACTCAGCTTTGTATTTCTGTGCCAGCAGCGTAGCAAGTGGGAGCGGAGGAGATACGCAGTATTTTGGCCCA	TCRBV09-01	TCRBD02-01	TCRBJ02-03*01
524	0.371368	50.2804	0.056054	1	CASSVAQSPRNAGNTIYF	GAGCTGGGGGACTCAGCTTTGTATTTCTGTGCCAGCAGCGTAGCACAATCTCCACGGAATGCTGGAAACACCATATATTTTGGAGAG	TCRBV09-01	unresolved	TCRBJ01-03*01
525	0.372077	50.3364	0.056054	1	CASSVAPGQADEAFF	AGCTCTCTGGAGCTGGGGGACTCAGCTTTGTATTTCTGTGCCAGCAGCGTAGCTCCCGGACAGGCGGATGAAGCTTTCTTTGGACAA	TCRBV09-01	TCRBD01-01*01	TCRBJ01-01*01
526	0.372785	50.3925	0.056054	1	CASSVAGVQETQYF	CTGGAGTCGCCCAGCCCCAACCAGACCTCTCTGTACTTCTGTGCCAGCAGTGTAGCCGGGGTACAAGAGACCCAGTACTTCGGGCCA	TCRBV27-01*01	TCRBD02-01*01	TCRBJ02-05*01
527	0.373494	50.4485	0.056054	1	CASSVAGEQYF	GAGATGAATGTGAGCACCTTGGAGCTGGGGGACTCGGCCCTTTATCTTTGCGCCAGCAGCGTAGCGGGGGAGCAGTACTTCGGGCCG	TCRBV05-01*01	TCRBD02-01*01	TCRBJ02-07*01
528	0.374203	50.5046	0.056054	1	CASSVAGASGNEQFF	AGCTCTCTGGAGCTGGGGGACTCAGCTTTGTATTTCTGTGCCAGCAGCGTAGCTGGAGCTAGCGGGAATGAGCAGTTCTTCGGGCCA	TCRBV09-01	TCRBD02-01	TCRBJ02-01*01
529	0.374911	50.5606	0.056054	1	CASSVAAGELFF	CTAAACCTGAGCTCTCTGGAGCTGGGGGACTCAGCTTTGTATTTCTGTGCCAGCAGCGTAGCAGCCGGGGAGCTGTTTTTTGGAGAA	TCRBV09-01	TCRBD01-01*01	TCRBJ02-02*01
530	0.37562	50.6167	0.056054	1	CASSTTGTGVRGYTF	ACATCGGCCCAAAAGAACCCGACAGCTTTCTATCTCTGTGCCAGTAGTACAACCGGGACAGGGGTCAGAGGCTACACCTTCGGTTCG	TCRBV19-01	TCRBD01-01*01	TCRBJ01-02*01
531	0.376329	50.6727	0.056054	1	CASSTSYDGYTF	CTCAGGCTGGAGCTGGCTGCTCCCTCCCAGACATCTGTGTACTTCTGTGCCAGCAGCACCAGCTACGACGGCTACACCTTCGGTTCG	TCRBV06-06	unresolved	TCRBJ01-02*01
532	0.377038	50.7288	0.056054	1	CASSTSHSNQPQHF	ATCCAGCGCACAGAGCAGGGGGACTCGGCCATGTATCTCTGTGCCAGCAGCACAAGCCATAGCAATCAGCCCCAGCATTTTGGTGAT	TCRBV07-09	unresolved	TCRBJ01-05*01
533	0.377746	50.7849	0.056054	1	CASSTSGTYNEQFF	ATCCAGCCCTCAGAACCCAGGGACTCAGCTGTGTACTTCTGTGCCAGCAGTACCAGCGGAACCTACAATGAGCAGTTCTTCGGGCCA	unresolved	TCRBD02-01	TCRBJ02-01*01
534	0.378455	50.8409	0.056054	1	CASSTRYMNTEAFF	GTGACATCGGCCCAAAAGAACCCGACAGCTTTCTATCTCTGTGCCAGTAGTACTCGATACATGAACACTGAAGCTTTCTTTGGACAA	TCRBV19-01	TCRBD01-01*01	TCRBJ01-01*01
535	0.379164	50.897	0.056054	1	CASSTRTGTDTQYF	ATCCAGCCCTCAGAACCCAGGGACTCAGCTGTGTACTTCTGTGCCAGCAGTACCCGGACTGGCACAGATACGCAGTATTTTGGCCCA	unresolved	TCRBD02-01	TCRBJ02-03*01
536	0.379872	50.953	0.056054	1	CASSTRTGKDEQYF	ATCCAGCGCACACAGCAGGAGGACTCGGCCGTGTATCTCTGTGCCAGCAGCACCCGGACAGGGAAGGACGAGCAGTACTTCGGGCCG	TCRBV07-02*01	TCRBD01-01*01	TCRBJ02-07*01
537	0.380581	51.0091	0.056054	1	CASSTRRGGEQYF	ACGATCCAGCGCACACAGCAGGAGGACTCGGCCGTGTATCTCTGTGCCAGCAGCACCCGCCGGGGTGGCGAGCAGTACTTCGGGCCG	TCRBV07-02*01	TCRBD02-01*01	TCRBJ02-07*01
538	0.38129	51.0651	0.056054	1	CASSTRQGSEAFF	ACTGTGACATCGGCCCAAAAGAACCCGACAGCTTTCTATCTCTGTGCCAGTAGTACACGACAGGGGAGTGAAGCTTTCTTTGGACAA	TCRBV19-01	TCRBD01-01*01	TCRBJ01-01*01
539	0.381999	51.1212	0.056054	1	CASSTQGASTEAFF	CTGCTGTCGGCTGCTCCCTCCCAGACATCTGTGTACTTCTGTGCCAGCAGTACTCAGGGGGCGAGTACTGAAGCTTTCTTTGGACAA	TCRBV06-05*01	TCRBD01-01*01	TCRBJ01-01*01
540	0.382707	51.1772	0.056054	1	CASSTPTRTDTQYF	ATCCAGCCTGCAGAGCTTGGGGACTCGGCCATGTATCTCTGTGCCAGCAGCACGCCGACTAGGACAGATACGCAGTATTTTGGCCCA	TCRBV11-01*01	TCRBD02-01	TCRBJ02-03*01
541	0.383416	51.2333	0.056054	1	CASSTPQSTNYGYTF	GAGTCCGCCAGCACCAACCAGACATCTATGTACCTCTGTGCCAGCAGTACCCCGCAGTCAACTAACTATGGCTACACCTTCGGTTCG	TCRBV28-01*01	TCRBD01-01*01	TCRBJ01-02*01
542	0.384125	51.2893	0.056054	1	CASSTPGQRLYF	CTCACTGTGACATCGGCCCAAAAGAACCCGACAGCTTTCTATCTCTGTGCCAGTAGTACCCCGGGACAGAGGCTGTACTTCGGGCCG	TCRBV19-01	TCRBD01-01*01	TCRBJ02-07*01
543	0.384833	51.3454	0.056054	1	CASSTLALAGVGGTDTQYF	CCCTCCCAGACATCTGTGTACTTCTGTGCCAGCAGTACACTCGCGCTAGCGGGAGTGGGGGGCACAGATACGCAGTATTTTGGCCCA	unresolved	TCRBD02-01*02	TCRBJ02-03*01
544	0.385542	51.4014	0.056054	1	CASSTGTTFTDTQYF	CAGCGCACAGAGCGGGGGGACTCAGCCGTGTATCTCTGTGCCAGCAGCACCGGGACTACCTTCACAGATACGCAGTATTTTGGCCCA	TCRBV07-03*01	TCRBD02-01	TCRBJ02-03*01
545	0.386251	51.4575	0.056054	1	CASSTGTSSYNEQFF	AACGCCTTGGAGCTGGACGACTCGGCCCTGTATCTCTGTGCCAGCAGCACCGGGACTAGTTCCTACAATGAGCAGTTCTTCGGGCCA	TCRBV05-04*01	TCRBD02-01	TCRBJ02-01*01
546	0.38696	51.5136	0.056054	1	CASSTGTGGYTF	CTGAAGATCCAGCCCTCAGAACCCAGGGACTCAGCTGTGTACTTCTGTGCCAGCAGTACCGGGACGGGTGGCTACACCTTCGGTTCG	unresolved	unresolved	TCRBJ01-02*01
547	0.387668	51.5696	0.056054	1	CASSTGTGGYEQYF	GTGAACGCCTTGTTGCTGGGGGACTCGGCCCTCTATCTCTGTGCCAGCAGCACTGGGACAGGTGGGTACGAGCAGTACTTCGGGCCG	TCRBV05-06*01	TCRBD01-01*01	TCRBJ02-07*01
548	0.388377	51.6257	0.056054	1	CASSTGRKNYGYTF	CTGGAGTCCGCCAGCACCAACCAGACATCTATGTACCTCTGTGCCAGCAGCACGGGACGTAAAAACTATGGCTACACCTTCGGTTCG	TCRBV28-01*01	unresolved	TCRBJ01-02*01
549	0.389086	51.6817	0.056054	1	CASSTGQGSTNEKLFF	TCCACAAAGCTGGAGGACTCAGCCATGTACTTCTGTGCCAGCAGTACCGGACAGGGGTCAACTAATGAAAAACTGTTTTTTGGCAGT	TCRBV02-01*01	TCRBD01-01*01	TCRBJ01-04*01
550	0.389794	51.7378	0.056054	1	CASSTGLADPLERYF	CAGCCCTCAGAACCCAGGGACTCAGCTGTGTACTTCTGTGCCAGCAGTACGGGACTAGCGGACCCTTTAGAGCGGTACTTCGGGCCG	unresolved	TCRBD02-01	TCRBJ02-07*01
551	0.390503	51.7938	0.056054	1	CASSTGGRGNEQFF	GTGACATCGGCCCAAAAGAACCCGACAGCTTTCTATCTCTGTGCCAGTAGTACCGGGGGGAGGGGGAATGAGCAGTTCTTCGGGCCA	TCRBV19-01	TCRBD02-01	TCRBJ02-01*01
552	0.391212	51.8499	0.056054	1	CASSTDSLNQPQHF	GTGACATCGGCCCAAAAGAACCCGACAGCTTTCTATCTCTGTGCCAGTAGTACGGACAGTCTCAATCAGCCCCAGCATTTTGGTGAT	TCRBV19-01	TCRBD01-01*01	TCRBJ01-05*01
553	0.391921	51.9059	0.056054	1	CASSTDRGRGTQYF	GTGACATCGGCCCAAAAGAACCCGACAGCTTTCTATCTCTGTGCCAGTAGTACTGACAGGGGCCGGGGGACGCAGTATTTTGGCCCA	TCRBV19-01	TCRBD01-01*01	TCRBJ02-03*01
554	0.392629	51.962	0.056054	1	CASSTDASGRKTQYF	CAGCGCACAGAGCAGCGGGACTCGGCCATGTATCGCTGTGCCAGCAGCACCGACGCTAGCGGGAGGAAGACCCAGTACTTCGGGCCA	TCRBV07-06*01	TCRBD02-01*02	TCRBJ02-05*01
555	0.393338	52.018	0.056054	1	CASSTARMGNEKLFF	ACATCGGCCCAAAAGAACCCGACAGCTTTCTATCTCTGTGCCAGTAGCACAGCAAGGATGGGGAATGAAAAACTGTTTTTTGGCAGT	TCRBV19-01	unresolved	TCRBJ01-04*01
556	0.394047	52.0741	0.056054	1	CASSSYRDVGGGGYTF	CGCACACAGCAGGAGGACTCGGCCGTGTATCTCTGTGCCAGCAGCTCATACCGCGATGTAGGGGGCGGTGGCTACACCTTCGGTTCG	TCRBV07-02*01	TCRBD01-01*01	TCRBJ01-02*01
557	0.394755	52.1301	0.056054	1	CASSSYPLGDGGYTF	AGCTCCTTGGAGCTGGGGGACTCAGCCCTGTACTTCTGTGCCAGCAGTTCATACCCCCTTGGAGACGGAGGCTACACCTTCGGTTCG	TCRBV13-01*01	TCRBD02-01*02	TCRBJ01-02*01
558	0.395464	52.1862	0.056054	1	CASSSYNEQFF	GAGCTGAATGTGAACGCCTTGTTGCTGGGGGACTCGGCCCTCTATCTCTGTGCCAGCAGCTCTTACAATGAGCAGTTCTTCGGGCCA	TCRBV05-06*01	TCRBD02-01	TCRBJ02-01*01
559	0.396173	52.2423	0.056054	1	CASSSYGSGVRDTQYF	CGCACAGAGCAGGGGGACTCGGCCATGTATCTCTGTGCCAGCAGCTCCTACGGGAGCGGGGTCCGGGATACGCAGTATTTTGGCCCA	TCRBV07-09	TCRBD02-01*01	TCRBJ02-03*01
560	0.396882	52.2983	0.056054	1	CASSSWTSGVGGEQYV	TCCGCCAGCACCAACCAGACATCTATGTACCTCTGTGCCAGCAGTTCTTGGACTAGCGGCGTGGGAGGTGAGCAGTACGTCGGGCCG	TCRBV28-01*01	TCRBD02-01	TCRBJ02-07*01
561	0.39759	52.3544	0.056054	1	CASSSVDLALYGYTF	CAGCGCACACAGCAGGAGGACTCGGCCGTGTATCTCTGTGCCAGCAGCTCCGTGGACCTGGCGTTGTATGGCTACACCTTCGGTTCG	TCRBV07-02*01	unresolved	TCRBJ01-02*01
562	0.398299	52.4104	0.056054	1	CASSSTSGSSYNEQFF	CGCACAGAGCGGGGGGACTCAGCCGTGTATCTCTGTGCCAGCAGCTCAACCAGCGGGAGCTCCTACAATGAGCAGTTCTTCGGGCCA	TCRBV07-03*01	TCRBD02-01*02	TCRBJ02-01*01
563	0.399008	52.4665	0.056054	1	CASSSTRWEETQYF	ATCCAGCCCTCAGAACCCAGGGACTCAGCTGTATACTTCTGTGCCAGCAGTTCGACTAGGTGGGAGGAGACCCAGTACTTCGGGCCA	unresolved	TCRBD02-01	TCRBJ02-05*01
564	0.399717	52.5225	0.056054	1	CASSSTQATTRNTIYF	GCCTTGGAGCTGGACGACTCGGCCCTGTATCTCTGTGCCAGCAGCTCTACACAGGCGACGACTCGAAACACCATATATTTTGGAGAG	TCRBV05-04*01	TCRBD01-01*01	TCRBJ01-03*01
565	0.400425	52.5786	0.056054	1	CASSSTPGQGPNIQYF	CGCACACAGCAGGAGGACTCGGCCGTGTATCTCTGTGCCAGCAGCTCAACTCCCGGACAGGGGCCAAACATTCAGTACTTCGGCGCC	TCRBV07-02*01	TCRBD01-01*01	TCRBJ02-04*01
566	0.401134	52.6346	0.056054	1	CASSSTGTGSLDTQYF	CGCACACAGCAGGAGGACTCGGCCGTGTATCTCTGTGCCAGCAGCTCGACCGGGACAGGGTCGTTAGATACGCAGTATTTTGGCCCA	TCRBV07-02*01	TCRBD01-01*01	TCRBJ02-03*01
567	0.401843	52.6907	0.056054	1	CASSSTGRWETQYF	CTGGAGTCGCCCAGCCCCAACCAGACCTCTCTGTACTTCTGTGCCAGCAGTTCTACAGGGCGTTGGGAGACCCAGTACTTCGGGCCA	TCRBV27-01*01	TCRBD01-01*01	TCRBJ02-05*01
568	0.402551	52.7467	0.056054	1	CASSSSTSGSYNEQFF	TCGGCCCAAAAGAACCCGACAGCTTTCTATCTCTGTGCCAGTAGTTCTTCCACTAGCGGGAGCTACAATGAGCAGTTCTTCGGGCCA	TCRBV19-01	TCRBD02-01*02	TCRBJ02-01*01
569	0.40326	52.8028	0.056054	1	CASSSSTGAPGVAQYF	TCCACGGAGTCAGGGGACACAGCACTGTATTTCTGTGCCAGCAGCTCGTCGACAGGCGCCCCGGGGGTGGCCCAGTACTTCGGGCCA	TCRBV21-01*01	unresolved	TCRBJ02-05*01
570	0.403969	52.8589	0.056054	1	CASSSSGTVNYGYTF	GAGTCGGCTGCTCCCTCCCAAACATCTGTGTACTTCTGTGCCAGCAGTTCCTCCGGGACCGTCAACTATGGCTACACCTTCGGTTCG	unresolved	unresolved	TCRBJ01-02*01
571	0.404678	52.9149	0.056054	1	CASSSSGTGDGYTF	GTGAGCACCTTGGAGCTGGGGGACTCGGCCCTTTATCTTTGCGCCAGCAGCTCGTCCGGGACAGGGGATGGCTACACCTTCGGTTCG	TCRBV05-01*01	TCRBD01-01*01	TCRBJ01-02*01
572	0.405386	52.971	0.056054	1	CASSSSDSYGYTF	AATGTGAGCACCTTGGAGCTGGGGGACTCGGCCCTTTATCTTTGCGCCAGCAGTTCCTCAGATTCCTATGGCTACACCTTCGGTTCG	TCRBV05-01*01	TCRBD01-01*01	TCRBJ01-02*01
573	0.406095	53.027	0.056054	1	CASSSRVDSNNEQFF	AGCTCTCTGGAGCTGGGGGACTCAGCTTTGTATTTCTGTGCCAGCAGCTCCCGGGTCGATTCCAACAATGAGCAGTTCTTCGGGCCA	TCRBV09-01	TCRBD02-01	TCRBJ02-01*01
574	0.406804	53.0831	0.056054	1	CASSSRTSVSETQYF	CAGCGCACACAGCAGGAGGACTCCGCCGTGTATCTCTGTGCCAGCAGCTCGCGGACTAGCGTTTCGGAGACCCAGTACTTCGGGCCA	TCRBV07-08*01	TCRBD02-01	TCRBJ02-05*01
575	0.407512	53.1391	0.056054	1	CASSSRTSGWEETQYF	GCCTTGTTGCTGGGGGACTCGGCCCTCTATCTCTGTGCCAGCAGCTCGAGGACTAGCGGGTGGGAAGAGACCCAGTACTTCGGGCCA	TCRBV05-06*01	TCRBD02-01	TCRBJ02-05*01
576	0.408221	53.1952	0.056054	1	CASSSRTGKISNQPQHF	CCCAGCCCCAACCAGACCTCTCTGTACTTCTGTGCCAGCAGTTCACGGACAGGAAAAATAAGCAATCAGCCCCAGCATTTTGGTGAT	TCRBV27-01*01	TCRBD01-01*01	TCRBJ01-05*01
577	0.40893	53.2512	0.056054	1	CASSSRRGLGQPQHF	GAGTCCGCCAGCACCAACCAGACATCTATGTACCTCTGTGCCAGCAGTTCCAGGAGGGGGCTTGGGCAGCCCCAGCATTTTGGTGAT	TCRBV28-01*01	TCRBD01-01*01	TCRBJ01-05*01
578	0.409639	53.3073	0.056054	1	CASSSRQGGYQETQYF	GCCTTGTTGCTGGGGGACTCGGCCCTCTATCTCTGTGCCAGCAGCTCGAGACAGGGGGGTTACCAAGAGACCCAGTACTTCGGGCCA	TCRBV05-06*01	TCRBD01-01*01	TCRBJ02-05*01
579	0.410347	53.3633	0.056054	1	CASSSRQDATNEKLFF	CGCACAGAGCAGGGGGACTCGGCCATGTATCTCTGTGCCAGCAGCTCCCGACAGGACGCAACTAATGAAAAACTGTTTTTTGGCAGT	TCRBV07-09	TCRBD01-01*01	TCRBJ01-04*01
580	0.411056	53.4194	0.056054	1	CASSSRLAGGDTQYF	CAGCCTGCAAAGCTTGAGGACTCGGCCGTGTATCTCTGTGCCAGCAGCTCCAGACTAGCGGGAGGAGATACGCAGTATTTTGGCCCA	TCRBV11-02*02	TCRBD02-01*02	TCRBJ02-03*01
581	0.411765	53.4754	0.056054	1	CASSSRGRGEAFF	AGGCTGCTGTCGGCTGCTCCCTCCCAGACATCTGTGTACTTCTGTGCCAGCAGCTCCCGGGGCCGAGGCGAAGCTTTCTTTGGACAA	TCRBV06-05*01	unresolved	TCRBJ01-01*01
582	0.412473	53.5315	0.056054	1	CASSSRERANEKLFF	ACATCGGCCCAAAAGAACCCGACAGCTTTCTATCTCTGTGCCAGTAGTTCGAGGGAGCGTGCCAATGAAAAACTGTTTTTTGGCAGT	TCRBV19-01	TCRBD02-01*02	TCRBJ01-04*01
583	0.413182	53.5876	0.056054	1	CASSSRDRAREQYF	CTGGAGTCAGCTACCCGCTCCCAGACATCTGTGTATTTCTGCGCCAGCAGTTCCCGGGACAGGGCTCGCGAGCAGTACTTCGGGCCG	TCRBV10-02*01	TCRBD01-01*01	TCRBJ02-07*01
584	0.413891	53.6436	0.056054	1	CASSSQRGVYGYTF	ATCCAGCGCACAGAGCAGGGGGACTCGGCCATGTATCTCTGTGCCAGCAGCTCCCAGCGGGGGGTCTATGGCTACACCTTCGGTTCG	TCRBV07-09	TCRBD02-01*01	TCRBJ01-02*01
585	0.4146	53.6997	0.056054	1	CASSSQGSYTDTQYF	AACGCCTTGGAGCTGGACGACTCGGCCCTGTATCTCTGTGCCAGCAGCTCCCAGGGGTCTTACACAGATACGCAGTATTTTGGCCCA	TCRBV05-04*01	TCRBD01-01*01	TCRBJ02-03*01
586	0.415308	53.7557	0.056054	1	CASSSQGGLGGNTIYF	CGCACAGAGCAGCGGGACTCGGCCATGTATCGCTGTGCCAGCAGCTCACAGGGCGGTCTCGGTGGAAACACCATATATTTTGGAGAG	TCRBV07-06*01	TCRBD01-01*01	TCRBJ01-03*01
587	0.416017	53.8118	0.056054	1	CASSSQDRGNVLTF	ATCCAGCCTGCAGAGCTTGGGGACTCGGCCGTGTATCTCTGTGCCAGCAGCTCCCAGGACAGGGGCAACGTCCTGACTTTCGGGGCC	TCRBV11-03*01	TCRBD01-01*01	TCRBJ02-06*01
588	0.416726	53.8678	0.056054	1	CASSSQASGEKDTQYF	ACCCTGCAGCCAGAAGACTCGGCCCTGTATCTCTGCGCCAGCAGCTCACAAGCGTCGGGGGAAAAAGATACGCAGTATTTTGGCCCA	TCRBV04-03*01	TCRBD02-01*01	TCRBJ02-03*01
589	0.417434	53.9239	0.056054	1	CASSSPTSGSTDTQYF	TCGCCCAGCCCCAACCAGACCTCTCTGTACTTCTGTGCCAGCAGTTCCCCGACTAGCGGGAGCACAGATACGCAGTATTTTGGCCCA	TCRBV27-01*01	TCRBD02-01	TCRBJ02-03*01
590	0.418143	53.9799	0.056054	1	CASSSPTSGLAKNIQYF	CCCAGCCCCAACCAGACCTCTCTGTACTTCTGTGCCAGCAGTTCCCCTACTAGCGGGCTAGCCAAAAACATTCAGTACTTCGGCGCC	TCRBV27-01*01	TCRBD02-01	TCRBJ02-04*01
591	0.418852	54.036	0.056054	1	CASSSPRTPNTEAFF	GAGTCCGCCAGCACCAACCAGACATCTATGTACCTCTGTGCCAGCAGTTCCCCCCGGACACCGAACACTGAAGCTTTCTTTGGACAA	TCRBV28-01*01	TCRBD01-01*01	TCRBJ01-01*01
592	0.419561	54.092	0.056054	1	CASSSPRSGINYGYTF	TCCGCCAGCACCAACCAGACATCTATGTACCTCTGTGCCAGCAGCTCCCCCCGTTCAGGCATTAACTATGGCTACACCTTCGGTTCG	TCRBV28-01*01	TCRBD01-01*01	TCRBJ01-02*01
593	0.420269	54.1481	0.056054	1	CASSSPRAPGTDTQYF	TCCGCCAGCACCAACCAGACATCTATGTACCTCTGTGCCAGCAGTTCCCCGAGGGCCCCGGGCACAGATACGCAGTATTTTGGCCCA	TCRBV28-01*01	TCRBD02-01*02	TCRBJ02-03*01
594	0.420978	54.2041	0.056054	1	CASSSPNQPQHF	CTCAAGATCCAGCCTGCAGAGCTTGGGGACTCGGCCGTGTATCTCTGTGCCAGCAGCTCCCCCAATCAGCCCCAGCATTTTGGTGAT	TCRBV11-03*01	unresolved	TCRBJ01-05*01
595	0.421687	54.2602	0.056054	1	CASSSPEGASTDTQYF	CGCACAGAGCAGGGGGACTCGGCCATGTATCTCTGTGCCAGCAGCTCCCCAGAGGGGGCAAGCACAGATACGCAGTATTTTGGCCCA	TCRBV07-09	TCRBD01-01*01	TCRBJ02-03*01
596	0.422395	54.3163	0.056054	1	CASSSPALETQYF	ATTCTGGAGTCCGCCAGCACCAACCAGACATCTATGTACCTCTGTGCCAGCAGTTCCCCGGCGCTCGAGACCCAGTACTTCGGGCCA	TCRBV28-01*01	unresolved	TCRBJ02-05*01
597	0.423104	54.3723	0.056054	1	CASSSNRYSTDTQYF	AACGCCTTGTTGCTGGGGGACTCGGCCCTGTATCTCTGTGCCAGCAGCTCGAACAGGTATAGCACAGATACGCAGTATTTTGGCCCA	TCRBV05-05*01	TCRBD01-01*01	TCRBJ02-03*01
598	0.423813	54.4284	0.056054	1	CASSSNRGTNIQYF	GTGACATCGGCCCAAAAGAACCCGACAGCTTTCTATCTCTGTGCCAGTAGTTCTAACAGGGGGACCAACATTCAGTACTTCGGCGCC	TCRBV19-01	TCRBD01-01*01	TCRBJ02-04*01
599	0.424522	54.4844	0.056054	1	CASSSLTQNQPQHF	ATCCAGCCCTCAGAACCCAGGGACTCAGCTGTGTACTTCTGTGCCAGCAGTTCTTTAACGCAAAATCAGCCCCAGCATTTTGGTGAT	unresolved	unresolved	TCRBJ01-05*01
600	0.42523	54.5405	0.056054	1	CASSSLLTGGYGYTF	CAGCGCACAGAGCAGGGGGACTCGGCCATGTATCTCTGTGCCAGCAGCTCCCTCCTGACAGGGGGCTATGGCTACACCTTCGGTTCG	TCRBV07-09	TCRBD01-01*01	TCRBJ01-02*01
601	0.425939	54.5965	0.056054	1	CASSSLAGFGNEQFF	GAGTCGCCCAGCCCCAACCAGACCTCTCTGTACTTCTGTGCCAGCAGTTCTCTAGCGGGATTCGGGAATGAGCAGTTCTTCGGGCCA	TCRBV27-01*01	TCRBD02-01*02	TCRBJ02-01*01
602	0.426648	54.6526	0.056054	1	CASSSILRTDNTEAFF	TCGGCTGCTCCCTCCCAAACATCTGTGTACTTCTGTGCCAGCAGTTCGATTCTGCGGACGGACAACACTGAAGCTTTCTTTGGACAA	unresolved	unresolved	TCRBJ01-01*01
603	0.427356	54.7086	0.056054	1	CASSSHRTYEQYF	AGGCTGGAGTTGGCTGCTCCCTCCCAGACATCTGTGTACTTCTGTGCCAGCAGTTCGCACAGGACCTACGAGCAGTACTTCGGGCCG	TCRBV06-06	TCRBD01-01*01	TCRBJ02-07*01
604	0.428065	54.7647	0.056054	1	CASSSGYEQYF	ACTCTCAAGATCCAGCCTGCAAAGCTTGAGGACTCGGCCGTGTATCTCTGTGCCAGCAGCTCCGGGTACGAGCAGTACTTCGGGCCG	TCRBV11-02*02	TCRBD02-01	TCRBJ02-07*01
605	0.428774	54.8207	0.056054	1	CASSSGVTWNEQFF	GTGAGCACCTTGGAGCTGGGGGACTCGGCCCTTTATCTTTGCGCCAGCAGCTCGGGGGTCACGTGGAATGAGCAGTTCTTCGGGCCA	TCRBV05-01*01	TCRBD02-01*01	TCRBJ02-01*01
606	0.429483	54.8768	0.056054	1	CASSSGVRELFF	CTCAGGCTGCTGTCGGCTGCTCCCTCCCAGACATCTGTGTACTTCTGTGCCAGCAGTTCTGGGGTGCGGGAGCTGTTTTTTGGAGAA	TCRBV06-05*01	unresolved	TCRBJ02-02*01
607	0.430191	54.9328	0.056054	1	CASSSGTSTDTQYF	ATCAATTCCCTGGAGCTTGGTGACTCTGCTGTGTATTTCTGTGCCAGCAGCTCCGGCACTAGCACAGATACGCAGTATTTTGGCCCA	unresolved	unresolved	TCRBJ02-03*01
608	0.4309	54.9889	0.056054	1	CASSSGTSGRAREQFF	GCCTTGTTGCTGGGGGACTCGGCCCTGTATCTCTGTGCCAGCAGTTCCGGGACTAGCGGGAGGGCTCGGGAGCAGTTCTTCGGGCCA	TCRBV05-05*01	TCRBD02-01*02	TCRBJ02-01*01
609	0.431609	55.045	0.056054	1	CASSSGTGRLMNTEAFF	GCCCAAAAGAACCCGACAGCTTTCTATCTCTGTGCCAGTAGTTCTGGGACAGGACGGCTCATGAACACTGAAGCTTTCTTTGGACAA	TCRBV19-01	TCRBD01-01*01	TCRBJ01-01*01
610	0.432318	55.101	0.056054	1	CASSSGRIKETQYF	ATCCAGCCTGCAAAGCTTGAGGACTCGGCCGTGTATCTCTGTGCCAGCAGCTCGGGACGGATTAAAGAGACCCAGTACTTCGGGCCA	TCRBV11-02*02	unresolved	TCRBJ02-05*01
611	0.433026	55.1571	0.056054	1	CASSSGRGLFF	CCGCTCAGGCTGCTGTCGGCTGCTCCCTCCCAGACATCTGTGTACTTCTGTGCCAGCAGTTCCGGGCGGGGACTGTTTTTTGGAGAA	TCRBV06-05*01	TCRBD02-01*01	TCRBJ02-02*01
612	0.433735	55.2131	0.056054	1	CASSSGQGVVAGREQYV	GCAAAGCTTGAGGACTCGGCCGTGTATCTCTGTGCCAGCAGCTCGGGACAGGGCGTAGTAGCGGGTCGTGAGCAGTACGTCGGGCCG	TCRBV11-02*02	TCRBD01-01*01	TCRBJ02-07*01
613	0.434444	55.2692	0.056054	1	CASSSGQGPTEAFF	GTGAGCACCTTGGAGCTGGGGGACTCGGCCCTTTATCTTTGCGCCAGCAGCTCGGGACAGGGGCCCACTGAAGCTTTCTTTGGACAA	TCRBV05-01*01	TCRBD01-01*01	TCRBJ01-01*01
614	0.435152	55.3252	0.056054	1	CASSSGQGFYNQPQHF	TCGGCTGCTCCCTCCCAAACATCTGTGTACTTCTGTGCCAGCAGTTCGGGACAGGGATTTTACAATCAGCCCCAGCATTTTGGTGAT	unresolved	TCRBD01-01*01	TCRBJ01-05*01
615	0.435861	55.3813	0.056054	1	CASSSGNRVAGQETQYF	TTGGAGCTGGGGGACTCGGCCCTTTATCTTTGCGCCAGCAGCTCGGGTAATCGGGTCGCAGGACAAGAGACCCAGTACTTCGGGCCA	TCRBV05-01*01	unresolved	TCRBJ02-05*01
616	0.43657	55.4373	0.056054	1	CASSSGLELETQYF	CTGGAGTCCGCCAGCACCAACCAGACATCTATGTACCTCTGTGCCAGCAGTTCGGGCCTCGAACTGGAGACCCAGTACTTCGGGCCA	TCRBV28-01*01	unresolved	TCRBJ02-05*01
617	0.437279	55.4934	0.056054	1	CASSSGLAGGELFF	ATCCAGCGCACAGAGCAGGGGGACTCGGCCATGTATCTCTGTGCCAGCAGCTCAGGACTAGCTGGGGGGGAGCTGTTTTTTGGAGAA	TCRBV07-09	TCRBD02-01	TCRBJ02-02*01
618	0.437987	55.5494	0.056054	1	CASSSGGNEQFF	CTCAGGCTGCTGTCGGCTGCTCCCTCCCAGACATCTGTGTACTTCTGTGCCAGCAGCTCCGGGGGCAATGAGCAGTTCTTCGGGCCA	TCRBV06-05*01	TCRBD02-01*01	TCRBJ02-01*01
619	0.438696	55.6055	0.056054	1	CASSSGGGYGYTF	AACCTGAGCTCTCTGGAGCTGGGGGACTCAGCTTTGTATTTCTGTGCCAGCAGCTCTGGGGGTGGCTATGGCTACACCTTCGGTTCG	TCRBV09-01	unresolved	TCRBJ01-02*01
620	0.439405	55.6616	0.056054	1	CASSSGAEAFF	CCGCTCAGGCTGGAGTTGGCTGCTCCCTCCCAGACATCTGTGTACTTCTGTGCCAGCTCATCCGGGGCTGAAGCTTTCTTTGGACAA	TCRBV06-06	TCRBD02-01*01	TCRBJ01-01*01
621	0.440113	55.7176	0.056054	1	CASSSELWYTDTQYF	CAGCGCACACAGCAGGAGGACTCGGCCGTGTATCTCTGTGCCAGCAGCTCTGAGCTTTGGTACACAGATACGCAGTATTTTGGCCCA	TCRBV07-02*01	TCRBD02-01	TCRBJ02-03*01
622	0.440822	55.7737	0.056054	1	CASSSDRVPSYEQYF	CAGCCTGCAAAGCTTGAGGACTCGGCCGTGTATCTCTGTGCCAGCAGCTCAGACAGGGTCCCCTCCTACGAGCAGTACTTCGGGCCG	TCRBV11-02*02	TCRBD01-01*01	TCRBJ02-07*01
623	0.441531	55.8297	0.056054	1	CASSSDRGNEKLFF	CTGGAGTTGGCTGCTCCCTCCCAGACATCTGTGTACTTCTGTGCCAGCAGTTCCGACAGGGGAAATGAAAAACTGTTTTTTGGCAGT	TCRBV06-06	TCRBD01-01*01	TCRBJ01-04*01
624	0.44224	55.8858	0.056054	1	CASSSDAGGTEAFF	ATCCAGCGCACAGAGCAGGGGGACTCGGCCATGTATCTCTGTGCCAGCAGCTCCGATGCAGGGGGCACTGAAGCTTTCTTTGGACAA	TCRBV07-09	TCRBD01-01*01	TCRBJ01-01*01
625	0.442948	55.9418	0.056054	1	CASSSAWGGTF	TCCCTGATTCTGGAGTCCGCCAGCACCAACCAGACATCTATGTACCTCTGTGCCAGCAGTTCGGCCTGGGGTGGCACCTTCGGTTCG	TCRBV28-01*01	unresolved	TCRBJ01-02*01
626	0.443657	55.9979	0.056054	1	CASSSAGVGELFF	GGGTTGGAGTCGGCTGCTTCCTCCCAAACATCTGTGTACTTCTGTGCCAGCAGTTCGGCGGGAGTCGGGGAGCTGTTTTTTGGAGAA	unresolved	TCRBD02-01*02	TCRBJ02-02*01
627	0.444366	56.0539	0.056054	1	CASSSAGTANSYEQYF	TCCGCCAGCACCAACCAGACATCTATGTACCTCTGTGCCAGCAGTTCTGCCGGGACAGCCAACTCCTACGAGCAGTACTTCGGGCCG	TCRBV28-01*01	TCRBD01-01*01	TCRBJ02-07*01
628	0.445074	56.11	0.056054	1	CASSSAGLGETQYF	ATTCAGCGCACAGAGCAGCGGGACTCAGCCATGTATCGCTGTGCTAGCAGCTCCGCGGGACTGGGGGAGACCCAGTACTTCGGGCCA	TCRBV07-07*01	TCRBD02-01	TCRBJ02-05*01
629	0.445783	56.166	0.056054	1	CASSSAGGPYEQYF	CTGGAGTCCGCCAGCACCAACCAGACATCTATGTACCTCTGTGCCAGCAGTTCGGCGGGAGGGCCCTACGAGCAGTACTTCGGGCCG	TCRBV28-01*01	TCRBD02-01*02	TCRBJ02-07*01
630	0.446492	56.2221	0.056054	1	CASSSAAENYGYTF	GTGAACGCCTTGGAGCTGGACGACTCGGCCCTGTATCTCTGTGCCAGCAGCTCGGCAGCTGAGAACTATGGCTACACCTTCGGTTCG	TCRBV05-04*01	unresolved	TCRBJ01-02*01
631	0.447201	56.2781	0.056054	1	CASSRYGTSPYEQYF	AATGCCTTGGAGCTGGAGGACTCGGCCCTGTATCTCTGTGCCAGCAGCAGATACGGGACTTCCCCCTACGAGCAGTACTTCGGGCCG	TCRBV05-08*01	TCRBD02-01	TCRBJ02-07*01
632	0.447909	56.3342	0.056054	1	CASSRVMGHYEQYF	CTGCTGTCGGCTGCTCCCTCCCAGACATCTGTGTACTTCTGTGCCAGCAGCCGCGTTATGGGGCACTACGAGCAGTACTTCGGGCCG	TCRBV06-05*01	TCRBD01-01*01	TCRBJ02-07*01
633	0.448618	56.3903	0.056054	1	CASSRTEGDYGYTF	ATCCAGCAGGTAGTGCGAGGAGATTCGGCAGCTTATTTCTGTGCCAGCTCACGAACCGAGGGAGACTATGGCTACACCTTCGGTTCG	TCRBV18-01*01	TCRBD02-01*02	TCRBJ01-02*01
634	0.449327	56.4463	0.056054	1	CASSRSSGRSTGELFF	TCAGCTACCCGCTCCCAGACATCTGTGTATTTCTGCGCCAGCAGTCGCTCTAGCGGGAGAAGCACCGGGGAGCTGTTTTTTGGAGAA	TCRBV10-02*01	TCRBD02-01*02	TCRBJ02-02*01
635	0.450035	56.5024	0.056054	1	CASSRSGTANTGELFF	CGCACAGAGCAGCGGGACTCAGCCATGTATCGCTGTGCCAGCAGCCGATCCGGGACAGCGAACACCGGGGAGCTGTTTTTTGGAGAA	TCRBV07-07*01	TCRBD01-01*01	TCRBJ02-02*01
636	0.450744	56.5584	0.056054	1	CASSRRGTSGNKDEQFF	ACAGAGCAGGGGGACTCGGCCATGTATCTCTGTGCCAGCAGCCGTAGGGGGACTAGCGGGAATAAGGATGAGCAGTTCTTCGGGCCA	TCRBV07-09	TCRBD02-01*02	TCRBJ02-01*01
637	0.451453	56.6145	0.056054	1	CASSRRGPYEAFF	AATGTGAACGCCTTGTTGCTGGGGGACTCGGCCCTCTATCTCTGTGCCAGCAGCCGGAGGGGACCCTATGAAGCTTTCTTTGGACAA	TCRBV05-06*01	TCRBD02-01*02	TCRBJ01-01*01
638	0.452162	56.6705	0.056054	1	CASSRQIIMNTEAFF	AATGCCTTGGAGCTGGAGGACTCGGCCCTGTATCTCTGTGCCAGCAGCCGACAGATAATCATGAACACTGAAGCTTTCTTTGGACAA	TCRBV05-08*01	TCRBD01-01*01	TCRBJ01-01*01
639	0.45287	56.7266	0.056054	1	CASSRQGPNTGELFF	GAGTCGCCCAGCCCCAACCAGACCTCTCTGTACTTCTGTGCCAGCAGTCGGCAGGGACCGAACACCGGGGAGCTGTTTTTTGGAGAA	TCRBV27-01*01	unresolved	TCRBJ02-02*01
640	0.453579	56.7826	0.056054	1	CASSRQGGYTEAFF	CTGGAGTCGGCTGCTCCCTCCCAGACATCTGTGTACTTCTGTGCCAGCAGTCGACAGGGGGGCTATACTGAAGCTTTCTTTGGACAA	TCRBV06-01*01	TCRBD01-01*01	TCRBJ01-01*01
641	0.454288	56.8387	0.056054	1	CASSRQCRKTYGYTF	AACGCCTTGTTGCTGGGGGACTCGGCCCTCTATCTCTGTGCCAGCTCACGACAATGTCGAAAGACCTATGGCTACACCTTCGGTTCG	TCRBV05-06*01	TCRBD01-01*01	TCRBJ01-02*01
642	0.454996	56.8947	0.056054	1	CASSRNTGVKTQYF	GTGAGCACCTTGGAGCTGGGGGACTCGGCCCTTTATCTTTGCGCCAGCAGCCGGAATACAGGGGTAAAGACCCAGTACTTCGGGCCA	TCRBV05-01*01	TCRBD01-01*01	TCRBJ02-05*01
643	0.455705	56.9508	0.056054	1	CASSRNRGREYGYTF	CACACCCTGCAGCCAGAAGACTCGGCCCTGTATCTCTGTGCCAGCAGCCGGAACAGGGGGCGTGAGTATGGCTACACCTTCGGTTCG	TCRBV04-02*01	TCRBD01-01*01	TCRBJ01-02*01
644	0.456414	57.0068	0.056054	1	CASSRLAGDSLGETQYF	GTAGTGCGAGGAGATTCGGCAGCTTATTTCTGTGCCAGCTCACGACTAGCGGGAGATTCGTTAGGAGAGACCCAGTACTTCGGGCCA	TCRBV18-01*01	TCRBD02-01*02	TCRBJ02-05*01
645	0.457123	57.0629	0.056054	1	CASSRIQGTGLRAYNEQFF	CTGGGGGACTCGGCCCTTTATCTTTGCGCCAGCAGCCGAATACAAGGGACAGGGTTACGAGCCTACAATGAGCAGTTCTTCGGGCCA	TCRBV05-01*01	TCRBD01-01*01	TCRBJ02-01*01
646	0.457831	57.119	0.056054	1	CASSRIPAGGLDTDTQYF	CAGCCAGAAGACTCAACCCTGTATCTCTGCGCCAGCAGCCGAATCCCAGCGGGAGGACTCGACACAGATACGCAGTATTTTGGCCCA	TCRBV04-01*01	TCRBD02-01*02	TCRBJ02-03*01
647	0.45854	57.175	0.056054	1	CASSRIETQYF	TCCCTGATTCTGGAGTCCGCCAGCACCAACCAGACATCTATGTACCTCTGTGCCAGCAGTAGGATCGAGACCCAGTACTTCGGGCCA	TCRBV28-01*01	unresolved	TCRBJ02-05*01
648	0.459249	57.2311	0.056054	1	CASSRGTYEQYF	CTGAAGATCCAGCCCTCAGAACCCAGGGACTCAGCTGTGTACTTCTGTGCCAGCAGTCGGGGGACTTACGAGCAGTACTTCGGGCCG	unresolved	TCRBD02-01	TCRBJ02-07*01
649	0.459957	57.2871	0.056054	1	CASSRGTSGRETQYF	CACACCCTGCAGCCAGAAGACTCGGCCCTGTATCTCTGCGCCAGCAGCCGCGGGACTAGCGGGAGGGAGACCCAGTACTTCGGGCCA	TCRBV04-03*01	TCRBD02-01*02	TCRBJ02-05*01
650	0.460666	57.3432	0.056054	1	CASSRGTSGRDTQYF	CAGCGCACAGAGCGGGGGGACTCAGCCGTGTATCTCTGTGCCAGCAGCCGAGGGACTAGCGGGAGAGATACGCAGTATTTTGGCCCA	TCRBV07-03*01	TCRBD02-01*02	TCRBJ02-03*01
651	0.461375	57.3992	0.056054	1	CASSRGTGTEAFF	AAGATCCAGCCTGCAAAGCTTGAGGACTCGGCCGTGTATCTCTGTGCCAGCAGCCGAGGGACGGGCACTGAAGCTTTCTTTGGACAA	TCRBV11-02*02	unresolved	TCRBJ01-01*01
652	0.462084	57.4553	0.056054	1	CASSRGQGTYYEQYF	CAGCGCACAGAGCAGGGGGACTCGGCCATGTATCTCTGTGCCAGCAGCCGGGGACAGGGTACCTACTACGAGCAGTACTTCGGGCCG	TCRBV07-09	TCRBD01-01*01	TCRBJ02-07*01
653	0.462792	57.5113	0.056054	1	CASSRGLAGAYEQYF	CAGCAGGTAGTGCGAGGAGATTCGGCAGCTTATTTCTGTGCCAGCTCGCGGGGACTAGCGGGAGCCTACGAGCAGTACTTCGGGCCG	TCRBV18-01*01	TCRBD02-01*02	TCRBJ02-07*01
654	0.463501	57.5674	0.056054	1	CASSRGGAGGSGEQFF	CCTGCAAAGCTTGAGGACTCGGCCGTGTATCTCTGTGCCAGCAGCAGGGGGGGAGCGGGAGGTTCCGGTGAGCAGTTCTTCGGGCCA	TCRBV11-02*02	TCRBD02-01*02	TCRBJ02-01*01
655	0.46421	57.6234	0.056054	1	CASSREYGADTQYF	GTGAACGCCTTGTTGCTGGGGGACTCGGCCCTCTATCTCTGTGCCAGCAGCCGGGAGTACGGTGCAGATACGCAGTATTTTGGCCCA	TCRBV05-06*01	TCRBD02-01*02	TCRBJ02-03*01
656	0.464918	57.6795	0.056054	1	CASSREDYYGYTF	GAGATCCAGCGCACAGAGCAGGGGGACTCGGCCATGTATCTCTGTGCCAGCAGCCGAGAGGATTACTATGGCTACACCTTCGGTTCG	TCRBV07-09	TCRBD02-01*02	TCRBJ01-02*01
657	0.465627	57.7355	0.056054	1	CASSRDRRTDTQYF	GTGAACGCCTTGTTGCTGGGGGACTCGGCCCTCTATCTCTGTGCCAGCAGCAGGGACAGGCGCACAGATACGCAGTATTTTGGCCCA	TCRBV05-06*01	TCRBD01-01*01	TCRBJ02-03*01
658	0.466336	57.7916	0.056054	1	CASSRDRGYEQYF	ATTCTGGAGTCCGCCAGCACCAACCAGACATCTATGTACCTCTGTGCCAGCAGTCGGGACAGGGGATACGAGCAGTACTTCGGGCCG	TCRBV28-01*01	TCRBD01-01*01	TCRBJ02-07*01
659	0.467045	57.8477	0.056054	1	CASSRDRGLLDIQYF	ACATCGGCCCAAAAGAACCCGACAGCTTTCTATCTCTGTGCCAGTAGCCGGGACAGGGGGCTCCTGGACATTCAGTACTTCGGCGCC	TCRBV19-01	TCRBD01-01*01	TCRBJ02-04*01
660	0.467753	57.9037	0.056054	1	CASSRDLNTEAFF	CACATCAATTCCCTGGAGCTTGGTGACTCTGCTGTGTATTTCTGTGCCAGCAGCCGGGACCTGAACACTGAAGCTTTCTTTGGACAA	unresolved	unresolved	TCRBJ01-01*01
661	0.468462	57.9598	0.056054	1	CASSRAENTGELFF	CTACACACCCTGCAGCCAGAAGACTCGGCCCTGTATCTCTGCGCCAGCAGCCGCGCAGAGAACACCGGGGAGCTGTTTTTTGGAGAA	TCRBV04-03*01	unresolved	TCRBJ02-02*01
662	0.469171	58.0158	0.056054	1	CASSQVTGTYGYTF	GTGCAGCCTGCAGAACTGGAGGATTCTGGAGTTTATTTCTGTGCCAGCAGCCAAGTTACAGGCACCTATGGCTACACCTTCGGTTCG	TCRBV14-01*01	TCRBD01-01*01	TCRBJ01-02*01
663	0.46988	58.0719	0.056054	1	CASSQVTGRGEKLFF	CACACCCTGCAGCCAGAAGACTCGGCCCTGTATCTCTGCGCCAGCAGCCAAGTGACAGGTCGCGGTGAAAAACTGTTTTTTGGCAGT	TCRBV04-03*01	TCRBD01-01*01	TCRBJ01-04*01
664	0.470588	58.1279	0.056054	1	CASSQVRGLTDTQYF	CACACCCTGCAGCCAGAAGACTCGGCCCTGTATCTCTGCGCCAGCAGCCAAGTCAGAGGACTCACAGATACGCAGTATTTTGGCCCA	TCRBV04-03*01	TCRBD02-01	TCRBJ02-03*01
665	0.471297	58.184	0.056054	1	CASSQVRAGDTEAFF	CACACCCTGCAGCCAGAAGACTCGGCCCTGTATCTCTGCGCCAGCAGCCAAGTGAGGGCGGGGGACACTGAAGCTTTCTTTGGACAA	TCRBV04-03*01	TCRBD02-01*01	TCRBJ01-01*01
666	0.472006	58.24	0.056054	1	CASSQVLDVTAKNIQYF	CTGCAGCCAGAAGACTCAGCCCTGTATCTCTGCGCCAGCAGCCAAGTCCTTGACGTGACGGCCAAAAACATTCAGTACTTCGGCGCC	TCRBV04-01*01	unresolved	TCRBJ02-04*01
667	0.472714	58.2961	0.056054	1	CASSQVGAGGFNEQFF	ACCCTGCAGCCAGAAGACTCGGCCCTGTATCTCTGCGCCAGCAGCCAAGTCGGGGCGGGAGGGTTTAATGAGCAGTTCTTCGGGCCA	TCRBV04-03*01	TCRBD02-01*02	TCRBJ02-01*01
668	0.473423	58.3521	0.056054	1	CASSQVALDSDTQYF	AATTCCCTGGAGCTTGGTGACTCTGCTGTGTATTTCTGTGCCAGCAGCCAAGTCGCGTTAGACTCAGATACGCAGTATTTTGGCCCA	unresolved	TCRBD02-01	TCRBJ02-03*01
669	0.474132	58.4082	0.056054	1	CASSQTWNEQFF	CTGAAGATCCAGCCCTCAGAACCCAGGGACTCAGCTGTGTACTTCTGTGCCAGCAGTCAGACTTGGAATGAGCAGTTCTTCGGGCCA	unresolved	TCRBD02-01	TCRBJ02-01*01
670	0.474841	58.4643	0.056054	1	CASSQTSGRHDEQFF	CACACCCTGCAGCCAGAAGACTCGGCCCTGTATCTCTGCGCCAGCAGCCAGACTAGCGGGAGGCACGATGAGCAGTTCTTCGGGCCA	TCRBV04-03*01	TCRBD02-01*02	TCRBJ02-01*01
671	0.475549	58.5203	0.056054	1	CASSQTPGQVSYGYTF	CCCTCAGAACCCAGGGACTCAGCTGTGTACTTCTGTGCCAGCAGTCAGACCCCGGGACAGGTATCGTATGGCTACACCTTCGGTTCG	unresolved	TCRBD01-01*01	TCRBJ01-02*01
672	0.476258	58.5764	0.056054	1	CASSQTLIGGERVYEQYF	CAGCCAGAAGACTCGGCCCTGTATCTCTGCGCCAGCAGCCAAACTTTGATCGGGGGGGAAAGGGTGTACGAGCAGTACTTCGGGCCG	TCRBV04-03*01	TCRBD02-01*01	TCRBJ02-07*01
673	0.476967	58.6324	0.056054	1	CASSQSSGSDYEQYF	CAGCAGGTAGTGCGAGGAGATTCGGCAGCTTATTTCTGTGCCAGCTCACAATCTAGCGGGAGCGACTACGAGCAGTACTTCGGGCCG	TCRBV18-01*01	TCRBD02-01*02	TCRBJ02-07*01
674	0.477675	58.6885	0.056054	1	CASSQSSGNTIYF	AACCTGAGCTCTCTGGAGCTGGGGGACTCAGCTTTGTATTTCTGTGCCAGCAGCCAATCCTCTGGAAACACCATATATTTTGGAGAG	TCRBV09-01	TCRBD01-01*01	TCRBJ01-03*01
675	0.478384	58.7445	0.056054	1	CASSQSNRGGHGGYTF	GCCCTGCAGCCAGAAGACTCAGCCCTGTATCTCTGCGCCAGCAGCCAAAGTAACAGGGGCGGGCATGGTGGCTACACCTTCGGTTCG	TCRBV04-01*01	TCRBD01-01*01	TCRBJ01-02*01
676	0.479093	58.8006	0.056054	1	CASSQRVELNEQFF	ATCAATTCCCTGGAGCTTGGTGACTCTGCTGTGTATTTCTGTGCCAGCAGCCAGAGGGTGGAGTTGAATGAGCAGTTCTTCGGGCCA	unresolved	TCRBD02-01*02	TCRBJ02-01*01
677	0.479802	58.8566	0.056054	1	CASSQRQGEGSYEQYV	TCCACAAAGCTGGAGGACTCAGCCATGTACTTCTGTGCCAGCAGCCAGAGACAGGGGGAAGGCTCCTACGAGCAGTACGTCGGGCCG	TCRBV02-01*01	TCRBD01-01*01	TCRBJ02-07*01
678	0.48051	58.9127	0.056054	1	CASSQREGGVKNIQYF	ACCCTGCAGCCAGAAGACTCGGCCCTGTATCTCTGCGCCAGCAGCCAGCGCGAGGGAGGAGTCAAAAACATTCAGTACTTCGGCGCC	TCRBV04-03*01	TCRBD02-01*02	TCRBJ02-04*01
679	0.481219	58.9687	0.056054	1	CASSQQRGYEQYV	ACTGTGACATCGGCCCAAAAGAACCCGACAGCTTTCTATCTCTGTGCCAGTAGTCAGCAGAGGGGCTACGAGCAGTACGTCGGGCCG	TCRBV19-01	unresolved	TCRBJ02-07*01
680	0.481928	59.0248	0.056054	1	CASSQQRGDTEAFF	CTACACACCCTGCAGCCAGAAGACTCGGCCCTGTATCTCTGCGCCAGCAGCCAACAAAGGGGTGACACTGAAGCTTTCTTTGGACAA	TCRBV04-03*01	TCRBD01-01*01	TCRBJ01-01*01
681	0.482636	59.0808	0.056054	1	CASSQQGSRFEETQYF	GCTACGAAGCTTGAGGATTCAGCAGTGTATTTTTGTGCCAGCAGCCAACAGGGATCCAGGTTCGAAGAGACCCAGTACTTCGGGCCA	TCRBV16-01	TCRBD01-01*01	TCRBJ02-05*01
682	0.483345	59.1369	0.056054	1	CASSQQGENEKLFF	CTACACACCCTGCAGCCAGAAGACTCGGCCCTGTATCTCTGCGCCAGCAGCCAACAGGGAGAAAATGAAAAACTGTTTTTTGGCAGT	TCRBV04-03*01	unresolved	TCRBJ01-04*01
683	0.484054	59.193	0.056054	1	CASSQQDRGDEQYF	CTACACGCCCTGCAGCCAGAAGACTCAGCCCTGTATCTCTGCGCCAGCAGCCAACAGGACAGGGGTGACGAGCAGTACTTCGGGCCG	TCRBV04-01*01	TCRBD01-01*01	TCRBJ02-07*01
684	0.484763	59.249	0.056054	1	CASSQPKRGGRKLTQYF	CTGCAGCCAGAAGACTCAGCCCTGTATCTCTGCGCCAGCAGCCAACCTAAAAGGGGGGGGAGAAAGCTGACCCAGTACTTCGGGCCA	TCRBV04-01*01	TCRBD02-01*01	TCRBJ02-05*01
685	0.485471	59.3051	0.056054	1	CASSQNRGKLFF	CTTCACCTACACACCCTGCAGCCAGAAGACTCGGCCCTGTATCTCTGCGCCAGCAGCCAGAACAGGGGGAAACTGTTTTTTGGCAGT	TCRBV04-03*01	TCRBD01-01*01	TCRBJ01-04*01
686	0.48618	59.3611	0.056054	1	CASSQNRDRESYEQYV	TCCTCAGAACCGGGAGACACGGCACTGTATCTCTGCGCCAGCAGTCAAAACCGGGACAGGGAATCCTACGAGCAGTACGTCGGGCCG	TCRBV23-01*01	TCRBD01-01*01	TCRBJ02-07*01
687	0.486889	59.4172	0.056054	1	CASSQNPGPQETQYF	CAGGCTACGAAGCTTGAGGATTCAGCAGTGTATTTTTGTGCCAGCAGCCAAAATCCCGGGCCCCAGGAGACCCAGTACTTCGGGCCA	TCRBV16-01	unresolved	TCRBJ02-05*01
688	0.487597	59.4732	0.056054	1	CASSQLTGKKGTGELFF	GCAGAACTGGAGGATTCTGGAGTTTATTTCTGTGCCAGCAGCCAACTAACCGGGAAAAAAGGGACCGGGGAGCTGTTTTTTGGAGAA	TCRBV14-01*01	TCRBD02-01*02	TCRBJ02-02*01
689	0.488306	59.5293	0.056054	1	CASSQLGLAGSLNGYNEQFF	GAAGACTCAGCCCTGTATCTCTGCGCCAGCAGCCAACTGGGACTAGCGGGATCCTTAAACGGCTACAATGAGCAGTTCTTCGGGCCA	TCRBV04-01*01	TCRBD02-01*02	TCRBJ02-01*01
690	0.489015	59.5853	0.056054	1	CASSQGTNDLAFF	CACCTACACGCCCTGCAGCCAGAAGACTCAGCCCTGTATCTCTGCGCCAGCAGCCAAGGGACCAACGACTTAGCTTTCTTTGGACAA	TCRBV04-01*01	unresolved	TCRBJ01-01*01
691	0.489724	59.6414	0.056054	1	CASSQGTEAFF	CCTCTCACTGTGACATCGGCCCAAAAGAACCCGACAGCTTTCTATCTCTGTGCCAGTAGTCAGGGAACTGAAGCTTTCTTTGGACAA	TCRBV19-01	TCRBD01-01*01	TCRBJ01-01*01
692	0.490432	59.6974	0.056054	1	CASSQGSVGYEQYF	ATCAATTCCCTGGAGCTTGGTGACTCTGCTGTGTATTTCTGTGCCAGCAGCCAAGGGTCCGTAGGCTACGAGCAGTACTTCGGGCCG	unresolved	unresolved	TCRBJ02-07*01
693	0.491141	59.7535	0.056054	1	CASSQGSRGSGIIRETQYF	CCAGAAGACTCGGCCCTGTATCTCTGCGCCAGCAGCCAAGGATCGCGAGGAAGCGGGATAATTCGAGAGACCCAGTACTTCGGGCCA	TCRBV04-03*01	TCRBD02-01*02	TCRBJ02-05*01
694	0.49185	59.8095	0.056054	1	CASSQGQGYGYTV	ACGATCCAGCGCACACAGCAGGAGGACTCGGCCGTGTATCTCTGTGCCAGCAGCCAGGGACAGGGTTATGGCTACACCGTCGGTTCG	TCRBV07-02*01	TCRBD01-01*01	TCRBJ01-02*01
695	0.492558	59.8656	0.056054	1	CASSQGQGYGYTF	ACGATCCAGCGCACACAGCAGGAGGACTCGGCCGTGTATCTCTGTGCCAGCAGCCAGGGACAGGGTTATGGCTACACCTTCGGTTCG	TCRBV07-02*01	TCRBD01-01*01	TCRBJ01-02*01
696	0.493267	59.9217	0.056054	1	CASSQGQGHYGYTF	GTGAGCACCTTGGAGCTGGGGGACTCGGCCCTTTATCTTTGCGCCAGCAGCCAGGGACAGGGCCACTATGGCTACACCTTCGGTTCG	TCRBV05-01*01	TCRBD01-01*01	TCRBJ01-02*01
697	0.493976	59.9777	0.056054	1	CASSQGPHLTDTQYF	AGCTCCTTGGAGCTGGGGGACTCAGCCCTGTACTTCTGTGCCAGCAGCCAGGGACCCCATTTAACAGATACGCAGTATTTTGGCCCA	TCRBV13-01*01	unresolved	TCRBJ02-03*01
698	0.494685	60.0338	0.056054	1	CASSQGLAGSQETQYF	GCCCTGCAGCCAGAAGACTCAGCCCTGTATCTCTGCGCCAGCAGCCAGGGACTAGCGGGGTCCCAAGAGACCCAGTACTTCGGGCCA	TCRBV04-01*01	TCRBD02-01*01	TCRBJ02-05*01
699	0.495393	60.0898	0.056054	1	CASSQGLAGPYEQYV	GAGTCAGCTGCTCCCTCTCAGACTTCTGTTTACTTCTGTGCCAGCAGTCAGGGACTAGCGGGACCTTACGAGCAGTACGTCGGGCCG	TCRBV06-07*01	TCRBD02-01*02	TCRBJ02-07*01
700	0.496102	60.1459	0.056054	1	CASSQGLAGLTDTQYF	ACCTTGGAGCTGGGGGACTCGGCCCTTTATCTTTGCGCCAGCAGCCAGGGACTAGCGGGACTAACAGATACGCAGTATTTTGGCCCA	TCRBV05-01*01	TCRBD02-01*02	TCRBJ02-03*01
701	0.496811	60.2019	0.056054	1	CASSQGHLSYEQYV	ATCAATTCCCTGGAGCTTGGTGACTCTGCTGTGTATTTCTGTGCCAGCAGCCAAGGACACCTTTCCTACGAGCAGTACGTCGGGCCG	unresolved	TCRBD01-01*01	TCRBJ02-07*01
702	0.497519	60.258	0.056054	1	CASSQGGYTEAFF	AATGTGAGCACCTTGGAGCTGGGGGACTCGGCCCTTTATCTTTGCGCCAGCAGCCAAGGGGGGTACACTGAAGCTTTCTTTGGACAA	TCRBV05-01*01	unresolved	TCRBJ01-01*01
703	0.498228	60.314	0.056054	1	CASSQGGNTQYF	CTTCACATCAATTCCCTGGAGCTTGGTGACTCTGCTGTGTATTTCTGTGCCAGCAGCCAAGGCGGGAATACGCAGTATTTTGGCCCA	unresolved	TCRBD02-01*02	TCRBJ02-03*01
704	0.498937	60.3701	0.056054	1	CASSQGGEDQPQHF	ATCAATTCCCTGGAGCTTGGTGACTCTGCTGTGTATTTCTGTGCCAGCAGCCAGGGGGGGGAGGATCAGCCCCAGCATTTTGGTGAT	unresolved	TCRBD02-01*01	TCRBJ01-05*01
705	0.499646	60.4261	0.056054	1	CASSQGDRGDNEQFF	AATTCCCTGGAGCTTGGTGACTCTGCTGTGTATTTCTGTGCCAGCAGCCAGGGGGACAGGGGGGACAATGAGCAGTTCTTCGGGCCA	unresolved	TCRBD01-01*01	TCRBJ02-01*01
706	0.500354	60.4822	0.056054	1	CASSQGAGRGLETQYF	TCCCTGGAGCTTGGTGACTCTGCTGTGTATTTCTGTGCCAGCAGCCAAGGTGCGGGCAGGGGGCTAGAGACCCAGTACTTCGGGCCA	unresolved	TCRBD01-01*01	TCRBJ02-05*01
707	0.501063	60.5382	0.056054	1	CASSQGAGGQNYGYTF	ACCCTGCAGCCAGAAGACTCGGCCCTGTATCTCTGCGCCAGCAGCCAAGGAGCGGGGGGCCAAAACTATGGCTACACCTTCGGTTCG	TCRBV04-03*01	TCRBD02-01*01	TCRBJ01-02*01
708	0.501772	60.5943	0.056054	1	CASSQETSGTWGTQYF	ACCCTGCAGCCAGAAGACTCGGCCCTGTATCTCTGCGCCAGCAGCCAAGAAACTAGCGGGACGTGGGGGACCCAGTACTTCGGGCCA	TCRBV04-03*01	TCRBD02-01*02	TCRBJ02-05*01
709	0.502481	60.6504	0.056054	1	CASSQETGGAGLNGYTF	CTGCAGCCAGAAGACTCGGCCCTGTATCTCTGCGCCAGCAGCCAAGAAACAGGGGGCGCCGGTCTCAATGGCTACACCTTCGGTTCG	TCRBV04-03*01	TCRBD01-01*01	TCRBJ01-02*01
710	0.503189	60.7064	0.056054	1	CASSQESRGYRQYGYTF	GCAGAACTGGAGGATTCTGGAGTTTATTTCTGTGCCAGCAGCCAAGAATCCAGGGGTTATCGCCAATATGGCTACACCTTCGGTTCG	TCRBV14-01*01	TCRBD01-01*01	TCRBJ01-02*01
711	0.503898	60.7625	0.056054	1	CASSQESRGYHQYGYTF	GCAGAACTGGAGGATTCTGGAGTTTATTTCTGTGCCAGCAGCCAAGAATCCAGGGGTTATCACCAATATGGCTACACCTTCGGTTCG	TCRBV14-01*01	TCRBD01-01*01	TCRBJ01-02*01
712	0.504607	60.8185	0.056054	1	CASSQEQGGYGYTF	CTACACACCCTGCAGCCAGAAGACTCGGCCCTGTATCTCTGCGCCAGCAGCCAAGAACAGGGTGGCTATGGCTACACCTTCGGTTCG	TCRBV04-03*01	TCRBD01-01*01	TCRBJ01-02*01
713	0.505315	60.8746	0.056054	1	CASSQEPQGTDTQYF	CACACCCTGCAGCCAGAAGACTCGGCCCTGTATCTCTGCGCCAGCAGCCAAGAGCCCCAGGGAACAGATACGCAGTATTTTGGCCCA	TCRBV04-03*01	TCRBD01-01*01	TCRBJ02-03*01
714	0.506024	60.9306	0.056054	1	CASSQENNPWAQHF	CTACACGCCCTGCAGCCAGAAGACTCAGCCCTGTATCTCTGCGCCAGCAGCCAAGAAAACAACCCGTGGGCCCAGCATTTTGGTGAT	TCRBV04-01*01	unresolved	TCRBJ01-05*01
715	0.506733	60.9867	0.056054	1	CASSQELGSGETQYF	CAGCCTGCAGAACTGGAGGATTCTGGAGTTTATTTCTGTGCCAGCAGCCAAGAATTAGGGAGCGGGGAGACCCAGTACTTCGGGCCA	TCRBV14-01*01	TCRBD02-01	TCRBJ02-05*01
716	0.507442	61.0427	0.056054	1	CASSQEHLTSTPHEQYF	CTGCAGCCAGAAGACTCGGCCCTGTATCTCTGCGCCAGCAGCCAAGAACATTTGACCTCAACCCCCCACGAGCAGTACTTCGGGCCG	TCRBV04-03*01	unresolved	TCRBJ02-07*01
717	0.50815	61.0988	0.056054	1	CASSQEGWDEQFF	CACCTACACACCCTGCAGCCAGAAGACTCGGCCCTGTATCTCTGCGCCAGCAGCCAAGAGGGGTGGGATGAGCAGTTCTTCGGGCCA	TCRBV04-03*01	unresolved	TCRBJ02-01*01
718	0.508859	61.1548	0.056054	1	CASSQEGVFGTQYF	ATCAATTCCCTGGAGCTTGGTGACTCTGCTGTGTATTTCTGTGCCAGCAGCCAAGAGGGTGTCTTCGGTACGCAGTATTTTGGCCCA	unresolved	unresolved	TCRBJ02-03*01
719	0.509568	61.2109	0.056054	1	CASSQEGGGERNGYTF	TCCCTGGAGCTTGGTGACTCTGCTGTGTATTTCTGTGCCAGCAGCCAAGAGGGCGGGGGCGAAAGGAATGGCTACACCTTCGGTTCG	unresolved	TCRBD02-01*01	TCRBJ01-02*01
720	0.510276	61.267	0.056054	1	CASSQDWRGTNTEAFF	ACCCTGCAGCCAGAAGACTCGGCCCTGTATCTCTGCGCCAGCAGCCAAGATTGGAGGGGCACGAACACTGAAGCTTTCTTTGGACAA	TCRBV04-03*01	TCRBD02-01*02	TCRBJ01-01*01
721	0.510985	61.323	0.056054	1	CASSQDVTANTEAFF	CAGCCTGCAGAACTGGAGGATTCTGGAGTTTATTTCTGTGCCAGCAGCCAAGATGTGACAGCAAACACTGAAGCTTTCTTTGGACAA	TCRBV14-01*01	TCRBD01-01*01	TCRBJ01-01*01
722	0.511694	61.3791	0.056054	1	CASSQDVAGSTDTQYF	ACCCTGCAGCCAGAAGACTCGGCCCTGTATCTCTGCGCCAGCAGCCAAGATGTAGCGGGAAGCACAGATACGCAGTATTTTGGCCCA	TCRBV04-03*01	TCRBD02-01*02	TCRBJ02-03*01
723	0.512403	61.4351	0.056054	1	CASSQDRVGTSAEQFF	ACCCTGCAGCCAGAAGACTCGGCCCTGTATCTCTGCGCCAGCAGCCAAGACAGAGTAGGGACTAGCGCTGAGCAGTTCTTCGGGCCA	TCRBV04-03*01	TCRBD02-01	TCRBJ02-01*01
724	0.513111	61.4912	0.056054	1	CASSQDRSVIQETQYF	ACCCTGCAGCCAGAAGACTCGGCCCTGTATCTCTGCGCCAGCAGCCAAGATAGATCAGTCATTCAAGAGACCCAGTACTTCGGGCCA	TCRBV04-03*01	unresolved	TCRBJ02-05*01
725	0.51382	61.5472	0.056054	1	CASSQDRRSKQGYTF	CACACCCTGCAGCCAGAAGACTCGGCCCTGTATCTCTGCGCCAGCAGCCAAGATCGGCGCAGTAAGCAGGGCTACACCTTCGGTTCG	TCRBV04-03*01	unresolved	TCRBJ01-02*01
726	0.514529	61.6033	0.056054	1	CASSQDRPLTGSPSGLSNQPQHF	GCTGTGTATTTCTGTGCCAGCAGCCAAGATCGACCCCTGACAGGGTCCCCATCGGGGCTGAGCAATCAGCCCCAGCATTTTGGTGAT	unresolved	TCRBD01-01*01	TCRBJ01-05*01
727	0.515237	61.6593	0.056054	1	CASSQDRGGYGYTF	CTACACGCCCTGCAGCCAGAAGACTCAGCCCTGTATCTCTGCGCCAGCAGCCAAGACAGGGGAGGCTATGGCTACACCTTCGGTTCG	TCRBV04-01*01	unresolved	TCRBJ01-02*01
728	0.515946	61.7154	0.056054	1	CASSQDQTDSYNEQFF	CCTGCAGAACTGGAGGATTCTGGAGTTTATTTCTGTGCCAGCAGCCAAGATCAGACCGACTCCTACAATGAGCAGTTCTTCGGGCCA	TCRBV14-01*01	unresolved	TCRBJ02-01*01
729	0.516655	61.7714	0.056054	1	CASSQDQRTGVREKLFF	CTGCAGCCAGAAGACTCAGCCCTGTATCTCTGCGCCAGCAGCCAAGATCAAAGAACAGGGGTGCGAGAAAAACTGTTTTTTGGCAGT	TCRBV04-01*01	TCRBD01-01*01	TCRBJ01-04*01
730	0.517364	61.8275	0.056054	1	CASSQDQAGMQTQYF	CACGCCCTGCAGCCAGAAGACTCAGCCCTGTATCTCTGCGCCAGCAGCCAAGATCAAGCAGGGATGCAGACCCAGTACTTCGGGCCA	TCRBV04-01*01	TCRBD01-01*01	TCRBJ02-05*01
731	0.518072	61.8835	0.056054	1	CASSQDPSTGSSNQPQHF	CAGCCAGAAGACTCAGCCCTGTATCTCTGCGCCAGCAGCCAAGACCCATCGACAGGGAGTAGCAATCAGCCCCAGCATTTTGGTGAT	TCRBV04-01*01	TCRBD01-01*01	TCRBJ01-05*01
732	0.518781	61.9396	0.056054	1	CASSQDPGVGENEQFF	CCTGCAGAACTGGAGGATTCTGGAGTTTATTTCTGTGCCAGCAGCCAAGATCCGGGGGTGGGCGAGAATGAGCAGTTCTTCGGGCCA	TCRBV14-01*01	TCRBD02-01*01	TCRBJ02-01*01
733	0.51949	61.9957	0.056054	1	CASSQDPGVDENEQFF	CCTGCAGAACTGGAGGATTCTGGAGTTTATTTCTGTGCCAGCAGCCAAGATCCGGGGGTGGACGAGAATGAGCAGTTCTTCGGGCCA	TCRBV14-01*01	TCRBD02-01*01	TCRBJ02-01*01
734	0.520198	62.0517	0.056054	1	CASSQDPGGFGSETQYF	CTGGAGCTTGGTGACTCTGCTGTGTATTTCTGTGCCAGCAGCCAAGATCCAGGGGGGTTTGGATCGGAGACCCAGTACTTCGGGCCA	unresolved	TCRBD01-01*01	TCRBJ02-05*01
735	0.520907	62.1078	0.056054	1	CASSQDLSGQETQYF	AATTCCCTGGAGCTTGGTGACTCTGCTGTGTATTTCTGTGCCAGCAGCCAAGATTTATCAGGCCAAGAGACCCAGTACTTCGGGCCA	unresolved	TCRBD01-01*01	TCRBJ02-05*01
736	0.521616	62.1638	0.056054	1	CASSQDKAWNTEAFF	CACACCCTGCAGCCAGAAGACTCGGCCCTGTATCTCTGCGCCAGCAGCCAAGATAAGGCCTGGAACACTGAAGCTTTCTTTGGACAA	TCRBV04-03*01	unresolved	TCRBJ01-01*01
737	0.522325	62.2199	0.056054	1	CASSQDIGSFNEQFF	CACGCCCTGCAGCCAGAAGACTCAGCCCTGTATCTCTGCGCCAGCAGCCAAGATATCGGCAGCTTCAATGAGCAGTTCTTCGGGCCA	TCRBV04-01*01	unresolved	TCRBJ02-01*01
738	0.523033	62.2759	0.056054	1	CASSQDHYGYTF	CTGAAGGTGCAGCCTGCAGAACTGGAGGATTCTGGAGTTTATTTCTGTGCCAGCAGCCAAGACCACTATGGCTACACCTTCGGTTCG	TCRBV14-01*01	unresolved	TCRBJ01-02*01
739	0.523742	62.332	0.056054	1	CASSQDGTGFGKNIQYF	GCAGAACTGGAGGATTCTGGAGTTTATTTCTGTGCCAGCAGCCAAGATGGGACAGGGTTTGGCAAAAACATTCAGTACTTCGGCGCC	TCRBV14-01*01	TCRBD01-01*01	TCRBJ02-04*01
740	0.524451	62.388	0.056054	1	CASSQDGNRLNEQFF	CACACCCTGCAGCCAGAAGACTCGGCCCTGTATCTCTGCGCCAGCAGCCAAGATGGAAATAGATTGAATGAGCAGTTCTTCGGGCCA	TCRBV04-03*01	unresolved	TCRBJ02-01*01
741	0.525159	62.4441	0.056054	1	CASSQDGAGEQYF	CACCTACACACCCTGCAGCCAGAAGACTCGGCCCTGTATCTCTGCGCCAGCAGCCAAGATGGAGCGGGCGAGCAGTACTTCGGGCCG	TCRBV04-03*01	TCRBD02-01	TCRBJ02-07*01
742	0.525868	62.5001	0.056054	1	CASSQDGAEGNEQFF	CACACCCTGCAGCCAGAAGACTCGGCCCTGTATCTCTGCGCCAGCAGCCAAGATGGAGCCGAGGGAAATGAGCAGTTCTTCGGGCCA	TCRBV04-03*01	TCRBD02-01*02	TCRBJ02-01*01
743	0.526577	62.5562	0.056054	1	CASSQDEGTGAYNEQFF	CTGCAGCCAGAAGACTCGGCCCTGTATCTCTGCGCCAGCAGCCAAGATGAAGGGACAGGGGCATACAATGAGCAGTTCTTCGGGCCA	TCRBV04-03*01	TCRBD01-01*01	TCRBJ02-01*01
744	0.527286	62.6122	0.056054	1	CASSQDEGLVQETQYF	TCCCTGGAGCTTGGTGACTCTGCTGTGTATTTCTGTGCCAGCAGCCAAGATGAAGGACTAGTACAAGAGACCCAGTACTTCGGGCCA	unresolved	TCRBD02-01	TCRBJ02-05*01
745	0.527994	62.6683	0.056054	1	CASSQDATDTQYF	CACCTACACACCCTGCAGCCAGAAGACTCGGCCCTGTATCTCTGCGCCAGCAGCCAAGACGCCACAGATACGCAGTATTTTGGCCCA	TCRBV04-03*01	unresolved	TCRBJ02-03*01
746	0.528703	62.7244	0.056054	1	CASSQAYHLHARNTIYF	CTGGAGCTTGGTGACTCTGCTGTGTATTTCTGTGCCAGCAGCCAGGCTTATCATTTACACGCACGAAACACCATATATTTTGGAGAG	unresolved	TCRBD01-01*01	TCRBJ01-03*01
747	0.529412	62.7804	0.056054	1	CASSQATWPLRDEQFF	GCCCTGCAGCCAGAAGACTCAGCCCTGTATCTCTGCGCCAGCAGCCAAGCAACCTGGCCCTTAAGGGATGAGCAGTTCTTCGGGCCA	TCRBV04-01*01	unresolved	TCRBJ02-01*01
748	0.53012	62.8365	0.056054	1	CASSQASRESFTERKEEQYF	GGTGACTCTGCTGTGTATTTCTGTGCCAGCAGCCAAGCCTCTAGAGAAAGTTTTACCGAGCGGAAAGAAGAGCAGTACTTCGGGCCG	unresolved	TCRBD02-01	TCRBJ02-07*01
749	0.530829	62.8925	0.056054	1	CASSQASGSIYEQYF	CACGCCCTGCAGCCAGAAGACTCAGCCCTGTATCTCTGCGCCAGCAGCCAAGCTAGCGGTAGTATCTACGAGCAGTACTTCGGGCCG	TCRBV04-01*01	TCRBD02-01	TCRBJ02-07*01
750	0.531538	62.9486	0.056054	1	CASSQARQTTLYGYTF	CAGGTAGTGCGAGGAGATTCGGCAGCTTATTTCTGTGCCAGCTCACAAGCCCGACAGACTACCCTCTATGGCTACACCTTCGGTTCG	TCRBV18-01*01	unresolved	TCRBJ01-02*01
751	0.532247	63.0046	0.056054	1	CASSQARQGPKHF	CACCTACACACCCTGCAGCCAGAAGACTCGGCCCTGTATCTCTGCGCCAGCAGCCAGGCTAGACAGGGTCCAAAGCATTTTGGTGAT	TCRBV04-03*01	TCRBD01-01*01	TCRBJ01-05*01
752	0.532955	63.0607	0.056054	1	CASSQAPHRDPGEQYV	CCTGCAGAACTGGAGGATTCTGGAGTTTATTTCTGTGCCAGCAGCCAAGCGCCCCACCGGGACCCGGGCGAGCAGTACGTCGGGCCG	TCRBV14-01*01	unresolved	TCRBJ02-07*01
753	0.533664	63.1167	0.056054	1	CASSQAGANEKLFF	CTACACACCCTGCAGCCAGAAGACTCGGCCCTGTATCTCTGCGCCAGCAGCCAAGCAGGGGCTAATGAAAAACTGTTTTTTGGCAGT	TCRBV04-03*01	TCRBD01-01*01	TCRBJ01-04*01
754	0.534373	63.1728	0.056054	1	CASSQAENSPLHF	CACATCAATTCCCTGGAGCTTGGTGACTCTGCTGTGTATTTCTGTGCCAGCAGCCAAGCGGAGAATTCACCCCTCCACTTTGGGAAC	unresolved	TCRBD02-01*02	TCRBJ01-06*01
755	0.535082	63.2288	0.056054	1	CASSQADVTEAFF	AAGGTGCAGCCTGCAGAACTGGAGGATTCTGGAGTTTATTTCTGTGCCAGCAGCCAAGCTGACGTTACTGAAGCTTTCTTTGGACAA	TCRBV14-01*01	unresolved	TCRBJ01-01*01
756	0.53579	63.2849	0.056054	1	CASSPYMGGSYEQYF	GAGTCGGCTGCTCCCTCCCAGACATCTGTGTACTTCTGTGCCAGCAGTCCTTATATGGGGGGCTCCTACGAGCAGTACTTCGGGCCG	TCRBV06-01*01	TCRBD02-01*01	TCRBJ02-07*01
757	0.536499	63.3409	0.056054	1	CASSPYLGHREQYV	CTGCTGTCGGCTGCTCCCTCCCAGACATCTGTGTACTTCTGTGCCAGCAGCCCCTATCTGGGGCATCGAGAGCAGTACGTCGGGCCG	TCRBV06-05*01	TCRBD01-01*01	TCRBJ02-07*01
758	0.537208	63.397	0.056054	1	CASSPWTGYNEQFF	CTGAGCTCTCTGGAGCTGGGGGACTCAGCTTTGTATTTCTGTGCCAGCAGCCCGTGGACAGGGTACAATGAGCAGTTCTTCGGGCCA	TCRBV09-01	TCRBD01-01*01	TCRBJ02-01*01
759	0.537916	63.4531	0.056054	1	CASSPWGGAPQPQHF	ACATCGGCCCAAAAGAACCCGACAGCTTTCTATCTCTGTGCCAGTAGTCCGTGGGGGGGGGCCCCTCAGCCCCAGCATTTTGGTGAT	TCRBV19-01	TCRBD02-01*01	TCRBJ01-05*01
760	0.538625	63.5091	0.056054	1	CASSPWGAGELFF	AAGGTGCAGCCTGCAGAACTGGAGGATTCTGGAGTTTATTTCTGTGCCAGCTCCCCGTGGGGGGCCGGGGAGCTGTTTTTTGGAGAA	TCRBV14-01*01	TCRBD02-01*01	TCRBJ02-02*01
761	0.539334	63.5652	0.056054	1	CASSPWDRASDGYTF	AGCTCTCTGGAGCTGGGGGACTCAGCTTTGTATTTCTGTGCCAGCAGCCCCTGGGACAGGGCAAGTGATGGCTACACCTTCGGTTCG	TCRBV09-01	TCRBD01-01*01	TCRBJ01-02*01
762	0.540043	63.6212	0.056054	1	CASSPWAGDNQPQHF	GAGTCGCCCAGCCCCAACCAGACCTCTCTGTACTTCTGTGCCAGCAGTCCTTGGGCAGGGGACAATCAGCCCCAGCATTTTGGTGAT	TCRBV27-01*01	TCRBD01-01*01	TCRBJ01-05*01
763	0.540751	63.6773	0.056054	1	CASSPVSGSRSDTQYF	CAGGTAGTGCGAGGAGATTCGGCAGCTTATTTCTGTGCCAGCTCACCAGTAAGCGGGAGTAGGTCAGATACGCAGTATTTTGGCCCA	TCRBV18-01*01	TCRBD02-01*02	TCRBJ02-03*01
764	0.54146	63.7333	0.056054	1	CASSPVRTGGRTGELFF	GTAGTGCGAGGAGATTCGGCAGCTTATTTCTGTGCCAGCTCACCAGTAAGGACAGGGGGTCGCACCGGGGAGCTGTTTTTTGGAGAA	TCRBV18-01*01	TCRBD01-01*01	TCRBJ02-02*01
765	0.542169	63.7894	0.056054	1	CASSPTVGYGYTF	AAGATCCAGCCTGCAGAGCTTGGGGACTCGGCCGTGTATCTCTGTGCCAGCAGCCCAACGGTAGGGTATGGCTACACCTTCGGTTCG	TCRBV11-03*01	unresolved	TCRBJ01-02*01
766	0.542877	63.8454	0.056054	1	CASSPTTGYDGYTF	CTGGAGTCGCCCAGCCCCAACCAGACCTCTCTGTACTTCTGTGCCAGCAGCCCCACCACAGGGTACGATGGCTACACCTTCGGTTCG	TCRBV27-01*01	TCRBD01-01*01	TCRBJ01-02*01
767	0.543586	63.9015	0.056054	1	CASSPTTGGVDTGELFF	GCCAGCACCAACCAGACATCTATGTACCTCTGTGCCAGCAGTCCTACAACAGGGGGGGTCGACACCGGGGAGCTGTTTTTTGGAGAA	TCRBV28-01*01	TCRBD01-01*01	TCRBJ02-02*01
768	0.544295	63.9575	0.056054	1	CASSPTSGSSYEQYF	CACGCCCTGCAGCCAGAAGACTCAGCCCTGTATCTCTGCGCCAGCAGCCCGACTAGCGGGAGCTCCTACGAGCAGTACTTCGGGCCG	TCRBV04-01*01	TCRBD02-01*02	TCRBJ02-07*01
769	0.545004	64.0136	0.056054	1	CASSPTSGSSYEQYF	CACGCCCTGCAGCCAGAAGACTCAGCCCTGTATCTCTGCGCCAGCAGCCCGACTAGCGGGAGCTCCTACGAGCAGTACTTCGGGCCA	TCRBV04-01*01	TCRBD02-01*02	TCRBJ02-05*01
770	0.545712	64.0697	0.056054	1	CASSPTQGAAKNIQYF	ACCCTGCAGCCAGAAGACTCGGCCCTGTATCTCTGCGCCAGCAGCCCTACTCAAGGGGCCGCCAAAAACATTCAGTACTTCGGCGCC	TCRBV04-03*01	TCRBD01-01*01	TCRBJ02-04*01
771	0.546421	64.1257	0.056054	1	CASSPTPTSGRALYNEQFF	CCAGAAGACTCAGCCCTGTATCTCTGCGCCAGCAGCCCTACCCCGACTAGCGGGAGGGCCCTATACAATGAGCAGTTCTTCGGGCCA	TCRBV04-01*01	TCRBD02-01*02	TCRBJ02-01*01
772	0.54713	64.1818	0.056054	1	CASSPTNRGDQPQHF	CTGTCCTCAGAACCGGGAGACACGGCACTGTATCTCTGCGCCAGCAGTCCGACTAACAGGGGTGATCAGCCCCAGCATTTTGGTGAT	TCRBV23-01*01	TCRBD01-01*01	TCRBJ01-05*01
773	0.547838	64.2378	0.056054	1	CASSPTGYNEQFF	AGGATCCAGCAGGTAGTGCGAGGAGATTCGGCAGCTTATTTCTGTGCCAGCTCACCTACAGGTTACAATGAGCAGTTCTTCGGGCCA	TCRBV18-01*01	TCRBD01-01*01	TCRBJ02-01*01
774	0.548547	64.2939	0.056054	1	CASSPTGVNTEAFF	CTGAGCTCTCTGGAGCTGGGGGACTCAGCTTTGTATTTCTGTGCCAGCAGCCCGACAGGGGTGAACACTGAAGCTTTCTTTGGACAA	TCRBV09-01	TCRBD01-01*01	TCRBJ01-01*01
775	0.549256	64.3499	0.056054	1	CASSPTGTRRTDTQYF	TCCGCCAGCACCAACCAGACATCTATGTACCTCTGTGCCAGCAGTCCGACCGGGACTAGGCGCACAGATACGCAGTATTTTGGCCCA	TCRBV28-01*01	TCRBD02-01	TCRBJ02-03*01
776	0.549965	64.406	0.056054	1	CASSPTGTGGRSPLHF	ACCCTGCAGCCAGAAGACTCGGCCCTGTATCTCTGCGCCAGCAGCCCCACCGGGACAGGGGGCCGGTCACCCCTCCACTTTGGGAAC	TCRBV04-03*01	TCRBD01-01*01	TCRBJ01-06*01
777	0.550673	64.462	0.056054	1	CASSPTGTGDYNEQFF	TCGGCTGCTCCCTCCCAGACATCTGTGTACTTCTGTGCCAGCAGCCCTACCGGGACAGGGGACTACAATGAGCAGTTCTTCGGGCCA	unresolved	TCRBD01-01*01	TCRBJ02-01*01
778	0.551382	64.5181	0.056054	1	CASSPTGLAADTQYF	CAGCGCACACAGCAGGAGGACTCGGCCGTGTATCTCTGTGCCAGCAGCCCGACGGGACTAGCAGCCGATACGCAGTATTTTGGCCCA	TCRBV07-02*01	TCRBD02-01	TCRBJ02-03*01
779	0.552091	64.5741	0.056054	1	CASSPTGLAADTQYF	CAGCGCACACAGCAGGAGGACTCGGCCGTGTATCTCTGTGCCAGCAGCCCGACGGGACTAGCGGCAGATACGCAGTATTTTGGCCCA	TCRBV07-02*01	TCRBD02-01	TCRBJ02-03*01
780	0.552799	64.6302	0.056054	1	CASSPTGGFQPQHF	CTGAGCTCTCTGGAGCTGGGGGACTCAGCTTTGTATTTCTGTGCCAGCAGCCCGACAGGGGGCTTTCAGCCCCAGCATTTTGGTGAT	TCRBV09-01	TCRBD01-01*01	TCRBJ01-05*01
781	0.553508	64.6862	0.056054	1	CASSPSWEREYRRETQYF	CAGCAGGAGGACTCGGCCGTGTATCTCTGTGCCAGCAGCCCGTCTTGGGAGCGGGAGTATCGGCGGGAGACCCAGTACTTCGGGCCA	TCRBV07-02*01	TCRBD02-01*02	TCRBJ02-05*01
782	0.554217	64.7423	0.056054	1	CASSPSTSGRDTGELFF	CTGGAGCTTGGTGACTCTGCTGTGTATTTCTGTGCCAGCAGCCCCTCGACTAGCGGGAGAGATACCGGGGAGCTGTTTTTTGGAGAA	unresolved	TCRBD02-01*02	TCRBJ02-02*01
783	0.554926	64.7984	0.056054	1	CASSPSTGEFTEAFF	AACGCCTTGTTGCTGGGGGACTCGGCCCTGTATCTCTGTGCCAGCAGCCCAAGCACGGGGGAATTCACTGAAGCTTTCTTTGGACAA	TCRBV05-05*01	TCRBD02-01*01	TCRBJ01-01*01
784	0.555634	64.8544	0.056054	1	CASSPSRREGWTGELFF	GCCCAAAAGAACCCGACAGCTTTCTATCTCTGTGCCAGTAGTCCATCTCGGCGGGAGGGATGGACCGGGGAGCTGTTTTTTGGAGAA	TCRBV19-01	TCRBD02-01*02	TCRBJ02-02*01
785	0.556343	64.9105	0.056054	1	CASSPSNQPQHF	CTCACTGTGACATCGGCCCAAAAGAACCCGACAGCTTTCTATCTCTGTGCCAGTAGTCCGAGCAATCAGCCCCAGCATTTTGGTGAT	TCRBV19-01	TCRBD02-01	TCRBJ01-05*01
786	0.557052	64.9665	0.056054	1	CASSPSKSGDTEAFF	CACACCCTGCAGCCAGAAGACTCGGTCCTGTATCTCTGCGCCAGCAGCCCCTCGAAAAGTGGGGACACTGAAGCTTTCTTTGGACAA	TCRBV04-03*01	unresolved	TCRBJ01-01*01
787	0.55776	65.0226	0.056054	1	CASSPSGTGNTGELFF	CAGGTAGTGCGAGGAGATTCGGCAGCTTATTTCTGTGCCAGCTCACCATCCGGGACAGGGAACACCGGGGAGCTGTTTTTTGGAGAA	TCRBV18-01*01	TCRBD01-01*01	TCRBJ02-02*01
788	0.558469	65.0786	0.056054	1	CASSPSGTAIVDTEAFF	CTGGAGCTGGGGGACTCAGCTTTGTATTTCTGTGCCAGCAGCCCCTCCGGGACAGCTATTGTCGACACTGAAGCTTTCTTTGGACAA	TCRBV09-01	TCRBD01-01*01	TCRBJ01-01*01
789	0.559178	65.1347	0.056054	1	CASSPSDGVAKNIQYF	CAGGTAGTGCGAGGAGATTCGGCAGCTTATTTCTGTGCCAGCTCACCCTCCGACGGTGTAGCCAAAAACATTCAGTACTTCGGCGCC	TCRBV18-01*01	unresolved	TCRBJ02-04*01
790	0.559887	65.1907	0.056054	1	CASSPSDGTQYF	CTTCACCTACACGCCCTGCAGCCAGAAGACTCAGCCCTGTATCTCTGCGCCAGCAGCCCAAGTGACGGTACGCAGTATTTTGGCCCA	TCRBV04-01*01	unresolved	TCRBJ02-03*01
791	0.560595	65.2468	0.056054	1	CASSPRTSKSLNEQFF	CCTGCAGAGCTTGGGGACTCGGCCGTGTATCTCTGTGCCAGCAGCCCTCGGACTAGCAAGTCTTTGAATGAGCAGTTCTTCGGGCCA	TCRBV11-03*01	TCRBD02-01	TCRBJ02-01*01
792	0.561304	65.3028	0.056054	1	CASSPRTSGRETQYF	ACATCGGCCCAAAAGAACCCGACAGCTTTCTATCTCTGTGCCAGTAGTCCAAGGACTAGCGGGAGAGAGACCCAGTACTTCGGGCCA	TCRBV19-01	TCRBD02-01*02	TCRBJ02-05*01
793	0.562013	65.3589	0.056054	1	CASSPRTGVATNEKLFF	ACACAGCAGGAGGACTCCGCCGTGTATCTCTGTGCCAGCAGCCCAAGGACAGGGGTGGCAACTAATGAAAAACTGTTTTTTGGCAGT	TCRBV07-08*01	TCRBD01-01*01	TCRBJ01-04*01
794	0.562721	65.4149	0.056054	1	CASSPRTGRDTGELFF	CAGGTAGTGCGAGGAGATTCGGCAGCTTATTTCTGTGCCAGCTCACCACGGACAGGGAGGGACACCGGGGAGCTGTTTTTTGGAGAA	TCRBV18-01*01	TCRBD01-01*01	TCRBJ02-02*01
795	0.56343	65.471	0.056054	1	CASSPRSDSYEQYF	CTGCTGTCGGCTGCTCCCTCCCAGACATCTGTGTACTTCTGTGCCAGCAGTCCCCGGTCTGATTCCTACGAGCAGTACTTCGGGCCG	TCRBV06-05*01	TCRBD02-01	TCRBJ02-07*01
796	0.564139	65.5271	0.056054	1	CASSPRPDGELFF	ACTGTGACATCGGCCCAAAAGAACCCGACAGCTTTCTATCTCTGTGCCAGTAGTCCCCGGCCAGACGGGGAGCTGTTTTTTGGAGAA	TCRBV19-01	unresolved	TCRBJ02-02*01
797	0.564848	65.5831	0.056054	1	CASSPRNRLTYNEQFF	TCGGCTGCTCCCTCCCAGACATCTGTGTACTTCTGTGCCAGCAGTCCCCGAAATCGTCTAACCTACAATGAGCAGTTCTTCGGGCCA	unresolved	TCRBD02-01	TCRBJ02-01*01
798	0.565556	65.6392	0.056054	1	CASSPRLSSGANVLTF	GCCTTGTTGCTGGGGGACTCGGCCCTGTATCTCTGTGCCAGCAGCCCACGTTTGTCCTCTGGGGCCAACGTCCTGACTTTCGGGGCC	TCRBV05-05*01	unresolved	TCRBJ02-06*01
799	0.566265	65.6952	0.056054	1	CASSPRLQGPDTQYF	CAGCCCTCAGAACCCAGGGACTCAGCTGTGTACTTCTGTGCCAGCAGTCCCCGACTCCAAGGCCCAGATACGCAGTATTTTGGCCCA	unresolved	TCRBD02-01	TCRBJ02-03*01
800	0.566974	65.7513	0.056054	1	CASSPRLDRNEQFF	ATCCAGCGCACAGAGCGGGGGGACTCAGCCGTGTATCTCTGTGCCAGCAGCCCCCGGTTGGATCGCAATGAGCAGTTCTTCGGGCCA	TCRBV07-03*01	unresolved	TCRBJ02-01*01
801	0.567682	65.8073	0.056054	1	CASSPRKTNTDTQYF	CAGCGCACACAGCAGGAGGACTCGGCCGTGTATCTCTGTGCCAGCAGCCCCCGGAAAACAAACACAGATACGCAGTATTTTGGCCCA	TCRBV07-02*01	unresolved	TCRBJ02-03*01
802	0.568391	65.8634	0.056054	1	CASSPRGSGIQGGTQYF	GCAAAGCTTGAGGACTCGGCCGTGTATCTCTGTGCCAGCAGCCCGCGGGGTAGCGGGATACAAGGAGGGACCCAGTACTTCGGGCCA	TCRBV11-02*02	TCRBD02-01*02	TCRBJ02-05*01
803	0.5691	65.9194	0.056054	1	CASSPRGPSTDTQYF	AGCTCCTTGGAGCTGGGGGACTCAGCCCTGTACTTCTGTGCCAGCAGCCCCCGAGGCCCGAGCACAGATACGCAGTATTTTGGCCCA	TCRBV13-01*01	TCRBD02-01*02	TCRBJ02-03*01
804	0.569809	65.9755	0.056054	1	CASSPRGLAGVTDTQYF	GCAGAACTGGAGGATTCTGGAGTTTATTTCTGTGCCAGCAGCCCCCGGGGTCTAGCGGGAGTCACAGATACGCAGTATTTTGGCCCA	TCRBV14-01*01	TCRBD02-01*02	TCRBJ02-03*01
805	0.570517	66.0315	0.056054	1	CASSPRGEANTEAFF	AGCTCTCTGGAGCTGGGGGACTCAGCTTTGTATTTCTGTGCCAGCAGCCCCCGAGGAGAGGCTAACACTGAAGCTTTCTTTGGACAA	TCRBV09-01	TCRBD02-01*02	TCRBJ01-01*01
806	0.571226	66.0876	0.056054	1	CASSPREYGYTF	CTGAGGATCCAGCAGGTAGTGCGAGGAGATTCGGCAGCTTATTTCTGTGCCAGCTCACCACGGGAGTATGGCTACACCTTCGGTTCG	TCRBV18-01*01	TCRBD02-01*02	TCRBJ01-02*01
807	0.571935	66.1436	0.056054	1	CASSPRDARNTEAFF	CAGCAGGTAGTGCGAGGAGATTCGGCAGCTTATTTCTGTGCCAGCTCACCTCGGGACGCTAGGAACACTGAAGCTTTCTTTGGACAA	TCRBV18-01*01	unresolved	TCRBJ01-01*01
808	0.572644	66.1997	0.056054	1	CASSPRAGGSGQPQHF	CCTGCAAAGCTTGAGGACTCGGCCGTGTATCTCTGTGCCAGCAGCCCCAGGGCAGGGGGCTCCGGTCAGCCCCAGCATTTTGGTGAT	TCRBV11-02*02	TCRBD01-01*01	TCRBJ01-05*01
809	0.573352	66.2558	0.056054	1	CASSPQYVQGDTEAFF	CCTGCAGAGCTTGGGGACTCGGCCGTGTATCTCTGTGCCAGCAGTCCTCAATACGTACAGGGGGACACTGAAGCTTTCTTTGGACAA	TCRBV11-03*01	TCRBD01-01*01	TCRBJ01-01*01
810	0.574061	66.3118	0.056054	1	CASSPQKLSQFF	CTGACGATCCAGCGCACACAGCAGGAGGACTCGGCCGTGTATCTCTGTGCCAGCAGCCCCCAAAAGCTGAGTCAGTTCTTCGGGCCA	TCRBV07-02*01	TCRBD02-01	TCRBJ02-01*01
811	0.57477	66.3679	0.056054	1	CASSPQGRTYEQYF	ATCCAGCAGGTAGTGCGAGGAGATTCGGCAGCTTATTTCTGTGCCAGCTCACCACAGGGGAGAACCTACGAGCAGTACTTCGGGCCG	TCRBV18-01*01	unresolved	TCRBJ02-07*01
812	0.575478	66.4239	0.056054	1	CASSPQGAANTGELFF	TCTCTGGAGCTGGGGGACTCAGCTTTGTATTTCTGTGCCAGCAGCCCCCAGGGTGCGGCGAACACCGGGGAGCTGTTTTTTGGAGAA	TCRBV09-01	TCRBD01-01*01	TCRBJ02-02*01
813	0.576187	66.48	0.056054	1	CASSPQATQHYGYTF	CAGCAGGTAGTGCGAGGAGATTCGGCAGCTTATTTCTGTGCCAGCTCACCACAGGCCACCCAACACTATGGCTACACCTTCGGTTCG	TCRBV18-01*01	unresolved	TCRBJ01-02*01
814	0.576896	66.536	0.056054	1	CASSPPSTDTQYF	ACTGTGACATCGGCCCAAAAGAACCCGACAGCTTTCTATCTCTGTGCCAGTTCTCCCCCTAGCACAGATACGCAGTATTTTGGCCCA	TCRBV19-01	TCRBD02-01	TCRBJ02-03*01
815	0.577605	66.5921	0.056054	1	CASSPPPDRVGEQYF	GAGTCCGCCAGCACCAACCAGACATCTATGTACCTCTGTGCCAGCAGTCCGCCCCCGGACAGGGTGGGCGAGCAGTACTTCGGGCCG	TCRBV28-01*01	TCRBD01-01*01	TCRBJ02-07*01
816	0.578313	66.6481	0.056054	1	CASSPPNSYNEQFF	ATCCAGCGCACAGAGCAGGGGGACTCGGCCATGTATCTCTGTGCCAGCAGCCCCCCAAACTCCTACAATGAGCAGTTCTTCGGGCCA	TCRBV07-09	TCRBD01-01*01	TCRBJ02-01*01
817	0.579022	66.7042	0.056054	1	CASSPPGRDNAHQFF	CAGCAGGTAGTGCGAGGAGATTCGGCAGCTTATTTCTGTGCCAGCTCACCGCCCGGCAGGGATAACGCTCACCAGTTCTTCGGGCCA	TCRBV18-01*01	TCRBD01-01*01	TCRBJ02-01*01
818	0.579731	66.7602	0.056054	1	CASSPPGQGNTIYF	GTGAGCACCTTGGAGCTGGGGGACTCGGCCCTTTATCTTTGCGCCAGCAGCCCCCCGGGACAGGGAAACACCATATATTTTGGAGAG	TCRBV05-01*01	TCRBD01-01*01	TCRBJ01-03*01
819	0.580439	66.8163	0.056054	1	CASSPPGQGIRAEAFF	CAGGTAGTGCGAGGAGATTCGGCAGCTTATTTCTGTGCCAGCTCACCACCGGGACAGGGCATAAGGGCTGAAGCTTTCTTTGGACAA	TCRBV18-01*01	TCRBD01-01*01	TCRBJ01-01*01
820	0.581148	66.8724	0.056054	1	CASSPPGLYNEQFF	ATCCAGCAGGTAGTGCGAGGAGATTCGGCAGCTTATTTCTGTGCCAGCTCACCACCGGGGCTATACAATGAGCAGTTCTTCGGGCCA	TCRBV18-01*01	TCRBD01-01*01	TCRBJ02-01*01
821	0.581857	66.9284	0.056054	1	CASSPPGLAAKQFF	ATCAATTCCCTGGAGCTTGGTGACTCTGCTGTGTATTTCTGTGCCAGCAGCCCCCCGGGACTAGCGGCAAAGCAGTTCTTCGGGCCA	unresolved	TCRBD02-01	TCRBJ02-01*01
822	0.582566	66.9845	0.056054	1	CASSPPGGGYTF	CTTCACCTACACGCCCTGCAGCCAGAAGACTCAGCCCTGTATCTCTGCGCCAGCAGCCCACCAGGGGGTGGCTACACCTTCGGTTCG	TCRBV04-01*01	TCRBD01-01*01	TCRBJ01-02*01
823	0.583274	67.0405	0.056054	1	CASSPPGFTGELFF	ATCCAGCAGGTAGTGCGAGGAGATTCGGCAGCTTATTTCTGTGCCAGCTCACCACCAGGGTTCACCGGGGAGCTGTTTTTTGGAGAA	TCRBV18-01*01	unresolved	TCRBJ02-02*01
824	0.583983	67.0966	0.056054	1	CASSPPGAQETQYF	ATCCAGCAGGTAGTGCGAGGAGATTCGGCAGCTTATTTCTGTGCCAGCTCACCACCAGGGGCTCAAGAGACCCAGTACTTCGGGCCA	TCRBV18-01*01	TCRBD01-01*01	TCRBJ02-05*01
825	0.584692	67.1526	0.056054	1	CASSPPELAWVNEQFF	CAGGTAGTGCGAGGAGATTCGGCAGCTTATTTCTGTGCCAGCTCACCACCGGAATTAGCATGGGTCAATGAGCAGTTCTTCGGGCCA	TCRBV18-01*01	TCRBD02-01	TCRBJ02-01*01
826	0.5854	67.2087	0.056054	1	CASSPPAGRSNQPQHF	TCGGCTGCTCCCTCCCAGACATCTGTGTACTTCTGTGCCAGCAGCCCCCCGGCGGGGCGGAGCAATCAGCCCCAGCATTTTGGTGAT	unresolved	TCRBD02-01*01	TCRBJ01-05*01
827	0.586109	67.2647	0.056054	1	CASSPPAGRPGEQFF	CAGCAGGTAGTGCGAGGAGATTCGGCAGCTTATTTCTGTGCCAGCTCACCACCGGCAGGCCGCCCAGGTGAGCAGTTCTTCGGGCCA	TCRBV18-01*01	TCRBD01-01*01	TCRBJ02-01*01
828	0.586818	67.3208	0.056054	1	CASSPNQVYTEAFF	ATCAATTCCCTGGAGCTTGGTGACTCTGCTGTGTATTTCTGTGCCAGCAGCCCAAATCAGGTCTACACTGAAGCTTTCTTTGGACAA	unresolved	TCRBD01-01*01	TCRBJ01-01*01
829	0.587527	67.3768	0.056054	1	CASSPNPQGQGTFF	ATCCAGCGCACACAGCAGGAGGACTCGGCCGTGTATCTCTGTGCCAGCAGCCCCAATCCCCAAGGACAGGGTACTTTCTTTGGACAA	TCRBV07-02*01	TCRBD01-01*01	TCRBJ01-01*01
830	0.588235	67.4329	0.056054	1	CASSPNPGTEQFF	CACATCAATTCCCTGGAGCTTGGTGACTCTGCTGTGTATTTCTGTGCCAGCAGCCCGAACCCAGGGACTGAGCAGTTCTTCGGGCCA	unresolved	unresolved	TCRBJ02-01*01
831	0.588944	67.4889	0.056054	1	CASSPNNDRADGYTF	CAGCGCACAGAGCAGCGGGACTCGGCCATGTATCGCTGTGCCAGCAGCCCGAACAACGACAGGGCTGACGGCTACACCTTCGGTTCG	TCRBV07-06*01	TCRBD01-01*01	TCRBJ01-02*01
832	0.589653	67.545	0.056054	1	CASSPNMGPNQPQHF	AATTCCCTGGAGCTTGGTGACTCTGCTGTGTATTTCTGTGCCAGCAGCCCTAACATGGGTCCCAATCAGCCCCAGCATTTTGGTGAT	unresolved	unresolved	TCRBJ01-05*01
833	0.590361	67.6011	0.056054	1	CASSPNGETQYF	CTGAGGATCCAGCAGGTAGTGCGAGGAGATTCGGCAGCTTATTTCTGTGCCAGCTCACCAAACGGAGAGACCCAGTACTTCGGGCCA	TCRBV18-01*01	TCRBD02-01	TCRBJ02-05*01
834	0.59107	67.6571	0.056054	1	CASSPMAGELFF	CTGAGGATCCAGCAGGTAGTGCGAGGAGATTCGGCAGCTTATTTCTGTGCCAGCTCACCAATGGCCGGGGAGCTGTTTTTTGGAGAA	TCRBV18-01*01	unresolved	TCRBJ02-02*01
835	0.591779	67.7132	0.056054	1	CASSPLSTQGSRGYTF	TTGGCTGCTCCCTCCCAGACATCTGTGTACTTCTGTGCCAGCAGCCCGCTCTCCACACAGGGATCCAGGGGCTACACCTTCGGTTCG	TCRBV06-06	TCRBD01-01*01	TCRBJ01-02*01
836	0.592488	67.7692	0.056054	1	CASSPLGYNEQFF	AACCTGAGCTCTCTGGAGCTGGGGGACTCAGCTTTGTATTTCTGTGCCAGCAGCCCACTTGGGTACAATGAGCAGTTCTTCGGGCCA	TCRBV09-01	unresolved	TCRBJ02-01*01
837	0.593196	67.8253	0.056054	1	CASSPLGELFF	ATCCTGAGGATCCAGCAGGTAGTGCGAGGAGATTCGGCAGCTTATTTCTGTGCCAGCTCACCTCTAGGGGAGCTGTTTTTTGGAGAA	TCRBV18-01*01	TCRBD02-01	TCRBJ02-02*01
838	0.593905	67.8813	0.056054	1	CASSPLAVSNEQFF	ATCCAGCAGGTAGTGCGAGGAGATTCGGCAGCTTATTTCTGTGCCAGCTCACCTTTGGCGGTCTCCAATGAGCAGTTCTTCGGGCCA	TCRBV18-01*01	TCRBD02-01	TCRBJ02-01*01
839	0.594614	67.9374	0.056054	1	CASSPIISGTRTYEQYF	GCTGCTCCCTCCCAGACATCTGTGTACTTCTGTGCCAGCAGCCCCATTATTTCCGGGACTCGAACCTACGAGCAGTACTTCGGGCCG	unresolved	TCRBD02-01	TCRBJ02-07*01
840	0.595322	67.9934	0.056054	1	CASSPHRRTSGYEQYF	TCCCTGGAGCTTGGTGACTCTGCTGTGTATTTCTGTGCCAGCAGCCCCCACCGCCGGACTAGCGGCTACGAGCAGTACTTCGGGCCG	unresolved	TCRBD02-01	TCRBJ02-07*01
841	0.596031	68.0495	0.056054	1	CASSPHGGPVLSGANVLTF	CGAGGAGATTCGGCAGCTTATTTCTGTGCCAGCTCACCACACGGGGGCCCCGTTCTCTCTGGGGCCAACGTCCTGACTTTCGGGGCC	TCRBV18-01*01	unresolved	TCRBJ02-06*01
842	0.59674	68.1055	0.056054	1	CASSPGTSSGANVLTF	GCCTTGGAGCTGGACGACTCGGCCCTGTATCTCTGTGCCAGCAGCCCCGGAACTAGCTCTGGGGCCAACGTCCTGACTTTCGGGGCC	TCRBV05-04*01	TCRBD02-01	TCRBJ02-06*01
843	0.597449	68.1616	0.056054	1	CASSPGTSSGANVLTF	GCCTTGGAGCTGGACGACTCGGCCCTGTATCTCTGTGCCAGCAGCCCCGGGACTAGCTCTGGGGCCAACGTCCTGACTTTCGGGGCC	TCRBV05-04*01	TCRBD02-01	TCRBJ02-06*01
844	0.598157	68.2176	0.056054	1	CASSPGTGLSAEAFF	CGGTCCACAAAGCTGGAGGACTCAGCCATGTACTTCTGTGCCAGCAGTCCCGGGACAGGGTTAAGTGCTGAAGCTTTCTTTGGACAA	TCRBV02-01*01	TCRBD01-01*01	TCRBJ01-01*01
845	0.598866	68.2737	0.056054	1	CASSPGTGKPHSNQPQHF	GAGCTTGGTGACTCTGCTGTGTATTTCTGTGCCAGCAGTCCCGGGACAGGGAAACCCCATAGCAATCAGCCCCAGCATTTTGGTGAT	unresolved	TCRBD01-01*01	TCRBJ01-05*01
846	0.599575	68.3298	0.056054	1	CASSPGTGKFNEQFF	CAGCCCTCAGAACCCAGGGACTCAGCTGTGTACTTCTGTGCCAGCAGTCCCGGGACAGGGAAGTTTAATGAGCAGTTCTTCGGGCCA	unresolved	TCRBD01-01*01	TCRBJ02-01*01
847	0.600283	68.3858	0.056054	1	CASSPGTGGYGYTF	ATCCAGCCCTCAGAACCCAGGGACTCAGCTGTGTACTTCTGTGCCAGCAGTCCCGGGACAGGGGGTTATGGCTACACCTTCGGTTCG	unresolved	TCRBD01-01*01	TCRBJ01-02*01
848	0.600992	68.4419	0.056054	1	CASSPGSGTETQYF	ATCCAGCGCACACAGCAGGAGGACTCGGCCGTGTATCTCTGTGCCAGCAGCCCCGGGAGCGGGACGGAGACCCAGTACTTCGGGCCA	TCRBV07-02*01	TCRBD02-01*02	TCRBJ02-05*01
849	0.601701	68.4979	0.056054	1	CASSPGRGGGELFF	GTGACATCGGCCCAAAAGAACCCGACAGCTTTCTATCTCTGTGCCAGTAGCCCGGGCAGGGGGGGCGGGGAGCTGTTTTTTGGAGAA	TCRBV19-01	unresolved	TCRBJ02-02*01
850	0.60241	68.554	0.056054	1	CASSPGQDYEQFF	AAGATCCAGCCTGCAGAGCTTGGGGACTCGGCCGTGTATCTCTGTGCCAGCAGTCCGGGACAGGATTATGAGCAGTTCTTCGGGCCA	TCRBV11-03*01	TCRBD01-01*01	TCRBJ02-01*01
851	0.603118	68.61	0.056054	1	CASSPGQALEKLFF	ATCCAGCGCACAGAGCAGGGGGACTCGGCCATGTATCTCTGTGCCAGCAGCCCTGGACAGGCACTTGAAAAACTGTTTTTTGGCAGT	TCRBV07-09	TCRBD01-01*01	TCRBJ01-04*01
852	0.603827	68.6661	0.056054	1	CASSPGQAGFGKLFF	AATTCCCTGGAGCTTGGTGACTCTGCTGTGTATTTCTGTGCCAGCAGCCCCGGACAGGCGGGATTCGGAAAACTGTTTTTTGGCAGT	unresolved	TCRBD01-01*01	TCRBJ01-04*01
853	0.604536	68.7221	0.056054	1	CASSPGPREPQHF	GGGTTGGAGTCGGCTGCTCCCTCCCAAACATCTGTGTACTTCTGTGCCAGCAGCCCCGGGCCAAGGGAGCCCCAGCATTTTGGTGAT	unresolved	unresolved	TCRBJ01-05*01
854	0.605245	68.7782	0.056054	1	CASSPGLRADTQYF	CTGGAGTCGCCCAGCCCCAACCAGACCTCTCTGTACTTCTGTGCCAGCAGTCCGGGCCTTAGAGCTGATACGCAGTATTTTGGCCCA	TCRBV27-01*01	unresolved	TCRBJ02-03*01
855	0.605953	68.8342	0.056054	1	CASSPGLAGNGELFF	CACACCCTGCAGCCAGAAGACTCGGCCCTGTATCTCTGCGCCAGCAGCCCGGGACTAGCGGGAAACGGGGAGCTGTTTTTTGGAGAA	TCRBV04-03*01	TCRBD02-01*02	TCRBJ02-02*01
856	0.606662	68.8903	0.056054	1	CASSPGLAGGLQETQYF	GCAGAGCTTGGGGACTCGGCCGTGTATCTCTGTGCCAGCAGCCCCGGACTAGCGGGAGGTCTACAAGAGACCCAGTACTTCGGGCCA	TCRBV11-03*01	TCRBD02-01*02	TCRBJ02-05*01
857	0.607371	68.9463	0.056054	1	CASSPGLAFGGELFF	CAGCGCACAGAGCAGGGGGACTCGGCCATGTATCTCTGTGCCAGCAGCCCGGGACTAGCGTTCGGCGGGGAGCTGTTTTTTGGAGAA	TCRBV07-09	TCRBD02-01	TCRBJ02-02*01
858	0.608079	69.0024	0.056054	1	CASSPGLADSTDTQYF	CAGGTAGTGCGAGGAGATTCGGCAGCTTATTTCTGTGCCAGCTCACCCGGACTAGCGGATAGCACAGATACGCAGTATTTTGGCCCA	TCRBV18-01*01	TCRBD02-01	TCRBJ02-03*01
859	0.608788	69.0585	0.056054	1	CASSPGHTDTQYF	AAGATCCAGCCCTCAGAACCCAGGGACTCAGCTGTGTACTTCTGTGCCAGCAGTCCCGGACACACAGATACGCAGTATTTTGGCCCA	unresolved	TCRBD01-01*01	TCRBJ02-03*01
860	0.609497	69.1145	0.056054	1	CASSPGGGHYEQYV	ATCCAGCAGGTAGTGCGAGGAGATTCGGCAGCTTATTTCTGTGCCAGCTCACCCGGTGGGGGGCACTACGAGCAGTACGTCGGGCCG	TCRBV18-01*01	unresolved	TCRBJ02-07*01
861	0.610206	69.1706	0.056054	1	CASSPGDDNEQYF	AATGTGAATGCCTTGGAGCTGGAGGACTCGGCCCTGTATCTCTGTGCCAGCAGCCCCGGGGACGACAACGAGCAGTACTTCGGGCCG	TCRBV05-08*01	unresolved	TCRBJ02-07*01
862	0.610914	69.2266	0.056054	1	CASSPGARQSTDTQYF	ACCCTGCAGCCAGAAGACTCGGCCCTGTATCTCTGCGCCAGCAGCCCCGGCGCGCGACAAAGCACAGATACGCAGTATTTTGGCCCA	TCRBV04-03*01	TCRBD01-01*01	TCRBJ02-03*01
863	0.611623	69.2827	0.056054	1	CASSPGANYEQYF	AGGATCCAGCAGGTAGTGCGAGGAGATTCGGCAGCTTATTTCTGTGCCAGCTCCCCCGGGGCGAACTACGAGCAGTACTTCGGGCCG	TCRBV18-01*01	unresolved	TCRBJ02-07*01
864	0.612332	69.3387	0.056054	1	CASSPFRGNREKLFF	CAGCGCACACAGCAGGAGGACTCCGCCGTGTATCTCTGTGCCAGCAGCCCATTCAGGGGGAATCGGGAAAAACTGTTTTTTGGCAGT	TCRBV07-08*01	TCRBD01-01*01	TCRBJ01-04*01
865	0.61304	69.3948	0.056054	1	CASSPFGSGNTIYF	ATCCAGCCCTCAGAACCCAGGGACTCAGCTGTGTACTTCTGTGCCAGCAGTCCCTTCGGATCTGGAAACACCATATATTTTGGAGAG	unresolved	unresolved	TCRBJ01-03*01
866	0.613749	69.4508	0.056054	1	CASSPEVGGRGYTF	ATCCAGCGCACACAGCAGGAGGACTCGGCCGTGTATCTCTGTGCCAGCAGCCCCGAGGTGGGGGGACGAGGCTACACCTTCGGTTCG	TCRBV07-02*01	TCRBD02-01*01	TCRBJ01-02*01
867	0.614458	69.5069	0.056054	1	CASSPESDLYGYTF	ATCCAGCAGGTAGTGCGAGGAGATTCGGCAGCTTATTTCTGTGCCAGCTCACCCGAATCGGACCTCTATGGCTACACCTTCGGTTCG	TCRBV18-01*01	unresolved	TCRBJ01-02*01
868	0.615167	69.5629	0.056054	1	CASSPEQALEKLFF	ATCCAGCGCACAGAGCAGGGGGACTCGGCCATGTATCTCTGTGCCAGCAGCCCTGAACAGGCACTTGAAAAACTGTTTTTTGGCAGT	TCRBV07-09	TCRBD01-01*01	TCRBJ01-04*01
869	0.615875	69.619	0.056054	1	CASSPENQPQHF	CTCAGGCTGGAGTCGGCTGCTCCCTCCCAGACATCTGTGTACTTCTGTGCCAGCAGCCCGGAGAATCAGCCCCAGCATTTTGGTGAT	TCRBV06-01*01	TCRBD02-01*02	TCRBJ01-05*01
870	0.616584	69.6751	0.056054	1	CASSPENPGNTIYF	ATCCAGCAGGTAGTGCGAGGAGATTCGGCAGCTTATTTCTGTGCCAGCTCCCCAGAGAATCCTGGAAACACCATATATTTTGGAGAG	TCRBV18-01*01	TCRBD02-01*02	TCRBJ01-03*01
871	0.617293	69.7311	0.056054	1	CASSPEGRNEQYF	AGGATCCAGCAGGTAGTGCGAGGAGATTCGGCAGCTTATTTCTGTGCCAGCTCCCCGGAGGGTCGGAACGAGCAGTACTTCGGGCCG	TCRBV18-01*01	TCRBD02-01*02	TCRBJ02-07*01
872	0.618001	69.7872	0.056054	1	CASSPEEGVNYGYTF	CAGCAGGTAGTGCGAGGAGATTCGGCAGCTTATTTCTGTGCCAGCTCACCAGAGGAGGGTGTGAACTATGGCTACACCTTCGGTTCG	TCRBV18-01*01	TCRBD02-01*02	TCRBJ01-02*01
873	0.61871	69.8432	0.056054	1	CASSPEEDPRNIQYF	CACGCCCTGCAGCCAGAAGACTCAGCCCTGTATCTCTGCGCCAGCAGCCCAGAAGAGGACCCCCGAAACATTCAGTACTTCGGCGCC	TCRBV04-01*01	unresolved	TCRBJ02-04*01
874	0.619419	69.8993	0.056054	1	CASSPEDRTYEQYV	ATCCAGCAGGTAGTGCGAGGAGATTCGGCAGCTTATTTCTGTGCCAGCTCACCGGAAGACAGGACCTACGAGCAGTACGTCGGGCCG	TCRBV18-01*01	TCRBD01-01*01	TCRBJ02-07*01
875	0.620128	69.9553	0.056054	1	CASSPEDLQGGTGELFF	ACAGAGCGGGGGGACTCAGCCGTGTATCTCTGTGCCAGCAGCCCCGAGGATCTCCAAGGGGGGACCGGGGAGCTGTTTTTTGGAGAA	TCRBV07-03*01	unresolved	TCRBJ02-02*01
876	0.620836	70.0114	0.056054	1	CASSPDYLGDRRLNTEAFF	CCCAGGGACTCAGCTGTGTACTTCTGTGCCAGCAGCCCCGATTATCTAGGGGACAGGAGATTGAACACTGAAGCTTTCTTTGGACAA	unresolved	TCRBD01-01*01	TCRBJ01-01*01
877	0.621545	70.0674	0.056054	1	CASSPDRVNTIYF	AGGCTGCTGTCGGCTGCTCCCTCCCAGACATCTGTGTACTTCTGTGCCAGCAGTCCGGACAGGGTAAACACCATATATTTTGGAGAG	TCRBV06-05*01	TCRBD01-01*01	TCRBJ01-03*01
878	0.622254	70.1235	0.056054	1	CASSPDRVGNQPQHF	CGGTCCACAAAGCTGGAGGACTCAGCCATGTACTTCTGTGCCAGCAGTCCCGACAGGGTGGGCAATCAGCCCCAGCATTTTGGTGAT	TCRBV02-01*01	TCRBD01-01*01	TCRBJ01-05*01
879	0.622962	70.1795	0.056054	1	CASSPDRTNTGELFF	AGCACCTTGGAGCTGGGGGACTCGGCCCTTTATCTTTGCGCCAGCAGCCCGGACAGGACGAACACCGGGGAGCTGTTTTTTGGAGAA	TCRBV05-01*01	TCRBD01-01*01	TCRBJ02-02*01
880	0.623671	70.2356	0.056054	1	CASSPDRSQETQYF	GTGACATCGGCCCAAAAGAACCCGACAGCTTTCTATCTCTGTGCCAGTAGTCCCGACAGGTCCCAAGAGACCCAGTACTTCGGGCCA	TCRBV19-01	TCRBD01-01*01	TCRBJ02-05*01
881	0.62438	70.2916	0.056054	1	CASSPDRLNEKLFF	GTGAACGCCTTGTTGCTGGGGGACTCGGCCCTCTATCTCTGTGCCAGCAGCCCAGACAGGCTTAATGAAAAACTGTTTTTTGGCAGT	TCRBV05-06*01	TCRBD01-01*01	TCRBJ01-04*01
882	0.625089	70.3477	0.056054	1	CASSPDRGRNQPQHF	CGGTCCACAAAGCTGGAGGACTCAGCCATGTACTTCTGTGCCAGCAGCCCGGACAGGGGACGCAATCAGCCCCAGCATTTTGGTGAT	TCRBV02-01*01	TCRBD01-01*01	TCRBJ01-05*01
883	0.625797	70.4038	0.056054	1	CASSPDNSGNTIYF	ATCCAGCAGGTAGTGCGAGGAGATTCGGCAGCTTATTTCTGTGCCAGCTCGCCTGACAACTCTGGAAACACCATATATTTTGGAGAG	TCRBV18-01*01	TCRBD01-01*01	TCRBJ01-03*01
884	0.626506	70.4598	0.056054	1	CASSNTNRDYEQYF	ATCCAGCCCTCAGAACCCAGGGACTCAGCTGTGTACTTCTGTGCCAGCAGCAACACCAACCGGGACTACGAGCAGTACTTCGGGCCG	unresolved	TCRBD02-01*02	TCRBJ02-07*01
885	0.627215	70.5159	0.056054	1	CASSNTGIRNGYTF	ATCCGGTCCACAAAGCTGGAGGACTCAGCCATGTACTTCTGTGCCAGCAGCAACACAGGGATTAGGAATGGCTACACCTTCGGTTCG	TCRBV02-01*01	TCRBD01-01*01	TCRBJ01-02*01
886	0.627923	70.5719	0.056054	1	CASSNTGGSRETQYF	CAGCGCACAGAGCAGGGGGACTCGGCCATGTATCTCTGTGCCAGCAGCAACACCGGGGGCTCGCGGGAGACCCAGTACTTCGGGCCA	TCRBV07-09	unresolved	TCRBJ02-05*01
887	0.628632	70.628	0.056054	1	CASSNSGRVNYGYTF	GAGTCGCCCAGCCCCAACCAGACCTCTCTGTACTTCTGTGCCAGCAGTAACTCGGGCAGGGTTAACTATGGCTACACCTTCGGTTCG	TCRBV27-01*01	TCRBD01-01*01	TCRBJ01-02*01
888	0.629341	70.684	0.056054	1	CASSNHGAEGDTQYF	GAGTTGGCTGCTCCCTCCCAGACATCTGTGTACTTCTGTGCCAGCAGTAATCATGGGGCGGAGGGGGATACGCAGTATTTTGGCCCA	TCRBV06-06	TCRBD02-01*02	TCRBJ02-03*01
889	0.63005	70.7401	0.056054	1	CASSNGPNQPQHF	ACGATCCAGCGCACACAGCAGGAGGACTCGGCCGTATATCTCTGTGCCAGCAGCAACGGCCCGAATCAGCCCCAGCATTTTGGTGAT	TCRBV07-02*01	unresolved	TCRBJ01-05*01
890	0.630758	70.7961	0.056054	1	CASSMTSGRIYEQYF	ACATCGGCCCAAAAGAACCCGACAGCTTTCTATCTCTGTGCCAGTAGTATGACTAGCGGGAGAATCTACGAGCAGTACTTCGGGCCG	TCRBV19-01	TCRBD02-01*02	TCRBJ02-07*01
891	0.631467	70.8522	0.056054	1	CASSMTGTGTTDTQYF	TCTCTGGAGCTGGGGGACTCAGCTTTGTATTTCTGTGCCAGCAGCATGACCGGGACAGGGACCACAGATACGCAGTATTTTGGCCCA	TCRBV09-01	TCRBD01-01*01	TCRBJ02-03*01
892	0.632176	70.9082	0.056054	1	CASSMSKDQPQHF	ACTGTGACATCGGCCCAAAAGAACCCGACAGCTTTCTATCTCTGTGCCAGTAGTATGAGCAAGGATCAGCCCCAGCATTTTGGTGAT	TCRBV19-01	unresolved	TCRBJ01-05*01
893	0.632884	70.9643	0.056054	1	CASSMEGAALKLNNEQFF	CAAAAGAACCCGACAGCTTTCTATCTCTGTGCCAGTAGTATGGAGGGCGCTGCTTTGAAACTAAACAATGAGCAGTTCTTCGGGCCA	TCRBV19-01	TCRBD02-01*02	TCRBJ02-01*01
894	0.633593	71.0203	0.056054	1	CASSLYRERHYEQYF	GAGTCCGCCAGCACCAACCAGACATCTATGTACCTCTGTGCCAGCAGTTTATATCGGGAGAGGCACTACGAGCAGTACTTCGGGCCG	TCRBV28-01*01	TCRBD02-01*02	TCRBJ02-07*01
895	0.634302	71.0764	0.056054	1	CASSLYLPRGYNEQFF	GCCTTGTTGCTGGGGGACTCGGCCCTCTATCTCTGTGCCAGCAGCTTGTATTTGCCCAGGGGCTACAATGAGCAGTTCTTCGGGCCA	TCRBV05-06*01	TCRBD01-01*01	TCRBJ02-01*01
896	0.635011	71.1325	0.056054	1	CASSLYAGGSNTGELFF	ACAGAGCAGGGGGACTCGGCCATGTATCTCTGTGCCAGCAGCTTATACGCGGGAGGTTCGAACACCGGGGAGCTGTTTTTTGGAGAA	TCRBV07-09	TCRBD02-01*02	TCRBJ02-02*01
897	0.635719	71.1885	0.056054	1	CASSLWSSGEQFF	ATTCTGGAGTCCGCCAGCACCAACCAGACATCTATGTACCTCTGTGCCAGCAGTTTATGGAGCAGCGGTGAGCAGTTCTTCGGGCCA	TCRBV28-01*01	TCRBD02-01	TCRBJ02-01*01
898	0.636428	71.2446	0.056054	1	CASSLWRTNNEQYF	ATCCAGCCTGCAAAGCTTGAGGACTCGGCCGTGTATCTCTGTGCCAGCAGCTTGTGGCGGACAAACAACGAGCAGTACTTCGGGCCG	TCRBV11-02*02	TCRBD01-01*01	TCRBJ02-07*01
899	0.637137	71.3006	0.056054	1	CASSLWDRITDTQYF	CAGCCTGCAGAGCTTGGGGACTCGGCCGTGTATCTCTGTGCCAGCAGCTTATGGGACAGGATCACAGATACGCAGTATTTTGGCCCA	TCRBV11-03*01	TCRBD01-01*01	TCRBJ02-03*01
900	0.637845	71.3567	0.056054	1	CASSLVWGTSYEQYV	AACGCCTTGTTGCTGGGGGACTCGGCCCTCTATCTCTGTGCCAGCAGCTTGGTTTGGGGTACCTCCTACGAGCAGTACGTCGGGCCG	TCRBV05-06*01	unresolved	TCRBJ02-07*01
901	0.638554	71.4127	0.056054	1	CASSLVWGTSHEQYV	AACGCCTTGTTGCTGGGGGACTCGGCCCTCTATCTCTGTGCCAGCAGCTTGGTTTGGGGTACCTCCCACGAGCAGTACGTCGGGCCG	TCRBV05-06*01	unresolved	TCRBJ02-07*01
902	0.639263	71.4688	0.056054	1	CASSLVVVSVMHEQFF	CCTGCAAAGCTTGAGGACTCGGCCGTGTATCTCTGTGCCAGCAGCTTAGTAGTAGTCAGCGTGATGCATGAGCAGTTCTTCGGGCCA	TCRBV11-02*02	TCRBD02-01	TCRBJ02-01*01
903	0.639972	71.5248	0.056054	1	CASSLVTSAEQYV	AATGTGAGCACCTTGGAGCTGGGGGACTCGGCCCTTTATCTTTGCGCCAGCAGCTTGGTAACGTCCGCCGAGCAGTACGTCGGGCCG	TCRBV05-01*01	unresolved	TCRBJ02-07*01
904	0.64068	71.5809	0.056054	1	CASSLVRVQGASTGELFF	GAGCAGGGGGACTCGGCCATGTATCTCTGTGCCAGCAGCTTAGTGAGGGTACAGGGGGCGAGCACCGGGGAGCTGTTTTTTGGAGAA	TCRBV07-09	TCRBD01-01*01	TCRBJ02-02*01
905	0.641389	71.6369	0.056054	1	CASSLVRTTNTEAFF	CAGCCTGCAGAGCTTGGGGACTCGGCCGTGTATCTCTGTGCCAGCAGCTTAGTGAGGACAACGAACACTGAAGCTTTCTTTGGACAA	TCRBV11-03*01	TCRBD01-01*01	TCRBJ01-01*01
906	0.642098	71.693	0.056054	1	CASSLVRTTNTEAFF	CAGCCTGCAGAGCTTGGGGACTCGGCCGTGTATCTCTGTGCCAGCAGCTTAGTCCGGACAACGAACACTGAAGCTTTCTTTGGACAA	TCRBV11-03*01	TCRBD01-01*01	TCRBJ01-01*01
907	0.642807	71.749	0.056054	1	CASSLVRTGDEQFF	ATCCAGCGCACAGAGCAGGGGGACTCGGCCATGTATCTCTGTGCCAGCAGCTTAGTTCGGACAGGCGATGAGCAGTTCTTCGGGCCA	TCRBV07-09	TCRBD01-01*01	TCRBJ02-01*01
908	0.643515	71.8051	0.056054	1	CASSLVRNTGELFF	ATCCAGCGCACACAGCAGGAGGACTCCGCCGTGTATCTCTGTGCCAGCAGCTTAGTCAGAAACACCGGGGAGCTGTTTTTTGGAGAA	TCRBV07-08*01	TCRBD01-01*01	TCRBJ02-02*01
909	0.644224	71.8612	0.056054	1	CASSLVQGTTEAFF	GTGAACGCCTTGGAGCTGGACGACTCGGCCCTGTATCTCTGTGCCAGCAGCTTGGTGCAGGGGACCACTGAAGCTTTCTTTGGACAA	TCRBV05-04*01	TCRBD01-01*01	TCRBJ01-01*01
910	0.644933	71.9172	0.056054	1	CASSLVMLHEQFF	AATGTGAGCACCTTGGAGCTGGGGGACTCGGCCCTTTATCTTTGCGCCAGCAGCTTGGTTATGTTGCATGAGCAGTTCTTCGGGCCA	TCRBV05-01*01	unresolved	TCRBJ02-01*01
911	0.645641	71.9733	0.056054	1	CASSLVGVSQPQHF	CTGGAGTCCGCCAGCACCAACCAGACATCTATGTACCTCTGTGCCAGCAGTTTGGTAGGGGTTAGTCAGCCCCAGCATTTTGGTGAT	TCRBV28-01*01	TCRBD01-01*01	TCRBJ01-05*01
912	0.64635	72.0293	0.056054	1	CASSLVGTVNEQFF	ATCCAGCGCACAGAGCAGGGGGACTCGGCCATGTATCTCTGTGCCAGCAGCTTAGTAGGTACGGTCAATGAGCAGTTCTTCGGGCCA	TCRBV07-09	unresolved	TCRBJ02-01*01
913	0.647059	72.0854	0.056054	1	CASSLVGTSGAYEQYV	CGCACAGAGCAGGGGGACTCGGCCATGTATCTCTGTGCCAGCAGCTTAGTCGGGACTAGCGGGGCCTACGAGCAGTACGTCGGGCCG	TCRBV07-09	TCRBD02-01*01	TCRBJ02-07*01
914	0.647768	72.1414	0.056054	1	CASSLVGQGPNEKLFF	ACCTTGGAGCTGGGGGACTCGGCCCTTTATCTTTGCGCCAGCAGCTTGGTGGGACAGGGCCCGAATGAAAAACTGTTTTTTGGCAGT	TCRBV05-01*01	TCRBD01-01*01	TCRBJ01-04*01
915	0.648476	72.1975	0.056054	1	CASSLVGGDEQFF	ACGATCCAGCGCACACAGCAGGAGGACTCGGCCGTGTATCTCTGTGCCAGCAGCTTAGTCGGGGGAGATGAGCAGTTCTTCGGGCCA	TCRBV07-02*01	TCRBD02-01*01	TCRBJ02-01*01
916	0.649185	72.2535	0.056054	1	CASSLVFGLAGSSYEQYF	CAGCAGGAGGACTCGGCCGTGTATCTCTGTGCCAGCAGCTTAGTTTTCGGGCTAGCGGGGAGCTCCTACGAGCAGTACTTCGGGCCG	TCRBV07-02*01	TCRBD02-01*01	TCRBJ02-07*01
917	0.649894	72.3096	0.056054	1	CASSLVEGDGNTIYF	CAGCGCACAGAGCAGGGGGACTCGGCCATGTATCTCTGTGCCAGCAGCTTAGTTGAAGGGGATGGAAACACCATATATTTTGGAGAG	TCRBV07-09	TCRBD01-01*01	TCRBJ01-03*01
918	0.650602	72.3656	0.056054	1	CASSLVEGAESYGYTF	CGCACACAGCAGGAGGACTCGGCCGTGTATCTCTGTGCCAGCAGCTTAGTCGAGGGGGCGGAGAGCTATGGCTACACCTTCGGTTCG	TCRBV07-02*01	TCRBD01-01*01	TCRBJ01-02*01
919	0.651311	72.4217	0.056054	1	CASSLVAASGRRGKNIQYF	CAGGGGGACTCGGCCATGTATCTCTGTGCCAGCAGCTTAGTGGCGGCTAGCGGGAGAAGGGGGAAAAACATTCAGTACTTCGGCGCC	TCRBV07-09	TCRBD02-01*02	TCRBJ02-04*01
920	0.65202	72.4778	0.056054	1	CASSLTYSQFF	ACCTTGGAGATCCAGCGCACAGAGCAGGGGGACTCGGCCATGTATCTCTGTGCCAGCAGCTTAACATATAGCCAGTTCTTCGGGCCA	TCRBV07-09	TCRBD02-01	TCRBJ02-01*01
921	0.652729	72.5338	0.056054	1	CASSLTTVTGANVLTF	ACCTTGGAGCTGGGGGACTCGGCCCTTTATCTTTGCGCCAGCAGCTTGACCACGGTGACTGGGGCCAACGTCCTGACTTTCGGGGCC	TCRBV05-01*01	TCRBD02-01	TCRBJ02-06*01
922	0.653437	72.5899	0.056054	1	CASSLTSGQETQYF	CTACACGCCCTGCAGCCAGAAGACTCAGCCCTGTATCTCTGCGCCAGCAGCCTAACTAGCGGCCAAGAGACCCAGTACTTCGGGCCA	TCRBV04-01*01	TCRBD02-01	TCRBJ02-05*01
923	0.654146	72.6459	0.056054	1	CASSLTGVQETQYF	CTGGAGTCCGCCAGCACCAACCAGACATCTATGTACCTCTGTGCCAGCAGTTTAACGGGAGTTCAAGAGACCCAGTACTTCGGGCCA	TCRBV28-01*01	TCRBD02-01*02	TCRBJ02-05*01
924	0.654855	72.702	0.056054	1	CASSLTGTGGETQYF	CAGCGCACACAGCAGGAGGACTCGGCCGTGTATCTCTGTGCCAGCAGCTTAACTGGGACAGGGGGAGAGACCCAGTACTTCGGGCCA	TCRBV07-02*01	TCRBD01-01*01	TCRBJ02-05*01
925	0.655563	72.758	0.056054	1	CASSLTGSTGELFF	ATTCAGCGCACAGAGCAGCGGGACTCAGCCATGTATCGCTGTGCTAGCAGCTTGACAGGTTCCACCGGGGAGCTGTTTTTTGGAGAA	TCRBV07-07*01	TCRBD01-01*01	TCRBJ02-02*01
926	0.656272	72.8141	0.056054	1	CASSLTGSGRKETQYF	CGCACAGAGCGGGGGGACTCAGCCGTGTATCTCTGTGCCAGCAGCTTAACGGGTAGCGGGAGGAAAGAGACCCAGTACTTCGGGCCA	TCRBV07-03*01	TCRBD02-01*02	TCRBJ02-05*01
927	0.656981	72.8701	0.056054	1	CASSLTGSAGQETQYF	CGCACAGAGCAGGGGGACTCGGCCATGTATCTCTGTGCCAGCAGCTTAACTGGGTCGGCGGGACAAGAGACCCAGTACTTCGGGCCA	TCRBV07-09	TCRBD02-01*02	TCRBJ02-05*01
928	0.65769	72.9262	0.056054	1	CASSLTGRGADTQYF	CAGCCCTCAGAACCCAGGGACTCAGCTGTGTACTTCTGTGCCAGCAGTTTAACGGGACGCGGGGCAGATACGCAGTATTTTGGCCCA	unresolved	TCRBD02-01*01	TCRBJ02-03*01
929	0.658398	72.9822	0.056054	1	CASSLTGPSYGYTF	ATCCAGCGCACACAGCAGGAGGACTCGGCCGTGTATCTCTGTGCCAGCAGCTTGACAGGGCCCTCATATGGCTACACCTTCGGTTCG	TCRBV07-02*01	TCRBD01-01*01	TCRBJ01-02*01
930	0.659107	73.0383	0.056054	1	CASSLTGPSSGNTIYF	CGCACAGAGCAGGGGGACTCGGCCATGTATCTCTGTGCCAGCAGCTTAACGGGCCCAAGCTCTGGAAACACCATATATTTTGGAGAG	TCRBV07-09	unresolved	TCRBJ01-03*01
931	0.659816	73.0943	0.056054	1	CASSLTGLAGGTYEQYF	CCCAGCCCCAACCAGACCTCTCTGTACTTCTGTGCCAGCAGTTTAACAGGACTAGCGGGAGGCACCTACGAGCAGTACTTCGGGCCG	TCRBV27-01*01	TCRBD02-01*02	TCRBJ02-07*01
932	0.660524	73.1504	0.056054	1	CASSLTGGIYEQYV	CTGGAGTCGCCCAGCCCCAACCAGACCTCTCTGTACTTCTGTGCCAGCAGTTTGACAGGGGGAATATACGAGCAGTACGTCGGGCCG	TCRBV27-01*01	TCRBD01-01*01	TCRBJ02-07*01
933	0.661233	73.2065	0.056054	1	CASSLTGDTEAFF	AATGTGAGCACCTTGGAGCTGGGGGACTCGGCCCTTTATCTTTGCGCCAGCAGTCTTACAGGGGACACTGAAGCTTTCTTTGGACAA	TCRBV05-01*01	TCRBD01-01*01	TCRBJ01-01*01
934	0.661942	73.2625	0.056054	1	CASSLSRREGWTGELFF	GCCCAAAAGAACCCGACAGCTTTCTATCTCTGTGCCAGTAGTCTATCTCGGCGGGAGGGATGGACCGGGGAGCTGTTTTTTGGAGAA	TCRBV19-01	TCRBD02-01*02	TCRBJ02-02*01
935	0.662651	73.3186	0.056054	1	CASSLSRLGQGDTEAFF	GCTGCTCCCTCCCAAACATCTGTGTACTTCTGTGCCAGCAGCCTGTCACGACTTGGACAGGGTGACACTGAAGCTTTCTTTGGACAA	unresolved	TCRBD01-01*01	TCRBJ01-01*01
936	0.663359	73.3746	0.056054	1	CASSLSPGRVYKGVHEQFF	CAGGAGGACTCCGCCGTGTATCTCTGTGCCAGCAGCTTAAGCCCCGGTCGGGTTTACAAGGGGGTGCATGAGCAGTTCTTCGGGCCA	TCRBV07-08*01	TCRBD01-01*01	TCRBJ02-01*01
937	0.664068	73.4307	0.056054	1	CASSLSNTGTYGYTF	GAGTCGCCCAGCCCCAACCAGACCTCTCTGTACTTCTGTGCCAGCAGTCTCTCGAATACCGGAACCTATGGCTACACCTTCGGTTCG	TCRBV27-01*01	unresolved	TCRBJ01-02*01
938	0.664777	73.4867	0.056054	1	CASSLSLWDYGYTF	ATCCAGCCCTCAGAACCCAGGGACTCAGCTGTGTACTTCTGTGCCAGCAGTTTAAGTCTGTGGGACTATGGCTACACCTTCGGTTCG	unresolved	unresolved	TCRBJ01-02*01
939	0.665485	73.5428	0.056054	1	CASSLSLTGQETQYF	GAGTCGCCCAGCCCCAACCAGACCTCTCTGTACTTCTGTGCCAGCAGTTTATCCTTGACAGGACAAGAGACCCAGTACTTCGGGCCA	TCRBV27-01*01	TCRBD01-01*01	TCRBJ02-05*01
940	0.666194	73.5988	0.056054	1	CASSLSLGGVSTGELFF	CCCAGCCCCAACCAGACCTCTCTGTACTTCTGTGCCAGCAGTTTATCGTTGGGGGGAGTCAGCACCGGGGAGCTGTTTTTTGGAGAA	TCRBV27-01*01	TCRBD02-01*01	TCRBJ02-02*01
941	0.666903	73.6549	0.056054	1	CASSLSHEQFF	ACTCTGACGATCCAGCGCACAGAGCAGCGGGACTCGGCCATGTATCGCTGTGCCAGCAGCTTATCCCATGAGCAGTTCTTCGGGCCA	TCRBV07-06*01	unresolved	TCRBJ02-01*01
942	0.667612	73.7109	0.056054	1	CASSLSGQGSGGTDTQYF	AGCCCCAACCAGACCTCTCTGTACTTCTGTGCCAGCAGTTTATCGGGACAGGGGTCCGGTGGCACAGATACGCAGTATTTTGGCCCA	TCRBV27-01*01	TCRBD01-01*01	TCRBJ02-03*01
943	0.66832	73.767	0.056054	1	CASSLSGLLSYNEQFF	TCGCCCAGCCCCAACCAGACCTCTCTGTACTTCTGTGCCAGCAGTTTATCGGGACTCCTCTCCTACAATGAGCAGTTCTTCGGGCCA	TCRBV27-01*01	TCRBD02-01	TCRBJ02-01*01
944	0.669029	73.823	0.056054	1	CASSLSGGLRPQHF	CTGGAGTCGCCCAGCCCCAACCAGACCTCTCTGTACTTCTGTGCCAGCAGTTTATCAGGGGGCCTAAGGCCCCAGCATTTTGGTGAT	TCRBV27-01*01	TCRBD01-01*01	TCRBJ01-05*01
945	0.669738	73.8791	0.056054	1	CASSLSEPYEQYV	AAGATCCAGCCTGCAGAGCTTGGGGACTCGGCCGTGTATCTCTGTGCCAGCAGCTTATCCGAGCCCTACGAGCAGTACGTCGGGCCG	TCRBV11-03*01	unresolved	TCRBJ02-07*01
946	0.670446	73.9352	0.056054	1	CASSLSDREFQYF	AATGTGAACGCCTTGGAGCTGGACGACTCGGCCCTGTATCTCTGTGCCAGCAGCTTGTCGGACAGGGAGTTTCAGTACTTCGGCGCC	TCRBV05-04*01	TCRBD01-01*01	TCRBJ02-04*01
947	0.671155	73.9912	0.056054	1	CASSLSAVQETQYF	GTGAACGCCTTGTTGCTGGGGGACTCGGCCCTCTATCTCTGTGCCAGCAGCTTGTCGGCAGTTCAAGAGACCCAGTACTTCGGGCCA	TCRBV05-06*01	unresolved	TCRBJ02-05*01
948	0.671864	74.0473	0.056054	1	CASSLSASNNEQFF	CTACACGCCCTGCAGCCAGAAGACTCAGCCCTGTATCTCTGCGCCAGCAGCCTCAGCGCTTCCAACAATGAGCAGTTCTTCGGGCCA	TCRBV04-01*01	TCRBD02-01	TCRBJ02-01*01
949	0.672573	74.1033	0.056054	1	CASSLSAGLRNNEQFF	ACCTTGGAGCTGGGGGACTCGGCCCTTTATCTTTGCGCCAGCAGCTTGTCGGCAGGGTTAAGGAACAATGAGCAGTTCTTCGGGCCA	TCRBV05-01*01	TCRBD01-01*01	TCRBJ02-01*01
950	0.673281	74.1594	0.056054	1	CASSLSAGLGSMTYEQYF	AGCACCAACCAGACATCTATGTACCTCTGTGCCAGCAGTTTATCCGCAGGGTTGGGTTCTATGACCTACGAGCAGTACTTCGGGCCG	TCRBV28-01*01	TCRBD01-01*01	TCRBJ02-07*01
951	0.67399	74.2154	0.056054	1	CASSLRVRGYTF	CTGAATGTGAACGCCTTGGAGCTGGAGGACTCGGCCCTGTATCTCTGTGCCAGCAGCCTGCGGGTTCGAGGCTACACCTTCGGTTCG	TCRBV05-08*01	TCRBD02-01	TCRBJ01-02*01
952	0.674699	74.2715	0.056054	1	CASSLRTSGSAGELFF	GCCTTGTTGCTGGGGGACTCGGCCCTCTATCTCTGTGCCAGCAGCCTCCGGACTAGCGGGAGTGCCGGGGAGCTGTTTTTTGGAGAA	TCRBV05-06*01	TCRBD02-01*02	TCRBJ02-02*01
953	0.675408	74.3275	0.056054	1	CASSLRTGAGTEAFF	CAGCCTGCAGAACTGGAGGATTCTGGAGTTTATTTCTGTGCCAGCAGCCTTCGGACAGGGGCGGGCACTGAAGCTTTCTTTGGACAA	TCRBV14-01*01	TCRBD01-01*01	TCRBJ01-01*01
954	0.676116	74.3836	0.056054	1	CASSLRTDNEKLFF	GTGAGCACCTTGGAGCTGGGGGACTCGGCCCTTTATCTTTGCGCCAGCAGCTTGCGGACGGATAATGAAAAACTGTTTTTTGGCAGT	TCRBV05-01*01	unresolved	TCRBJ01-04*01
955	0.676825	74.4396	0.056054	1	CASSLRSDTQYF	CTGAAGATCCGGTCCACAAAGCTGGAGGACTCAGCCATGTACTTCTGTGCCAGCAGTCTCCGGAGCGATACGCAGTATTTTGGCCCA	TCRBV02-01*01	TCRBD02-01*02	TCRBJ02-03*01
956	0.677534	74.4957	0.056054	1	CASSLRQGDTDTQYF	CACGCCCTGCAGCCAGAAGACTCAGCCCTGTATCTCTGCGCCAGCAGCTTGCGACAGGGGGATACAGATACGCAGTATTTTGGCCCA	TCRBV04-01*01	TCRBD01-01*01	TCRBJ02-03*01
957	0.678242	74.5517	0.056054	1	CASSLRPGQGTYEQYF	ACCTTGGAGCTGGGGGACTCGGCCCTTTATCTTTGCGCCAGCAGCCTGCGGCCGGGACAGGGAACCTACGAGCAGTACTTCGGGCCG	TCRBV05-01*01	TCRBD01-01*01	TCRBJ02-07*01
958	0.678951	74.6078	0.056054	1	CASSLRPADEKLFF	CTGGAGTCGCCCAGCCCCAACCAGACCTCTCTGTACTTCTGTGCCAGCAGTTTGCGGCCCGCAGATGAAAAACTGTTTTTTGGCAGT	TCRBV27-01*01	TCRBD02-01	TCRBJ01-04*01
959	0.67966	74.6639	0.056054	1	CASSLRLGNQPQHF	ATCCAGCCCTCAGAACCCAGGGACTCAGCTGTGTACTTCTGTGCCAGCAGTTTAAGGCTGGGCAATCAGCCCCAGCATTTTGGTGAT	unresolved	unresolved	TCRBJ01-05*01
960	0.680369	74.7199	0.056054	1	CASSLRGTTEAFF	AATGTGAACGCCTTGTTGCTGGGGGACTCGGCCCTCTATCTCTGTGCCAGCAGCTTGAGGGGGACCACTGAAGCTTTCTTTGGACAA	TCRBV05-06*01	TCRBD01-01*01	TCRBJ01-01*01
961	0.681077	74.776	0.056054	1	CASSLRENEKLFF	ACTGTGACATCGGCCCAAAAGAACCCGACAGCTTTCTATCTCTGTGCCAGTAGTTTGCGGGAAAATGAAAAACTGTTTTTTGGCAGT	TCRBV19-01	TCRBD02-01*02	TCRBJ01-04*01
962	0.681786	74.832	0.056054	1	CASSLRDTHTQYF	ACGATCCAGCGCACACAGCAGGAGGACTCGGCCGTGTATCTCTGTGCCAGCAGCTTAAGGGACACCCATACGCAGTATTTTGGCCCA	TCRBV07-02*01	TCRBD01-01*01	TCRBJ02-03*01
963	0.682495	74.8881	0.056054	1	CASSLRDRGYEQYF	CTGGAGTCGCCCAGCCCCAACCAGACCTCTCTGTACTTCTGTGCCAGCAGCCTCCGGGACAGGGGTTACGAGCAGTACTTCGGGCCG	TCRBV27-01*01	TCRBD01-01*01	TCRBJ02-07*01
964	0.683203	74.9441	0.056054	1	CASSLRDPRPGYTF	ATCCAGCGCACAGAGCGGGGGGACTCAGCCGTGTATCTCTGTGCCAGCAGCTTACGGGACCCTAGGCCTGGCTACACCTTCGGTTCG	TCRBV07-03*01	unresolved	TCRBJ01-02*01
965	0.683912	75.0002	0.056054	1	CASSLRASGSGEQFF	CAGCCTGCAGAGCTTGGGGACTCGGCCATGTATCTCTGTGCCAGCAGCTTAAGGGCTAGCGGGAGTGGTGAGCAGTTCTTCGGGCCA	TCRBV11-01*01	TCRBD02-01*02	TCRBJ02-01*01
966	0.684621	75.0562	0.056054	1	CASSLQRQVNTEAFF	AGCACCTTGGAGCTGGGGGACTCGGCCCTTTATCTTTGCGCCAGCAGCTTGCAACGGCAGGTGAACACTGAAGCTTTCTTTGGACAA	TCRBV05-01*01	TCRBD01-01*01	TCRBJ01-01*01
967	0.68533	75.1123	0.056054	1	CASSLQNRASNTGELFF	TTGTTGCTGGGGGACTCGGCCCTCTATCTCTGTGCCAGCAGCTTGCAGAACAGGGCCTCGAACACCGGGGAGCTGTTTTTTGGAGAA	TCRBV05-06*01	TCRBD01-01*01	TCRBJ02-02*01
968	0.686038	75.1683	0.056054	1	CASSLQGYEQYV	CTGAAGATCCAGCCCTCAGAACCCAGGGACTCAGCTGTGTACTTCTGTGCCAGCAGTTTGCAGGGGTACGAGCAGTACGTCGGGCCG	unresolved	TCRBD01-01*01	TCRBJ02-07*01
969	0.686747	75.2244	0.056054	1	CASSLQGNTEAFF	GGGTTGGAGTCGGCTGCTCCCTCCCAAACATCTGTGTACTTCTGTGCCAGCAGTCTACAGGGGAACACTGAAGCTTTCTTTGGACAA	unresolved	TCRBD01-01*01	TCRBJ01-01*01
970	0.687456	75.2805	0.056054	1	CASSLQGLNTIYF	AATGTGAACGCCTTGGAGCTGGACGACTCGGCCCTGTATCTCTGTGCCAGCAGCCTACAGGGTTTGAACACCATATATTTTGGAGAG	TCRBV05-04*01	TCRBD01-01*01	TCRBJ01-03*01
971	0.688164	75.3365	0.056054	1	CASSLQASNQPQHF	ATCCAGCGCACACAGCAGGAGGACTCCGCCGTGTATCTCTGTGCCAGCAGCTTGCAGGCGAGCAATCAGCCCCAGCATTTTGGTGAT	TCRBV07-08*01	TCRBD01-01*01	TCRBJ01-05*01
972	0.688873	75.3926	0.056054	1	CASSLPSGGETQYF	ATCCAGCCTGCAGAGCTTGGGGACTCGGCCATGTATCTCTGTGCCAGCAGCTTGCCTAGCGGGGGGGAGACCCAGTACTTCGGGCCA	TCRBV11-01*01	TCRBD02-01*01	TCRBJ02-05*01
973	0.689582	75.4486	0.056054	1	CASSLPRFSNGYTF	GTGAACGCCTTGGAGCTGGACGACTCGGCCCTGTATCTCTGTGCCAGCAGCTTGCCAAGATTCTCGAATGGCTACACCTTCGGTTCG	TCRBV05-04*01	unresolved	TCRBJ01-02*01
974	0.690291	75.5047	0.056054	1	CASSLPPRGTEAFF	CTGGAGTCCGCCAGCACCAACCAGACATCTATGTACCTCTGTGCCAGCAGTCTCCCCCCCAGGGGAACTGAAGCTTTCTTTGGACAA	TCRBV28-01*01	TCRBD01-01*01	TCRBJ01-01*01
975	0.690999	75.5607	0.056054	1	CASSLPLGGTQYF	ATTCTGGAGTCCGCCAGCACCAACCAGACATCTATGTACCTCTGTGCCAGCAGTTTGCCGCTCGGGGGTACGCAGTATTTTGGCCCA	TCRBV28-01*01	TCRBD02-01*01	TCRBJ02-03*01
976	0.691708	75.6168	0.056054	1	CASSLPGTGRKETQYF	TCCGCCAGCACCAACCAGACATCTATGTACCTCTGTGCCAGCAGTTTACCCGGGACAGGGAGGAAAGAGACCCAGTACTTCGGGCCA	TCRBV28-01*01	TCRBD01-01*01	TCRBJ02-05*01
977	0.692417	75.6728	0.056054	1	CASSLPGLEITDTQYF	TCCCTGGAGCTTGGTGACTCTGCTGTGTATTTCTGTGCCAGCAGCCTTCCGGGACTAGAAATCACAGATACGCAGTATTTTGGCCCA	unresolved	TCRBD02-01	TCRBJ02-03*01
978	0.693125	75.7289	0.056054	1	CASSLPGGDQPQHF	ATCCAGCGCACAGAGCAGGGGGACTCGGCCATGTATCTCTGTGCCAGCAGCTTACCAGGGGGCGACCAGCCCCAGCATTTTGGTGAT	TCRBV07-09	TCRBD01-01*01	TCRBJ01-05*01
979	0.693834	75.7849	0.056054	1	CASSLPAGESSGANVLTF	GAGCTGGGGGACTCGGCCCTTTATCTTTGCGCCAGCAGCTTGCCCGCAGGGGAATCCTCTGGGGCCAACGTCCTGACTTTCGGGGCC	TCRBV05-01*01	TCRBD01-01*01	TCRBJ02-06*01
980	0.694543	75.841	0.056054	1	CASSLNRGPNQPQHF	GAGTCGGCTGCTCCCTCCCAAACATCTGTGTACTTCTGTGCCAGCAGTTTAAACAGGGGGCCCAATCAGCCCCAGCATTTTGGTGAT	unresolved	TCRBD01-01*01	TCRBJ01-05*01
981	0.695252	75.897	0.056054	1	CASSLNRGNYGYTF	GTGAACGCCTTGGAGCTGGACGACTCGGCCCTGTATCTCTGTGCCAGCAGCTTGAACAGGGGCAACTATGGCTACACCTTCGGTTCG	TCRBV05-04*01	TCRBD01-01*01	TCRBJ01-02*01
982	0.69596	75.9531	0.056054	1	CASSLNRATGELFF	TTGGAGTCGGCTGCTCCCTCCCAAACATCTGTGTACTTCTGTGCCAGCAGTTTAAACAGGGCCACCGGGGAGCTGTTTTTTGGAGAA	unresolved	TCRBD01-01*01	TCRBJ02-02*01
983	0.696669	76.0092	0.056054	1	CASSLNGRDGYTF	AAGATCCAGCGCACACAGCAGGAGGACTCCGCCGTGTATCTCTGTGCCAGCAGCTTAAACGGGCGTGATGGCTACACCTTCGGTTCG	TCRBV07-08*01	unresolved	TCRBJ01-02*01
984	0.697378	76.0652	0.056054	1	CASSLNGQGGYTF	GGGTTGGAGTCGGCTGCTCCCTCCCAAACATCTGTGTACTTCTGTGCCAGCAGTTTGAACGGACAGGGAGGCTACACCTTCGGTTCG	unresolved	TCRBD01-01*01	TCRBJ01-02*01
985	0.698086	76.1213	0.056054	1	CASSLNGGEQYF	CTGACGATCCAGCGCACACAGCAGGAGGACTCGGCCGTGTATCTCTGTGCCAGCAGCCTAAACGGTGGCGAGCAGTACTTCGGGCCG	TCRBV07-02*01	TCRBD02-01	TCRBJ02-07*01
986	0.698795	76.1773	0.056054	1	CASSLMNPRIMNTEAFF	GCTGCTCCCTCCCAAACATCTGTGTACTTCTGTGCCAGCAGCTTGATGAACCCCAGAATAATGAACACTGAAGCTTTCTTTGGACAA	unresolved	TCRBD01-01*01	TCRBJ01-01*01
987	0.699504	76.2334	0.056054	1	CASSLLYGSSYNEQFF	CCTGCAAAGCTTGAGGACTCGGCCGTGTATCTCTGTGCCAGCAGCCTCCTGTATGGGAGCTCCTACAATGAGCAGTTCTTCGGGCCA	TCRBV11-02*02	TCRBD02-01*02	TCRBJ02-01*01
988	0.700213	76.2894	0.056054	1	CASSLLWGGENIQYF	CACACCCTGCAGCCAGAAGACTCGGCCCTGTATCTCTGCGCCAGCAGCCTCCTCTGGGGGGGGGAAAACATTCAGTACTTCGGCGCC	TCRBV04-03*01	TCRBD02-01*01	TCRBJ02-04*01
989	0.700921	76.3455	0.056054	1	CASSLLSFRDTQYF	GTGAACGCCTTGTTGCTGGGGGACTCGGCCCTCTATCTCTGTGCCAGCAGCTTGTTATCTTTCCGGGATACGCAGTATTTTGGCCCA	TCRBV05-06*01	TCRBD02-01	TCRBJ02-03*01
990	0.70163	76.4015	0.056054	1	CASSLLPGQPGANVLTF	GCCAGCACCAACCAGACATCTATGTACCTCTGTGCCAGCAGTTTACTCCCGGGACAGCCTGGGGCCAACGTCCTGACTTTCGGGGCC	TCRBV28-01*01	TCRBD01-01*01	TCRBJ02-06*01
991	0.702339	76.4576	0.056054	1	CASSLLGGDYNEQFF	CAGCCTGCAGAGCTTGGGGACTCGGCCGTGTATCTCTGTGCCAGCAGCTTATTAGGGGGGGACTACAATGAGCAGTTCTTCGGGCCA	TCRBV11-03*01	TCRBD02-01*01	TCRBJ02-01*01
992	0.703047	76.5136	0.056054	1	CASSLLDRPNAYGYTF	GCCTTGGAGCTGGAGGACTCGGCCCTGTATCTCTGTGCCAGCAGTTTGTTGGACAGGCCGAATGCGTATGGCTACACCTTCGGTTCG	TCRBV05-08*01	TCRBD01-01*01	TCRBJ01-02*01
993	0.703756	76.5697	0.056054	1	CASSLLDPHTEAFF	GTGAGCACCTTGGAGCTGGGGGACTCGGCCCTTTATCTTTGCGCCAGCAGCTTGCTAGACCCACACACTGAAGCTTTCTTTGGACAA	TCRBV05-01*01	TCRBD02-01	TCRBJ01-01*01
994	0.704465	76.6257	0.056054	1	CASSLLAGPKEGYTF	AGCTCCTTGGAGCTGGGGGACTCAGCCCTGTACTTCTGTGCCAGCAGCTTATTGGCTGGCCCTAAAGAGGGCTACACCTTCGGTTCG	TCRBV13-01*01	unresolved	TCRBJ01-02*01
995	0.705174	76.6818	0.056054	1	CASSLKVDQPQHF	AAGATCCAGCCCTCAGAACCCAGGGACTCAGCTGTGTACTTCTGTGCCAGCAGTCTAAAGGTCGATCAGCCCCAGCATTTTGGTGAT	unresolved	unresolved	TCRBJ01-05*01
996	0.705882	76.7379	0.056054	1	CASSLKTATNEKLFF	AGCTCTCTGGAGCTGGGGGACTCAGCTTTGTATTTCTGTGCCAGCAGCCTGAAGACTGCAACTAATGAAAAACTGTTTTTTGGCAGT	TCRBV09-01	TCRBD02-01	TCRBJ01-04*01
997	0.706591	76.7939	0.056054	1	CASSLKGYTEAFF	GAGATCCAGCGCACAGAGCAAGGGGACTCGGCCATGTATCTCTGTGCCAGCAGCCTAAAGGGATATACTGAAGCTTTCTTTGGACAA	TCRBV07-09	unresolved	TCRBJ01-01*01
998	0.7073	76.85	0.056054	1	CASSLKGTNYGYTF	ATCCAGCCCTCAGAACCCAGGGACTCAGCTGTGTACTTCTGTGCCAGCAGTTTAAAAGGAACTAACTATGGCTACACCTTCGGTTCG	unresolved	unresolved	TCRBJ01-02*01
999	0.708009	76.906	0.056054	1	CASSLIAGQSNNEQFF	ACCTTGGAGCTGGGGGACTCGGCCCTTTATCTTTGCGCCAGCAGCTTGATCGCAGGGCAGTCTAACAATGAGCAGTTCTTCGGGCCA	TCRBV05-01*01	TCRBD01-01*01	TCRBJ02-01*01
1000	0.708717	76.9621	0.056054	1	CASSLGYRNTEAFF	ATCCAGCGCACACAGCAGGAGGACTCCGCCGTGTATCTCTGTGCCAGCAGCTTAGGCTACAGAAACACTGAAGCTTTCTTTGGACAA	TCRBV07-08*01	TCRBD01-01*01	TCRBJ01-01*01
1001	0.709426	77.0181	0.056054	1	CASSLGTTNLGGEQFF	CGCACACAGCAGGAGGACTCCGCCGTGTATCTCTGTGCCAGCAGCTTAGGCACAACGAACTTGGGGGGTGAGCAGTTCTTCGGGCCA	TCRBV07-08*01	TCRBD02-01*01	TCRBJ02-01*01
1002	0.710135	77.0742	0.056054	1	CASSLGTGPNYEQYF	AGCTCCTTGGAGCTGGGGGACTCAGCCCTGTACTTCTGTGCCAGCAGCTTGGGGACGGGGCCGAATTACGAGCAGTACTTCGGGCCG	TCRBV13-01*01	unresolved	TCRBJ02-07*01
1003	0.710843	77.1302	0.056054	1	CASSLGTGALTDTQYF	ACCTTGGAGCTGGGGGACTCGGCCCTTTATCTTTGCGCCAGCAGTCTTGGGACAGGGGCCCTCACAGATACGCAGTATTTTGGCCCA	TCRBV05-01*01	TCRBD01-01*01	TCRBJ02-03*01
1004	0.711552	77.1863	0.056054	1	CASSLGSYGYTF	CTGAATGTGAACGCCTTGTTGCTGGGGGACTCGGCCCTCTATCTCTGTGCCAGCAGCTTGGGCTCCTATGGCTACACCTTCGGTTCG	TCRBV05-06*01	unresolved	TCRBJ01-02*01
1005	0.712261	77.2423	0.056054	1	CASSLGSTDTQYF	GAGATCCAGCGCACAGAGCAGGGGGACTCGGCCATGTATCTCTGTGCCAGCAGCTTAGGGTCAACCGATACGCAGTATTTTGGCCCA	TCRBV07-09	unresolved	TCRBJ02-03*01
1006	0.71297	77.2984	0.056054	1	CASSLGSRGENTEAFF	ACCTTGGAGCTGGGGGACCCGGCCCTTTATCTTTGCGCCAGCAGCTTGGGGTCACGGGGGGAGAACACTGAAGCTTTCTTTGGACAA	TCRBV05-01*01	TCRBD02-01*01	TCRBJ01-01*01
1007	0.713678	77.3544	0.056054	1	CASSLGSATDTQYF	ATCCAGCCTGCAAAGCTTGAGGACTCGGCCGTGTATCTCTGTGCCAGCAGCTTAGGATCAGCAACAGATACGCAGTATTTTGGCCCA	TCRBV11-02*02	unresolved	TCRBJ02-03*01
1008	0.714387	77.4105	0.056054	1	CASSLGRTGRQETQYF	CGCACACAGCAGGAGGACTCGGCCGTGTATCTCTGTGCCAGCAGCTTGGGAAGGACAGGGAGGCAAGAGACCCAGTACTTCGGGCCA	TCRBV07-02*01	TCRBD01-01*01	TCRBJ02-05*01
1009	0.715096	77.4666	0.056054	1	CASSLGRPPQETQYF	CAGCGCACACAGCAGGAGGACTCGGCCGTGTATCTCTGTGCCAGCAGCTTAGGGCGGCCGCCCCAAGAGACCCAGTACTTCGGGCCA	TCRBV07-02*01	TCRBD02-01	TCRBJ02-05*01
1010	0.715804	77.5226	0.056054	1	CASSLGRASEKLFF	ATGAGCTCCTTGGAGCTGGGGGACTCAGCCCTGTACTTCTGTGCCAGCAGCTTGGGCAGGGCTTCTGAAAAACTGTTTTTTGGCAGT	TCRBV13-01*01	TCRBD01-01*01	TCRBJ01-04*01
1011	0.716513	77.5787	0.056054	1	CASSLGRAQYF	TCCCTGATTCTGGAGTCCGCCAGCACCAACCAGACATCTATGTACCTCTGTGCCAGCAGTTTGGGTAGAGCCCAGTACTTCGGGCCA	TCRBV28-01*01	unresolved	TCRBJ02-05*01
1012	0.717222	77.6347	0.056054	1	CASSLGQTENTEAFF	AGCACCTTGGAGCTGGGGGACTCGGCCCTTTATCTTTGCGCCAGCAGCTTGGGCCAAACAGAAAACACTGAAGCTTTCTTTGGACAA	TCRBV05-01*01	TCRBD01-01*01	TCRBJ01-01*01
1013	0.717931	77.6908	0.056054	1	CASSLGPGTSGRYEQYF	TTGGAGCTGGGGGACTCAGCCCTGTACTTCTGTGCCAGCAGCTTAGGCCCGGGGACTAGCGGTCGATACGAGCAGTACTTCGGGCCG	TCRBV13-01*01	TCRBD02-01	TCRBJ02-07*01
1014	0.718639	77.7468	0.056054	1	CASSLGPGTGELFF	ATCCAGCCCTCAGAACCCAGGGACTCAGCTGTGTACTTCTGTGCCAGCAGTTTGGGTCCGGGCACCGGGGAGCTGTTTTTTGGAGAA	unresolved	TCRBD02-01	TCRBJ02-02*01
1015	0.719348	77.8029	0.056054	1	CASSLGLGSETQYF	ATCCAGCCTGCAGAGCTTGGGGACTCGGCCATGTATCTCTGTGCCAGCAGCCTCGGCCTGGGATCTGAGACCCAGTACTTCGGGCCA	TCRBV11-01*01	unresolved	TCRBJ02-05*01
1016	0.720057	77.8589	0.056054	1	CASSLGLGANTEAFF	CAGCCCTCAGAACCCAGGGACTCAGCTGTGTACTTCTGTGCCAGCAGCCTAGGCCTCGGGGCGAACACTGAAGCTTTCTTTGGACAA	unresolved	unresolved	TCRBJ01-01*01
1017	0.720765	77.915	0.056054	1	CASSLGLASPDTQYF	AGCACCTTGGAGCTGGGGGACTCGGCCCTTTATCTTTGCGCCAGCAGCTTGGGGCTGGCTAGTCCCGATACGCAGTATTTTGGCCCA	TCRBV05-01*01	TCRBD02-01	TCRBJ02-03*01
1018	0.721474	77.971	0.056054	1	CASSLGLAGTDTQYF	AACGCCTTGTTGCTGGGGGACTCGGCCCTCTATCTCTGTGCCAGCAGCTTGGGGCTAGCGGGAACAGATACGCAGTATTTTGGCCCA	TCRBV05-06*01	TCRBD02-01*02	TCRBJ02-03*01
1019	0.722183	78.0271	0.056054	1	CASSLGLAGSTQYF	ATCCAGCCTGCAGAGCTTGGGGACTCGGCCGTGTATCTCTGTGCCAGCAGCTTAGGACTAGCGGGTTCTACGCAGTATTTTGGCCCA	TCRBV11-03*01	TCRBD02-01	TCRBJ02-03*01
1020	0.722892	78.0832	0.056054	1	CASSLGLAGNQETQYF	CGCACACAGCAGGAGGACTCGGCCGTGTATCTCTGTGCCAGCAGCTTAGGACTAGCGGGAAATCAAGAGACCCAGTACTTCGGGCCA	TCRBV07-02*01	TCRBD02-01*02	TCRBJ02-05*01
1021	0.7236	78.1392	0.056054	1	CASSLGIGDSQETQYF	CGCACAGAGCAGGGGGACTCGGCCATGTATCTCTGTGCCAGCAGCTTAGGGATCGGGGACAGCCAAGAGACCCAGTACTTCGGGCCA	TCRBV07-09	TCRBD01-01*01	TCRBJ02-05*01
1022	0.724309	78.1953	0.056054	1	CASSLGIDRYLSNQPQHF	CAGCAGGAGGACTCGGCCGTGTATCTCTGTGCCAGCAGCTTAGGGATCGACAGATACCTTAGCAATCAGCCCCAGCATTTTGGTGAT	TCRBV07-02*01	TCRBD01-01*01	TCRBJ01-05*01
1023	0.725018	78.2513	0.056054	1	CASSLGGTQIDTQYF	CAGCGCACACAGCAGGAGGACTCGGCCGTGTATCTCTGTGCCAGCAGCTTGGGCGGGACCCAGATAGATACGCAGTATTTTGGCCCA	TCRBV07-02*01	TCRBD02-01*02	TCRBJ02-03*01
1024	0.725726	78.3074	0.056054	1	CASSLGGTGVSQETQYF	ACACAGCAGGAGGACTCGGCCGTGTATCTCTGTGCCAGCAGCTTAGGCGGGACAGGGGTCTCCCAAGAGACCCAGTACTTCGGGCCA	TCRBV07-02*01	TCRBD01-01*01	TCRBJ02-05*01
1025	0.726435	78.3634	0.056054	1	CASSLGGQNTYNEQFF	ACCTTGGAGCTGGGGGACTCGGCCCTTTATCTTTGCGCCAGCAGCTTGGGCGGACAGAATACCTACAATGAGCAGTTCTTCGGGCCA	TCRBV05-01*01	TCRBD01-01*01	TCRBJ02-01*01
1026	0.727144	78.4195	0.056054	1	CASSLGGQNTYNEQFF	CACCTTGGAGCTGGGGACTCGGCCCTTTATCTTTGCGCCAGCAGCTTGGGCGGACAGAATACCTACAATGAGCAGTTCTTCGGGCCA	TCRBV05-01*01	TCRBD01-01*01	TCRBJ02-01*01
1027	0.727853	78.4755	0.056054	1	CASSLGGPADTQYF	GTGAACGCCTTGGAACTGGACGACTCGGCCCTGTATCTCTGTGCCAGCAGCTTGGGTGGGCCCGCAGATACGCAGTATTTTGGCCCA	TCRBV05-04*01	TCRBD01-01*01	TCRBJ02-03*01
1028	0.728561	78.5316	0.056054	1	CASSLGGPADTQYF	GTGAACGCCTTGGAGCTGGACGACTCGGCCCTGTATCTCTGTGCCAGCAGCTTGGGTGGGCCCGCAGATACGCAGTATTTTGGCCCA	TCRBV05-04*01	TCRBD01-01*01	TCRBJ02-03*01
1029	0.72927	78.5876	0.056054	1	CASSLGGGREVGCTEAFF	TTGCTAGGGGACTCGGCCCTCTATCTCTGTGCCAGCAGCTTGGGGGGGGGCAGGGAAGTAGGTTGCACTGAAGCTTTCTTTGGACAA	TCRBV05-07*01	TCRBD02-01*01	TCRBJ01-01*01
1030	0.729979	78.6437	0.056054	1	CASSLGGGELRYNEQFF	ACAGAGCAGCGGGACTCGGCCATGTATCGCTGTGCCAGCAGCTTAGGGGGAGGGGAGCTAAGGTACAATGAGCAGTTCTTCGGGCCA	TCRBV07-06*01	TCRBD02-01*02	TCRBJ02-01*01
1031	0.730687	78.6997	0.056054	1	CASSLGGGDSYNEQFF	ACCTTGGAGCTGGGGGACTCGGCCCTTTATCTTTGCGCCAGCAGCCTGGGGGGAGGGGACTCCTACAATGAGCAGTTCTTCGGGCCA	TCRBV05-01*01	TCRBD02-01*02	TCRBJ02-01*01
1032	0.731396	78.7558	0.056054	1	CASSLGGADTQYF	ACGATCCAGCGCACACAGCAGGAGGACTCGGCCGTGTATCTCTGTGCCAGCAGCTTAGGGGGGGCAGATACGCAGTATTTTGGCCCA	TCRBV07-02*01	TCRBD02-01*01	TCRBJ02-03*01
1033	0.732105	78.8119	0.056054	1	CASSLGETSGSTGNEQFF	GAGCGGGGGGACTCAGCCGTGTATCTCTGTGCCAGCAGCTTAGGCGAGACTAGCGGGAGTACTGGAAATGAGCAGTTCTTCGGGCCA	TCRBV07-03*01	TCRBD02-01*02	TCRBJ02-01*01
1034	0.732814	78.8679	0.056054	1	CASSLGDREQFF	TTGGAGATCCAGCGCACAGAGCAGGGGGACTCGGCCATGTATCTCTGTGCCAGCAGCTTAGGGGACAGGGAGCAGTTCTTCGGGCCA	TCRBV07-09	TCRBD01-01*01	TCRBJ02-01*01
1035	0.733522	78.924	0.056054	1	CASSLGDNEQFF	CTCAAGATCCAGCCTGCAAAGCTTGAGGACTCGGCCGTGTATCTCTGTGCCAGCAGCTTAGGGGACAATGAGCAGTTCTTCGGGCCA	TCRBV11-02*02	unresolved	TCRBJ02-01*01
1036	0.734231	78.98	0.056054	1	CASSLGASGELFF	AAGATCCAGCGCACACAGCAGGAGGACTCCGCCGTGTATCTCTGTGCCAGCAGCTTAGGAGCGTCCGGGGAGCTGTTTTTTGGAGAA	TCRBV07-08*01	TCRBD02-01	TCRBJ02-02*01
1037	0.73494	79.0361	0.056054	1	CASSLFSDRPYEQYV	AACGCCTTGGAGCTGGACGACTCGGCCCTGTATCTCTGTGCCAGCAGCTTGTTTTCCGACAGACCGTACGAGCAGTACGTCGGGCCG	TCRBV05-04*01	TCRBD01-01*01	TCRBJ02-07*01
1038	0.735648	79.0921	0.056054	1	CASSLFRDRGRDEQYF	TCGGCTGCTCCCTCCCAAACATCTGTGTACTTCTGTGCCAGCAGCCTCTTCCGGGACAGGGGGCGCGACGAGCAGTACTTCGGGCCG	unresolved	TCRBD01-01*01	TCRBJ02-07*01
1039	0.736357	79.1482	0.056054	1	CASSLFLTSNYGYTF	AACGCCTTGGAGCTGGACGACTCGGCCCTGTATCTCTGTGCCAGCAGCTTGTTCTTGACTTCTAACTATGGCTACACCTTCGGTTCG	TCRBV05-04*01	TCRBD02-01	TCRBJ01-02*01
1040	0.737066	79.2042	0.056054	1	CASSLFLGDEQYF	AACCTGAGCTCTCTGGAGCTGGGGGACTCAGCTTTGTATTTCTGTGCCAGCAGCCTTTTTTTAGGCGACGAGCAGTACTTCGGGCCG	TCRBV09-01	unresolved	TCRBJ02-07*01
1041	0.737775	79.2603	0.056054	1	CASSLESTYNEQFF	ATCCAGCCTGCAGAGCTTGGGGACTCGGCCGTGTATCTCTGTGCCAGCAGCTTAGAGAGCACCTACAATGAGCAGTTCTTCGGGCCA	TCRBV11-03*01	TCRBD02-01	TCRBJ02-01*01
1042	0.738483	79.3163	0.056054	1	CASSLELHRFATNEKLFF	GAGCAGGGGGACTCGGCCATGTATCTCTGTGCCAGCAGCTTAGAACTGCACCGATTTGCAACTAATGAAAAACTGTTTTTTGGCAGT	TCRBV07-09	TCRBD02-01	TCRBJ01-04*01
1043	0.739192	79.3724	0.056054	1	CASSLEGTSGRFYNEQFF	CAGCAGGAGGACTCGGCCGTGTATCTCTGTGCCAGCAGCTTAGAGGGGACTAGCGGGAGGTTCTACAATGAGCAGTTCTTCGGGCCA	TCRBV07-02*01	TCRBD02-01*02	TCRBJ02-01*01
1044	0.739901	79.4284	0.056054	1	CASSLEGTGGLHYGYTF	ACAGAGCAGGGGGACTCGGCCATGTATCTCTGTGCCAGCAGCTTAGAGGGGACAGGGGGTCTGCACTATGGCTACACCTTCGGTTCG	TCRBV07-09	TCRBD01-01*01	TCRBJ01-02*01
1045	0.740609	79.4845	0.056054	1	CASSLEGTDSSNNEQFF	TTGGAGCTGGGGGACTCGGCCCTTTATCTTTGCGCCAGCAGCTTGGAAGGCACGGATTCCAGCAACAATGAGCAGTTCTTCGGGCCA	TCRBV05-01*01	unresolved	TCRBJ02-01*01
1046	0.741318	79.5406	0.056054	1	CASSLEGSLRTNYGYTF	TTGGAGCTGGGGGACTCGGCCCTTTATCTTTGCGCCAGCAGCTTGGAAGGGAGTTTAAGGACTAACTATGGCTACACCTTCGGTTCG	TCRBV05-01*01	TCRBD02-01*02	TCRBJ01-02*01
1047	0.742027	79.5966	0.056054	1	CASSLEGSGRAQETQYF	GCAAAGCTTGAGGACTCGGCCGTGTATCTCTGTGCCAGCAGCTTAGAGGGGAGCGGGAGGGCCCAGGAGACCCAGTACTTCGGGCCA	TCRBV11-02*02	TCRBD02-01*02	TCRBJ02-05*01
1048	0.742736	79.6527	0.056054	1	CASSLEGDRINTQFF	AGCACCTTGGAGCTGGGGGACTCGGCCCTTTATCTTTGCGCCAGCAGCTTGGAGGGTGATCGAATAAACACCCAGTTCTTCGGGCCA	TCRBV05-01*01	unresolved	TCRBJ02-01*01
1049	0.743444	79.7087	0.056054	1	CASSLEFGQGNTEAFF	CGCACAGAGCAGGGGGACTCGGCCATGTATCTCTGTGCCAGCAGCTTAGAGTTCGGACAGGGTAACACTGAAGCTTTCTTTGGACAA	TCRBV07-09	TCRBD01-01*01	TCRBJ01-01*01
1050	0.744153	79.7648	0.056054	1	CASSLEEGTYNEQFF	GAGTCCGCCAGCACCAACCAGACATCTATGTACCTCTGTGCCAGCAGTTTAGAGGAGGGCACCTACAATGAGCAGTTCTTCGGGCCA	TCRBV28-01*01	TCRBD02-01*02	TCRBJ02-01*01
1051	0.744862	79.8208	0.056054	1	CASSLEDKLDEQFF	ATCCAGCGCACACAGCAGGAGGACTCGGCCGTGTATCTCTGTGCCAGCAGCTTAGAGGACAAGTTAGATGAGCAGTTCTTCGGGCCA	TCRBV07-02*01	TCRBD01-01*01	TCRBJ02-01*01
1052	0.745571	79.8769	0.056054	1	CASSLEAGGISNEQFF	CCTGCAAAGCTTGAGGACTCGGCCGTGTATCTCTGTGCCAGCAGCTTAGAAGCGGGGGGAATCTCCAATGAGCAGTTCTTCGGGCCA	TCRBV11-02*02	TCRBD02-01*01	TCRBJ02-01*01
1053	0.746279	79.9329	0.056054	1	CASSLDWTDTQYF	ACGATCCAGCGCACACAGCAGGAGGACTCGGCCGTGTATCTCTGTGCCAGCAGCTTAGATTGGACAGATACGCAGTATTTTGGCCCA	TCRBV07-02*01	unresolved	TCRBJ02-03*01
1054	0.746988	79.989	0.056054	1	CASSLDVAGVGETQYF	GCCTTGTTGCTGGGGGACTCGGCCCTCTATCTCTGTGCCAGCAGCTTGGATGTAGCGGGAGTGGGGGAGACCCAGTACTTCGGGCCA	TCRBV05-06*01	TCRBD02-01*02	TCRBJ02-05*01
1055	0.747697	80.045	0.056054	1	CASSLDTGDSYTF	CACCTACACGCCCTGCAGCCAGAAGACTCAGCCCTGTATCTCTGCGCCAGCAGCTTAGACACAGGGGATAGCTACACCTTCGGTTCG	TCRBV04-01*01	TCRBD01-01*01	TCRBJ01-02*01
1056	0.748405	80.1011	0.056054	1	CASSLDSYEQYV	CTGAAGATCCAGCGCACACAGCAGGAGGACTCCGCCGTGTATCTCTGTGCCAGCAGCTTAGACAGCTACGAGCAGTACGTCGGGCCG	TCRBV07-08*01	TCRBD01-01*01	TCRBJ02-07*01
1057	0.749114	80.1571	0.056054	1	CASSLDSSYEQYV	ACGATCCAGCGCACACAGCAGGAGGACTCGGCCGTGTATCTCTGTGCCAGCAGCTTGGACAGTTCCTACGAGCAGTACGTCGGGCCG	TCRBV07-02*01	TCRBD01-01*01	TCRBJ02-07*01
1058	0.749823	80.2132	0.056054	1	CASSLDSLLNTEAFF	CAGCCTGCAAAGCTTGAGGACTCGGCCGTGTATCTCTGTGCCAGCAGCTTAGACAGTCTGCTGAACACTGAAGCTTTCTTTGGACAA	TCRBV11-02*02	TCRBD01-01*01	TCRBJ01-01*01
1059	0.750532	80.2693	0.056054	1	CASSLDSGRVNNEQFF	TCGCCCAGCCCCAACCAGACCTCTCTGTACTTCTGTGCCAGCAGTTTGGACAGCGGGAGAGTAAACAATGAGCAGTTCTTCGGGCCA	TCRBV27-01*01	TCRBD02-01*02	TCRBJ02-01*01
1060	0.75124	80.3253	0.056054	1	CASSLDRTQYF	ACTCTGACGATCCAGCGCACACAGCAGGAGGACTCGGCCGTGTATCTCTGTGCCAGCAGCTTAGACAGGACCCAGTACTTCGGGCCA	TCRBV07-02*01	TCRBD01-01*01	TCRBJ02-05*01
1061	0.751949	80.3814	0.056054	1	CASSLDRREKLFF	ACGATCCAGCGCACACAGCAGGAGGACTCGGCCGTGTATCTCTGTGCCAGCAGCCTGGACAGACGGGAAAAACTGTTTTTTGGCAGT	TCRBV07-02*01	TCRBD01-01*01	TCRBJ01-04*01
1062	0.752658	80.4374	0.056054	1	CASSLDRNYGYTF	ATCCTGGAGTCGCCCAGCCCCAACCAGACCTCTCTGTACTTCTGTGCCAGCAGTTTAGACAGGAACTATGGCTACACCTTCGGTTCG	TCRBV27-01*01	TCRBD01-01*01	TCRBJ01-02*01
1063	0.753366	80.4935	0.056054	1	CASSLDRGNTEAFF	CTGGAGTCGCCCAGCCCCAACCAGACCTCTCTGTACTTCTGTGCCAGCAGTTTGGACAGGGGGAACACTGAAGCTTTCTTTGGACAA	TCRBV27-01*01	TCRBD01-01*01	TCRBJ01-01*01
1064	0.754075	80.5495	0.056054	1	CASSLDQSSDTQYF	ATCCAGCCTGCAGAGCTTGGGGACTCGGCCGTGTATCTCTGTGCCAGCAGCTTAGATCAATCTAGCGATACGCAGTATTTTGGCCCA	TCRBV11-03*01	TCRBD02-01	TCRBJ02-03*01
1065	0.754784	80.6056	0.056054	1	CASSLDPVSSTDTQYF	CGCACACAGCAGGAGAACTCCGCCGTGTATCTCTGTGCCAGCAGCCTAGATCCCGTTTCTAGCACAGATACGCAGTATTTTGGCCCA	TCRBV07-08*01	TCRBD02-01	TCRBJ02-03*01
1066	0.755493	80.6616	0.056054	1	CASSLDPNPSSEAFF	CAGCCTGCAAAGCTTGAGGACTCGGCCGTGTATCTCTGTGCCAGCAGCTTAGACCCTAACCCTTCCTCTGAAGCTTTCTTTGGACAA	TCRBV11-02*02	TCRBD02-01	TCRBJ01-01*01
1067	0.756201	80.7177	0.056054	1	CASSLDNRNTEAFF	ATCCAGCAGGTAGTGCGAGGAGATTCGGCAGCTTATTTCTGTGCCAGCTCACTCGACAATCGGAACACTGAAGCTTTCTTTGGACAA	TCRBV18-01*01	TCRBD01-01*01	TCRBJ01-01*01
1068	0.75691	80.7737	0.056054	1	CASSLDLYNEQFF	AATGTGAGCACCTTGGAGCTGGGGGACTCGGCCCTTTATCTTTGCGCCAGCAGCTTGGATCTCTATAATGAGCAGTTCTTCGGGCCA	TCRBV05-01*01	TCRBD02-01	TCRBJ02-01*01
1069	0.757619	80.8298	0.056054	1	CASSLDLMGPEAFF	CTGAGCTCTCTGGAGCTGGGGGACTCAGCTTTGTATTTCTGTGCCAGCAGCCTAGACCTGATGGGACCTGAAGCTTTCTTTGGACAA	TCRBV09-01	unresolved	TCRBJ01-01*01
1070	0.758327	80.8859	0.056054	1	CASSLDLGSTEAFF	ATCCAGCCTGCAGAGCTTGGGGACTCGGCCGTGTATCTCTGTGCCAGCAGCTTAGATCTGGGGAGTACTGAAGCTTTCTTTGGACAA	TCRBV11-03*01	TCRBD02-01*02	TCRBJ01-01*01
1071	0.759036	80.9419	0.056054	1	CASSLDLGAYNEQFF	CAGCGCACACAGCAGGAGGACTCGGCCGTGTATCTCTGTGCCAGCAGCTTAGATCTAGGGGCCTACAATGAGCAGTTCTTCGGGCCA	TCRBV07-02*01	TCRBD01-01*01	TCRBJ02-01*01
1072	0.759745	80.998	0.056054	1	CASSLDGTLTGELFF	AGCACCTTGGAGCTGGGGGACTCGGCCCTTTATCTTTGCGCCAGCAGCTTGGACGGGACCCTAACCGGGGAGCTGTTTTTTGGAGAA	TCRBV05-01*01	unresolved	TCRBJ02-02*01
1073	0.760454	81.054	0.056054	1	CASSLDGRSGEQYF	GTGAACGCCTTGTTGCTGGGGGACTCGGCCCTGTATCTCTGTGCCAGCAGCTTGGACGGTCGATCAGGGGAGCAGTACTTCGGGCCG	TCRBV05-05*01	TCRBD01-01*01	TCRBJ02-07*01
1074	0.761162	81.1101	0.056054	1	CASSLDGLAGGSSNEQFF	GAGCTTGGGGACTCGGCCGTGTATCTCTGTGCCAGCAGCTTAGATGGGCTAGCGGGAGGCTCGAGCAATGAGCAGTTCTTCGGGCCA	TCRBV11-03*01	TCRBD02-01*02	TCRBJ02-01*01
1075	0.761871	81.1661	0.056054	1	CASSLDGGYEQYF	ACTGTGACATCGGCCCAAAAGAACCCGACAGCTTTCTATCTCTGTGCCAGTAGTCTAGACGGAGGGTACGAGCAGTACTTCGGGCCG	TCRBV19-01	TCRBD02-01*02	TCRBJ02-07*01
1076	0.76258	81.2222	0.056054	1	CASSLDFRTSGRNEQFF	GCAGAGCTTGGGGACTCGGCCGTGTATCTCTGTGCCAGCAGCTTAGATTTCCGGACTAGCGGGAGAAATGAGCAGTTCTTCGGGCCA	TCRBV11-03*01	TCRBD02-01*02	TCRBJ02-01*01
1077	0.763288	81.2782	0.056054	1	CASSLCMIRRAETQYF	TCCGCCAGCACCAACCAGACATCTATGTACCTCTGTGCCAGCAGTTTATGTATGATTCGGCGGGCGGAGACCCAGTACTTCGGGCCA	TCRBV28-01*01	TCRBD02-01	TCRBJ02-05*01
1078	0.763997	81.3343	0.056054	1	CASSLARASNEQFF	CTGGAGTCGCCCAGCCCCAACCAGACCTCTCTGTACTTCTGTGCCAGCAGCCTAGCGAGGGCGAGCAATGAGCAGTTCTTCGGGCCA	TCRBV27-01*01	TCRBD02-01	TCRBJ02-01*01
1079	0.764706	81.3903	0.056054	1	CASSLAPRVSFQETQYF	ACAGAGCAGCGGGACTCGGCCATGTATCGCTGTGCCAGCAGCTTAGCGCCCAGGGTCAGTTTCCAAGAGACCCAGTACTTCGGGCCA	TCRBV07-06*01	TCRBD01-01*01	TCRBJ02-05*01
1080	0.765415	81.4464	0.056054	1	CASSLAPGPQFF	CTCAAGATCCAGCCTGCAAAGCTTGAGGACTCGGCCGTGTATCTCTGTGCCAGCAGCTTAGCACCCGGCCCACAGTTCTTCGGGCCA	TCRBV11-02*02	unresolved	TCRBJ02-01*01
1081	0.766123	81.5024	0.056054	1	CASSLAPAGRVYGANVLTF	CTGGGGGACTCGGCCCTTTATCTTTGCGCCAGCAGCTTGGCACCCGCCGGGAGGGTTTATGGGGCCAACGTCCTGACTTTCGGGGCC	TCRBV05-01*01	TCRBD02-01*02	TCRBJ02-06*01
1082	0.766832	81.5585	0.056054	1	CASSLALWDTASYEQYF	TTGGAGCTGGGGGACTCGGCCCTTTATCTTTGCGCCAGCAGCTTGGCCCTATGGGACACGGCTTCCTACGAGCAGTACTTCGGGCCG	TCRBV05-01*01	TCRBD01-01*01	TCRBJ02-07*01
1083	0.767541	81.6146	0.056054	1	CASSLALREPYEQYF	CAGCGCACAGAGCAGGGGGACTCGGCCATGTATCTCTGTGCCAGCAGCTTAGCGTTGAGAGAACCCTACGAGCAGTACTTCGGGCCG	TCRBV07-09	TCRBD02-01*02	TCRBJ02-07*01
1084	0.768249	81.6706	0.056054	1	CASSLALAGGSAGELFF	TTGGAGCTGGGGGACTCGGCCCTTTATCTTTGCGCCAGCAGCTTGGCCCTAGCGGGAGGTTCGGCCGGGGAGCTGTTTTTTGGAGAA	TCRBV05-01*01	TCRBD02-01*02	TCRBJ02-02*01
1085	0.768958	81.7267	0.056054	1	CASSLALAGAIDTQYF	CGCACACAGCAGGAGGACTCCGCCGTGTATCTCTGTGCCAGCAGCTTAGCGCTAGCGGGAGCAATAGATACGCAGTATTTTGGCCCA	TCRBV07-08*01	TCRBD02-01*02	TCRBJ02-03*01
1086	0.769667	81.7827	0.056054	1	CASSLAHNMNTEAFF	GAGTCGCCCAGCCCCAACCAGACCTCTCTGTACTTCTGTGCCAGCAGTTTAGCTCACAACATGAACACTGAAGCTTTCTTTGGACAA	TCRBV27-01*01	TCRBD01-01*01	TCRBJ01-01*01
1087	0.770376	81.8388	0.056054	1	CASSLAGWSPGELFF	CAGCCTGCAGAGCTTGGGGACTCGGCCGTGTATCTCTGTGCCAGCAGCTTAGCGGGATGGAGTCCCGGGGAGCTGTTTTTTGGAGAA	TCRBV11-03*01	TCRBD02-01*02	TCRBJ02-02*01
1088	0.771084	81.8948	0.056054	1	CASSLAGTSADTQYF	AGCACCTTGGAGCTGGGGGACTCGGCCCTTTATCTTTGCGCCAGCAGCCTAGCCGGGACTAGCGCAGATACGCAGTATTTTGGCCCA	TCRBV05-01*01	TCRBD02-01	TCRBJ02-03*01
1089	0.771793	81.9509	0.056054	1	CASSLAGTGIHSGNTIYF	GAGCTGGGGGACTCGGCCCTTTATCTTTGCGCCAGCAGCTTGGCCGGGACAGGGATACATTCTGGAAACACCATATATTTTGGAGAG	TCRBV05-01*01	TCRBD01-01*01	TCRBJ01-03*01
1090	0.772502	82.0069	0.056054	1	CASSLAGTERTDGYTF	CGCACAGAGCAGGGGGACTCGGCCATGTATCTCTGTGCCAGCAGCTTAGCCGGGACAGAAAGAACGGATGGCTACACCTTCGGTTCG	TCRBV07-09	TCRBD01-01*01	TCRBJ01-02*01
1091	0.77321	82.063	0.056054	1	CASSLAGSGGNIQYF	CAGCCCTCAGAACCCAGGGACTCAGCTGTGTACTTCTGTGCCAGCAGTTTAGCGGGAAGTGGAGGAAACATTCAGTACTTCGGCGCC	unresolved	TCRBD02-01*02	TCRBJ02-04*01
1092	0.773919	82.119	0.056054	1	CASSLAGREAYGNQPQHF	TTGCTGGGGGACTCGGCCCTCTATCTCTGTGCCAGCAGCTTGGCGGGCAGGGAGGCGTATGGAAATCAGCCCCAGCATTTTGGTGAT	TCRBV05-06*01	TCRBD02-01*02	TCRBJ01-05*01
1093	0.774628	82.1751	0.056054	1	CASSLAGPGIPTDTQYF	TTGTTGCTGGGGGACTCGGCCCTGTATCTCTGTGCCAGCAGCTTGGCTGGTCCAGGGATCCCCACAGATACGCAGTATTTTGGCCCA	TCRBV05-05*01	TCRBD01-01*01	TCRBJ02-03*01
1094	0.775337	82.2311	0.056054	1	CASSLAGLAGDTQYF	AGCACCTTGGAGCTGGGGGACTCGGCCCTTTATCTTTGCGCCAGCAGCTTGGCCGGACTAGCGGGAGATACGCAGTATTTTGGCCCA	TCRBV05-01*01	TCRBD02-01	TCRBJ02-03*01
1095	0.776045	82.2872	0.056054	1	CASSLAGDWNTQYF	ATCCAGCGCACAGAGCAGGGGGACTCGGCCATGTATCTCTGTGCCAGCAGCTTAGCGGGAGATTGGAATACGCAGTATTTTGGCCCA	TCRBV07-09	TCRBD02-01*02	TCRBJ02-03*01
1096	0.776754	82.3433	0.056054	1	CASSLAESSYNEQFF	CAGCGCACACAGCAGGAGGACTCGGCCGTGTATCTCTGTGCCAGCAGCTTAGCGGAGAGCTCCTACAATGAGCAGTTCTTCGGGCCA	TCRBV07-02*01	TCRBD02-01*02	TCRBJ02-01*01
1097	0.777463	82.3993	0.056054	1	CASSLAENSPLHF	GAGATCCAGCGCACAGAGCAGGGGGACTCGGCCATGTATCTCTGTGCCAGCAGCTTAGCGGAGAATTCACCCCTCCACTTTGGGAAC	TCRBV07-09	TCRBD02-01*02	TCRBJ01-06*01
1098	0.778172	82.4554	0.056054	1	CASSLADVGAAGELFF	GCCTTGGAGCTGGACGACTCGGCCCTGTATCTCTGTGCCAGCAGCTTGGCGGACGTGGGTGCTGCCGGGGAGCTGTTTTTTGGAGAA	TCRBV05-04*01	unresolved	TCRBJ02-02*01
1099	0.77888	82.5114	0.056054	1	CASSLADPRVEGYTF	CAGCCCTCAGAACCCAGGGACTCAGCTGTGTACTTCTGTGCCAGCAGTTTAGCCGACCCCAGGGTTGAAGGCTACACCTTCGGTTCG	unresolved	TCRBD01-01*01	TCRBJ01-02*01
1100	0.779589	82.5675	0.056054	1	CASSLADPGISYEQYF	ACCTTGGAGCTGGGGGACTCGGCCCTTTATCTTTGCGCCAGCAGCTTGGCTGATCCCGGGATATCCTACGAGCAGTACTTCGGGCCG	TCRBV05-01*01	TCRBD02-01*02	TCRBJ02-07*01
1101	0.780298	82.6235	0.056054	1	CASSLADKYTEAFF	GTGAGCACCTTGGAGCTGGGGGACTCGGCCCTTTATCTTTGCGCCAGCAGCTTAGCAGATAAGTACACTGAAGCTTTCTTTGGACAA	TCRBV05-01*01	unresolved	TCRBJ01-01*01
1102	0.781006	82.6796	0.056054	1	CASSKVGNYEQYF	GGGTTGGAGTCGGCTGCTCCCTCCCAAACATCTGTGTACTTCTGTGCCAGCAGTAAGGTTGGAAACTACGAGCAGTACTTCGGGCCG	unresolved	unresolved	TCRBJ02-07*01
1103	0.781715	82.7356	0.056054	1	CASSKTALGNEQYF	GTGACATCGGCCCAAAAGAACCCGACAGCTTTCTATCTCTGTGCCAGTAGTAAAACGGCGCTGGGGAACGAGCAGTACTTCGGGCCG	TCRBV19-01	unresolved	TCRBJ02-07*01
1104	0.782424	82.7917	0.056054	1	CASSKRQEAGELFF	ATCCAGCGCACACAGCAGGAGGACTCGGCCGTGTATCTCTGTGCCAGCAGCAAAAGACAGGAAGCCGGGGAGCTGTTTTTTGGAGAA	TCRBV07-02*01	TCRBD01-01*01	TCRBJ02-02*01
1105	0.783133	82.8477	0.056054	1	CASSKRDRFYGYTF	GTGCAGCCTGCAGAACTGGAGGATTCTGGAGTTTATTTCTGTGCCAGCAGCAAACGGGACAGATTCTATGGCTACACCTTCGGTTCG	TCRBV14-01*01	TCRBD01-01*01	TCRBJ01-02*01
1106	0.783841	82.9038	0.056054	1	CASSKQGEVVKNIQYF	TCCGCCAGCACCAACCAGACATCTATGTACCTCTGTGCCAGCAGTAAACAGGGGGAGGTGGTCAAAAACATTCAGTACTTCGGCGCC	TCRBV28-01*01	TCRBD01-01*01	TCRBJ02-04*01
1107	0.78455	82.9598	0.056054	1	CASSKGVGRSSIATEAFF	CAAAAGAACCCGACAGCTTTCTATCTCTGTGCCAGTAGTAAAGGTGTGGGGCGAAGTAGCATCGCCACTGAAGCTTTCTTTGGACAA	TCRBV19-01	TCRBD01-01*01	TCRBJ01-01*01
1108	0.785259	83.0159	0.056054	1	CASSKGVAGSDEQYV	CGGTCCACAAAGCTGGAGGACTCAGCCATGTACTTCTGTGCCAGCAGCAAAGGGGTAGCGGGAAGCGACGAGCAGTACGTCGGGCCG	TCRBV02-01*01	TCRBD02-01*02	TCRBJ02-07*01
1109	0.785967	83.072	0.056054	1	CASSKGFEQYF	TCCCTGATTCTGGAGTCCGCCAGCACCAACCAGACATCTATGTACCTCTGTGCCAGCAGTAAAGGATTTGAGCAGTACTTCGGGCCG	TCRBV28-01*01	unresolved	TCRBJ02-07*01
1110	0.786676	83.128	0.056054	1	CASSKFKSSGSNEQFF	TCCACGGAGTCAGGGGACACAGCACTGTATTTCTGTGCCAGCAGCAAATTTAAGTCTAGCGGTTCCAATGAGCAGTTCTTCGGGCCA	TCRBV21-01*01	TCRBD02-01	TCRBJ02-01*01
1111	0.787385	83.1841	0.056054	1	CASSIWGNEKLFF	ACTGTGACATCGGCCCAAAAGAACCCGACAGCTTTCTATCTCTGTGCCAGTAGTATCTGGGGTAACGAAAAACTGTTTTTTGGCAGT	TCRBV19-01	unresolved	TCRBJ01-04*01
1112	0.788094	83.2401	0.056054	1	CASSIWAPTNQETQYF	TCGGCCCAAAAGAACCCGACAGCTTTCTATCTCTGTGCCAGTAGTATTTGGGCCCCGACTAACCAAGAGACCCAGTACTTCGGGCCA	TCRBV19-01	TCRBD02-01	TCRBJ02-05*01
1113	0.788802	83.2962	0.056054	1	CASSITGGGGPRTEAFF	GCCTAAAAGAACCCGACAGCTTTCTATCTCTGTGCCAGTAGTATCACAGGGGGCGGGGGTCCTCGCACTGAAGCTTTCTTTGGACAA	TCRBV19-01	TCRBD01-01*01	TCRBJ01-01*01
1114	0.789511	83.3522	0.056054	1	CASSISVFETQYF	ACTGTGACATCGGCCCAAAAGAACCCGACAGCTTTCTATCTCTGTGCCAGTAGTATAAGCGTTTTCGAGACCCAGTACTTCGGGCCA	TCRBV19-01	TCRBD02-01	TCRBJ02-05*01
1115	0.79022	83.4083	0.056054	1	CASSISTVLRTAANYGYTF	AAGAACCCGACAGCTTTCTATCTCTGTGCCAGTAGTATCTCAACTGTTTTAAGGACGGCCGCTAACTATGGCTACACCTTCGGTTCG	TCRBV19-01	unresolved	TCRBJ01-02*01
1116	0.790928	83.4643	0.056054	1	CASSISPDRFEGTGELFF	CAAAAGAACCCGACAGCTTTCTATCTCTGTGCCAGTAGTATCTCCCCGGACAGGTTCGAGGGAACCGGGGAGCTGTTTTTTGGAGAA	TCRBV19-01	TCRBD01-01*01	TCRBJ02-02*01
1117	0.791637	83.5204	0.056054	1	CASSIRWSAFF	CCTCTCACTGTGACATCGGCCCAAAAGAACCCGACAGCTTTCTATCTCTGTGCCAGTAGTATCCGCTGGAGTGCTTTCTTTGGACAA	TCRBV19-01	TCRBD02-01*02	TCRBJ01-01*01
1118	0.792346	83.5764	0.056054	1	CASSIRGGDSGANVLTF	ACAGAGCAGCGGGACTCGGCCATGTATCGCTGTGCCAGCAGCATAAGGGGGGGGGACTCTGGGGCCAACGTCCTGACTTTCGGGGCC	TCRBV07-06*01	TCRBD02-01*01	TCRBJ02-06*01
1119	0.793055	83.6325	0.056054	1	CASSIRFSRGNSYNEQFF	AGCACCAACCAGACATCTATGTACCTCTGTGCCAGCTCCATACGGTTCTCTCGCGGCAACTCCTACAATGAGCAGTTCTTCGGGCCA	TCRBV28-01*01	TCRBD02-01	TCRBJ02-01*01
1120	0.793763	83.6886	0.056054	1	CASSIPSGGDEQFF	CTGGAGTTGGCTGCTCCCTCCCAGACATCTGTGTACTTCTGTGCCAGCAGTATCCCTAGCGGGGGAGATGAGCAGTTCTTCGGGCCA	TCRBV06-06	TCRBD02-01*01	TCRBJ02-01*01
1121	0.794472	83.7446	0.056054	1	CASSIGWGLGQGRGTGELFF	AACCCGACAGCTTTCTATCTCTGTGCCAGTAGTATAGGTTGGGGGCTCGGACAGGGAAGGGGAACCGGGGAGCTGTTTTTTGGAGAA	TCRBV19-01	TCRBD01-01*01	TCRBJ02-02*01
1122	0.795181	83.8007	0.056054	1	CASSIGTSRNEQFF	ATCCAGCCTGCAAAGCTTGAGGACTCGGCCGTGTATCTCTGTGCCAGCAGCATAGGGACTTCGAGGAATGAGCAGTTCTTCGGGCCA	TCRBV11-02*02	TCRBD02-01	TCRBJ02-01*01
1123	0.795889	83.8567	0.056054	1	CASSIGRSTDTQYF	GTGACATCGGCCCAAAAGAACCCGACAGCTTTCTATCTCTGTGCCAGTAGTATCGGCAGGAGCACAGATACGCAGTATTTTGGCCCA	TCRBV19-01	TCRBD01-01*01	TCRBJ02-03*01
1124	0.796598	83.9128	0.056054	1	CASSIGRGQETQYF	GTGACATCGGCCCAAAAGAACCCGACAGCTTTCTATCTCTGTGCCAGTAGTATTGGAAGGGGGCAGGAGACCCAGTACTTCGGGCCA	TCRBV19-01	TCRBD01-01*01	TCRBJ02-05*01
1125	0.797307	83.9688	0.056054	1	CASSIGRENTEAFF	GTGACATCGGCCCAAAAGAACCCGACAGCTTTCTATCTCTGTGCCAGTAGTATAGGCAGGGAGAACACTGAAGCTTTCTTTGGACAA	TCRBV19-01	TCRBD01-01*01	TCRBJ01-01*01
1126	0.798016	84.0249	0.056054	1	CASSIGREGNIQYF	GTGACATCGGCCCAAAAGAACCCGACAGCTTTCTATCTCTGTGCCAGTAGTATAGGCAGGGAGGGGAACATTCAGTACTTCGGCGCC	TCRBV19-01	TCRBD02-01*02	TCRBJ02-04*01
1127	0.798724	84.0809	0.056054	1	CASSIGQVPDTQYF	ATCCAGCCCTCAGAACCCAGGGACTCAGCTGTGTACTTCTGTGCCAGCAGTATCGGACAGGTACCAGATACGCAGTATTTTGGCCCA	unresolved	TCRBD01-01*01	TCRBJ02-03*01
1128	0.799433	84.137	0.056054	1	CASSIGLFGSGNEETQYF	CAAAAGAACCCGACAGCTTTCTATCTCTGTGCCAGTAGTATAGGACTTTTCGGTAGCGGGAATGAAGAGACCCAGTACTTCGGGCCA	TCRBV19-01	TCRBD02-01*02	TCRBJ02-05*01
1129	0.800142	84.193	0.056054	1	CASSIGGSSYNEQFF	AGCTCTCTGGAGCTGGGGGACTCAGCTTTGTATTTCTGTGCCAGCAGCATCGGGGGGAGCTCCTACAATGAGCAGTTCTTCGGGCCA	TCRBV09-01	TCRBD02-01*01	TCRBJ02-01*01
1130	0.80085	84.2491	0.056054	1	CASSIGGKRIYF	CTCACTGTGACATCGGCTCAAAAGAACCCGACAGCTTTCTATCTCTGTGCCAGTAGTATAGGCGGGAAGAGGATATACTTCGGGCCG	TCRBV19-01	TCRBD02-01*02	TCRBJ02-07*01
1131	0.801559	84.3051	0.056054	1	CASSIGFGGAYGYTF	ACATCGGCCCAAAAGAACCCGACAGCTTTCTATCTCTGTGCCAGTAGTATAGGGTTCGGAGGGGCCTATGGCTACACCTTCGGTTCG	TCRBV19-01	TCRBD02-01*02	TCRBJ01-02*01
1132	0.802268	84.3612	0.056054	1	CASSIGDEQYF	TCCCTGATTCTGGAGTCCGCCAGCACCAACCAGACATCTATGTACCTCTGTGCCAGTTCTATCGGGGACGAGCAGTACTTCGGGCCG	TCRBV28-01*01	TCRBD02-01*01	TCRBJ02-07*01
1133	0.802977	84.4173	0.056054	1	CASSIFSGGDETQYF	ACATCGGCCCAAAAGAACCCGACAGCTTTCTATCTCTGTGCCAGTAGTATTTTCTCGGGAGGGGATGAGACCCAGTACTTCGGGCCA	TCRBV19-01	TCRBD02-01*02	TCRBJ02-05*01
1134	0.803685	84.4733	0.056054	1	CASSIEETSAGEQFF	ACATCGGCCCAAAAGAACCCGACAGCTTTCTATCTCTGTGCCAGTAGTATAGAGGAGACTTCTGCTGGTGAGCAGTTCTTCGGGCCA	TCRBV19-01	TCRBD02-01	TCRBJ02-01*01
1135	0.804394	84.5294	0.056054	1	CASSIDGVLRAPLHF	ACATCGGCCCAAAAGAACCCGACAGCTTTCTATCTCTGTGCCAGTAGTATAGATGGGGTCTTGAGGGCACCCCTCCACTTTGGGAAC	TCRBV19-01	TCRBD02-01*02	TCRBJ01-06*01
1136	0.805103	84.5854	0.056054	1	CASSHVRTSGRGNTGELFF	CTTGGTGACTCTGCTGTGTATTTCTGTGCCAGCAGCCACGTAAGGACTAGCGGGAGGGGGAACACCGGGGAGCTGTTTTTTGGAGAA	unresolved	TCRBD02-01*02	TCRBJ02-02*01
1137	0.805811	84.6415	0.056054	1	CASSHTTGTGKNEQFF	TCGGCTGCTCCCTCCCAGACATCTGTGTACTTCTGTGCCAGCAGTCATACTACCGGGACAGGGAAGAATGAGCAGTTCTTCGGGCCA	unresolved	TCRBD01-01*01	TCRBJ02-01*01
1138	0.80652	84.6975	0.056054	1	CASSHSTAGQGEFTATGELFF	GACTCTGCTGTGTATTTCTGTGCCAGCAGCCATTCCACCGCGGGACAGGGGGAATTTACGGCCACCGGGGAGCTGTTTTTTGGAGAA	unresolved	TCRBD01-01*01	TCRBJ02-02*01
1139	0.807229	84.7536	0.056054	1	CASSHSFGLAGGQSSYNEQFF	GACTCAGCCCTGTATCTCTGCGCCAGCAGCCACTCCTTCGGACTAGCGGGAGGCCAGAGCTCCTACAATGAGCAGTTCTTCGGGCCA	TCRBV04-01*01	TCRBD02-01*02	TCRBJ02-01*01
1140	0.807938	84.8096	0.056054	1	CASSHRTPSSGNTIYF	TCGGCTGCTCCCTCCCAGACATCTGTGTACTTCTGTGCCAGCAGTCACAGGACCCCCAGCTCTGGAAACACCATATATTTTGGAGAG	unresolved	TCRBD01-01*01	TCRBJ01-03*01
1141	0.808646	84.8657	0.056054	1	CASSHRASGSSETQYF	TCGCCCAGCCCCAACCAGACCTCTCTGTACTTCTGTGCCAGCAGTCACCGAGCTAGCGGGAGTTCAGAGACCCAGTACTTCGGGCCA	TCRBV27-01*01	TCRBD02-01*02	TCRBJ02-05*01
1142	0.809355	84.9217	0.056054	1	CASSHRAGDQPQHF	ATCCAGCCCTCAGAACCCAGGGACTCAGCTGTGTACTTCTGTGCCAGTTCACACAGGGCGGGAGATCAGCCCCAGCATTTTGGTGAT	unresolved	TCRBD02-01*02	TCRBJ01-05*01
1143	0.810064	84.9778	0.056054	1	CASSHLGLAGVRETQYF	GCAGAACTGGAGGATTCTGGAGTTTATTTCTGTGCCAGCAGCCATCTGGGACTAGCGGGAGTTAGGGAGACCCAGTACTTCGGGCCA	TCRBV14-01*01	TCRBD02-01*02	TCRBJ02-05*01
1144	0.810773	85.0338	0.056054	1	CASSHGTGSDSNQPQHF	GCTGCTCCCTCCCAGACATCTGTGTACTTCTGTGCCAGCAGCCACGGGACAGGGAGCGATAGCAATCAGCCCCAGCATTTTGGTGAT	unresolved	TCRBD01-01*01	TCRBJ01-05*01
1145	0.811481	85.0899	0.056054	1	CASSHGLAGVGEQFF	CAGCCTGCAGAACTGGAGGATTCTGGAGTTTATTTCTGTGCCAGCAGCCACGGACTAGCGGGAGTAGGTGAGCAGTTCTTCGGGCCA	TCRBV14-01*01	TCRBD02-01*02	TCRBJ02-01*01
1146	0.81219	85.146	0.056054	1	CASSHGGAGEQYF	CACATCAATTCCCTGGAGCTTGGTGACTCTGCTGTGTATTTCTGTGCCAGCAGCCACGGGGGGGCGGGCGAGCAGTACTTCGGGCCG	unresolved	TCRBD02-01*01	TCRBJ02-07*01
1147	0.812899	85.202	0.056054	1	CASSHASGNEQYV	ACTGTGACATCGGCCCAAAAGAACCCGACAGCTTTCTATCTCTGTGCCAGTAGTCATGCCTCAGGGAACGAGCAGTACGTCGGGCCG	TCRBV19-01	TCRBD01-01*01	TCRBJ02-07*01
1148	0.813607	85.2581	0.056054	1	CASSGWPDPTGSDTQYF	GCAGAGCTTGGGGACTCGGCCGTGTATCTCTGTGCCAGCAGCGGATGGCCGGACCCCACAGGGTCAGATACGCAGTATTTTGGCCCA	TCRBV11-03*01	TCRBD01-01*01	TCRBJ02-03*01
1149	0.814316	85.3141	0.056054	1	CASSGTAGANVLTF	GTGCAGCCTGCAGAACTGGAGGATTCTGGAGTTTATTTCTGTGCCAGCAGCGGGACCGCTGGGGCCAACGTCCTGACTTTCGGGGCC	TCRBV14-01*01	unresolved	TCRBJ02-06*01
1150	0.815025	85.3702	0.056054	1	CASSGTAALGDTQYF	CAGCGCACACAGCAGGAGGACTCGGCCGTGTATCTCTGTGCCAGCAGTGGCACAGCGGCTTTGGGAGATACGCAGTATTTTGGCCCA	TCRBV07-02*01	TCRBD02-01	TCRBJ02-03*01
1151	0.815734	85.4262	0.056054	1	CASSGSREVRRSYNEQFF	GAGCTGGGGGACTCAGCTTTGTATTTCTGTGCCAGCAGCGGTTCGCGGGAGGTTAGGCGGTCCTACAATGAGCAGTTCTTCGGGCCA	TCRBV09-01	TCRBD02-01*02	TCRBJ02-01*01
1152	0.816442	85.4823	0.056054	1	CASSGRQGVSNTEAFF	GCCTTGGAGCTGGAGGACTCGGCCCTGTATCTCTGTGCCAGCAGCGGGCGACAGGGGGTCTCGAACACTGAAGCTTTCTTTGGACAA	TCRBV05-08*01	TCRBD01-01*01	TCRBJ01-01*01
1153	0.817151	85.5383	0.056054	1	CASSGRGGLAGAAEQFF	TTGTTGCTGGGGGACTCGGCCCTGTATCTCTGTGCCAGCAGCGGACGGGGGGGACTAGCGGGAGCGGCTGAGCAGTTCTTCGGGCCA	TCRBV05-05*01	TCRBD02-01*02	TCRBJ02-01*01
1154	0.81786	85.5944	0.056054	1	CASSGQSVNTEAFF	ATCCAGCCCTCAGAACCCAGGGACTCAGCTGTGTACTTCTGTGCCAGCAGCGGACAGAGCGTGAACACTGAAGCTTTCTTTGGACAA	unresolved	TCRBD01-01*01	TCRBJ01-01*01
1155	0.818568	85.6504	0.056054	1	CASSGQGVGYEQYF	CTGAGCTCTCTGGAGCTGGGGGACTCAGCTTTGTATTTCTGTGCCAGCAGCGGCCAGGGGGTCGGCTACGAGCAGTACTTCGGGCCG	TCRBV09-01	TCRBD01-01*01	TCRBJ02-07*01
1156	0.819277	85.7065	0.056054	1	CASSGQGDYGYTF	AAGATCCAGCCTGCAGAGCTTGGGGACTCGGCCGTGTATCTCTGTGCCAGCAGCGGACAGGGTGACTATGGCTACACCTTCGGTTCG	TCRBV11-03*01	TCRBD01-01*01	TCRBJ01-02*01
1157	0.819986	85.7625	0.056054	1	CASSGPYNEQFF	CTCAAGATCCAGCCTGCAAAGCTTGAGGACTCGGCCGTGTATCTCTGTGCCAGCAGTGGACCGTACAATGAGCAGTTCTTCGGGCCA	TCRBV11-02*02	unresolved	TCRBJ02-01*01
1158	0.820695	85.8186	0.056054	1	CASSGPYEQYF	TCCCTGATTCTGGAGTCCGCCAGCACCAACCAGACATCTATGTACCTCTGTGCCAGCAGTGGGCCGTACGAGCAGTACTTCGGGCCG	TCRBV28-01*01	TCRBD01-01*01	TCRBJ02-07*01
1159	0.821403	85.8747	0.056054	1	CASSGPGQGPEQYF	GTGACATCGGCCCAAAAGAACCCGACAGCTTTCTATCTCTGTGCCAGTAGTGGACCGGGACAGGGGCCCGAGCAGTACTTCGGGCCG	TCRBV19-01	TCRBD01-01*01	TCRBJ02-07*01
1160	0.822112	85.9307	0.056054	1	CASSGLDPNIQYF	AACCTGAGCTCTCTGGAGCTGGGGGACTCAGCTTTGTATTTCTGTGCCAGCAGTGGACTAGACCCAAACATTCAGTACTTCGGCGCC	TCRBV09-01	TCRBD02-01	TCRBJ02-04*01
1161	0.822821	85.9868	0.056054	1	CASSGLAGQETQYF	ATCCGGTCCACAAAGCTGGAGGACTCAGCCATGTACTTCTGTGCCAGCAGCGGACTAGCGGGCCAAGAGACCCAGTACTTCGGGCCA	TCRBV02-01*01	TCRBD02-01	TCRBJ02-05*01
1162	0.823529	86.0428	0.056054	1	CASSGLAGGTADTQYF	ACCTTGGAGCTGGGGGACTCGGCCCTTTATCTTTGCGCCAGCAGCGGACTAGCGGGGGGCACGGCAGATACGCAGTATTTTGGCCCA	TCRBV05-01*01	TCRBD02-01*01	TCRBJ02-03*01
1163	0.824238	86.0989	0.056054	1	CASSGIAGGLGFNEQFF	CTGGAGCTGGGGGACTCAGCTTTGTATTTCTGTGCCAGCAGCGGAATAGCGGGAGGGCTCGGTTTTAATGAGCAGTTCTTCGGGCCA	TCRBV09-01	TCRBD02-01*02	TCRBJ02-01*01
1164	0.824947	86.1549	0.056054	1	CASSGGSPYEQYF	AATGTGAACGCCTTGTTGCTGGGGGACTCGGCCCTCTATCTCTGTGCCAGCAGCGGGGGGAGCCCCTACGAGCAGTACTTCGGGCCG	TCRBV05-06*01	TCRBD02-01*01	TCRBJ02-07*01
1165	0.825656	86.211	0.056054	1	CASSGGQEGVPTDTQYF	ACAAAGCTGGAGGACTCAGCCATGTACTTCTGTGCCAGCAGTGGAGGTCAGGAGGGGGTTCCCACAGATACGCAGTATTTTGGCCCA	TCRBV02-01*01	unresolved	TCRBJ02-03*01
1166	0.826364	86.267	0.056054	1	CASSGGQDEQYF	CTGAAGATCCGGTCCACAAAGCTGGAGGACTCAGCCATGTACTTCTGTGCCAGCAGTGGCGGACAGGACGAGCAGTACTTCGGGCCG	TCRBV02-01*01	TCRBD01-01*01	TCRBJ02-07*01
1167	0.827073	86.3231	0.056054	1	CASSGGLAAIAYEQYF	ACCTTGGAGCTGGGGGACTCGGCCCTTTATCTTTGCGCCAGCAGCGGGGGACTAGCGGCTATCGCCTACGAGCAGTACTTCGGGCCG	TCRBV05-01*01	TCRBD02-01	TCRBJ02-07*01
1168	0.827782	86.3791	0.056054	1	CASSGGAGGLQETQYF	TCTCTGGAGCTGGGGGACTCAGCTTTGTATTTCTGTGCCAGCAGCGGGGGGGCGGGAGGCCTCCAAGAGACCCAGTACTTCGGGCCA	TCRBV09-01	TCRBD02-01*02	TCRBJ02-05*01
1169	0.82849	86.4352	0.056054	1	CASSGEGRRVDYGYTF	TCGGCCCAAAAGAACCCGACAGCTTTCTATCTCTGTGCCAGTAGCGGCGAGGGCAGGCGGGTCGACTATGGCTACACCTTCGGTTCG	TCRBV19-01	TCRBD02-01	TCRBJ01-02*01
1170	0.829199	86.4913	0.056054	1	CASSGDSYNEQFF	AATGTGAGCACCTTGGAGCTGGGGGACTCGGCCCTTTATCTTTGCGCCAGCAGCGGGGACAGCTACAATGAGCAGTTCTTCGGGCCA	TCRBV05-01*01	TCRBD01-01*01	TCRBJ02-01*01
1171	0.829908	86.5473	0.056054	1	CASSFVSGTYNEQFF	GAGTCGCCCAGCCCCAACCAGACCTCTCTGTACTTCTGTGCCAGCAGTTTCGTTAGCGGCACCTACAATGAGCAGTTCTTCGGGCCA	TCRBV27-01*01	TCRBD02-01	TCRBJ02-01*01
1172	0.830617	86.6034	0.056054	1	CASSFVQGWEQYF	GAGATCCAGCGCACAGAGCAGGGGGACTCGGCCATGTATCTCTGTGCCAGCAGCTTCGTACAGGGGTGGGAGCAGTACTTCGGGCCG	TCRBV07-09	TCRBD01-01*01	TCRBJ02-07*01
1173	0.831325	86.6594	0.056054	1	CASSFTVYGYTF	CTGAACATGAGCTCCTTGGAGCTGGGGGACTCAGCCCTGTACTTCTGTGCCAGCAGCTTCACCGTCTATGGCTACACCTTCGGTTCG	TCRBV13-01*01	unresolved	TCRBJ01-02*01
1174	0.832034	86.7155	0.056054	1	CASSFTGRATGSTGELFF	CAGCCAGAAGACTCAGCCCTGTATCTCTGCGCCAGCAGCTTTACCGGGAGGGCGACCGGGTCCACCGGGGAGCTGTTTTTTGGAGAA	TCRBV04-01*01	TCRBD02-01*02	TCRBJ02-02*01
1175	0.832743	86.7715	0.056054	1	CASSFTAGKPSNYGYTF	ACGGAGTCAGGGGACACAGCACTGTATTTCTGTGCCAGCAGCTTCACGGCAGGGAAGCCCTCCAACTATGGCTACACCTTCGGTTCG	TCRBV21-01*01	TCRBD01-01*01	TCRBJ01-02*01
1176	0.833451	86.8276	0.056054	1	CASSFSYYEQYF	CTGATTCTGGAGTCCGCCAGCACCAACCAGACATCTATGTACCTCTGTGCCAGCAGTTTCTCCTACTACGAGCAGTACTTCGGGCCG	TCRBV28-01*01	TCRBD02-01	TCRBJ02-07*01
1177	0.83416	86.8836	0.056054	1	CASSFSWAYEQYF	ACGATCCAGCGCACAGAGCAGCGGGACTCGGCCATGTATCGCTGTGCCAGCAGCTTTTCGTGGGCCTACGAGCAGTACTTCGGGCCG	TCRBV07-06*01	unresolved	TCRBJ02-07*01
1178	0.834869	86.9397	0.056054	1	CASSFSSRLADTQYF	GAGTCCGCCAGCACCAACCAGACATCTATGTACCTCTGTGCCAGCAGTTTTTCCTCGAGGTTGGCAGATACGCAGTATTTTGGCCCA	TCRBV28-01*01	TCRBD02-01*02	TCRBJ02-03*01
1179	0.835578	86.9957	0.056054	1	CASSFSMNTEAFF	ATCCTGGAGTCGCCCAGCCCCAACCAGACCTCTCTGTACTTCTGTGCCAGCAGTTTCTCCATGAACACTGAAGCTTTCTTTGGACAA	TCRBV27-01*01	unresolved	TCRBJ01-01*01
1180	0.836286	87.0518	0.056054	1	CASSFSEGGNQPQHF	CAGCGCACACAGCAGGAGGACTCGGCCGTGTATCTCTGTGCCAGCAGCTTTTCCGAGGGCGGGAATCAGCCCCAGCATTTTGGTGAT	TCRBV07-02*01	TCRBD02-01	TCRBJ01-05*01
1181	0.836995	87.1078	0.056054	1	CASSFSATSGATDTQYF	TTGTTGCTGGGGGACTCGGCCCTCTATCTCTGTGCCAGCAGCTTTTCGGCAACTAGCGGGGCCACAGATACACAGTATTTTGGCCCA	TCRBV05-06*01	TCRBD02-01*01	TCRBJ02-03*01
1182	0.837704	87.1639	0.056054	1	CASSFSAGGHNEQFF	AATGCCTTGGAGCTGGAGGACTCGGCCCTGTATCTCTGTGCCAGCAGCTTTTCAGCGGGAGGCCACAATGAGCAGTTCTTCGGGCCA	TCRBV05-08*01	TCRBD02-01*02	TCRBJ02-01*01
1183	0.838412	87.22	0.056054	1	CASSFRLTANPLSGANVLTF	GGGGACTCGGCCCTCTATCTCTGTGCCAGCAGCTTCCGGTTAACGGCGAATCCCCTCTCTGGGGCCAACGTCCTGACTTTCGGGGCC	unresolved	unresolved	TCRBJ02-06*01
1184	0.839121	87.276	0.056054	1	CASSFQSGGYTF	CTTCACCTACACACCCTGCAGCCAGAAGACTCGGCCCTGTATCTCTGCGCCAGCAGCTTTCAATCCGGTGGCTACACCTTCGGTTCG	TCRBV04-03*01	TCRBD02-01	TCRBJ01-02*01
1185	0.83983	87.3321	0.056054	1	CASSFQPGLAGGYEQYF	ACAGAGCAGGGGGACTCGGCCATGTATCTCTGTGCCAGCAGCTTCCAACCGGGACTAGCGGGAGGCTACGAGCAGTACTTCGGGCCG	TCRBV07-09	TCRBD02-01*02	TCRBJ02-07*01
1186	0.840539	87.3881	0.056054	1	CASSFQGSGMETQYF	CAGCGCACACAGCAGGAGGACTCGGCCGTGTATCTCTGTGCCAGCAGCTTTCAAGGGAGCGGGATGGAGACCCAGTACTTCGGGCCA	TCRBV07-02*01	TCRBD02-01*02	TCRBJ02-05*01
1187	0.841247	87.4442	0.056054	1	CASSFQGRGTQYF	ATCCTGGAGTCGCCCAGCCCCAACCAGACCTCTCTGTACTTCTGTGCCAGCAGTTTCCAAGGGCGGGGGACCCAGTACTTCGGGCCA	TCRBV27-01*01	TCRBD02-01*01	TCRBJ02-05*01
1188	0.841956	87.5002	0.056054	1	CASSFPRVTQYF	ATGAATGTGAGCACCTTGGAGCTGGGGGACTCGGCCCTTTATCTTTGCGCCAGCAGCTTCCCCAGGGTCACGCAGTATTTTGGCCCA	TCRBV05-01*01	TCRBD01-01*01	TCRBJ02-03*01
1189	0.842665	87.5563	0.056054	1	CASSFPGESFHNEQFF	TCCGCCAGCACCAACCAGACATCTATGTACCTCTGTGCCAGCAGTTTTCCGGGGGAGAGTTTCCACAATGAGCAGTTCTTCGGGCCA	TCRBV28-01*01	TCRBD02-01*01	TCRBJ02-01*01
1190	0.843373	87.6123	0.056054	1	CASSFPEGRGSKNIQYF	TTGGAGCTGGGGGACTCGGCCCTTTATCTTTGCGCCAGCAGCTTCCCCGAGGGGAGGGGGTCCAAAAACATTCAGTACTTCGGCGCC	TCRBV05-01*01	TCRBD02-01*02	TCRBJ02-04*01
1191	0.844082	87.6684	0.056054	1	CASSFLSGPQETQYF	GAGTCGCCCAGCCCCAACCAGACCTCTCTGTACTTCTGTGCCAGCAGTTTTTTGTCAGGGCCCCAAGAGACCCAGTACTTCGGGCCA	TCRBV27-01*01	TCRBD01-01*01	TCRBJ02-05*01
1192	0.844791	87.7244	0.056054	1	CASSFLLGTSWGNEQFF	CCCAGCCCCAACCAGACCTCTCTGTACTTCTGTGCCAGCAGTTTCCTCTTGGGGACTAGCTGGGGCAATGAGCAGTTCTTCGGGCCA	TCRBV27-01*01	TCRBD02-01	TCRBJ02-01*01
1193	0.8455	87.7805	0.056054	1	CASSFLGIIIETQYF	CAGCGCACAGAGCAGGGGGACTCGGCCATGTATCTCTGTGCCAGCAGCTTTCTCGGAATTATAATAGAGACCCAGTACTTCGGGCCA	TCRBV07-09	unresolved	TCRBJ02-05*01
1194	0.846208	87.8365	0.056054	1	CASSFITSGGGYEQYF	TCGGCTGCTCCCTCCCAGACATCTGTGTACTTCTGTGCCAGCAGTTTTATTACTAGCGGGGGGGGTTACGAGCAGTACTTCGGGCCG	TCRBV06-05*01	TCRBD02-01*01	TCRBJ02-07*01
1195	0.846917	87.8926	0.056054	1	CASSFIGLNTGELFF	CAGCGCACACAGCAGGAGGACTCGGCCGTGTATCTCTGTGCCAGCAGCTTTATAGGCCTTAACACCGGGGAGCTGTTTTTTGGAGAA	TCRBV07-02*01	unresolved	TCRBJ02-02*01
1196	0.847626	87.9487	0.056054	1	CASSFGRTDTQYF	ACGATCCAGCGCACACAGCAGGAGGACTCGGCCGTGTATCTCTGTGCCAGCAGCTTTGGGAGGACAGATACGCAGTATTTTGGCCCA	TCRBV07-02*01	TCRBD02-01*02	TCRBJ02-03*01
1197	0.848335	88.0047	0.056054	1	CASSFGPYYEQYF	GAGATCCAGCGCACAGAGCAGGGGGACTCGGCCATGTATCTCTGTGCCAGCAGCTTCGGACCTTACTACGAGCAGTACTTCGGGCCG	TCRBV07-09	unresolved	TCRBJ02-07*01
1198	0.849043	88.0608	0.056054	1	CASSFGPYYEQYF	GAGATCCAGCGCACAGAGCAGGGGGACTCGGCCATGTATCTCTGTGCCAGCAGCTTCGGACCTTACTACGAGCAGTACTTCGGGCCA	TCRBV07-09	unresolved	TCRBJ02-05*01
1199	0.849752	88.1168	0.056054	1	CASSFGLGQGQETQYF	TCGCCCAGCCCCAACCAGACCTCTCTGTACTTCTGTGCCAGCAGTTTTGGGCTTGGACAGGGCCAAGAGACCCAGTACTTCGGGCCA	TCRBV27-01*01	TCRBD01-01*01	TCRBJ02-05*01
1200	0.850461	88.1729	0.056054	1	CASSFGGSRNEQFF	GTGAACGCCTTGGAGCTGGACGACTCGGCCCTGTATCTCTGTGCCAGCAGCTTTGGCGGGAGTCGCAATGAGCAGTTCTTCGGGCCA	TCRBV05-04*01	TCRBD02-01*02	TCRBJ02-01*01
1201	0.851169	88.2289	0.056054	1	CASSFGGRSTDTQYF	CAGCGCACACAGCAGGAGGACTCGGCCGTGTATCTCTGTGCCAGCAGCTTTGGGGGGAGGAGCACAGATACGCAGTATTTTGGCCCA	TCRBV07-02*01	TCRBD02-01	TCRBJ02-03*01
1202	0.851878	88.285	0.056054	1	CASSFEYQETQYF	AAGATCCAGCCTGCAGAGCTTGGGGACTCGGCCGTGTATCTCTGTGCCAGCAGCTTTGAGTACCAAGAGACCCAGTACTTCGGGCCA	TCRBV11-03*01	TCRBD02-01*02	TCRBJ02-05*01
1203	0.852587	88.341	0.056054	1	CASSFEGVGNEQFF	ATCCAGCGCACAGAGCAGGGGGACTCGGCCATGTATCTCTGTGCCAGCAGCTTTGAGGGAGTGGGTAATGAGCAGTTCTTCGGGCCA	TCRBV07-09	TCRBD02-01*02	TCRBJ02-01*01
1204	0.853296	88.3971	0.056054	1	CASSFDRGFYNEQFF	CAGCGCACACAGCAGGAGGACTCGGCCGTGTATCTCTGTGCCAGCAGCTTCGACAGGGGATTCTACAATGAGCAGTTCTTCGGGCCA	TCRBV07-02*01	TCRBD01-01*01	TCRBJ02-01*01
1205	0.854004	88.4531	0.056054	1	CASSFASPSRPKDNEQFF	TTGCTGGGGGACTCGGCCCTCTATCTCTGTGCCAGCAGCTTTGCGAGCCCTAGCAGGCCGAAGGACAATGAGCAGTTCTTCGGGCCA	TCRBV05-06*01	TCRBD02-01	TCRBJ02-01*01
1206	0.854713	88.5092	0.056054	1	CASSFAGGAFF	GAGCTGAATGTGAACGCCTTGGAGCTGGACGACTCGGCCCTGTATCTCTGTGCCAGCAGCTTCGCCGGTGGAGCTTTCTTTGGACAA	TCRBV05-04*01	TCRBD02-01	TCRBJ01-01*01
1207	0.855422	88.5652	0.056054	1	CASSEYTELGTEAFF	GAGTCTGCCAGGCCCTCACATACCTCTCAGTACCTCTGTGCCAGCAGTGAATATACGGAACTAGGGACTGAAGCTTTCTTTGGACAA	TCRBV25-01*01	TCRBD02-01	TCRBJ01-01*01
1208	0.85613	88.6213	0.056054	1	CASSEWSGAPNEKLFF	TCTGCCAGGCCCTCACATACCTCTCAGTACCTCTGTGCCAGCAGTGAATGGTCAGGGGCTCCCAATGAAAAACTGTTTTTTGGCAGT	TCRBV25-01*01	TCRBD01-01*01	TCRBJ01-04*01
1209	0.856839	88.6774	0.056054	1	CASSEVPGGATEAFF	CGGTCCACAAAGCTGGAGGACTCAGCCATGTACTTCTGTGCCAGCAGTGAGGTACCTGGGGGGGCAACTGAAGCTTTCTTTGGACAA	TCRBV02-01*01	TCRBD02-01*01	TCRBJ01-01*01
1210	0.857548	88.7334	0.056054	1	CASSEVLGWKGFF	AGGCTGGAGTCGGCTGCTCCCTCCCAGACATCTGTGTACTTCTGTGCCAGCAGTGAAGTGTTGGGCTGGAAGGGTTTCTTTGGACAA	TCRBV06-01*01	unresolved	TCRBJ01-01*01
1211	0.858257	88.7895	0.056054	1	CASSEVGATTDTQYF	AACGCCTTGTTGCTGGGGGACTCGGCCCTCTATCTCTGTGCCAGCAGCGAGGTGGGGGCGACCACAGATACGCAGTATTTTGGCCCA	TCRBV05-06*01	TCRBD01-01*01	TCRBJ02-03*01
1212	0.858965	88.8455	0.056054	1	CASSEVGAGGLRTEAFF	GCTGCTCCCTCCCAGACATCTGTGTACTTCTGTGCCAGCAGTGAAGTGGGGGCAGGGGGTTTGAGGACTGAAGCTTTCTTTGGACAA	TCRBV06-01*01	TCRBD01-01*01	TCRBJ01-01*01
1213	0.859674	88.9016	0.056054	1	CASSETSPAYNEQFF	GAGTCTGCCAGGCCCTCACATACCTCTCAGTACCTCTGTGCCAGCTCGGAGACTTCCCCCGCTTACAATGAGCAGTTCTTCGGGCCA	TCRBV25-01*01	TCRBD02-01	TCRBJ02-01*01
1214	0.860383	88.9576	0.056054	1	CASSETSGRAREQFF	GCGTCTGCTGTACCCTCTCAGACATCTGTGTACTTCTGTGCCAGCAGTGAAACGAGCGGGAGGGCCAGGGAGCAGTTCTTCGGGCCA	TCRBV06-04	TCRBD02-01*02	TCRBJ02-01*01
1215	0.861091	89.0137	0.056054	1	CASSETRPKAKNIQYF	TCTGCTGCCTCCTCCCAGACATCTGTATATTTCTGCGCCAGCAGTGAGACCCGACCAAAAGCCAAAAACATTCAGTACTTCGGCGCC	TCRBV10-01	unresolved	TCRBJ02-04*01
1216	0.8618	89.0697	0.056054	1	CASSETGVIGNTIYF	AGCTCTCTGGAGCTGGGGGACTCAGCTTTGTATTTCTGTGCCAGCAGCGAAACAGGAGTGATTGGAAACACCATATATTTTGGAGAG	TCRBV09-01	TCRBD01-01*01	TCRBJ01-03*01
1217	0.862509	89.1258	0.056054	1	CASSETGLRNQPQHF	ACATCGGCCCAAAAGAACCCGACAGCTTTCTATCTCTGTGCCAGTAGTGAAACAGGGTTAAGGAATCAGCCCCAGCATTTTGGTGAT	TCRBV19-01	TCRBD01-01*01	TCRBJ01-05*01
1218	0.863218	89.1818	0.056054	1	CASSESWGKTQYF	AACCTGAGCTCTCTGGAGCTGGGGGACTCAGCTTTGTATTTCTGTGCCAGCAGCGAGTCGTGGGGGAAGACCCAGTACTTCGGGCCA	TCRBV09-01	unresolved	TCRBJ02-05*01
1219	0.863926	89.2379	0.056054	1	CASSESVGAGYEQYF	GAGTCTGCTGCCTCCTCCCAGACATCTGTATATTTCTGCGCCAGCAGTGAGTCTGTGGGAGCAGGATACGAGCAGTACTTCGGGCCG	TCRBV10-01	TCRBD02-01*02	TCRBJ02-07*01
1220	0.864635	89.294	0.056054	1	CASSESGSGPDTQYF	TAGTCTGCTGCCTCCTCCCAGACATCTGTATATTTCTGCGCCAGCAGTGAGTCAGGATCGGGACCAGATACGCAGTATTTTGGCCCA	TCRBV10-01	unresolved	TCRBJ02-03*01
1221	0.865344	89.35	0.056054	1	CASSESEGGRTDTQYF	TCAGCTACCCGCTCCCAGACATCTGTGTATTTCTGCGCCAGCAGTGAGTCGGAGGGGGGCCGCACAGATACGCAGTATTTTGGCCCA	TCRBV10-02*01	unresolved	TCRBJ02-03*01
1222	0.866052	89.4061	0.056054	1	CASSERVSTDTQYF	ATCCGGTCCACAAAGCTGGAGGACTCAGCCATGTACTTCTGTGCCAGCAGTGAGCGGGTTAGCACAGATACGCAGTATTTTGGCCCA	TCRBV02-01*01	TCRBD02-01	TCRBJ02-03*01
1223	0.866761	89.4621	0.056054	1	CASSERTATNYGYTF	GAGTCTGCCAGGCCCTCACATACCTCTCAGTACCTCTGTGCCAGCAGTGAGAGGACAGCAACTAACTATGGCTACACCTTCGGTTCG	TCRBV25-01*01	TCRBD01-01*01	TCRBJ01-02*01
1224	0.86747	89.5182	0.056054	1	CASSERGSGEKLFF	CTGGAGTCTGCCAGGCCCTCACATACCTCTCAGTACCTCTGTGCCAGCAGTGAAAGGGGCTCTGGAGAAAAACTGTTTTTTGGCAGT	TCRBV25-01*01	TCRBD01-01*01	TCRBJ01-04*01
1225	0.868179	89.5742	0.056054	1	CASSEREYSGNTIYF	GAGTCAGCTACCCGCTCCCAGACATCTGTGTATTTCTGCGCCAGCAGTGAAAGGGAATACTCTGGAAACACCATATATTTTGGAGAG	TCRBV10-02*01	unresolved	TCRBJ01-03*01
1226	0.868887	89.6303	0.056054	1	CASSEPNSYEQYF	AGGCTGGAGTCGGCTGCTCCCTCCCAGACATCTGTGTACTTCTGTGCCAGCAGTGAACCGAACAGCTACGAGCAGTACTTCGGGCCG	TCRBV06-01*01	TCRBD01-01*01	TCRBJ02-07*01
1227	0.869596	89.6863	0.056054	1	CASSEPGSSYEQYL	CTGGAGTCAGCTACCCGCTCCCAGACATCTGTGTATTTCTGCGCCAGCAGTGAACCAGGGTCTTCCTACGAGCAGTACCTCGGGCCG	TCRBV10-02*01	TCRBD01-01*01	TCRBJ02-07*01
1228	0.870305	89.7424	0.056054	1	CASSEPGSSYEQYF	CTGGAGTCAGCTACCCGCTCCCAGACATCTGTGTATTTCTGCGCCAGCAGTGAACCAGGGTCTTCCTACGAGCAGTACTTCGGGCCG	TCRBV10-02*01	TCRBD01-01*01	TCRBJ02-07*01
1229	0.871013	89.7984	0.056054	1	CASSEPFTTEQYF	AAGATCCGGTCCACAAAGCTGGAGGACTCAGCCATGTACTTCTGTGCCAGCAGTGAACCATTTACGACCGAGCAGTACTTCGGGCCG	TCRBV02-01*01	unresolved	TCRBJ02-07*01
1230	0.871722	89.8545	0.056054	1	CASSENHREAPTDTQYF	ACAAAGCTGGAGGACTCAGCCATGTACTTCTGTGCCAGCAGTGAAAATCATCGGGAGGCGCCCACAGATACGCAGTATTTTGGCCCA	TCRBV02-01*01	TCRBD02-01*02	TCRBJ02-03*01
1231	0.872431	89.9105	0.056054	1	CASSEMGGAGWEQYF	CAGCGCACACAGCAGGAGGACTCGGCCGTGTATCTCTGTGCCAGCAGTGAGATGGGGGGCGCGGGTTGGGAGCAGTACTTCGGGCCG	TCRBV07-02*01	unresolved	TCRBJ02-07*01
1232	0.87314	89.9666	0.056054	1	CASSEIGPGSYNEQFF	TCGGCTGCTCCCTCCCAGACATCTGTGTACTTCTGTGCCAGCAGTGAGATTGGGCCAGGCTCCTACAATGAGCAGTTCTTCGGGCCA	TCRBV06-01*01	TCRBD01-01*01	TCRBJ02-01*01
1233	0.873848	90.0227	0.056054	1	CASSEGTTGSGNTIYF	TCGGCTGCTCCCTCCCAGACATCTGTGTACTTCTGTGCCAGCAGTGAAGGAACTACAGGGTCTGGAAACACCATATATTTTGGAGAG	TCRBV06-01*01	TCRBD01-01*01	TCRBJ01-03*01
1234	0.874557	90.0787	0.056054	1	CASSEGRTEAFF	CTGACCCTGGAGTCTGCCAGGCCCTCACATACCTCTCAGTACCTCTGTGCCAGCAGTGAGGGAAGGACTGAAGCTTTCTTTGGACAA	TCRBV25-01*01	unresolved	TCRBJ01-01*01
1235	0.875266	90.1348	0.056054	1	CASSEGQGDYGYTF	CTGAGCTCTCTGGAGCTGGGGGACTCAGCTTTGTATTTCTGTGCCAGCAGCGAAGGACAGGGAGACTATGGCTACACCTTCGGTTCG	TCRBV09-01	TCRBD01-01*01	TCRBJ01-02*01
1236	0.875974	90.1908	0.056054	1	CASSEGGLAGDTQYF	GAGTCAGCTACCCGCTCCCAGACATCTGTGTATTTCTGCGCCAGCAGTGAAGGGGGACTAGCGGGAGATACGCAGTATTTTGGCCCA	TCRBV10-02*01	TCRBD02-01	TCRBJ02-03*01
1237	0.876683	90.2469	0.056054	1	CASSEGASGYPTDTQYF	GCTGCTCCCTCCCAGACATCTGTGTACTTCTGTGCCAGCAGTGAAGGGGCTAGCGGGTATCCCACAGATACGCAGTATTTTGGCCCA	TCRBV06-01*01	TCRBD02-01	TCRBJ02-03*01
1238	0.877392	90.3029	0.056054	1	CASSEDGGAGYGYTF	GAGTCGGCTGCTCCCTCCCAGACATCTGTGTACTTCTGTGCCAGCAGTGAAGACGGGGGCGCAGGCTATGGCTACACCTTCGGTTCG	TCRBV06-01*01	unresolved	TCRBJ01-02*01
1239	0.878101	90.359	0.056054	1	CASSEAIGTGGGYTF	GAGTCGGCTGCTCCCTCCCAGACATCTGTGTACTTCTGTGCCAGCAGTGAAGCTATAGGGACAGGTGGTGGCTACACCTTCGGTTCG	TCRBV06-01*01	TCRBD01-01*01	TCRBJ01-02*01
1240	0.878809	90.415	0.056054	1	CASSEAGGTSTDTQYF	TCCACAAAGCTGGAGGACTCAGCCATGTACTTCTGTGCCAGCAGTGAGGCGGGGGGGACTAGCACAGATACGCAGTATTTTGGCCCA	TCRBV02-01*01	TCRBD02-01*01	TCRBJ02-03*01
1241	0.879518	90.4711	0.056054	1	CASSDTSREQYF	CTGAAGATCCGGTCCACAAAGCTGGAGGACTCAGCCATGTACTTCTGTGCCAGCAGTGACACCAGCCGGGAGCAGTACTTCGGGCCG	TCRBV02-01*01	unresolved	TCRBJ02-07*01
1242	0.880227	90.5271	0.056054	1	CASSDTRFGFSNQPQHF	CCCAGCCCCAACCAGACCTCTCTGTACTTCTGTGCCAGCAGTGATACTAGGTTCGGATTTAGCAATCAGCCCCAGCATTTTGGTGAT	TCRBV27-01*01	TCRBD02-01	TCRBJ01-05*01
1243	0.880936	90.5832	0.056054	1	CASSDSRGNYGYTF	CTGGAGTTGGCTGCTCCCTCCCAGACATCTGTGTACTTCTGTGCCAGCAGCGACTCGAGGGGAAACTATGGCTACACCTTCGGTTCG	TCRBV06-06	unresolved	TCRBJ01-02*01
1244	0.881644	90.6392	0.056054	1	CASSDSGSYEQYV	AAGATCCGGTCCACAAAGCTGGAGGACTCAGCCATGTACTTCTGTGCCAGCAGCGACTCTGGGTCCTACGAGCAGTACGTCGGGCCG	TCRBV02-01*01	TCRBD02-01	TCRBJ02-07*01
1245	0.882353	90.6953	0.056054	1	CASSDSGLETQYF	ACTCTGGAGTCAGCTACCCGCTCCCAGACATCTGTGTATTTCTGCGCCAGCAGTGACAGCGGTTTGGAGACCCAGTACTTCGGGCCA	TCRBV10-02*01	TCRBD02-01	TCRBJ02-05*01
1246	0.883062	90.7514	0.056054	1	CASSDRQGYEQYF	AGGCTGGAGTTGGCTGCTCCCTCCCAGACATCTGTGTACTTCTGTGCCAGCAGTGACCGACAGGGCTACGAGCAGTACTTCGGGCCG	TCRBV06-06	TCRBD01-01*01	TCRBJ02-07*01
1247	0.88377	90.8074	0.056054	1	CASSDRGLREQYF	GAGATCCAGCGCACAGAGCAGGGGGACTCGGCCATGTATCTCTGTGCCAGCAGCGACAGGGGGCTGCGGGAGCAGTACTTCGGGCCG	TCRBV07-09	TCRBD01-01*01	TCRBJ02-07*01
1248	0.884479	90.8635	0.056054	1	CASSDRGGENTIYF	ATCCAGCCTGCAGAGCTTGGGGACTCGGCCGTGTATCTCTGTGCCAGCAGCGATCGAGGGGGGGAAAACACCATATATTTTGGAGAG	TCRBV11-03*01	TCRBD02-01*01	TCRBJ01-03*01
1249	0.885188	90.9195	0.056054	1	CASSDRGGENTIYF	ATCCAGCCTACAGAGCTTGGGGACTCGGCCGTGTATCTCTGTGCCAGCAGCGATCGAGGGGGGGAAAACACCATATATTTTGGAGAG	TCRBV11-03*01	TCRBD02-01*01	TCRBJ01-03*01
1250	0.885897	90.9756	0.056054	1	CASSDPVGRMNTEAFF	TCAGCTACCCGCTCCCAGACATCTGTGTATTTCTGCGCCAGCAGTGACCCCGTCGGACGGATGAACACTGAAGCTTTCTTTGGACAA	TCRBV10-02*01	unresolved	TCRBJ01-01*01
1251	0.886605	91.0316	0.056054	1	CASSDPFGRMNTEAFF	TCAGCTACCCGCTCCCAGACATCTGTGTATTTCTGCGCCAGCAGTGACCCCTTCGGACGGATGAACACTGAAGCTTTCTTTGGACAA	TCRBV10-02*01	unresolved	TCRBJ01-01*01
1252	0.887314	91.0877	0.056054	1	CASSDLGAGFGEKLFF	TCTGCCAGGCCCTCACATACCTCTCAGTACCTCTGTGCCAGCAGTGACCTGGGGGCTGGGTTCGGGGAAAAACTGTTTTTTGGCAGT	TCRBV25-01*01	TCRBD01-01*01	TCRBJ01-04*01
1253	0.888023	91.1437	0.056054	1	CASSDGGAGELFF	ACTCTGGAGTCTGCTGCCTCCTCCCAGACATCTGTATATTTCTGCGCCAGCAGTGATGGAGGAGCCGGGGAGCTGTTTTTTGGAGAA	TCRBV10-01	TCRBD02-01*02	TCRBJ02-02*01
1254	0.888731	91.1998	0.056054	1	CASSDDSYGYTF	CTGGGGTTGGAGTCGGCTGCTCCCTCCCAAACATCTGTGTACTTCTGTGCCAGCAGTGACGACAGCTATGGCTACACCTTCGGTTCG	unresolved	TCRBD01-01*01	TCRBJ01-02*01
1255	0.88944	91.2558	0.056054	1	CASSDDGLAVGGPGLYEQYV	TCTCAGACATCTGTGTACTTCTGTGCCAGCAGTGACGACGGACTAGCGGTCGGGGGGCCTGGCTTATACGAGCAGTACGTCGGGCCG	TCRBV06-04	TCRBD02-01	TCRBJ02-07*01
1256	0.890149	91.3119	0.056054	1	CASSAWTGADNEQFF	AGCTCTCTGGAGCTGGGGGACTCAGCTTTGTATTTCTGTGCCAGCAGCGCATGGACTGGGGCGGACAATGAGCAGTTCTTCGGGCCA	TCRBV09-01	unresolved	TCRBJ02-01*01
1257	0.890858	91.3679	0.056054	1	CASSAVGTDTQYF	ACGATCCAGCGCACACAGCAGGAGGACTCGGCCGTGTATCTCTGTGCCAGCAGCGCAGTGGGCACAGATACGCAGTATTTTGGCCCA	TCRBV07-02*01	TCRBD01-01*01	TCRBJ02-03*01
1258	0.891566	91.424	0.056054	1	CASSATGTGGDYGYTF	TCCGCCAGCACCAACCAGACATCTATGTACCTCTGTGCCAGCAGCGCGACCGGGACAGGGGGCGACTATGGCTACACCTTCGGTTCG	TCRBV28-01*01	TCRBD01-01*01	TCRBJ01-02*01
1259	0.892275	91.4801	0.056054	1	CASSASGVGYEQYF	CTGAGCTCTCTGGAGCTGGGGGACTCAGCTTTGTATTTCTGTGCCAGCAGTGCATCAGGGGTGGGCTACGAGCAGTACTTCGGGCCG	TCRBV09-01	TCRBD01-01*01	TCRBJ02-07*01
1260	0.892984	91.5361	0.056054	1	CASSASGGPGNTIYF	AGCTCTCTGGAGCTGGGGGACTCAGCTTTGTATTTCTGTGCCAGCAGCGCCAGTGGGGGGCCTGGAAACACCATATATTTTGGAGAG	TCRBV09-01	unresolved	TCRBJ01-03*01
1261	0.893692	91.5922	0.056054	1	CASSARRSSDEQFF	GTGACATCGGCCCAAAAGAACCCGACAGCTTTCTATCTCTGTGCCAGTAGTGCCCGACGGTCAAGCGATGAGCAGTTCTTCGGGCCA	TCRBV19-01	TCRBD02-01	TCRBJ02-01*01
1262	0.894401	91.6482	0.056054	1	CASSARRLAGEYGELFF	GCCAGGCCCTCACATACCTCTCAGTACCTCTGTGCCAGCAGTGCTAGGAGACTAGCGGGAGAGTACGGGGAGCTGTTTTTTGGAGAA	TCRBV25-01*01	TCRBD02-01*02	TCRBJ02-02*01
1263	0.89511	91.7043	0.056054	1	CASSARQGANTGELFF	TCTCTGGAGCTGGGGGACTCAGCTTTGTATTTCTGTGCCAGCAGCGCCCGACAGGGGGCGAACACCGGGGAGCTGTTTTTTGGAGAA	TCRBV09-01	TCRBD01-01*01	TCRBJ02-02*01
1264	0.895819	91.7603	0.056054	1	CASSARNEQFF	ACTCTCAAGATCCAGCCTGCAAAGCTTGAGGACTCGGCCGTGTATCTCTGTGCCAGCAGCGCAAGAAATGAGCAGTTCTTCGGGCCA	TCRBV11-02*02	unresolved	TCRBJ02-01*01
1265	0.896527	91.8164	0.056054	1	CASSARLDTYEQYF	CTGAGCTCTCTGGAGCTGGGGGACTCAGCTTTGTATTTCTGTGCCAGCAGCGCCCGACTCGATACCTACGAGCAGTACTTCGGGCCG	TCRBV09-01	TCRBD02-01	TCRBJ02-07*01
1266	0.897236	91.8724	0.056054	1	CASSAPWGIGYTF	GAGATCCAGCGCACAGAGCAGGGGGACTCGGCCATGTATCTCTGTGCCAGCAGCGCCCCCTGGGGGATTGGCTACACCTTCGGTTCG	TCRBV07-09	unresolved	TCRBJ01-02*01
1267	0.897945	91.9285	0.056054	1	CASSALSGRRGEQFF	CAGCCCTCAGAACCCAGGGACTCAGCTGTGTACTTCTGTGCCAGCAGCGCCCTTAGCGGGAGACGGGGTGAGCAGTTCTTCGGGCCA	unresolved	TCRBD02-01*02	TCRBJ02-01*01
1268	0.898653	91.9845	0.056054	1	CASSALGGNQETQYF	GAGTCGGCTGCTCCCTCCCAGACATCTGTGTACTTCTGTGCCAGCAGTGCCCTTGGGGGGAACCAAGAGACCCAGTACTTCGGGCCA	TCRBV06-01*01	TCRBD02-01*01	TCRBJ02-05*01
1269	0.899362	92.0406	0.056054	1	CASSAIQGRETQYF	GTGACATCGGCCCAAAAGAACCCGACAGCTTTCTATCTCTGTGCCAGTAGCGCCATCCAGGGGCGAGAGACCCAGTACTTCGGGCCA	TCRBV19-01	TCRBD01-01*01	TCRBJ02-05*01
1270	0.900071	92.0967	0.056054	1	CASSAGTASTDTQYF	CGGTCCACAAAGCTGGAGGACTCAGCCATGTACTTCTGTGCCAGCAGTGCGGGGACAGCTAGCACAGATACGCAGTATTTTGGCCCA	TCRBV02-01*01	TCRBD01-01*01	TCRBJ02-03*01
1271	0.90078	92.1527	0.056054	1	CASSAGSYNEQFF	AAGATCCAGCCCTCAGAACCCAGGGACTCAGCTGTGTACTTCTGTGCCAGTTCGGCGGGCTCCTACAATGAGCAGTTCTTCGGGCCA	unresolved	TCRBD02-01	TCRBJ02-01*01
1272	0.901488	92.2088	0.056054	1	CASSAGLPYEQYV	AAGATCCAGCCTGCAAAGCTTGAGGACTCGGCCGTGTATCTCTGTGCCAGCAGCGCCGGACTACCCTACGAGCAGTACGTCGGGCCG	TCRBV11-02*02	TCRBD02-01	TCRBJ02-07*01
1273	0.902197	92.2648	0.056054	1	CASSAGGSYQETQYF	AACGCCTTGGAGCTGGACGACTCGGCCCTGTATCTCTGTGCCAGCAGCGCCGGCGGGAGTTACCAAGAGACCCAGTACTTCGGGCCA	TCRBV05-04*01	TCRBD02-01*02	TCRBJ02-05*01
1274	0.902906	92.3209	0.056054	1	CASSAGDYGSGNTIYF	ACCCTGCAGCCAGAAGACTCGGCCCTGTATCTCTGCGCCAGCAGCGCGGGAGACTACGGCTCTGGAAACACCATATATTTTGGAGAG	TCRBV04-03*01	TCRBD02-01*02	TCRBJ01-03*01
1275	0.903614	92.3769	0.056054	1	CASSAGASGWNEQFF	AGCTCTCTGGAGCTGGGGGACTCAGCTTTGTATTTCTGTGCCAGCAGCGCCGGGGCTAGCGGGTGGAATGAGCAGTTCTTCGGGCCA	TCRBV09-01	TCRBD02-01	TCRBJ02-01*01
1276	0.904323	92.433	0.056054	1	CASSAEQGGGADTQYF	TCTCTGGAGCTGGGGGACTCAGCTTTGTATTTCTGTGCCAGCAGCGCCGAACAGGGAGGTGGAGCAGATACGCAGTATTTTGGCCCA	TCRBV09-01	unresolved	TCRBJ02-03*01
1277	0.905032	92.489	0.056054	1	CASSAARRAEAFF	ACTCTGGAGTCTGCTGCCTCCTCCCAGACATCTGTATATTTCTGCGCCAGCAGTGCGGCCCGTAGGGCTGAAGCTTTCTTTGGACAA	TCRBV10-01	unresolved	TCRBJ01-01*01
1278	0.905741	92.5451	0.056054	1	CASSAAHSSEAFF	ACGATCCAGCGCACACAGCAGGAGGACTCGGCCGTGTATCTCTGTGCCAGCAGCGCCGCACATTCCAGTGAAGCTTTCTTTGGACAA	TCRBV07-02*01	TCRBD01-01*01	TCRBJ01-01*01
1279	0.906449	92.6011	0.056054	1	CASSAAAGRTIYF	ACGATCCAGCGCACACAGCAGGAGGACTCGGCCGTGTATCTCTGTGCCAGCAGCGCAGCGGCCGGGCGCACCATATATTTTGGAGAG	TCRBV07-02*01	TCRBD02-01	TCRBJ01-03*01
1280	0.907158	92.6572	0.056054	1	CASRWPDTEAFF	CTCAAGATCCAGCCTGCAAAGCTTGAGGACTCGGCCGTGTATCTCTGTGCCAGCAGGTGGCCGGACACTGAAGCTTTCTTTGGACAA	TCRBV11-02*02	unresolved	TCRBJ01-01*01
1281	0.907867	92.7132	0.056054	1	CASRVPQGLGNQPQHF	TCCGCCAGCACCAACCAGACATCTATGTACCTCTGTGCCAGCAGAGTCCCCCAGGGGTTAGGCAATCAGCCCCAGCATTTTGGTGAT	TCRBV28-01*01	TCRBD01-01*01	TCRBJ01-05*01
1282	0.908575	92.7693	0.056054	1	CASRTRGTGNNEQFF	ACATCGGCCCAAAAGAACCCGACAGCTTTCTATCTCTGTGCCAGTAGAACCCGTGGGACAGGTAACAATGAGCAGTTCTTCGGGCCA	TCRBV19-01	TCRBD01-01*01	TCRBJ02-01*01
1283	0.909284	92.8254	0.056054	1	CASRTNRGQGQSRLNEQFF	CCCTCCCAGACATCTGTGTACTTCTGTGCCAGCAGGACCAACAGGGGGCAGGGACAATCCCGCCTCAATGAGCAGTTCTTCGGGCCA	unresolved	TCRBD01-01*01	TCRBJ02-01*01
1284	0.909993	92.8814	0.056054	1	CASRTLQGPADF	CTCAGGCTGGAGTCGGCTGCTCCCTCCCAGACATCTGTGTACTTCTGTGCCAGCAGGACCCTACAGGGTCCAGCGGATTTTGGCCCA	TCRBV06-01*01	TCRBD01-01*01	TCRBJ02-03*01
1285	0.910702	92.9375	0.056054	1	CASRTGTKEFF	CCCCTCACTCTGTAGTCTGCTGCCTCCTCCCAGACATCTGTATATTTCTGCGCCAGCAGGACCGGGACTAAGGAGTTTTTCGGGCCA	TCRBV10-01	TCRBD02-01	unresolved
1286	0.91141	92.9935	0.056054	1	CASRSSGSSYEQYF	CTGGAGTCCGCCAGCACCAACCAGACATCTATGTACCTCTGTGCCAGCAGGTCTAGCGGGAGCTCCTACGAGCAGTACTTCGGGCCG	TCRBV28-01*01	TCRBD02-01*02	TCRBJ02-07*01
1287	0.912119	93.0496	0.056054	1	CASRSPGLSEQYF	AATGTGAACGCCTTGGAGCTGGACGACTCGGCCCTGTATCTCTGTGCCAGCAGATCTCCGGGACTCAGCGAGCAGTACTTCGGGCCG	TCRBV05-04*01	TCRBD02-01	TCRBJ02-07*01
1288	0.912828	93.1056	0.056054	1	CASRSAKRGSSYEQYV	TCGGCTGCTCCCTCCCAGACATCTGTGTACTTCTGTGCCAGCAGGTCAGCGAAGCGGGGGAGCTCCTACGAGCAGTACGTCGGGCCG	unresolved	TCRBD02-01*01	TCRBJ02-07*01
1289	0.913536	93.1617	0.056054	1	CASRRQSGRAYNEQFF	GCCCTGCAGCCAGAAGACTCAGCCCTGTATCTCTGCGCCAGCAGGAGACAGAGCGGGAGGGCGTACAATGAGCAGTTCTTCGGGCCA	TCRBV04-01*01	TCRBD02-01*02	TCRBJ02-01*01
1290	0.914245	93.2177	0.056054	1	CASRRLAGATGELFF	CGGTCCACAAAGCTGGAGGACTCAGCCATGTACTTCTGTGCCAGCAGACGACTAGCGGGGGCCACCGGGGAGCTGTTTTTTGGAGAA	TCRBV02-01*01	TCRBD02-01*01	TCRBJ02-02*01
1291	0.914954	93.2738	0.056054	1	CASRRETGVTGELFF	CTGTCGGCTGCTCCCTCCCAGACATCTGTGTACTTCTGTGCCAGCAGGCGCGAAACAGGGGTTACCGGGGAGCTGTTTTTTGGAGAA	TCRBV06-05*01	TCRBD01-01*01	TCRBJ02-02*01
1292	0.915663	93.3298	0.056054	1	CASRRERGSSYTF	AAGATCCAGCCCTCAGAACCCAGGGACTCAGCTGTGTACTTCTGTGCCAGCAGACGAGAACGGGGGAGTAGCTACACCTTCGGTTCG	unresolved	TCRBD02-01*01	TCRBJ01-02*01
1293	0.916371	93.3859	0.056054	1	CASRRDGITGELFF	ATCCAGCGCACACAGCAGGAGGACTCGGCCGTGTATCTCTGTGCCAGCAGGCGGGACGGAATCACCGGGGAGCTGTTTTTTGGAGAA	TCRBV07-02*01	TCRBD02-01*02	TCRBJ02-02*01
1294	0.91708	93.4419	0.056054	1	CASRQAGGSSYNEQFF	CGCACACAGCAGGAGGACTCGGCCGTGTATCTCTGTGCCAGCAGGCAAGCGGGAGGCAGCTCCTACAATGAGCAGTTCTTCGGGCCA	TCRBV07-02*01	TCRBD02-01*02	TCRBJ02-01*01
1295	0.917789	93.498	0.056054	1	CASRPSGGHGTQYF	CTGGAGTTGGCTGCTCCCTCCCAGACATCTGTGTACTTCTGTGCCAGCAGACCCAGCGGGGGCCACGGTACGCAGTATTTTGGCCCA	TCRBV06-06	TCRBD02-01*01	TCRBJ02-03*01
1296	0.918498	93.5541	0.056054	1	CASRPRTSGRGYNEQFF	GCCCAAAAGAACCCGACAGCTTTCTATCTCTGTGCCAGTAGGCCGAGGACTAGCGGGAGGGGATACAATGAGCAGTTCTTCGGGCCA	TCRBV19-01	TCRBD02-01*02	TCRBJ02-01*01
1297	0.919206	93.6101	0.056054	1	CASRPGTGGNTIYF	GTGACATCGGCCCAAAAGAACCCGACAGCTTTCTATCTCTGTGCCAGTAGACCCGGGACAGGGGGAAACACCATATATTTTGGAGAG	TCRBV19-01	TCRBD01-01*01	TCRBJ01-03*01
1298	0.919915	93.6662	0.056054	1	CASRPGQGSEQYF	AATGTGAGCACCTTGGAGCTGGGGGACTCGGCCCTTTATCTTTGCGCCAGCAGACCGGGACAGGGTAGCGAGCAGTACTTCGGGCCG	TCRBV05-01*01	TCRBD01-01*01	TCRBJ02-07*01
1299	0.920624	93.7222	0.056054	1	CASRPGGADTQYF	ACTCTGGAGTCCGCTACCAGCTCCCAGACATCTGTGTACTTCTGTGCCAGCAGGCCCGGGGGGGCAGATACGCAGTATTTTGGCCCA	TCRBV10-03*01	TCRBD02-01*01	TCRBJ02-03*01
1300	0.921332	93.7783	0.056054	1	CASRPGATDTQYF	AAGATCCAGCCCTCAGAACCCAGGGACTCAGCTGTGTACTTCTGTGCCAGCAGACCGGGGGCGACAGATACGCAGTATTTTGGCCCA	unresolved	unresolved	TCRBJ02-03*01
1301	0.922041	93.8343	0.056054	1	CASRPDGTEAFF	CTCAGGCTGCTGTCGGCTGCTCCCTCCCAGACATCTGTGTACTTCTGTGCCAGCAGACCCGACGGGACCGAAGCTTTCTTTGGACAA	TCRBV06-05*01	unresolved	TCRBJ01-01*01
1302	0.92275	93.8904	0.056054	1	CASRPAGGALSYEQYF	TCCGCCAGCACCAACCAGACATCTATGTACCTCTGTGCCAGCAGGCCGGCCGGGGGTGCTTTATCGTACGAGCAGTACTTCGGGCCG	TCRBV28-01*01	TCRBD02-01*01	TCRBJ02-07*01
1303	0.923459	93.9464	0.056054	1	CASRNTRTDTQYF	AAGATCCAGCCCTCAGAACCCAGGGACTCAGCTGTGTACTTCTGTGCCAGCAGGAATACTAGGACAGATACGCAGTATTTTGGCCCA	unresolved	TCRBD02-01	TCRBJ02-03*01
1304	0.924167	94.0025	0.056054	1	CASRLTGTSGRGSYNEQFF	CTGGGGGACTCGGCCCTGTATCTCTGTGCCAGCAGACTGACCGGGACTAGCGGCCGTGGGTCCTACAATGAGCAGTTCTTCGGGCCA	TCRBV05-05*01	TCRBD02-01	TCRBJ02-01*01
1305	0.924876	94.0585	0.056054	1	CASRLSRDSEYLTDNEQFF	CAGGAGGACTCCGCCGTGTATCTCTGTGCCAGCAGATTATCCCGGGACAGCGAGTACCTTACTGACAATGAGCAGTTCTTCGGGCCA	TCRBV07-08*01	TCRBD01-01*01	TCRBJ02-01*01
1306	0.925585	94.1146	0.056054	1	CASRLSQGSETQYF	ATCCAGCGCACAGAGCAGGGGGACTCGGCCATGTATCTCTGTGCCAGCAGGCTTTCACAGGGGTCGGAGACCCAGTACTTCGGGCCA	TCRBV07-09	TCRBD01-01*01	TCRBJ02-05*01
1307	0.926293	94.1706	0.056054	1	CASRLQPWTEAFF	AAGATCCAGCCCTCAGAACCCAGGGACTCAGCTGTGTACTTCTGTGCCAGCCGCCTACAGCCGTGGACTGAAGCTTTCTTTGGACAA	unresolved	TCRBD01-01*01	TCRBJ01-01*01
1308	0.927002	94.2267	0.056054	1	CASRLPGTGGNTQYF	CAGCCTGCAAAGCTTGAGGACTCGGCCGTGTATCTCTGTGCCAGCAGACTACCCGGGACAGGGGGTAATACGCAGTATTTTGGCCCA	TCRBV11-02*02	TCRBD01-01*01	TCRBJ02-03*01
1309	0.927711	94.2828	0.056054	1	CASRLGRSGAYEQYF	CTGTCGGCTGCTCCCTCCCAGACATCTGTGTACTTCTGTGCCAGCAGACTAGGGCGTTCAGGGGCCTACGAGCAGTACTTCGGGCCG	TCRBV06-05*01	TCRBD01-01*01	TCRBJ02-07*01
1310	0.92842	94.3388	0.056054	1	CASRLGEDYGYTF	AATGTGAGCACCTTGGAGCTGGGGGACTCGGCCCTTTATCTTTGCGCCAGCAGATTGGGGGAGGACTATGGCTACACCTTCGGTTCG	TCRBV05-01*01	TCRBD02-01*02	TCRBJ01-02*01
1311	0.929128	94.3949	0.056054	1	CASRLGAQETQYF	ATCCTGGAGTCGCCCAGCCCCAACCAGACCTCTCTGTACTTCTGTGCCAGCAGACTGGGGGCCCAAGAGACCCAGTACTTCGGGCCA	TCRBV27-01*01	TCRBD01-01*01	TCRBJ02-05*01
1312	0.929837	94.4509	0.056054	1	CASRLDGNEKLFF	GGGTTGGAGTCGGCTGCTCCCTCCCAAACATCTGTGTACTTCTGTGCCAGCAGACTAGACGGGAATGAAAAACTGTTTTTTGGCAGT	unresolved	TCRBD02-01	TCRBJ01-04*01
1313	0.930546	94.507	0.056054	1	CASRKASGASETQYF	CAGCGCACAGAGCAGGGGGACTCGGCCATGTATCTCTGTGCCAGCAGAAAAGCGTCGGGGGCCTCAGAGACCCAGTACTTCGGGCCA	TCRBV07-09	unresolved	TCRBJ02-05*01
1314	0.931254	94.563	0.056054	1	CASRILLNTEAFF	ACTGTGACATCGGCCCAAAAGAACCCGACAGCTTTCTATCTCTGTGCCAGTAGGATCCTTCTGAACACTGAAGCTTTCTTTGGACAA	TCRBV19-01	unresolved	TCRBJ01-01*01
1315	0.931963	94.6191	0.056054	1	CASRIGLAGFTGELFF	TCGCCCAGCCCCAACCAGACCTCTCTGTACTTCTGTGCCAGCAGAATCGGACTAGCGGGATTCACCGGGGAGCTGTTTTTTGGAGAA	TCRBV27-01*01	TCRBD02-01*02	TCRBJ02-02*01
1316	0.932672	94.6751	0.056054	1	CASRGTGESNEQFF	CTGCTGTCGGCTGCTCCCTCCCAGACATCTGTGTACTTCTGTGCCAGCAGGGGGACAGGGGAAAGCAATGAGCAGTTCTTCGGGCCA	TCRBV06-05*01	TCRBD01-01*01	TCRBJ02-01*01
1317	0.933381	94.7312	0.056054	1	CASRGTENGELFF	GAGATCCAGCGCACAGAGCAGGGGGACTCGGCCATGTATCTCTGTGCCAGCAGAGGGACAGAGAACGGGGAGCTGTTTTTTGGAGAA	TCRBV07-09	TCRBD01-01*01	TCRBJ02-02*01
1318	0.934089	94.7872	0.056054	1	CASRGRTDTQYF	CTCACTGTGACATCGGCCCAAAAGAACCCGACAGCTTTCTATCTCTGTGCCAGTAGGGGACGCACAGATACGCAGTATTTTGGCCCA	TCRBV19-01	unresolved	TCRBJ02-03*01
1319	0.934798	94.8433	0.056054	1	CASRGPRAGNYGYTF	CTGTCGGCTGCTCCCTCCCAGACATCTGTGTACTTCTGTGCCAGCAGGGGCCCACGGGCCGGGAACTATGGCTACACCTTCGGTTCG	TCRBV06-05*01	unresolved	TCRBJ01-02*01
1320	0.935507	94.8994	0.056054	1	CASRGLVAGVTDTQYF	TCCACAAAGCTGGAGGACTCAGCCATGTACTTCTGTGCCAGCAGAGGTCTCGTAGCGGGAGTAACAGATACGCAGTATTTTGGCCCA	TCRBV02-01*01	TCRBD02-01*02	TCRBJ02-03*01
1321	0.936215	94.9554	0.056054	1	CASRGLAGVTDTQYF	GAGTCTGCCAGGCCCTCACATACCTCTCAGTACCTCTGTGCCAGTCGAGGCCTAGCGGGAGTCACAGATACGCAGTATTTTGGCCCA	TCRBV25-01*01	TCRBD02-01*02	TCRBJ02-03*01
1322	0.936924	95.0115	0.056054	1	CASRGIPSTNEKLFF	CAGCCCTCAGAACCCAGGGACTCAGCTGTGTACTTCTGTGCCAGCAGGGGCATACCCTCGACTAATGAAAAACTGTTTTTTGGCAGT	unresolved	TCRBD01-01*01	TCRBJ01-04*01
1323	0.937633	95.0675	0.056054	1	CASRGGSDGETQYF	ATCCAGCAGGTAGTGCGAGGAGATTCGGCAGCTTATTTCTGTGCCAGCCGGGGAGGTAGCGATGGAGAGACCCAGTACTTCGGGCCA	TCRBV18-01*01	TCRBD02-01*02	TCRBJ02-05*01
1324	0.938342	95.1236	0.056054	1	CASRGDYANNEQFF	GTGAGCACCTTGGAGCTGGGGGACTCGGCCCTTTATCTTTGCGCCAGCAGGGGGGACTATGCGAACAATGAGCAGTTCTTCGGGCCA	TCRBV05-01*01	TCRBD02-01	TCRBJ02-01*01
1325	0.93905	95.1796	0.056054	1	CASRGAKEGETQYF	CTGGAGTCCGCCAGCACCAACCAGACATCTATGTACCTCTGTGCCAGCAGAGGGGCGAAAGAGGGAGAGACCCAGTACTTCGGGCCA	TCRBV28-01*01	unresolved	TCRBJ02-05*01
1326	0.939759	95.2357	0.056054	1	CASRGAGAPQEQFF	CTGGAGTCCGCCAGCACCAACCAGACATCTATGTACCTCTGTGCCAGCCGAGGAGCGGGAGCCCCCCAGGAGCAGTTCTTCGGGCCA	TCRBV28-01*01	TCRBD02-01*02	TCRBJ02-01*01
1327	0.940468	95.2917	0.056054	1	CASREGDSNQPQHF	CTGCTGTCGGCTGCTCCCTCCCAGACATCTGTGTACTTCTGTGCCAGCAGGGAGGGGGATAGCAATCAGCCCCAGCATTTTGGTGAT	TCRBV06-05*01	unresolved	TCRBJ01-05*01
1328	0.941176	95.3478	0.056054	1	CASRDRQGARAFF	AGGCTGGAGTCGGCTGCTCCCTCCCAGACATCTGTGTACTTCTGTGCCAGCAGAGACAGACAGGGGGCGAGAGCTTTCTTTGGACAA	TCRBV06-01*01	TCRBD01-01*01	TCRBJ01-01*01
1329	0.941885	95.4038	0.056054	1	CASRDRAYNEQFF	AGGCTGGAGTTGGCTGCTCCCTCCCAGACATCTGTGTACTTCTGTGCCAGCCGGGACAGGGCCTACAATGAGCAGTTCTTCGGGCCA	TCRBV06-06	TCRBD01-01*01	TCRBJ02-01*01
1330	0.942594	95.4599	0.056054	1	CASRDRAVYGYTF	ATCCTGGAGTCGCCCAGCCCCAACCAGACCTCTCTGTACTTCTGTGCCAGCAGAGACAGGGCCGTCTATGGCTACACCTTCGGTTCG	TCRBV27-01*01	TCRBD01-01*01	TCRBJ01-02*01
1331	0.943303	95.5159	0.056054	1	CASRDRAETEAFF	AGGCTGGAGTTGGCTGCTCCCTCCCAGACATCTGTGTACTTCTGTGCCAGCAGAGACAGGGCTGAAACTGAAGCTTTCTTTGGACAA	TCRBV06-06	TCRBD01-01*01	TCRBJ01-01*01
1332	0.944011	95.572	0.056054	1	CASRATWYGYTF	CTGGGGTTGGAGTCGGCTGCTCCCTCCCAAACATCTGTGTACTTCTGTGCCAGCAGGGCCACCTGGTATGGCTACACCTTCGGTTCG	unresolved	TCRBD01-01*01	TCRBJ01-02*01
1333	0.94472	95.6281	0.056054	1	CASRATNTGELFF	AGGCTGCTGTCGGCTGCTCCCTCCCAGACATCTGTGTACTTCTGTGCCAGCAGGGCGACGAACACCGGGGAGCTGTTTTTTGGAGAA	TCRBV06-05*01	unresolved	TCRBJ02-02*01
1334	0.945429	95.6841	0.056054	1	CASRARGDRTYEQYF	GAGTCGGCTGCTCCCTCCCAAACATCTGTGTACTTCTGTGCCAGCAGAGCCCGGGGGGACAGAACCTACGAGCAGTACTTCGGGCCG	unresolved	unresolved	TCRBJ02-07*01
1335	0.946137	95.7402	0.056054	1	CASRAGPGNQPQHF	ATCCGGTCCACAAAGCTGGAGGACTCAGCCATGTACTTCTGTGCCAGCAGGGCGGGACCCGGCAATCAGCCCCAGCATTTTGGTGAT	TCRBV02-01*01	TCRBD02-01*02	TCRBJ01-05*01
1336	0.946846	95.7962	0.056054	1	CASRAFGRGRGEKLFF	TCGGCCCAAAAGAACCCGACAGCTTTCTATCTCTGTGCCAGTAGGGCGTTCGGCAGGGGGCGCGGTGAAAAACTGTTTTTTGGCAGT	TCRBV19-01	TCRBD01-01*01	TCRBJ01-04*01
1337	0.947555	95.8523	0.056054	1	CASPRREVNTGELFF	CAGCGCACACAGCAGGAGGACTCGGCCGTGTATCTCTGTGCCAGCCCGAGGCGGGAGGTGAACACCGGGGAGCTGTTTTTTGGAGAA	TCRBV07-02*01	TCRBD02-01*02	TCRBJ02-02*01
1338	0.948264	95.9083	0.056054	1	CASNTGPQETQYF	ACTGTGACATCGGCCCAAAAGAACCCGACAGCTTTCTATCTCTGTGCCAGTAATACCGGGCCACAAGAGACCCAGTACTTCGGGCCA	TCRBV19-01	unresolved	TCRBJ02-05*01
1339	0.948972	95.9644	0.056054	1	CASNPGEAYEQYV	AACCTGAGCTCTCTGGAGCTGGGGGACTCAGCTTTGTATTTCTGTGCCAGCAACCCAGGTGAGGCCTACGAGCAGTACGTCGGGCCG	TCRBV09-01	unresolved	TCRBJ02-07*01
1340	0.949681	96.0204	0.056054	1	CASNGGRAEDIQYF	GTGACATCGGCCCAAAAGAACCCGACAGCTTTCTATCTCTGTGCCAGTAATGGAGGGAGGGCCGAGGACATTCAGTACTTCGGCGCC	TCRBV19-01	TCRBD02-01*02	TCRBJ02-04*01
1341	0.95039	96.0765	0.056054	1	CASNERNLYNEQFF	ATCCAGCGCACACAGCAGGAGGACTCGGCCGTATATCTCTGTGCCAGCAACGAGCGGAACCTATACAATGAGCAGTTCTTCGGGCCA	TCRBV07-02*01	TCRBD02-01	TCRBJ02-01*01
1342	0.951099	96.1325	0.056054	1	CASNDRSSYNEQFF	ATCCAGCCCTCAGAACCCAGGGACTCAGCTGTGTACTTCTGTGCCAGCAACGACAGGAGCTCCTACAATGAGCAGTTCTTCGGGCCA	unresolved	TCRBD01-01*01	TCRBJ02-01*01
1343	0.951807	96.1886	0.056054	1	CASMSGINTGELFF	ATCCGGTCCACAAAGCTGGAGGACTCAGCCATGTACTTCTGTGCCAGCATGTCAGGGATAAACACCGGGGAGCTGTTTTTTGGAGAA	TCRBV02-01*01	TCRBD01-01*01	TCRBJ02-02*01
1344	0.952516	96.2446	0.056054	1	CASLGAGGDNEQFF	ATCCAGCCTGCAGAGCTTGGGGACTCGGCCGTGTATCTCTGTGCCAGTCTTGGAGCGGGAGGAGACAATGAGCAGTTCTTCGGGCCA	TCRBV11-03*01	TCRBD02-01*02	TCRBJ02-01*01
1345	0.953225	96.3007	0.056054	1	CASKLAGADTQYF	AAGATCCAGCCTGCAAAGCTTGAGGACTCGGCCGTGTATCTCTGTGCCAGCAAACTAGCGGGAGCAGATACGCAGTATTTTGGCCCA	TCRBV11-02*02	TCRBD02-01*02	TCRBJ02-03*01
1346	0.953933	96.3568	0.056054	1	CASKFSTNQPQHF	ACTGTGACATCGGCCCAAAAGAACCCGACAGCTTTCTATCTCTGTGCCAGTAAATTCTCTACAAATCAGCCCCAGCATTTTGGTGAT	TCRBV19-01	unresolved	TCRBJ01-05*01
1347	0.954642	96.4128	0.056054	1	CASKDSSEQYF	GAGATGAATGTGAGCACCTTGGAGCTGGGGGACTCGGCCCTTTATCTTTGCGCCAGCAAGGACAGCTCCGAGCAGTACTTCGGGCCG	TCRBV05-01*01	TCRBD01-01*01	TCRBJ02-07*01
1348	0.955351	96.4689	0.056054	1	CASIYNRQVTNYGYTF	TCGGCTGCTCCCTCCCAAACATCTGTGTACTTCTGTGCCAGCATCTACAATCGACAGGTTACTAACTATGGCTACACCTTCGGTTCG	unresolved	TCRBD01-01*01	TCRBJ01-02*01
1349	0.95606	96.5249	0.056054	1	CASIRSVRNRPRGNQPQHF	CTGGGGGACTCAGCTTTGTATTTCTGTGCCAGCATCCGTTCGGTCCGGAACAGGCCTCGAGGGAATCAGCCCCAGCATTTTGGTGAT	TCRBV09-01	unresolved	TCRBJ01-05*01
1350	0.956768	96.581	0.056054	1	CASIPLAGGPSDEQFF	TCGGCCCAAAAGAACCCGACAGCTTTCTATCTCTGTGCCAGTATCCCACTGGCGGGAGGGCCGTCGGATGAGCAGTTCTTCGGGCCA	TCRBV19-01	TCRBD02-01*02	TCRBJ02-01*01
1351	0.957477	96.637	0.056054	1	CASILTGGELFF	CTCAAGATCCAGCCTGCAGAGCTTGGGGACTCGGCCGTGTATCTCTGTGCCAGCATCCTCACGGGGGGGGAGCTGTTTTTTGGAGAA	TCRBV11-03*01	TCRBD02-01*01	TCRBJ02-02*01
1352	0.958186	96.6931	0.056054	1	CASILGGPAAGGETQYF	ACAGAGCAGCGGGACTCGGCCATGTATCGCTGTGCCAGCATCCTAGGGGGGCCAGCCGCAGGAGGGGAGACCCAGTACTTCGGGCCA	TCRBV07-06*01	unresolved	TCRBJ02-05*01
1353	0.958894	96.7491	0.056054	1	CASIKMGPSYNEQFF	GAGTCCGCCAGCACCAACCAGACATCTATGTACCTCTGTGCCAGCATTAAAATGGGTCCCTCTTACAATGAGCAGTTCTTCGGGCCA	TCRBV28-01*01	unresolved	TCRBJ02-01*01
1354	0.959603	96.8052	0.056054	1	CASIHSSYEQYF	CTGAAGATCCGGTCCACAAAGCTGGAGGACTCAGCCATGTACTTCTGTGCCAGCATTCACTCCTCCTACGAGCAGTACTTCGGGCCG	TCRBV02-01*01	TCRBD02-01	TCRBJ02-07*01
1355	0.960312	96.8612	0.056054	1	CASGYRGRVDEKLFF	GAGTCCGCCAGCACCAACCAGACATCTATGTACCTCTGTGCCAGCGGATACAGGGGGCGGGTAGATGAAAAACTGTTTTTTGGCAGT	TCRBV28-01*01	TCRBD01-01*01	TCRBJ01-04*01
1356	0.961021	96.9173	0.056054	1	CASGTSQGGSNQPQHF	TCCGCCAGCACCAACCAGACATCTATGTACCTCTGTGCCAGCGGGACAAGTCAAGGAGGGAGCAATCAGCCCCAGCATTTTGGTGAT	TCRBV28-01*01	unresolved	TCRBJ01-05*01
1357	0.961729	96.9733	0.056054	1	CASGTGQFINQPQHF	CGGTCCACAAAGCTGGAGGACTCAGCCATGTACTTCTGTGCCAGTGGGACGGGACAGTTTATCAATCAGCCCCAGCATTTTGGTGAT	TCRBV02-01*01	TCRBD01-01*01	TCRBJ01-05*01
1358	0.962438	97.0294	0.056054	1	CASGTDLYGYTF	CTGATCCTGGAGTCGCCCAGCCCCAACCAGACCTCTCTGTACTTCTGTGCCAGCGGGACAGACCTCTATGGCTACACCTTCGGTTCG	TCRBV27-01*01	TCRBD01-01*01	TCRBJ01-02*01
1359	0.963147	97.0855	0.056054	1	CASGSRGELGPGELFF	GCCTTGTTGCTGGGGGACTCGGCCCTGTATCTCTGTGCCAGCGGCTCTAGGGGGGAATTGGGACCCGGGGAGCTGTTTTTTGGAGAA	TCRBV05-05*01	unresolved	TCRBJ02-02*01
1360	0.963855	97.1415	0.056054	1	CASGSPPIQDTEGEKLFF	GAACCCAGGGACTCAGCTGTGTATTTTTGTGCTAGTGGTTCCCCCCCCATCCAGGACACGGAGGGTGAAAAACTGTTTTTTGGCAGT	TCRBV12-05*01	TCRBD02-01*02	TCRBJ01-04*01
1361	0.964564	97.1976	0.056054	1	CASGRTSTGINQPQHF	TCGCCCAGCCCCAACCAGACCTCTCTGTACTTCTGTGCCAGCGGGAGAACCTCGACAGGGATAAATCAGCCCCAGCATTTTGGTGAT	TCRBV27-01*01	TCRBD01-01*01	TCRBJ01-05*01
1362	0.965273	97.2536	0.056054	1	CASGRTAVGELFF	ATCCTGGAGTCGCCCAGCCCCAACCAGACCTCTCTGTACTTCTGTGCCAGCGGAAGGACCGCCGTCGGGGAGCTGTTTTTTGGAGAA	TCRBV27-01*01	unresolved	TCRBJ02-02*01
1363	0.965982	97.3097	0.056054	1	CASGQGGGYTF	ACTCTGACGATCCAGCGCACAGAGCAGCGGGACTCGGCCATGTATCGCTGTGCCAGCGGACAAGGGGGCGGCTACACCTTCGGTTCG	TCRBV07-06*01	TCRBD01-01*01	TCRBJ01-02*01
1364	0.96669	97.3657	0.056054	1	CASGQEAFSGYTF	AAGATCCAGCCCTCAGAACCCAGGGACTCAGCTGTGTATTTTTGTGCTAGTGGCCAGGAGGCATTCAGTGGCTACACCTTCGGTTCG	TCRBV12-05*01	TCRBD02-01*02	TCRBJ01-02*01
1365	0.967399	97.4218	0.056054	1	CASGLTLNRGMLFTDTQYF	CCCAGGGACTCAGCTGTGTATTTTTGTGCTAGTGGTTTGACACTAAACAGGGGAATGCTATTCACAGATACGCAGTATTTTGGCCCA	TCRBV12-05*01	TCRBD01-01*01	TCRBJ02-03*01
1366	0.968108	97.4778	0.056054	1	CASGLGVGGTGTEAFF	CCCTCAGAACCCAGGGACTCAGCTGTGTATTTTTGTGCTAGTGGTTTGGGGGTGGGGGGTACAGGCACTGAAGCTTTCTTTGGACAA	TCRBV12-05*01	TCRBD02-01*01	TCRBJ01-01*01
1367	0.968816	97.5339	0.056054	1	CASGITDTQYF	CTGCTGGGGTTGGAGTCGGCTGCTCCCTCCCAAACATCTGTGTACTTCTGTGCCAGCGGAATCACAGATACGCAGTATTTTGGCCCA	unresolved	unresolved	TCRBJ02-03*01
1368	0.969525	97.5899	0.056054	1	CASGFGGTSTYNEQFF	ACCCTGCAGCCAGAAGACTCGGCCCTGTATCTCTGCGCCAGCGGATTTGGCGGGACGAGCACCTACAATGAGCAGTTCTTCGGGCCA	TCRBV04-03*01	TCRBD02-01*02	TCRBJ02-01*01
1369	0.970234	97.646	0.056054	1	CASGEQGTGELFF	AAGATCCGGTCCACAAAGCTGGAGGACTCAGCCATGTACTTCTGTGCCAGCGGGGAACAGGGGACCGGGGAGCTGTTTTTTGGAGAA	TCRBV02-01*01	TCRBD01-01*01	TCRBJ02-02*01
1370	0.970943	97.7021	0.056054	1	CASGEDQPQHF	CCGCTCAGGCTGGAGTTGGCTGCTCCCTCCCAGACATCTGTGTACTTCTGTGCCAGCGGGGAGGATCAGCCCCAGCATTTTGGTGAT	TCRBV06-06	TCRBD02-01*02	TCRBJ01-05*01
1371	0.971651	97.7581	0.056054	1	CASGDRGSLLVYEQYF	TCGCCCAGCCCCAACCAGACCTCTCTGTACTTCTGTGCCAGTGGGGACAGGGGGTCCCTGTTGGTCTACGAGCAGTACTTCGGGCCG	TCRBV27-01*01	TCRBD01-01*01	TCRBJ02-07*01
1372	0.97236	97.8142	0.056054	1	CASFRQHSGANVLTF	TAGTCTGCTGCCTCCTCCCAGACATCTGTATATTTCTGCGCCAGTTTCAGGCAGCACTCTGGGGCCAACGTCCTGACTTTCGGGGCC	TCRBV10-01	TCRBD01-01*01	TCRBJ02-06*01
1373	0.973069	97.8702	0.056054	1	CASFGEWYYGYTF	AGTTCTAAGAAGCTCCTCCTCAGTGACTCTGGCTTCTATCTCTGTGCCTCTTTTGGGGAATGGTACTATGGCTACACCTTCGGTTCG	TCRBV30-01*02	unresolved	TCRBJ01-02*01
1374	0.973777	97.9263	0.056054	1	CASEWGQDYNEQFF	ATCCAGCGCACACAGCAGGAGGACTCGGCCGTGTATCTCTGTGCCAGCGAGTGGGGACAGGATTACAATGAGCAGTTCTTCGGGCCA	TCRBV07-02*01	TCRBD01-01*01	TCRBJ02-01*01
1375	0.974486	97.9823	0.056054	1	CASEVRETGSYEQYV	CAGTCCACGGAGTCAGGGGACACAGCACTGTATTTCTGTGCCAGCGAGGTTAGGGAGACCGGCTCCTACGAGCAGTACGTCGGGCCG	TCRBV21-01*01	TCRBD02-01*02	TCRBJ02-07*01
1376	0.975195	98.0384	0.056054	1	CASDPSHAGISEQYF	GAGTCCGCCAGCACCAACCAGACATCTATGTACCTCTGTGCCAGCGACCCATCCCACGCAGGGATCTCCGAGCAGTACTTCGGGCCG	TCRBV28-01*01	TCRBD01-01*01	TCRBJ02-07*01
1377	0.975904	98.0944	0.056054	1	CASCPLQGGSTDTQYF	CGCACACAGCAGGAGGACTCCGCCGTGTATCTCTGTGCCAGTTGTCCCCTACAGGGGGGCAGCACAGATACGCAGTATTTTGGCCCA	TCRBV07-08*01	TCRBD01-01*01	TCRBJ02-03*01
1378	0.976612	98.1505	0.056054	1	CASALGHTYEQYV	AAGATCCAGCGCACACAGCAGGAGGACTCCGCCGTGTATCTCTGTGCCAGCGCGTTAGGGCACACCTACGAGCAGTACGTCGGGCCG	TCRBV07-08*01	unresolved	TCRBJ02-07*01
1379	0.977321	98.2065	0.056054	1	CASAFTGTFNEQFF	ATCCGGTCCACAAAGCTGGAGGACTCAGCCATGTACTTCTGTGCCAGCGCTTTCACAGGGACGTTCAATGAGCAGTTCTTCGGGCCA	TCRBV02-01*01	TCRBD01-01*01	TCRBJ02-01*01
1380	0.97803	98.2626	0.056054	1	CARVVRVVNKVGF	AATGTGAGTGCCTTGGAGCTGGGGGACTCGGCCCTGTATCTCTGTGCCAGAGTCGTCCGAGTGGTGAACAAAGTCGGGTTCGGGGCC	TCRBV05-03	TCRBD02-01	TCRBJ02-06*01
1381	0.978738	98.3186	0.056054	1	CARPGTGSSDTQYF	CTGGAGTTGGCTGCTCCCTCCCAGACATCTGTGTACTTCTGTGCCAGACCCGGGACAGGGAGTTCTGATACGCAGTATTTTGGCCCA	TCRBV06-06	TCRBD01-01*01	TCRBJ02-03*01
1382	0.979447	98.3747	0.056054	1	CARAGQVHFHSDNEQFF	CTGGAGCTTGGTGACTCTGCTGTGTATTTCTGTGCCAGAGCCGGTCAGGTCCATTTCCATTCCGACAATGAGCAGTTCTTCGGGCCA	unresolved	TCRBD01-01*01	TCRBJ02-01*01
1383	0.980156	98.4308	0.056054	1	CAPQGAWDTEAFF	TCCCTAGAGTCTGCCATCCCCAACCAGACAGTTCTTTACTTCTGTGCCCCACAGGGGGCGTGGGACACTGAAGCTTTCTTTGGACAA	unresolved	TCRBD01-01*01	TCRBJ01-01*01
1384	0.980865	98.4868	0.056054	1	CANSQGTEAFF	CCTCTCACTGTGACATCGGCCCAAAAGAACCCGACAGCTTTCTATCTCTGTGCCAATAGTCAGGGAACTGAAGCTTTCTTTGGACAA	TCRBV19-01	TCRBD01-01*01	TCRBJ01-01*01
1385	0.981573	98.5429	0.056054	1	CANNIHRGDYGYTF	TTGGCGTCTGCTGTACCCTCTCAGACATCTGTGTACTTCTGTGCCAACAATATACACAGGGGGGACTATGGCTACACCTTCGGTTCG	TCRBV06-04	TCRBD01-01*01	TCRBJ01-02*01
1386	0.982282	98.5989	0.056054	1	CALGDGGLSSGANVLTF	GCTGCTCCCTCCCAAACATCTGTGTACTTCTGTGCCCTTGGGGACGGAGGGCTTTCCTCTGGGGCCAACGTCCTGACTTTCGGGGCC	unresolved	TCRBD02-01*02	TCRBJ02-06*01
1387	0.982991	98.655	0.056054	1	CAISPVPEATNEKLFF	TCCGCTACCAGCTCCCAGACATCTGTGTACTTCTGTGCCATCAGCCCTGTCCCGGAGGCAACTAATGAAAAACTGTTTTTTGGCAGT	TCRBV10-03*01	TCRBD02-01*02	TCRBJ01-04*01
1388	0.9837	98.711	0.056054	1	CAISIGLAGPDTQYF	GAGTCCGCTACCAGCTCCCAGACATCTGTGTACTTCTGTGCCATCAGTATAGGACTAGCGGGGCCAGATACGCAGTATTTTGGCCCA	TCRBV10-03*01	TCRBD02-01*01	TCRBJ02-03*01
1389	0.984408	98.7671	0.056054	1	CAISGTANQPQHF	ACTCTGGAGTCCGCTACCAGCTCCCAGACATCTGTGTACTTCTGTGCCATCTCAGGAACGGCCAATCAGCCCCAGCATTTTGGTGAT	TCRBV10-03*01	TCRBD01-01*01	TCRBJ01-05*01
1390	0.985117	98.8231	0.056054	1	CAISGIGTHIEAFF	CTGGAGTCCGCTACCAGCTCCCAGACATCTGTGTACTTCTGTGCCATCAGTGGTATCGGGACACACATTGAAGCTTTCTTTGGACAA	TCRBV10-03*01	TCRBD01-01*01	TCRBJ01-01*01
1391	0.985826	98.8792	0.056054	1	CAISESKDSGEQYF	CTGGAGTCCGCTACCAGCTCCCAGACATCTGTGTACTTCTGTGCCATCAGTGAATCTAAGGATTCCGGAGAGCAGTACTTCGGGCCG	TCRBV10-03*01	unresolved	TCRBJ02-07*01
1392	0.986534	98.9352	0.056054	1	CAISESKDSGEQYF	CTGGAGTCCGCTACCAGCTCCCAGACATCTGCGTACTTCTGTGCCATCAGTGAATCTAAGGATTCCGGAGAGCAGTACTTCGGGCCG	TCRBV10-03*01	unresolved	TCRBJ02-07*01
1393	0.987243	98.9913	0.056054	1	CAISESGSGNQPQHF	GAGTCCGCTACCAGCTCCCAGACATCTGTGTACTTCTGTGCCATCAGTGAGTCGGGGTCAGGTAATCAGCCCCAGCATTTTGGTGAT	TCRBV10-03*01	unresolved	TCRBJ01-05*01
1394	0.987952	99.0473	0.056054	1	CAISEGRGPGYTF	ACTCTGGAGTCCGCTACCAGCTCCCAGACATCTGTGTACTTCTGTGCCATCAGTGAGGGGAGGGGGCCGGGCTACACCTTCGGTTCG	TCRBV10-03*01	unresolved	TCRBJ01-02*01
1395	0.988661	99.1034	0.056054	1	CAISEGASGRVYEQFF	TCCGCTACCAGCTCCCAGACATCTGTGTACTTCTGTGCCATCAGTGAGGGGGCTAGCGGGAGGGTTTATGAGCAGTTCTTCGGGCCA	TCRBV10-03*01	TCRBD02-01*02	TCRBJ02-01*01
1396	0.989369	99.1595	0.056054	1	CAISEGASGRVYEQFF	TCCGCTACCAGCTCCCAGACATCTGTGTACTTCTGTGCCATCAGCGAGGGGGCTAGCGGGAGGGTTTATGAGCAGTTCTTCGGGCCA	TCRBV10-03*01	TCRBD02-01*02	TCRBJ02-01*01
1397	0.990078	99.2155	0.056054	1	CAISDSMSGNEQFF	CTGGAGTCTGCTACCAGCTCCCAGACATCTGTGTACTTCTGTGCCATCAGTGACTCTATGTCTGGCAATGAGCAGTTCTTCGGGCCA	TCRBV10-03*01	TCRBD02-01	TCRBJ02-01*01
1398	0.990787	99.2716	0.056054	1	CAISDFSGANVLTF	CTGGAGTCCGCTACCAGCTCCCAGACATCTGTGTACTTCTGTGCCATCAGTGACTTCTCTGGGGCCAACGTCCTGACTTTCGGGGCC	TCRBV10-03*01	TCRBD02-01	TCRBJ02-06*01
1399	0.991495	99.3276	0.056054	1	CAIRREENTGELFF	ATCCAGCCCTCAGAACCCAGGGACTCAGCTGTGTACTTCTGTGCCATCAGGCGGGAGGAGAACACCGGGGAGCTGTTTTTTGGAGAA	unresolved	TCRBD02-01*02	TCRBJ02-02*01
1400	0.992204	99.3837	0.056054	1	CAIRQDNFNQPQHF	CTGGAGTCCGCTACCAGCTCCCAGACATCTGTGTACTTCTGTGCCATCAGACAGGATAACTTCAATCAGCCCCAGCATTTTGGTGAT	TCRBV10-03*01	TCRBD01-01*01	TCRBJ01-05*01
1401	0.992913	99.4397	0.056054	1	CAIRAGLVYGYTF	ATTCTGGAGTCCGCCAGCACCAACCAGACATCTATGTACCTCTGTGCCATTAGGGCAGGGTTGGTCTATGGCTACACCTTCGGTTCG	TCRBV28-01*01	TCRBD01-01*01	TCRBJ01-02*01
1402	0.993622	99.4958	0.056054	1	CAIKGQGGNQPQHF	ATCCGGTCCACAAAGCTGGAGGACTCAGCCATGTACTTCTGTGCCATCAAGGGACAGGGGGGGAATCAGCCCCAGCATTTTGGTGAT	TCRBV02-01*01	TCRBD01-01*01	TCRBJ01-05*01
1403	0.99433	99.5518	0.056054	1	CAGVWLGLKLEFNEQFF	GCTACCAGCTCCCAGACATCTGTGTACTTCTGTGCGGGAGTGTGGCTAGGTCTAAAGCTGGAGTTTAATGAGCAGTTCTTCGGGCCA	TCRBV10-03*01	TCRBD02-01*02	TCRBJ02-01*01
1404	0.995039	99.6079	0.056054	1	CAGRAGSSGANVLTF	CGGTCCACAAAGCTGGAGGACTCAGCCATGTACTTCTGTGCCGGAAGAGCGGGTAGCTCTGGGGCCAACGTCCTGACTTTCGGGGCC	TCRBV02-01*01	TCRBD02-01	TCRBJ02-06*01
1405	0.995748	99.6639	0.056054	1	CAGQVSPEKLFF	TTGGAGATCCAGTCCACGGAGTCAGGGGACACAGCACTGTATTTCTGTGCCGGACAGGTTTCCCCCGAAAAACTGTTTTTTGGCAGT	TCRBV21-01*01	TCRBD01-01*01	TCRBJ01-04*01
1406	0.996456	99.72	0.056054	1	CAGQSGRAGTNTGELFF	CTCCTTCTCAGTGACTCTGGCTTCTATCTCTGTGCCGGACAGAGCGGGAGGGCGGGTACGAACACCGGGGAGCTGTTTTTTGGAGAA	TCRBV30-01*01	TCRBD02-01*02	TCRBJ02-02*01
1407	0.997165	99.776	0.056054	1	CAGGTGSLYTGELFF	GAGTCGGCTGCTCCCTCCCAAACATCTGTGTACTTCTGTGCCGGAGGAACAGGTTCTCTTTACACCGGGGAGCTGTTTTTTGGAGAA	unresolved	unresolved	TCRBJ02-02*01
1408	0.997874	99.8321	0.056054	1	CAGADSLETQYF	CTGAGTTCTAAGAAGCTCCTTCTCAGTGACTCTGGCTTCTATCTCTGTGCCGGAGCCGACAGTCTGGAGACCCAGTACTTCGGGCCA	TCRBV30-01*01	TCRBD01-01*01	TCRBJ02-05*01
1409	0.998583	99.8882	0.056054	1	CACPSTLRYNEQFF	TCTAAGAAGCTCCTTCTCAGTGACTCTGGCTTCTATCTCTGTGCCTGCCCCTCGACCCTACGCTACAATGAGCAGTTCTTCGGGCCA	TCRBV30-01*01	unresolved	TCRBJ02-01*01
1410	0.999291	99.9442	0.056054	1	CACKNLGTENEKLFF	AAGAAGCTCCTCCTCAGTGACTCTGGCTTCTATCTCTGTGCCTGTAAAAACCTCGGGACCGAAAATGAAAAACTGTTTTTTGGCAGT	TCRBV30-01*02	unresolved	TCRBJ01-04*01
1411	1	100	0.056054	1	CAAVRGLARTEQFF	CTGGAGTCCGCCAGCACCAACCAGACATCTATGTACCTCTGTGCCGCCGTCCGGGGGCTAGCGCGCACCGAGCAGTTCTTCGGGCCA	TCRBV28-01*01	unresolved	TCRBJ02-01*01

## Sheet: Hoja1
0.000708717	1	2.35426
0.000708717	1	1.56951
0.000708717	1	1.34529
0.000708717	1	1.23318
0.000708717	1	1.00897
0.000708717	1	0.784753
0.000708717	1	0.616592
0.000708717	1	0.560538
0.000708717	1	0.336323
0.000708717	1	0.336323
0.00141743	2	0.7287
0.0042523	6	0.224215
0.00637845	9	0.280269
0.0127569	18	0.168161
0.0616584	87	0.112108
0.905032	1277	0.056054
0.998583
